# Supplementary material for: Identification of metabolites from tandem mass spectra with a machine learning approach utilizing structural features
Source: Bioinformatics. 2019 Oct 12;36(4):1213–8. doi: 10.1093/bioinformatics/btz736 (PMC7703789; doi:10.1093/bioinformatics/btz736)
Supplement: btz736_Supplementary_Data [file btz736_supplementary_data.zip]

Archive with 8 entries (8 files):
- Supplemental table 2 Training molecules for [M+H]+.xlsx
- Supplemental table 3 CASMI 2016 dataset.xlsx
- Supplemental table 4 CASMI_2017 dataset.xlsx
- Supplemental table 5 EMBL-MCF dataset.xlsx
- Supplemental table 6 CASMI 2016 [M+H]+ dataset.xlsx
- Supplemental table 7 GNPS dataset.xlsx
- Supplemental figure 1.pptx
- Supplemental table 1 Training molecules for [M-H]-.xlsx
