# Supplementary material for: Identification of metabolites from tandem mass spectra with a machine learning approach utilizing structural features
Source: Bioinformatics. 2019 Oct 12;36(4):1213–8. doi: 10.1093/bioinformatics/btz736 (PMC7703789; doi:10.1093/bioinformatics/btz736)
Supplement: btz736_Supplementary_Data [file btz736_supplementary_data.zip › Supplemental table 2 Training molecules for [M+H]+.xlsx]

## Sheet: Sheet1
InChI	InChIKey
InChI=1S/C15H18O6/c1-7-4-14-10(8(7)2)3-9(12(17)18)11(14)5-21-13(19)15(14,20)6-16/h3-4,8,10-11,16,20H,5-6H2,1-2H3,(H,17,18)	FWDDYLWFBHUEKH
InChI=1S/C28H46N2O2/c1-2-3-4-5-6-7-8-9-10-11-12-13-14-15-16-17-28(32)29-21-20-24-23-30-27-19-18-25(31)22-26(24)27/h18-19,22-23,30-31H,2-17,20-21H2,1H3,(H,29,32)	FKWHKBXVLNKTGT
InChI=1S/C6H13N5O/c7-5(8)10-6(9)11-1-3-12-4-2-11/h1-4H2,(H5,7,8,9,10)	KJHOZAZQWVKILO
InChI=1S/C25H29N5O6/c26-18(12-15-13-28-19-4-2-1-3-17(15)19)23(33)30-21(11-14-5-7-16(31)8-6-14)24(34)29-20(25(35)36)9-10-22(27)32/h1-8,13,18,20-21,28,31H,9-12,26H2,(H2,27,32)(H,29,34)(H,30,33)(H,35,36)	PKZIWSHDJYIPRH
InChI=1S/C8H15N3O5/c1-4(12)7(8(15)16)11-6(14)3-10-5(13)2-9/h4,7,12H,2-3,9H2,1H3,(H,10,13)(H,11,14)(H,15,16)	UQJNXZSSGQIPIQ
InChI=1S/C11H20N3O3PS/c1-6-14(7-2)11-12-9(3)8-10(13-11)17-18(19,15-4)16-5/h8H,6-7H2,1-5H3	QHOQHJPRIBSPCY
InChI=1S/C27H30N4O5/c1-16(24(32)28-13-11-17-9-10-21(35-3)22(15-17)36-4)31-25(33)27(2)23-19(12-14-30(27)26(31)34)18-7-5-6-8-20(18)29-23/h5-10,15-16,29H,11-14H2,1-4H3,(H,28,32)	NFYZPJOFBUPGEE
InChI=1S/C14H12N2O/c1-3-10-14-13(12(17-2)8-15-10)9-6-4-5-7-11(9)16-14/h3-8,15H,1H2,2H3	KMXKUZAFSGQYGL
InChI=1S/C12H23N3O5S/c1-6(2)3-7(13)10(17)15-9(5-21)11(18)14-8(4-16)12(19)20/h6-9,16,21H,3-5,13H2,1-2H3,(H,14,18)(H,15,17)(H,19,20)	PNUCWVAGVNLUMW
InChI=1S/C17H27N3O17P2/c1-6(22)18-10-13(26)11(24)7(4-21)35-16(10)36-39(31,32)37-38(29,30)33-5-8-12(25)14(27)15(34-8)20-3-2-9(23)19-17(20)28/h2-3,7-8,10-16,21,24-27H,4-5H2,1H3,(H,18,22)(H,29,30)(H,31,32)(H,19,23,28)	LFTYTUAZOPRMMI
InChI=1S/C5H11NO2S/c1-9-3-2-4(6)5(7)8/h4H,2-3,6H2,1H3,(H,7,8)	FFEARJCKVFRZRR
InChI=1S/C15H25N3O6/c1-3-8(2)12(15(23)24)17-13(21)10-5-4-6-18(10)14(22)9(16)7-11(19)20/h8-10,12H,3-7,16H2,1-2H3,(H,17,21)(H,19,20)(H,23,24)	MVRGBQGZSDJBSM
InChI=1S/C21H24N2O2/c1-3-20-9-6-11-23-12-10-21(19(20)23)15-7-4-5-8-16(15)22-17(21)14(13-20)18(24)25-2/h4-9,19,22H,3,10-13H2,1-2H3	FNGGIPWAZSFKCN
InChI=1S/C10H19N5O5/c11-5(4-7(16)17)8(18)15-6(9(19)20)2-1-3-14-10(12)13/h5-6H,1-4,11H2,(H,15,18)(H,16,17)(H,19,20)(H4,12,13,14)	PSZNHSNIGMJYOZ
InChI=1S/C11H21N3O5/c1-5(2)9(11(18)19)14-7(16)4-13-10(17)8(12)6(3)15/h5-6,8-9,15H,4,12H2,1-3H3,(H,13,17)(H,14,16)(H,18,19)	JKGGPMOUIAAJAA
InChI=1S/C17H24O8/c1-10(23-11(2)18)13(24-12(3)19)8-9-14(22-4)17(21)15-6-5-7-16(20)25-15/h5,7-10,13-15,17,21H,6H2,1-4H3	STNNWPKHRBGYMO
InChI=1S/C42H44O13/c1-24-22-31(52-37(46)28-16-10-7-11-17-28)34(54-39(48)30-20-14-9-15-21-30)41(23-49-25(2)43)36(51-27(4)45)33(53-38(47)29-18-12-8-13-19-29)32-35(50-26(3)44)42(24,41)55-40(32,5)6/h7-21,24,31-36H,22-23H2,1-6H3	MGHSCXCFVZJHPT
InChI=1S/C16H30N6O6/c17-8-2-1-3-9(18)14(25)21-10(4-6-12(19)23)15(26)22-11(16(27)28)5-7-13(20)24/h9-11H,1-8,17-18H2,(H2,19,23)(H2,20,24)(H,21,25)(H,22,26)(H,27,28)	MRWXLRGAFDOILG
InChI=1S/C14H28N6O4/c1-8(2)6-10(13(23)24)20-12(22)9(19-11(21)7-15)4-3-5-18-14(16)17/h8-10H,3-7,15H2,1-2H3,(H,19,21)(H,20,22)(H,23,24)(H4,16,17,18)	OVSKVOOUFAKODB
InChI=1S/C22H23ClN6O/c1-2-3-8-20-24-21(23)19(14-30)29(20)13-15-9-11-16(12-10-15)17-6-4-5-7-18(17)22-25-27-28-26-22/h4-7,9-12,30H,2-3,8,13-14H2,1H3,(H,25,26,27,28)	PSIFNNKUMBGKDQ
InChI=1S/C12H21N3O6/c1-6(2)3-8(12(21)14-5-10(18)19)15-11(20)7(13)4-9(16)17/h6-8H,3-5,13H2,1-2H3,(H,14,21)(H,15,20)(H,16,17)(H,18,19)	AYFVRYXNDHBECD
InChI=1S/C17H24N4O6/c1-9(15(24)21-13(17(26)27)6-7-14(19)23)20-16(25)12(18)8-10-2-4-11(22)5-3-10/h2-5,9,12-13,22H,6-8,18H2,1H3,(H2,19,23)(H,20,25)(H,21,24)(H,26,27)	XLMDWQNAOKLKCP
InChI=1S/C25H25NO9/c1-31-18-9-6-14(23(32-2)24(18)33-3)11-20-22(28)16-8-7-15(12-19(16)35-20)34-13-21(27)26-10-4-5-17(26)25(29)30/h6-9,11-12,17H,4-5,10,13H2,1-3H3,(H,29,30)	PUJBITQQWGDWIQ
InChI=1S/C17H26N2O2/c1-4-10-19-11-6-5-7-14(19)17(21)18-16-12(2)8-9-15(20)13(16)3/h8-9,14,20H,4-7,10-11H2,1-3H3,(H,18,21)	IXOVDWXTIIYVOJ
InChI=1S/C30H28O13/c31-17-6-1-15(2-7-17)5-12-24(35)41-14-23-27(38)28(39)29(40)30(43-23)42-22-11-8-18(25(36)26(22)37)19(32)9-3-16-4-10-20(33)21(34)13-16/h1-13,23,27-31,33-34,36-40H,14H2	SJGXLSYEYLGFRT
InChI=1S/C15H19NO/c1-11(2)16-10-15(17)14-8-7-12-5-3-4-6-13(12)9-14/h3-9,11,15-17H,10H2,1-2H3	HRSANNODOVBCST
InChI=1S/C17H27N5O6/c1-3-9(2)14(16(26)21-12(17(27)28)4-5-13(23)24)22-15(25)11(18)6-10-7-19-8-20-10/h7-9,11-12,14H,3-6,18H2,1-2H3,(H,19,20)(H,21,26)(H,22,25)(H,23,24)(H,27,28)	LBQAHBIVXQSBIR
InChI=1S/C11H19N3O6S/c1-5(11(19)20)13-10(18)7(4-21)14-9(17)6(12)2-3-8(15)16/h5-7,21H,2-4,12H2,1H3,(H,13,18)(H,14,17)(H,15,16)(H,19,20)	SAEBUDRWKUXLOM
InChI=1S/C11H9NO2/c1-14-11(13)10-7-6-8-4-2-3-5-9(8)12-10/h2-7H,1H3	CILJSZLWPHTUIP
InChI=1S/C11H10O6/c1-16-6-4-5-2-3-17-11(15)7(5)9(12)8(6)10(13)14/h4,12H,2-3H2,1H3,(H,13,14)	XUZUDAQIVRMSLL
InChI=1S/C11H11NO2/c13-11(14)6-5-8-7-12-10-4-2-1-3-9(8)10/h1-4,7,12H,5-6H2,(H,13,14)	GOLXRNDWAUTYKT
InChI=1S/C22H35NO4/c1-4-23-10-20(2)6-5-16(24)22-12-7-11-14(27-3)9-21(26,17(12)18(11)25)13(19(22)23)8-15(20)22/h11-19,24-26H,4-10H2,1-3H3	HKQZUYOVMYOFIT
InChI=1S/C13H19N5O6/c14-8(1-2-10(19)20)12(23)18-9(3-7-4-15-6-17-7)13(24)16-5-11(21)22/h4,6,8-9H,1-3,5,14H2,(H,15,17)(H,16,24)(H,18,23)(H,19,20)(H,21,22)	XIKYNVKEUINBGL
InChI=1S/C6H6O4/c7-2-4-1-5(8)6(9)3-10-4/h1,3,7,9H,2H2	BEJNERDRQOWKJM
InChI=1S/C16H28N4O8/c1-6(2)12(15(26)19-9(16(27)28)5-10(22)23)20-13(24)7(3)18-14(25)11(17)8(4)21/h6-9,11-12,21H,5,17H2,1-4H3,(H,18,25)(H,19,26)(H,20,24)(H,22,23)(H,27,28)	VFWLWFOEPOQDAV
InChI=1S/C12H21N7O3/c13-8(2-1-3-17-12(14)15)10(20)19-9(11(21)22)4-7-5-16-6-18-7/h5-6,8-9H,1-4,13H2,(H,16,18)(H,19,20)(H,21,22)(H4,14,15,17)	BNODVYXZAAXSHW
InChI=1S/C26H34O6/c1-12(2)9-14-18-17(11-16(28)20(21(18)29)15(27)10-13(3)4)32-23-19(14)22(30)25(5,6)24(31)26(23,7)8/h11-14,28-29H,9-10H2,1-8H3	TYDBFNAOFZIICW
InChI=1S/C31H38O7/c1-17-13-14-23-24(30(23,6)7)15-18(2)28(34)31(38-21(5)33)16-19(3)27(25(31)26(17)36-20(4)32)37-29(35)22-11-9-8-10-12-22/h8-12,15,19,23-27H,1,13-14,16H2,2-7H3	JPYYWXPAHJBKJX
InChI=1S/C14H26N6O7/c1-6(21)10(13(26)27)20-12(25)8(5-9(22)23)19-11(24)7(15)3-2-4-18-14(16)17/h6-8,10,21H,2-5,15H2,1H3,(H,19,24)(H,20,25)(H,22,23)(H,26,27)(H4,16,17,18)	YSUVMPICYVWRBX
InChI=1S/C14H22N6O5/c1-7(14(24)25)19-13(23)10(2-3-11(16)21)20-12(22)9(15)4-8-5-17-6-18-8/h5-7,9-10H,2-4,15H2,1H3,(H2,16,21)(H,17,18)(H,19,23)(H,20,22)(H,24,25)	UPGJWSUYENXOPV
InChI=1S/C20H36N6O8/c1-3-10(2)16(26-17(30)11(22)8-14(23)27)19(32)25-13(9-15(28)29)18(31)24-12(20(33)34)6-4-5-7-21/h10-13,16H,3-9,21-22H2,1-2H3,(H2,23,27)(H,24,31)(H,25,32)(H,26,30)(H,28,29)(H,33,34)	QNESFKSVLNIVAE
InChI=1S/C19H29N3O6/c1-4-10(2)16(22-17(25)15(20)11(3)23)18(26)21-14(19(27)28)9-12-5-7-13(24)8-6-12/h5-8,10-11,14-16,23-24H,4,9,20H2,1-3H3,(H,21,26)(H,22,25)(H,27,28)	IHAPJUHCZXBPHR
InChI=1S/C16H29N3O4/c1-9(2)8-12(16(22)23)18-15(21)13(10(3)4)19-14(20)11-6-5-7-17-11/h9-13,17H,5-8H2,1-4H3,(H,18,21)(H,19,20)(H,22,23)	KHRLUIPIMIQFGT
InChI=1S/C33H42N4O6/c1-7-20-19(6)32(42)37-27(20)14-25-18(5)23(10-12-31(40)41)29(35-25)15-28-22(9-11-30(38)39)17(4)24(34-28)13-26-16(3)21(8-2)33(43)36-26/h8,26-27,34-35H,2,7,9-15H2,1,3-6H3,(H,36,43)(H,37,42)(H,38,39)(H,40,41)	KSQFFJKKJAEKTB
InChI=1S/C26H43NO5/c1-15(4-9-23(30)27-14-24(31)32)19-7-8-20-18-6-5-16-12-17(28)10-11-25(16,2)21(18)13-22(29)26(19,20)3/h15-22,28-29H,4-14H2,1-3H3,(H,27,30)(H,31,32)	WVULKSPCQVQLCU
InChI=1S/C9H8O5/c1-4-2-6(11)5(3-10)8(12)7(4)9(13)14/h2-3,11-12H,1H3,(H,13,14)	KCOOTJRKKIDHTM
InChI=1S/C21H30O9/c1-8-10-4-5-21(3,27)11-6-12(9(2)14(11)18(10)30-19(8)26)28-20-17(25)16(24)15(23)13(7-22)29-20/h10-18,20,22-25,27H,1-2,4-7H2,3H3	FTIDKIAZUNXNCJ
InChI=1S/C27H42N2O5S/c1-15-9-8-10-27(7)22(34-27)12-20(16(2)11-19-14-35-18(4)28-19)29-23(31)13-21(30)26(5,6)25(33)17(3)24(15)32/h11,14-15,17,20-22,24,30,32H,8-10,12-13H2,1-7H3,(H,29,31)	FABUFPQFXZVHFB
InChI=1S/C23H40N10O7/c24-8-2-1-4-15(21(38)33-17(22(39)40)6-7-18(34)35)32-20(37)16(5-3-9-29-23(26)27)31-19(36)14(25)10-13-11-28-12-30-13/h11-12,14-17H,1-10,24-25H2,(H,28,30)(H,31,36)(H,32,37)(H,33,38)(H,34,35)(H,39,40)(H4,26,27,29)	HJRWXFVPQSNKLZ
InChI=1S/C7H19N3/c8-4-1-2-6-10-7-3-5-9/h10H,1-9H2	ATHGHQPFGPMSJY
InChI=1S/C19H22N2O9/c1-9-6-10(27-2)7-11(28-3)14(9)18(25)30-16-12(8-22)29-17(15(16)24)21-5-4-13(23)20-19(21)26/h4-7,12,15-17,22,24H,8H2,1-3H3,(H,20,23,26)	LQYPUZKOEZWGBX
InChI=1S/C11H22N2O3S/c1-4-7(2)9(11(15)16)13-10(14)8(12)5-6-17-3/h7-9H,4-6,12H2,1-3H3,(H,13,14)(H,15,16)	OGGRSJFVXREKOR
InChI=1S/C20H35NO3/c1-2-3-4-5-6-7-8-9-10-11-12-13-14-15-19(22)21-18-16-17-24-20(18)23/h7-8,18H,2-6,9-17H2,1H3,(H,21,22)	BDQHAQLGRDSHKW
InChI=1S/C13H25N3O4S3/c1-22-5-3-9(15-11(17)8(14)7-21)12(18)16-10(13(19)20)4-6-23-2/h8-10,21H,3-7,14H2,1-2H3,(H,15,17)(H,16,18)(H,19,20)	MTNUYDIILCWPEP
InChI=1S/C21H24O10/c22-9-16-18(27)19(28)20(29)21(31-16)30-15-8-12(24)7-14(26)17(15)13(25)6-3-10-1-4-11(23)5-2-10/h1-2,4-5,7-8,16,18-24,26-29H,3,6,9H2	IOUVKUPGCMBWBT
InChI=1S/C19H24N4O7/c1-9(24)16(20)18(28)22-13(7-15(25)26)17(27)23-14(19(29)30)6-10-8-21-12-5-3-2-4-11(10)12/h2-5,8-9,13-14,16,21,24H,6-7,20H2,1H3,(H,22,28)(H,23,27)(H,25,26)(H,29,30)	VUKVQVNKIIZBPO
InChI=1S/C16H21NO3/c1-17-12-7-8-13(17)10-14(9-12)20-16(19)15(18)11-5-3-2-4-6-11/h2-6,12-15,18H,7-10H2,1H3	ZTVIKZXZYLEVOL
InChI=1S/C10H18N4O5/c1-5(9(18)13-4-8(16)17)14-10(19)6(11)2-3-7(12)15/h5-6H,2-4,11H2,1H3,(H2,12,15)(H,13,18)(H,14,19)(H,16,17)	HHWQMFIGMMOVFK
InChI=1S/C17H25N3O5/c1-10(2)14(17(24)25)20-16(23)13(19-15(22)12(18)9-21)8-11-6-4-3-5-7-11/h3-7,10,12-14,21H,8-9,18H2,1-2H3,(H,19,22)(H,20,23)(H,24,25)	QMCDMHWAKMUGJE
InChI=1S/C21H22O10/c22-12-3-5-13(6-4-12)30-21-20(28)19(27)18(26)16(31-21)10-29-17(25)8-2-11-1-7-14(23)15(24)9-11/h1-9,16,18-24,26-28H,10H2	OONDLKCAZJZRCW
InChI=1S/C49H74N10O12/c1-26(2)23-37-46(66)58-40(48(69)70)30(6)42(62)55-35(17-14-22-52-49(50)51)45(65)54-34(19-18-27(3)24-28(4)38(71-10)25-33-15-12-11-13-16-33)29(5)41(61)56-36(47(67)68)20-21-39(60)59(9)32(8)44(64)53-31(7)43(63)57-37/h11-13,15-16,18-19,24,26,28-31,34-38,40H,8,14,17,20-23,25H2,1-7,9-10H3,(H,53,64)(H,54,65)(H,55,62)(H,56,61)(H,57,63)(H,58,66)(H,67,68)(H,69,70)(H4,50,51,52)	ZYZCGGRZINLQBL
InChI=1S/C22H26O7/c1-6-7-22-10-16(25-4)17(23)20(26-5)21(22)29-18(12(22)2)13-8-14(24-3)19-15(9-13)27-11-28-19/h6,8-9,12,16,18H,1,7,10-11H2,2-5H3	HUPGTAGQEXENPN
InChI=1S/C19H40O3/c1-2-3-4-5-6-7-8-9-10-11-12-13-14-15-16-22-18-19(21)17-20/h19-21H,2-18H2,1H3	OOWQBDFWEXAXPB
InChI=1S/C22H37N7O7/c1-3-12(2)18(21(34)28-16(22(35)36)9-17(30)31)29-20(33)15(6-4-5-7-23)27-19(32)14(24)8-13-10-25-11-26-13/h10-12,14-16,18H,3-9,23-24H2,1-2H3,(H,25,26)(H,27,32)(H,28,34)(H,29,33)(H,30,31)(H,35,36)	SZCFLPFPMRDWLA
InChI=1S/C12H17N4O4PS/c1-8-11(3-4-20-21(17,18)19)22-7-16(8)6-10-5-14-9(2)15-12(10)13/h5,7H,3-4,6H2,1-2H3,(H3-,13,14,15,17,18,19)/p+1	HZSAJDVWZRBGIF
InChI=1S/C11H12N2O2S/c1-7(13(15)11(12)14)10-6-8-4-2-3-5-9(8)16-10/h2-7,15H,1H3,(H2,12,14)	MWLSOWXNZPKENC
InChI=1S/C14H24N4O7/c1-6(2)11(18-12(22)7(15)3-4-9(16)19)13(23)17-8(14(24)25)5-10(20)21/h6-8,11H,3-5,15H2,1-2H3,(H2,16,19)(H,17,23)(H,18,22)(H,20,21)(H,24,25)	VDMABHYXBULDGN
InChI=1S/C42H68O14/c1-37(2)13-15-42(36(51)52)16-14-40(5)21(22(42)17-37)7-8-26-38(3)11-10-27(39(4,20-45)25(38)9-12-41(26,40)6)55-35-33(31(49)29(47)24(19-44)54-35)56-34-32(50)30(48)28(46)23(18-43)53-34/h7,22-35,43-50H,8-20H2,1-6H3,(H,51,52)	WCMJLEULXWUCRF
InChI=1S/C18H25N3O7/c1-10(22)15(21-16(25)12(19)7-8-14(23)24)17(26)20-13(18(27)28)9-11-5-3-2-4-6-11/h2-6,10,12-13,15,22H,7-9,19H2,1H3,(H,20,26)(H,21,25)(H,23,24)(H,27,28)	CQGBSALYGOXQPE
InChI=1S/C21H25ClN2O4/c22-19-8-6-18(7-9-19)21(17-4-2-1-3-5-17)23-10-12-24(27,13-11-23)14-15-28-16-20(25)26/h1-9,21H,10-16H2,(H,25,26)	IVDOUUOLLFEMJQ
InChI=1S/C11H17N3O4/c1-11(2,3)18-10(17)14-8(9(15)16)4-7-5-12-6-13-7/h5-6,8H,4H2,1-3H3,(H,12,13)(H,14,17)(H,15,16)	AYMLQYFMYHISQO
InChI=1S/C22H22O12/c1-7-15(27)17(29)18(30)22(32-7)34-21-16(28)14-10(24)5-9(23)6-13(14)33-19(21)8-3-11(25)20(31-2)12(26)4-8/h3-7,15,17-18,22-27,29-30H,1-2H3	NAQNISJXKDSYJD
InChI=1S/C13H22N4O7S/c1-25-3-2-7(13(23)24)16-12(22)8(5-9(15)18)17-11(21)6(14)4-10(19)20/h6-8H,2-5,14H2,1H3,(H2,15,18)(H,16,22)(H,17,21)(H,19,20)(H,23,24)	WKGJGVGTEZGFSW
InChI=1S/C20H22N2O5/c1-12-6-5-9-15(13(12)2)21-16-8-4-3-7-14(16)19(25)22-17(20(26)27)10-11-18(23)24/h3-9,17,21H,10-11H2,1-2H3,(H,22,25)(H,23,24)(H,26,27)	HLEKOHRJHVCEKY
InChI=1S/C19H25NO4/c1-11(19(4)10-9-14(21)18(2,3)24-19)15-16(22)12-7-5-6-8-13(12)20-17(15)23/h5-8,11,14,21H,9-10H2,1-4H3,(H2,20,22,23)	FNNBYKQCHDQXOO
InChI=1S/C23H32N2O2S/c1-17(2)13-15-26-21-9-5-19(6-10-21)24-23(28)25-20-7-11-22(12-8-20)27-16-14-18(3)4/h5-12,17-18H,13-16H2,1-4H3,(H2,24,25,28)	BWBONKHPVHMQHE
InChI=1S/C18H35NO/c1-2-3-4-5-6-7-8-9-10-11-12-13-14-15-16-17-18(19)20/h9-10H,2-8,11-17H2,1H3,(H2,19,20)	FATBGEAMYMYZAF
InChI=1S/C15H18O4/c1-8-9-4-6-13(2)7-5-10(16)14(3)15(13,19-14)11(9)18-12(8)17/h5,7-9,11H,4,6H2,1-3H3	GTDIWCITYRGAKM
InChI=1S/C20H35N7O10/c1-9(28)15(21)18(35)26-11(4-6-13(29)30)17(34)25-10(3-2-8-24-20(22)23)16(33)27-12(19(36)37)5-7-14(31)32/h9-12,15,28H,2-8,21H2,1H3,(H,25,34)(H,26,35)(H,27,33)(H,29,30)(H,31,32)(H,36,37)(H4,22,23,24)	ZLYNUKJUPBMIDA
InChI=1S/C14H23N3O9/c1-6(18)11(14(25)26)17-13(24)8(3-5-10(21)22)16-12(23)7(15)2-4-9(19)20/h6-8,11,18H,2-5,15H2,1H3,(H,16,23)(H,17,24)(H,19,20)(H,21,22)(H,25,26)	PHONAZGUEGIOEM
InChI=1S/C16H12O6/c1-22-12-5-8(18)4-10-14(12)16(21)13-9(15(10)20)2-7(6-17)3-11(13)19/h2-5,17-19H,6H2,1H3	SNBGJGNOQURXCI
InChI=1S/C25H31NO10/c1-3-12-14-7-16-13-8-17(28)18(33-2)6-11(13)4-5-26(16)23(32)15(14)10-34-24(12)36-25-22(31)21(30)20(29)19(9-27)35-25/h3,6,8,10,12,14,16,19-22,24-25,27-31H,1,4-5,7,9H2,2H3	BCYNGTTVQNJTCV
InChI=1S/C18H25N3O6S/c1-28-8-7-13(18(26)27)20-17(25)14(9-11-5-3-2-4-6-11)21-16(24)12(19)10-15(22)23/h2-6,12-14H,7-10,19H2,1H3,(H,20,25)(H,21,24)(H,22,23)(H,26,27)	LIQNMKIBMPEOOP
InChI=1S/C13H21N3O8/c1-6(15-12(22)7(14)2-4-9(17)18)11(21)16-8(13(23)24)3-5-10(19)20/h6-8H,2-5,14H2,1H3,(H,15,22)(H,16,21)(H,17,18)(H,19,20)(H,23,24)	LKDIBBOKUAASNP
InChI=1S/C10H12O4/c1-3-14-10(13)9-6(2)4-7(11)5-8(9)12/h4-5,11-12H,3H2,1-2H3	UQSRXQMIXSZGLA
InChI=1S/C22H28N6O4/c1-12(2)19(28-20(29)16(23)8-14-10-24-11-26-14)21(30)27-18(22(31)32)7-13-9-25-17-6-4-3-5-15(13)17/h3-6,9-12,16,18-19,25H,7-8,23H2,1-2H3,(H,24,26)(H,27,30)(H,28,29)(H,31,32)	CMPHFUWXKBPNRS
InChI=1S/C25H28N4O4/c1-14(2)20-22(31)26-18(21(30)28-20)13-25(33)16-10-6-7-11-19(16)29-23(32)17(27-24(25)29)12-15-8-4-3-5-9-15/h3-11,14,17-18,20,24,27,33H,12-13H2,1-2H3,(H,26,31)(H,28,30)	DBNSETUPZTZJFY
InChI=1S/C17H26N6O4/c18-12(9-11-5-2-1-3-6-11)15(26)23-13(7-4-8-21-17(19)20)16(27)22-10-14(24)25/h1-3,5-6,12-13H,4,7-10,18H2,(H,22,27)(H,23,26)(H,24,25)(H4,19,20,21)	CGOMLCQJEMWMCE
InChI=1S/C10H10N4O2S/c11-8-2-4-9(5-3-8)17(15,16)14-10-12-6-1-7-13-10/h1-7H,11H2,(H,12,13,14)	SEEPANYCNGTZFQ
InChI=1S/C23H44N8O7/c1-13(2)12-17(31-19(34)14(25)6-3-4-10-24)21(36)29-15(8-9-18(32)33)20(35)30-16(22(37)38)7-5-11-28-23(26)27/h13-17H,3-12,24-25H2,1-2H3,(H,29,36)(H,30,35)(H,31,34)(H,32,33)(H,37,38)(H4,26,27,28)	RBZNBZYYJVXXNX
InChI=1S/C9H9NO/c1-6-7-4-2-3-5-8(7)10-9(6)11/h2-6H,1H3,(H,10,11)	BBZCPUCZKLTAJQ
InChI=1S/C27H45NO/c1-16-5-8-23-17(2)25-24(28(23)15-16)14-22-20-7-6-18-13-19(29)9-11-26(18,3)21(20)10-12-27(22,25)4/h16-25,29H,5-15H2,1-4H3	JALVTHFTYRPDMB
InChI=1S/C8H7ClN2O2S/c1-5-10-7-3-2-6(9)4-8(7)14(12,13)11-5/h2-4H,1H3,(H,10,11)	GDLBFKVLRPITMI
InChI=1S/C17H14O6/c1-21-14-8-13-15(16(20)17(14)22-2)11(19)7-12(23-13)9-3-5-10(18)6-4-9/h3-8,18,20H,1-2H3	ZIIAJIWLQUVGHB
InChI=1S/C18H26N4O5S/c1-28-8-7-13(18(26)27)21-17(25)14(9-11-5-3-2-4-6-11)22-16(24)12(19)10-15(20)23/h2-6,12-14H,7-10,19H2,1H3,(H2,20,23)(H,21,25)(H,22,24)(H,26,27)	YUUIAUXBNOHFRJ
InChI=1S/C30H44N8O6/c31-15-5-4-9-23(27(41)37-24(29(43)44)10-6-16-35-30(33)34)36-28(42)25(18-20-11-13-21(39)14-12-20)38-26(40)22(32)17-19-7-2-1-3-8-19/h1-3,7-8,11-14,22-25,39H,4-6,9-10,15-18,31-32H2,(H,36,42)(H,37,41)(H,38,40)(H,43,44)(H4,33,34,35)	ZWLXAFZNCGMOBO
InChI=1S/C15H29N3O4S/c1-8(2)11(16)13(19)18-12(9(3)4)14(20)17-10(15(21)22)6-7-23-5/h8-12H,6-7,16H2,1-5H3,(H,17,20)(H,18,19)(H,21,22)	ODUHAIXFXFACDY
InChI=1S/C8H13N3OS/c1-8(2,3)5-6(12)9-7(13-4)11-10-5/h1-4H3,(H,9,11,12)	MIWRSUQXSCLDNV
InChI=1S/C20H30N4O7/c21-10-2-1-3-15(23-18(28)14(22)8-9-17(26)27)19(29)24-16(20(30)31)11-12-4-6-13(25)7-5-12/h4-7,14-16,25H,1-3,8-11,21-22H2,(H,23,28)(H,24,29)(H,26,27)(H,30,31)	AQNYKMCFCCZEEL
InChI=1S/C26H30N2O8/c1-2-12-15-9-18-20-14(13-5-3-4-6-17(13)27-20)7-8-28(18)24(33)16(15)11-34-25(12)36-26-23(32)22(31)21(30)19(10-29)35-26/h2-6,11-12,15,18-19,21-23,25-27,29-32H,1,7-10H2	LBRPLJCNRZUXLS
InChI=1S/C22H39N7O6/c1-12(2)8-17(28-19(31)15(24)9-14-10-25-11-26-14)20(32)29-18(13(3)30)21(33)27-16(22(34)35)6-4-5-7-23/h10-13,15-18,30H,4-9,23-24H2,1-3H3,(H,25,26)(H,27,33)(H,28,31)(H,29,32)(H,34,35)	AIZJZSUSSIERLZ
InChI=1S/C27H43NO9/c1-17(21(29)11-9-10-20(15-23(28)30)16-25(33)34)14-18(2)26(35)19(3)27(36)22(37-4)12-7-5-6-8-13-24(31)32/h7-8,12-14,17,19-20,22,26-27,35-36H,5-6,9-11,15-16H2,1-4H3,(H2,28,30)(H,31,32)(H,33,34)	IZBWUVKNXOGJSA
InChI=1S/C23H26N4O5/c1-14(2)12-17(21(29)26-20(22(30)31)15-8-4-3-5-9-15)25-23(32)27-13-19(28)24-16-10-6-7-11-18(16)27/h3-11,14,17,20H,12-13H2,1-2H3,(H,24,28)(H,25,32)(H,26,29)(H,30,31)	SRTJRFVGRIMETK
InChI=1S/C20H16O7/c1-20-4-2-3-12(26-20)16-13(27-20)7-10-15(19(16)25)18(24)14-9(17(10)23)5-8(21)6-11(14)22/h5-7,12,21-22,25H,2-4H2,1H3	RYFFZJHGQCKWMV
InChI=1S/C5H9NO3/c1-3(5(8)9)6-4(2)7/h3H,1-2H3,(H,6,7)(H,8,9)	KTHDTJVBEPMMGL
InChI=1S/C14H11Cl2NO2/c15-10-5-3-6-11(16)14(10)17-12-7-2-1-4-9(12)8-13(18)19/h1-7,17H,8H2,(H,18,19)	DCOPUUMXTXDBNB
InChI=1S/C5H8ClN5/c1-2-8-5-10-3(6)9-4(7)11-5/h2H2,1H3,(H3,7,8,9,10,11)	IVENSCMCQBJAKW
InChI=1S/C17H19F3N6O6S/c1-9-6-5-7-10(12(27)31-4)11(9)33(29,30)25-15(28)22-13-21-14(26(2)3)24-16(23-13)32-8-17(18,19)20/h5-7H,8H2,1-4H3,(H2,21,22,23,24,25,28)	IMEVJVISCHQJRM
InChI=1S/C23H25N5O5/c1-30-18-11-14-15(12-19(18)31-2)25-23(26-21(14)24)28-9-7-27(8-10-28)22(29)20-13-32-16-5-3-4-6-17(16)33-20/h3-6,11-12,20H,7-10,13H2,1-2H3,(H2,24,25,26)	RUZYUOTYCVRMRZ
InChI=1S/C16H12O7/c1-22-16-14(21)13-11(20)5-8(17)6-12(13)23-15(16)7-2-3-9(18)10(19)4-7/h2-6,17-20H,1H3	WEPBGSIAWZTEJR
InChI=1S/C21H20O11/c22-7-16-18(27)19(28)20(29)21(32-16)31-13-2-1-8(3-10(13)24)14-6-12(26)17-11(25)4-9(23)5-15(17)30-14/h1-6,16,18-25,27-29H,7H2	UHNXUSWGOJMEFO
InChI=1S/C6H15N3O/c7-4-2-1-3-5(8)6(9)10/h5H,1-4,7-8H2,(H2,9,10)	HKXLAGBDJVHRQG
InChI=1S/C9H17N3O5/c1-4(13)7(11)8(15)12-5(9(16)17)2-3-6(10)14/h4-5,7,13H,2-3,11H2,1H3,(H2,10,14)(H,12,15)(H,16,17)	BWUHENPAEMNGQJ
InChI=1S/C11H19N3O7/c1-4(12)9(18)13-6(3-7(16)17)10(19)14-8(5(2)15)11(20)21/h4-6,8,15H,3,12H2,1-2H3,(H,13,18)(H,14,19)(H,16,17)(H,20,21)	BTYTYHBSJKQBQA
InChI=1S/C24H42O21/c25-1-8-12(30)16(34)17(35)21(41-8)45-24(20(38)15(33)11(4-28)44-24)7-40-23(19(37)14(32)10(3-27)43-23)6-39-22(5-29)18(36)13(31)9(2-26)42-22/h8-21,25-38H,1-7H2	FLDFNEBHEXLZRX
InChI=1S/C48H53NO14/c1-26-32(61-44(57)38(54)37(30-18-12-8-13-19-30)49-35(53)22-29-16-10-7-11-17-29)24-48(58)42(62-43(56)31-20-14-9-15-21-31)40-46(6,33(52)23-34-47(40,25-59-34)63-28(3)51)41(55)39(60-27(2)50)36(26)45(48,4)5/h7-21,32-34,37-40,42,52,54,58H,22-25H2,1-6H3,(H,49,53)	ZNHNNRQMRNHUFB
InChI=1S/C13H18ClNO2/c1-10-5-4-6-11(2)13(10)15(7-8-17-3)12(16)9-14/h4-6H,7-9H2,1-3H3	SCCDDNKJYDZXMM
InChI=1S/C14H9NO2/c16-13-11-8-4-5-9-12(11)14(17)15(13)10-6-2-1-3-7-10/h1-9H	MFUPLJQNEXUUDW
InChI=1S/C13H17N3O4/c14-9(7-11(15)17)12(18)16-10(13(19)20)6-8-4-2-1-3-5-8/h1-5,9-10H,6-7,14H2,(H2,15,17)(H,16,18)(H,19,20)	OMSMPWHEGLNQOD
InChI=1S/C17H22N4O5/c1-9(18)15(23)20-13(16(24)21-14(8-22)17(25)26)6-10-7-19-12-5-3-2-4-11(10)12/h2-5,7,9,13-14,19,22H,6,8,18H2,1H3,(H,20,23)(H,21,24)(H,25,26)	TVUFMYKTYXTRPY
InChI=1S/C17H34N4O4S/c1-4-11(2)14(21-15(22)12(19)8-10-26-3)16(23)20-13(17(24)25)7-5-6-9-18/h11-14H,4-10,18-19H2,1-3H3,(H,20,23)(H,21,22)(H,24,25)	RRIHXWPHQSXHAQ
InChI=1S/C10H10O5/c1-4-8(12)5-2-3-6(11)9(13)7(5)10(14)15-4/h2-4,8,11-13H,1H3	AWJLARVNMUSPPN
InChI=1S/C22H32N4O4/c1-5-13(4)19(22(29)30)26-20(27)17(25-21(28)18(23)12(2)3)10-14-11-24-16-9-7-6-8-15(14)16/h6-9,11-13,17-19,24H,5,10,23H2,1-4H3,(H,25,28)(H,26,27)(H,29,30)	WFTKOJGOOUJLJV
InChI=1S/C11H12I3NO2/c1-2-5(11(16)17)3-6-7(12)4-8(13)10(15)9(6)14/h4-5H,2-3,15H2,1H3,(H,16,17)	OIRFJRBSRORBCM
InChI=1S/C19H16O7/c1-2-24-19(23)18-17(25-10-11-6-4-3-5-7-11)16(22)15-13(21)8-12(20)9-14(15)26-18/h3-9,20-21H,2,10H2,1H3	CCDVHOPGVALFAG
InChI=1S/C15H28N4O6S/c1-26-7-5-10(18-13(22)9(17)4-2-3-6-16)14(23)19-11(15(24)25)8-12(20)21/h9-11H,2-8,16-17H2,1H3,(H,18,22)(H,19,23)(H,20,21)(H,24,25)	GZGWILAQHOVXTD
InChI=1S/C35H62N7O17P3S/c1-4-5-6-7-8-9-10-11-12-13-14-15-26(44)63-19-18-37-25(43)16-17-38-33(47)30(46)35(2,3)21-56-62(53,54)59-61(51,52)55-20-24-29(58-60(48,49)50)28(45)34(57-24)42-23-41-27-31(36)39-22-40-32(27)42/h22-24,28-30,34,45-46H,4-21H2,1-3H3,(H,37,43)(H,38,47)(H,51,52)(H,53,54)(H2,36,39,40)(H2,48,49,50)	DUAFKXOFBZQTQE
InChI=1S/C18H32N6O9/c19-6-2-1-3-11(18(32)33)23-16(30)10(4-5-13(21)26)22-17(31)12(8-25)24-15(29)9(20)7-14(27)28/h9-12,25H,1-8,19-20H2,(H2,21,26)(H,22,31)(H,23,30)(H,24,29)(H,27,28)(H,32,33)	KRLWLVHVTBCUPE
InChI=1S/C20H35N5O10/c1-10(26)16(19(33)24-13(20(34)35)6-8-15(29)30)25-18(32)12(5-7-14(27)28)23-17(31)11(22)4-2-3-9-21/h10-13,16,26H,2-9,21-22H2,1H3,(H,23,31)(H,24,33)(H,25,32)(H,27,28)(H,29,30)(H,34,35)	YXXNASDZRZFZIW
InChI=1S/C9H15N2O14P3/c12-5-3-8(11-2-1-7(13)10-9(11)14)23-6(5)4-22-27(18,19)25-28(20,21)24-26(15,16)17/h1-2,5-6,8,12H,3-4H2,(H,18,19)(H,20,21)(H,10,13,14)(H2,15,16,17)	AHCYMLUZIRLXAA
InChI=1S/C10H19N3O5S/c1-19-3-2-6(12-8(15)4-11)9(16)13-7(5-14)10(17)18/h6-7,14H,2-5,11H2,1H3,(H,12,15)(H,13,16)(H,17,18)	OMOZPGCHVWOXHN
InChI=1S/C6H10O4/c1-4(2-5(7)8)3-6(9)10/h4H,2-3H2,1H3,(H,7,8)(H,9,10)	XJMMNTGIMDZPMU
InChI=1S/C16H14FN3O/c1-20-14-7-6-10(18)8-12(14)16(19-9-15(20)21)11-4-2-3-5-13(11)17/h2-8H,9,18H2,1H3	LTCDLGUFORGHGY
InChI=1S/C19H20O5/c1-21-14-5-6-15-17(10-14)24-11-13(19(15)20)8-12-4-7-16(22-2)18(9-12)23-3/h4-7,9-10,13H,8,11H2,1-3H3	ZRSCGBGNKZDPOF
InChI=1S/C14H28N6O5/c1-7(2)10(13(24)25)20-12(23)9(6-21)19-11(22)8(15)4-3-5-18-14(16)17/h7-10,21H,3-6,15H2,1-2H3,(H,19,22)(H,20,23)(H,24,25)(H4,16,17,18)	OQPAZKMGCWPERI
InChI=1S/C24H37N3O6S/c1-15(2)14-20(26-34(32,33)19-8-6-17(5)7-9-19)23(29)27-12-10-18(11-13-27)22(28)25-21(16(3)4)24(30)31/h6-9,15-16,18,20-21,26H,10-14H2,1-5H3,(H,25,28)(H,30,31)	ZSJOCPIPUNPVFO
InChI=1S/C15H19NO3/c1-8-10-4-6-15(3)7-5-11(16-18)9(2)12(15)13(10)19-14(8)17/h5,7-8,10,13,18H,4,6H2,1-3H3	DZFUMKYXWIWTMJ
InChI=1S/C15H23N5O3/c16-11(9-10-5-2-1-3-6-10)13(21)20-12(14(22)23)7-4-8-19-15(17)18/h1-3,5-6,11-12H,4,7-9,16H2,(H,20,21)(H,22,23)(H4,17,18,19)	OZILORBBPKKGRI
InChI=1S/C22H40N4O7/c1-7-13(6)17(23)20(30)26-18(12(4)5)21(31)25-15(10-11(2)3)19(29)24-14(22(32)33)8-9-16(27)28/h11-15,17-18H,7-10,23H2,1-6H3,(H,24,29)(H,25,31)(H,26,30)(H,27,28)(H,32,33)	BEICZZYWSBLHTP
InChI=1S/C18H31N5O4/c1-5-11(4)15(19)17(25)22-13(7-12-8-20-9-21-12)16(24)23-14(18(26)27)6-10(2)3/h8-11,13-15H,5-7,19H2,1-4H3,(H,20,21)(H,22,25)(H,23,24)(H,26,27)	CMNMPCTVCWWYHY
InChI=1S/C23H35N5O8/c24-11-5-4-8-16(21(33)27-17(23(35)36)9-10-19(30)31)26-22(34)18(13-29)28-20(32)15(25)12-14-6-2-1-3-7-14/h1-3,6-7,15-18,29H,4-5,8-13,24-25H2,(H,26,34)(H,27,33)(H,28,32)(H,30,31)(H,35,36)	VAWAOMAANGOOCS
InChI=1S/C20H33NO3S/c1-15(2)8-6-9-16(3)10-7-11-17(4)12-13-25-14-19(20(23)24)21-18(5)22/h8,10,12,19H,6-7,9,11,13-14H2,1-5H3,(H,21,22)(H,23,24)	XTURYZYJYQRJDO
InChI=1S/C20H31N7O6/c21-13(2-1-9-25-20(23)24)17(30)27-15(10-11-3-5-12(28)6-4-11)18(31)26-14(19(32)33)7-8-16(22)29/h3-6,13-15,28H,1-2,7-10,21H2,(H2,22,29)(H,26,31)(H,27,30)(H,32,33)(H4,23,24,25)	CTAPSNCVKPOOSM
InChI=1S/C13H24N4O5/c1-3-7(2)11(15)13(22)17-8(4-5-9(14)18)12(21)16-6-10(19)20/h7-8,11H,3-6,15H2,1-2H3,(H2,14,18)(H,16,21)(H,17,22)(H,19,20)	CYHJCEKUMCNDFG
InChI=1S/C17H21N5O4/c18-13(6-11-4-2-1-3-5-11)16(24)20-9-15(23)22-14(17(25)26)7-12-8-19-10-21-12/h1-5,8,10,13-14H,6-7,9,18H2,(H,19,21)(H,20,24)(H,22,23)(H,25,26)	XEXSSIBQYNKFBX
InChI=1S/C21H25N3O5/c22-16(11-14-7-3-1-4-8-14)19(26)24-18(13-25)20(27)23-17(21(28)29)12-15-9-5-2-6-10-15/h1-10,16-18,25H,11-13,22H2,(H,23,27)(H,24,26)(H,28,29)	GLJZDMZJHFXJQG
InChI=1S/C14H16O5/c1-8(15)4-11-6-9-5-10(17-2)7-12(18-3)13(9)14(16)19-11/h5-8,15H,4H2,1-3H3	MXEZBPCVRNMVLQ
InChI=1S/C9H8O4/c10-7-3-1-6(2-4-7)5-8(11)9(12)13/h1-4,10H,5H2,(H,12,13)	KKADPXVIOXHVKN
InChI=1S/C27H30O16/c28-7-17-19(34)21(36)23(38)26(41-17)43-25-22(37)20(35)18(8-29)42-27(25)40-16-6-11-13(32)4-10(30)5-15(11)39-24(16)9-1-2-12(31)14(33)3-9/h1-6,17-23,25-29,34-38H,7-8H2,(H3-,30,31,32,33)/p+1	SXYMMDGPXYVCER
InChI=1S/C15H28N6O7/c1-7(22)11(16)13(26)20-8(3-2-6-19-15(17)18)12(25)21-9(14(27)28)4-5-10(23)24/h7-9,11,22H,2-6,16H2,1H3,(H,20,26)(H,21,25)(H,23,24)(H,27,28)(H4,17,18,19)	UKBSDLHIKIXJKH
InChI=1S/C17H20N2O5S/c1-13(2)24-19(12-17(20)18-21)25(22,23)16-10-8-15(9-11-16)14-6-4-3-5-7-14/h3-11,13,21H,12H2,1-2H3,(H,18,20)	PHGLPDURIUEELR
InChI=1S/C25H30O7/c1-8-13(4)23(28)30-17-11-15(6)19-16(26)10-14(5)20(19)22-21(17)25(7,24(29)31-22)32-18(27)9-12(2)3/h8-10,17,20-22H,11H2,1-7H3	SDQGXNQDYJJFFE
InChI=1S/C19H33N5O9/c1-3-9(2)15(24-16(29)10(20)8-25)18(31)22-11(4-6-13(21)26)17(30)23-12(19(32)33)5-7-14(27)28/h9-12,15,25H,3-8,20H2,1-2H3,(H2,21,26)(H,22,31)(H,23,30)(H,24,29)(H,27,28)(H,32,33)	ROJMJIDJRKZOTD
InChI=1S/C22H26N4O2S/c1-3-5-12-26(13-6-4-2)22-18(16-23)14-21(15-19(22)17-24)29(27,28)25-20-10-8-7-9-11-20/h7-11,14-15,25H,3-6,12-13H2,1-2H3	RBSANZKTNQQZIF
InChI=1S/C14H24N4O7/c1-6(2)3-9(14(24)25)18-13(23)8(5-10(16)19)17-12(22)7(15)4-11(20)21/h6-9H,3-5,15H2,1-2H3,(H2,16,19)(H,17,22)(H,18,23)(H,20,21)(H,24,25)	UGKZHCBLMLSANF
InChI=1S/C13H13N3O4/c1-7(14-10(17)6-11(18)19)12-15-9-5-3-2-4-8(9)13(20)16-12/h2-5,7H,6H2,1H3,(H,14,17)(H,18,19)(H,15,16,20)	DOCCRJVKOCRZSY
InChI=1S/C16H30N4O5S/c1-4-9(2)13(16(24)25)20-15(23)11(7-8-26-3)19-14(22)10(17)5-6-12(18)21/h9-11,13H,4-8,17H2,1-3H3,(H2,18,21)(H,19,22)(H,20,23)(H,24,25)	DOMHVQBSRJNNKD
InChI=1S/C24H25NO5/c1-15-11-21(27)29-23-17-9-10-24(2,3)30-18(17)12-19(22(15)23)28-14-20(26)25-13-16-7-5-4-6-8-16/h4-8,11-12H,9-10,13-14H2,1-3H3,(H,25,26)	TUAALVOPBFAJNJ
InChI=1S/C40H80NO8P/c1-6-8-10-12-14-16-18-20-22-24-26-28-30-32-39(42)46-36-38(37-48-50(44,45)47-35-34-41(3,4)5)49-40(43)33-31-29-27-25-23-21-19-17-15-13-11-9-7-2/h38H,6-37H2,1-5H3	KILNVBDSWZSGLL
InChI=1S/C17H34N4O10/c18-2-6-10(24)12(26)8(21)16(28-6)30-14-5(20)1-4(19)9(23)15(14)31-17-13(27)11(25)7(3-22)29-17/h4-17,22-27H,1-3,18-21H2	NSKGQURZWSPSBC
InChI=1S/C27H30O14/c1-8-17(31)21(35)23(37)27(39-8)16-20(34)15(26-24(38)22(36)18(32)13(7-28)41-26)19(33)14-11(30)6-12(40-25(14)16)9-2-4-10(29)5-3-9/h2-6,8,13,17-18,21-24,26-29,31-38H,7H2,1H3	MVOUGOXRXQDXDC
InChI=1S/C15H27N3O5/c1-4-8(2)12(15(22)23)17-13(20)10-6-5-7-18(10)14(21)11(16)9(3)19/h8-12,19H,4-7,16H2,1-3H3,(H,17,20)(H,22,23)	VTMGKRABARCZAX
InChI=1S/C10H12F3NO/c1-7(14-15)5-8-3-2-4-9(6-8)10(11,12)13/h2-4,6-7,14-15H,5H2,1H3	WCJDAVUCGZTNMX
InChI=1S/C20H14N4O3/c25-18-16(9-11-10-21-14-7-3-1-5-12(11)14)24-17(19(26)23-18)22-15-8-4-2-6-13(15)20(24)27/h1-8,10,16,21H,9H2,(H,23,25,26)	PRYGKAJEGXTQNF
InChI=1S/C13H23N3O6/c1-6(2)4-8(15-11(19)7(3)14)12(20)16-9(13(21)22)5-10(17)18/h6-9H,4-5,14H2,1-3H3,(H,15,19)(H,16,20)(H,17,18)(H,21,22)	LBYMZCVBOKYZNS
InChI=1S/C15H27N3O6S/c1-4-8(2)12(16)14(22)18-10(7-11(19)20)13(21)17-9(15(23)24)5-6-25-3/h8-10,12H,4-7,16H2,1-3H3,(H,17,21)(H,18,22)(H,19,20)(H,23,24)	CCHSQWLCOOZREA
InChI=1S/C14H25N7O7/c15-6(4-10(23)24)11(25)20-7(2-1-3-19-14(17)18)12(26)21-8(13(27)28)5-9(16)22/h6-8H,1-5,15H2,(H2,16,22)(H,20,25)(H,21,26)(H,23,24)(H,27,28)(H4,17,18,19)	QHAJMRDEWNAIBQ
InChI=1S/C16H27N3O8/c1-3-8(2)13(19-14(24)9(17)4-6-11(20)21)15(25)18-10(16(26)27)5-7-12(22)23/h8-10,13H,3-7,17H2,1-2H3,(H,18,25)(H,19,24)(H,20,21)(H,22,23)(H,26,27)	VGUYMZGLJUJRBV
InChI=1S/C14H15N3O3/c1-10-5-3-6-11(2)12(10)17(13(18)14(19)20)9-16-8-4-7-15-16/h3-8H,9H2,1-2H3,(H,19,20)	PHMHHVKFXZNTKU
InChI=1S/C12H10N2O/c15-14(12-9-5-2-6-10-12)13-11-7-3-1-4-8-11/h1-10H	GAUZCKBSTZFWCT
InChI=1S/C21H39N7O8/c1-10(2)9-14(18(33)26-13(20(35)36)6-7-15(30)31)27-19(34)16(11(3)29)28-17(32)12(22)5-4-8-25-21(23)24/h10-14,16,29H,4-9,22H2,1-3H3,(H,26,33)(H,27,34)(H,28,32)(H,30,31)(H,35,36)(H4,23,24,25)	BYHROLIBJJYLIN
InChI=1S/C26H32N4O4/c1-3-16(2)23(27)25(32)29-21(13-17-9-5-4-6-10-17)24(31)30-22(26(33)34)14-18-15-28-20-12-8-7-11-19(18)20/h4-12,15-16,21-23,28H,3,13-14,27H2,1-2H3,(H,29,32)(H,30,31)(H,33,34)	KLJKJVXDHVUMMZ
InChI=1S/C12H12N2/c13-11-5-1-9(2-6-11)10-3-7-12(14)8-4-10/h1-8H,13-14H2	HFACYLZERDEVSX
InChI=1S/C15H28N8O6/c16-7(2-1-5-21-15(19)20)12(26)22-8(3-4-10(17)24)13(27)23-9(14(28)29)6-11(18)25/h7-9H,1-6,16H2,(H2,17,24)(H2,18,25)(H,22,26)(H,23,27)(H,28,29)(H4,19,20,21)	SNBHMYQRNCJSOJ
InChI=1S/C17H14Cl2O8/c1-6-11(18)13(21)10(16(22)23)15(12(6)19)27-14-8(17(24)26-3)4-7(20)5-9(14)25-2/h4-5,20-21H,1-3H3,(H,22,23)	MYFFDMMUGIQJQM
InChI=1S/C25H24O7/c1-13(2)7-10-24-22(28)20-19(12-17-15(21(20)27)8-9-23(3,4)30-17)32-25(24,29)16-6-5-14(26)11-18(16)31-24/h5-9,11-12,26-27,29H,10H2,1-4H3	GPSKVSZZHKDRDQ
InChI=1S/C21H25NO6/c1-12-9-19(24)28-20-13(2)17(8-7-16(12)20)27-11-18(23)22-10-14-3-5-15(6-4-14)21(25)26/h7-9,14-15H,3-6,10-11H2,1-2H3,(H,22,23)(H,25,26)	IYECSNOPLWSURQ
InChI=1S/C23H24O12/c1-31-14-7-11(26)16-10(25)6-13(33-22(16)21(14)32-2)9-4-3-5-12(17(9)27)34-23-20(30)19(29)18(28)15(8-24)35-23/h3-7,15,18-20,23-24,26-30H,8H2,1-2H3	JCUIPEIMZRLNKQ
InChI=1S/C13H16N4O2/c1-18-10-4-3-8(6-11(10)19-2)5-9-7-16-13(15)17-12(9)14/h3-4,6-7H,5H2,1-2H3,(H4,14,15,16,17)	LDBTVAXGKYIFHO
InChI=1S/C20H27N5O6/c1-10(26)17(20(30)31)25-19(29)15(6-7-16(22)27)24-18(28)13(21)8-11-9-23-14-5-3-2-4-12(11)14/h2-5,9-10,13,15,17,23,26H,6-8,21H2,1H3,(H2,22,27)(H,24,28)(H,25,29)(H,30,31)	GWQUSADRQCTMHN
InChI=1S/C11H10O5/c1-5-3-6-4-7(12)10(15-2)9(13)8(6)11(14)16-5/h3-4,12-13H,1-2H3	LREZRXWUEZCZRU
InChI=1S/C13H24N4O6/c1-7(16-12(21)8(15)4-2-3-5-14)11(20)17-9(13(22)23)6-10(18)19/h7-9H,2-6,14-15H2,1H3,(H,16,21)(H,17,20)(H,18,19)(H,22,23)	MPGHETGWWWUHPY
InChI=1S/C22H26N6O4/c23-16(8-13-10-25-17-5-2-1-4-15(13)17)21(30)28-7-3-6-19(28)20(29)27-18(22(31)32)9-14-11-24-12-26-14/h1-2,4-5,10-12,16,18-19,25H,3,6-9,23H2,(H,24,26)(H,27,29)(H,31,32)	LWHUUHCERHMOAB
InChI=1S/C23H28O8/c1-12(24)30-16-9-15(20(26)28-4)22(2)7-5-14-21(27)31-17(13-6-8-29-11-13)10-23(14,3)19(22)18(16)25/h6,8,11,14-17,19H,5,7,9-10H2,1-4H3	OBSYBRPAKCASQB
InChI=1S/C26H26N2O3/c1-14(2)13-28-10-9-25-21-15-7-8-19(29)23(21)31-24(25)22-17(12-26(25,30)20(28)11-15)16-5-3-4-6-18(16)27-22/h3-8,20,24,27,29-30H,1,9-13H2,2H3	ZFMVWAWSKLAVOE
InChI=1S/C8H9NO/c1-7(10)9-8-5-3-2-4-6-8/h2-6H,1H3,(H,9,10)	FZERHIULMFGESH
InChI=1S/C10H14BrNO2/c1-13-9-6-8(11)10(14-2)5-7(9)3-4-12/h5-6H,3-4,12H2,1-2H3	YMHOBZXQZVXHBM
InChI=1S/C33H42O17/c1-33(2,50-32-28(43)26(41)24(39)21(14-35)48-32)29(49-22(37)12-7-16-3-8-18(36)9-4-16)30(44)45-15-17-5-10-19(11-6-17)46-31-27(42)25(40)23(38)20(13-34)47-31/h3-12,20-21,23-29,31-32,34-36,38-43H,13-15H2,1-2H3	LZXXRASHAINSDN
InChI=1S/C52H82O22/c1-21-38(71-42-35(61)30(56)24(54)20-67-42)34(60)37(63)43(68-21)73-40-31(57)25(19-53)69-45(40)74-46(66)52-16-15-47(2,3)17-23(52)22-9-10-27-49(6)13-12-29(70-44-36(62)32(58)33(59)39(72-44)41(64)65)48(4,5)26(49)11-14-50(27,7)51(22,8)18-28(52)55/h9,21,23-40,42-45,53-63H,10-20H2,1-8H3,(H,64,65)	WOXFKHSZHQXBRF
InChI=1S/C14H21N3O4/c1-9(21-13(15)20)8-14-5-3-7-17(14)11(18)10-4-2-6-16(10)12(14)19/h9-10H,2-8H2,1H3,(H2,15,20)	LZRMGGWCVAVBJA
InChI=1S/C30H34O18/c1-9-18(34)22(38)25(41)29(44-9)48-28-23(39)19(35)16(8-43-10(2)31)46-30(28)45-15-7-13(33)17-21(37)24(40)26(47-27(17)20(15)36)11-4-5-12(32)14(6-11)42-3/h4-7,9,16,18-19,22-23,25,28-30,32-36,38-41H,8H2,1-3H3	LLPAOCBYQCXXKS
InChI=1S/C19H18N2O2/c22-11-18(23)19(14-9-20-16-7-3-1-5-12(14)16)15-10-21-17-8-4-2-6-13(15)17/h1-10,18-23H,11H2	OGXNFSOEIVPPSG
InChI=1S/C26H28O16/c27-7-15-19(33)21(35)22(36)26(40-15)38-9-4-12(30)17-14(5-9)39-23(8-1-2-10(28)11(29)3-8)24(20(17)34)41-16-6-13(31)18(32)25(37)42-16/h1-5,13,15-16,18-19,21-22,25-33,35-37H,6-7H2	RZVYTWRTBDNOPF
InChI=1S/C16H25N5O4S/c1-26-6-4-12(16(24)25)20-14(22)13-3-2-5-21(13)15(23)11(17)7-10-8-18-9-19-10/h8-9,11-13H,2-7,17H2,1H3,(H,18,19)(H,20,22)(H,24,25)	ABCCKUZDWMERKT
InChI=1S/C24H32O6/c1-13-9-16-17-6-8-24(29,20(28)12-30-14(2)25)23(17,4)11-19(27)21(16)22(3)7-5-15(26)10-18(13)22/h5,7,10,13,16-17,19,21,27,29H,6,8-9,11-12H2,1-4H3	PLBHSZGDDKCEHR
InChI=1S/C44H65N7O7/c1-25(2)20-32-39(53)47-35(23-31-18-14-11-15-19-31)42(56)51-37(28(7)8)43(57)49-34(22-30-16-12-10-13-17-30)41(55)50-36(27(5)6)24-45-38(29(9)52)44(58)48-33(21-26(3)4)40(54)46-32/h10-19,24-29,32-38,52H,20-23H2,1-9H3,(H,46,54)(H,47,53)(H,48,58)(H,49,57)(H,50,55)(H,51,56)	HLSBKABOQXRVQW
InChI=1S/C11H14N4O4/c1-13-6-12-9-8(13)10(18)15(11(19)14(9)2)5-3-4-7(16)17/h6H,3-5H2,1-2H3,(H,16,17)	WKASGTGXOGALBG
InChI=1S/C29H36O9/c1-15-18-8-10-27(5)24(17-9-11-35-14-17)37-21(32)13-29(15,27)38-20-12-19(31)26(3,4)23(28(18,20)6)22(25(33)34-7)36-16(2)30/h9,11,14,18,20,22-24H,1,8,10,12-13H2,2-7H3	QSQFOIMEVMOMIJ
InChI=1S/C18H27N3O5/c1-3-11(2)15(21-16(23)13(19)10-22)17(24)20-14(18(25)26)9-12-7-5-4-6-8-12/h4-8,11,13-15,22H,3,9-10,19H2,1-2H3,(H,20,24)(H,21,23)(H,25,26)	LWMQRHDTXHQQOV
InChI=1S/C18H26N2O4/c1-24-17(22)11-9-7-5-3-2-4-6-8-10-14-12-16(21)15(13-20-14)18(19)23/h8,10,12-13H,2-7,9,11H2,1H3,(H2,19,23)(H,20,21)	ACXODXBUYIMEFD
InChI=1S/C20H28O5/c1-10-8-20-9-11(10)4-5-12(20)18(2)7-6-13(21)19(3,17(24)25)15(18)14(20)16(22)23/h11-15,21H,1,4-9H2,2-3H3,(H,22,23)(H,24,25)	NJEWNTGSXKRWKA
InChI=1S/C25H27NO6/c1-13-15(9-10-21(27)26-11-5-7-19(26)24(28)29)25(30)32-22-14(2)23-18(12-17(13)22)16-6-3-4-8-20(16)31-23/h12,19H,3-11H2,1-2H3,(H,28,29)	NFWSBXVVYKGQEX
InChI=1S/C13H24N4O6/c1-7(16-12(21)8(15)6-10(18)19)11(20)17-9(13(22)23)4-2-3-5-14/h7-9H,2-6,14-15H2,1H3,(H,16,21)(H,17,20)(H,18,19)(H,22,23)	VPPXTHJNTYDNFJ
InChI=1S/C29H46O/c1-7-21(19(2)3)9-8-20(4)25-12-13-26-24-11-10-22-18-23(30)14-16-28(22,5)27(24)15-17-29(25,26)6/h8-9,18-21,24-27H,7,10-17H2,1-6H3	MKGZDUKUQPPHFM
InChI=1S/C30H22O10/c31-16-5-1-14(2-6-16)24-13-22(35)27-21(34)9-18(10-25(27)39-24)38-26-12-20(33)19-11-23(36)29(40-30(19)28(26)37)15-3-7-17(32)8-4-15/h1-10,12-13,23,29,31-34,36-37H,11H2	JDRLMOFOBWKOPI
InChI=1S/C22H18O11/c23-10-5-12(24)11-7-18(33-22(31)9-3-15(27)20(30)16(28)4-9)21(32-17(11)6-10)8-1-13(25)19(29)14(26)2-8/h1-6,18,21,23-30H,7H2	WMBWREPUVVBILR
InChI=1S/C14H24N4O6/c1-7(19)11(14(23)24)18-13(22)9(4-5-10(15)20)17-12(21)8-3-2-6-16-8/h7-9,11,16,19H,2-6H2,1H3,(H2,15,20)(H,17,21)(H,18,22)(H,23,24)	XZONQWUEBAFQPO
InChI=1S/C25H29N5O5/c26-18(12-15-6-2-1-3-7-15)23(32)30-21(13-16-14-28-19-9-5-4-8-17(16)19)24(33)29-20(25(34)35)10-11-22(27)31/h1-9,14,18,20-21,28H,10-13,26H2,(H2,27,31)(H,29,33)(H,30,32)(H,34,35)	UMIHVJQSXFWWMW
InChI=1S/C13H17N3O5/c14-10(5-8-1-3-9(17)4-2-8)13(21)16-6-11(18)15-7-12(19)20/h1-4,10,17H,5-7,14H2,(H,15,18)(H,16,21)(H,19,20)	HIINQLBHPIQYHN
InChI=1S/C16H31NO2/c1-5-10-17-11-14-12-18-16(19-14)8-6-13(7-9-16)15(2,3)4/h13-14,17H,5-12H2,1-4H3	YYICKHZBDGQJBW
InChI=1S/C27H37N3O7S/c1-18(2)15-30(38(33,34)21-10-8-20(28)9-11-21)16-24(31)23(14-19-6-4-3-5-7-19)29-27(32)37-25-17-36-26-22(25)12-13-35-26/h3-11,18,22-26,31H,12-17,28H2,1-2H3,(H,29,32)	CJBJHOAVZSMMDJ
InChI=1S/C26H39N3O6S/c1-5-19(3)23(27-36(33,34)22-8-6-18(2)7-9-22)25(31)29-14-10-20(11-15-29)24(30)28-16-12-21(13-17-28)26(32)35-4/h6-9,19-21,23,27H,5,10-17H2,1-4H3	OAWCVDIHMTVSBA
InChI=1S/C21H23N3O4S/c1-27-16-6-4-7-17(28-2)19(16)20(26)22-21(29)23-10-13-9-14(12-23)15-5-3-8-18(25)24(15)11-13/h3-8,13-14H,9-12H2,1-2H3,(H,22,26,29)	VLZRAAIOWQWWGS
InChI=1S/C15H21N3O4S/c1-9(15(21)22)17-14(20)12(18-13(19)11(16)8-23)7-10-5-3-2-4-6-10/h2-6,9,11-12,23H,7-8,16H2,1H3,(H,17,20)(H,18,19)(H,21,22)	UIKLEGZPIOXFHJ
InChI=1S/C25H41N5O7/c1-14(2)12-18(27)22(33)29-20(13-16-7-9-17(32)10-8-16)23(34)30-21(15(3)31)24(35)28-19(25(36)37)6-4-5-11-26/h7-10,14-15,18-21,31-32H,4-6,11-13,26-27H2,1-3H3,(H,28,35)(H,29,33)(H,30,34)(H,36,37)	ALZBJUMBOGUHII
InChI=1S/C42H54N8O8/c1-24(2)19-30-38(54)47-32(21-27-22-43-29-14-8-7-13-28(27)29)42(58)50-18-10-16-34(50)39(55)45-31(20-26-11-5-4-6-12-26)37(53)44-23-35(52)49-17-9-15-33(49)40(56)48-36(25(3)51)41(57)46-30/h4-8,11-14,22,24-25,30-34,36,43,51H,9-10,15-21,23H2,1-3H3,(H,44,53)(H,45,55)(H,46,57)(H,47,54)(H,48,56)	GCYCNNNVEBIXIM
InChI=1S/C26H34N4O4/c1-18(24(31)28-17-20-8-10-22(34-2)11-9-20)29-25(32)21-12-14-30(15-13-21)26(33)23(27)16-19-6-4-3-5-7-19/h3-11,18,21,23H,12-17,27H2,1-2H3,(H,28,31)(H,29,32)	APPHUGXGULEGGN
InChI=1S/C20H34O5/c1-14-6-10-20(13-23)16(18(24)25)4-3-5-17(20)19(14,2)9-7-15(12-22)8-11-21/h4,14-15,17,21-23H,3,5-13H2,1-2H3,(H,24,25)	VOCJFEUCJDTXSA
InChI=1S/C16H32O3/c17-15-13-11-9-7-5-3-1-2-4-6-8-10-12-14-16(18)19/h17H,1-15H2,(H,18,19)	UGAGPNKCDRTDHP
InChI=1S/C13H11N3O4S2/c1-16-10(13(18)15-9-4-2-3-6-14-9)11(17)12-8(5-7-21-12)22(16,19)20/h2-7,17H,1H3,(H,14,15,18)	LZNWYQJJBLGYLT
InChI=1S/C14H28N6O5/c1-7(2)10(12(23)19-9(6-21)13(24)25)20-11(22)8(15)4-3-5-18-14(16)17/h7-10,21H,3-6,15H2,1-2H3,(H,19,23)(H,20,22)(H,24,25)(H4,16,17,18)	CPTXATAOUQJQRO
InChI=1S/C32H50O8/c1-6-7-8-9-10-11-12-13-14-15-22(34)39-30-17-20(3)31(37)21-16-19(2)25(35)32(21,38)27(36)29(18-33)26(40-29)23(31)24(30)28(30,4)5/h16,20-21,23-24,26-27,33,36-38H,6-15,17-18H2,1-5H3	JGUYJMIAKPTIAH
InChI=1S/C17H25N3O5/c1-10(2)7-13(19-15(22)9-18)16(23)20-14(17(24)25)8-11-3-5-12(21)6-4-11/h3-6,10,13-14,21H,7-9,18H2,1-2H3,(H,19,22)(H,20,23)(H,24,25)	AFWYPMDMDYCKMD
InChI=1S/C16H26N6O6/c17-4-2-1-3-11(16(27)28)21-15(26)12(6-13(23)24)22-14(25)10(18)5-9-7-19-8-20-9/h7-8,10-12H,1-6,17-18H2,(H,19,20)(H,21,26)(H,22,25)(H,23,24)(H,27,28)	BDHUXUFYNUOUIT
InChI=1S/C23H45N5O14/c24-2-7-13(32)15(34)10(27)21(37-7)41-19-9(4-30)39-23(17(19)36)42-20-12(31)5(25)1-6(26)18(20)40-22-11(28)16(35)14(33)8(3-29)38-22/h5-23,29-36H,1-4,24-28H2	UOZODPSAJZTQNH
InChI=1S/C14H18N2O3/c15-11(9-10-5-2-1-3-6-10)13(17)16-8-4-7-12(16)14(18)19/h1-3,5-6,11-12H,4,7-9,15H2,(H,18,19)	WEQJQNWXCSUVMA
InChI=1S/C18H27NO5/c1-18(2,24)11-14(12-20)19-17(23)10-16(22)9-15(21)8-13-6-4-3-5-7-13/h3-7,14,16,20,22,24H,8-12H2,1-2H3,(H,19,23)	ZCEYUYRVYFKPRM
InChI=1S/C16H22O7/c1-4-5-15(19)23-13-7-6-12(18)14(22-11(3)17)8-9-16(20)21-10(13)2/h4-7,10,12-14,18H,8-9H2,1-3H3	GXBAKQFLYWSOJH
InChI=1S/C10H10N2O/c11-10(13)5-7-6-12-9-4-2-1-3-8(7)9/h1-4,6,12H,5H2,(H2,11,13)	ZOAMBXDOGPRZLP
InChI=1S/C27H46N10O6/c1-3-15(2)21(24(41)35-19(25(42)43)7-5-13-34-27(31)32)37-23(40)20(14-16-8-10-17(38)11-9-16)36-22(39)18(28)6-4-12-33-26(29)30/h8-11,15,18-21,38H,3-7,12-14,28H2,1-2H3,(H,35,41)(H,36,39)(H,37,40)(H,42,43)(H4,29,30,33)(H4,31,32,34)	NWONMNGDKWEUPU
InChI=1S/C15H25NO4/c1-11(2)16-8-13(17)9-20-14-6-4-12(5-7-14)15(18)10-19-3/h4-7,11,13,15-18H,8-10H2,1-3H3	OFRYBPCSEMMZHR
InChI=1S/C20H29N3O6/c1-3-12(2)17(23-16(24)10-9-14(21)19(26)27)18(25)22-15(20(28)29)11-13-7-5-4-6-8-13/h4-8,12,14-15,17H,3,9-11,21H2,1-2H3,(H,22,25)(H,23,24)(H,26,27)(H,28,29)	OAIXARWNIYCAGK
InChI=1S/C16H35O4P/c1-5-9-11-15(7-3)13-19-21(17,18)20-14-16(8-4)12-10-6-2/h15-16H,5-14H2,1-4H3,(H,17,18)	SEGLCEQVOFDUPX
InChI=1S/C25H30N4O4/c1-15(2)22(26)24(31)28-20(13-17-14-27-19-11-7-6-10-18(17)19)23(30)29-21(25(32)33)12-16-8-4-3-5-9-16/h3-11,14-15,20-22,27H,12-13,26H2,1-2H3,(H,28,31)(H,29,30)(H,32,33)	LZRWTJSPTJSWDN
InChI=1S/C21H26O4/c22-17-14-19(24)21(20(25)15-17)18(23)13-9-4-2-1-3-6-10-16-11-7-5-8-12-16/h5,7-8,11-12,14-15,22,24-25H,1-4,6,9-10,13H2	OOGZWXIAHJKVAH
InChI=1S/C13H25N3O5S/c1-6(2)4-8(15-12(19)10(14)7(3)17)11(18)16-9(5-22)13(20)21/h6-10,17,22H,4-5,14H2,1-3H3,(H,15,19)(H,16,18)(H,20,21)	ODXKUIGEPAGKKV
InChI=1S/C17H21NO2/c1-18-8-7-17-11-3-2-4-14(17)20-16-13(19)6-5-10(15(16)17)9-12(11)18/h5-6,11-12,14,19H,2-4,7-9H2,1H3	LNNWVNGFPYWNQE
InChI=1S/C21H30O10/c1-11(6-15(24)25)4-5-21(29)12(2)7-13(23)8-20(21,3)10-30-19-18(28)17(27)16(26)14(9-22)31-19/h4-7,14,16-19,22,26-29H,8-10H2,1-3H3,(H,24,25)	NDFUYJPVVCJYNZ
InChI=1S/C21H27N5O7/c22-13(5-7-17(23)27)19(30)26-16(9-11-10-24-14-4-2-1-3-12(11)14)20(31)25-15(21(32)33)6-8-18(28)29/h1-4,10,13,15-16,24H,5-9,22H2,(H2,23,27)(H,25,31)(H,26,30)(H,28,29)(H,32,33)	DITJVHONFRJKJW
InChI=1S/C7H8O/c8-6-7-4-2-1-3-5-7/h1-5,8H,6H2	WVDDGKGOMKODPV
InChI=1S/C14H24N4O7/c1-6(2)11(18-12(22)7(15)5-10(20)21)13(23)17-8(14(24)25)3-4-9(16)19/h6-8,11H,3-5,15H2,1-2H3,(H2,16,19)(H,17,23)(H,18,22)(H,20,21)(H,24,25)	MFDPBZAFCRKYEY
InChI=1S/C20H23NO6/c1-11-12(2)20(25)27-18-13(3)16(5-4-15(11)18)26-10-17(22)21-8-6-14(7-9-21)19(23)24/h4-5,14H,6-10H2,1-3H3,(H,23,24)	LZIXQRTUMIIANS
InChI=1S/C18H36N4O4/c1-5-12(4)15(20)17(24)21-13(8-6-7-9-19)16(23)22-14(18(25)26)10-11(2)3/h11-15H,5-10,19-20H2,1-4H3,(H,21,24)(H,22,23)(H,25,26)	YSGBJIQXTIVBHZ
InChI=1S/C21H22N2O9/c1-23(12-8-10-4-6-14(29-2)17(30-3)16(10)31-20(12)27)19(26)11-9-21(28)15(25)7-5-13(24)18(21)32-22-11/h4-8,13,15,18,24-25,28H,9H2,1-3H3	PCMUPOUDXMFDRE
InChI=1S/C8H9NO2/c9-7(8(10)11)6-4-2-1-3-5-6/h1-5,7H,9H2,(H,10,11)	ZGUNAGUHMKGQNY
InChI=1S/C16H31N3O5/c1-6-9(4)12(17)15(22)18-11(7-8(2)3)14(21)19-13(10(5)20)16(23)24/h8-13,20H,6-7,17H2,1-5H3,(H,18,22)(H,19,21)(H,23,24)	PHRWFSFCNJPWRO
InChI=1S/C23H34N4O4/c1-5-14(4)20(24)22(29)26-18(10-13(2)3)21(28)27-19(23(30)31)11-15-12-25-17-9-7-6-8-16(15)17/h6-9,12-14,18-20,25H,5,10-11,24H2,1-4H3,(H,26,29)(H,27,28)(H,30,31)	RQQCJTLBSJMVCR
InChI=1S/C8H10ClN5O3S/c1-12-4-17-5-13(8(12)11-14(15)16)3-6-2-10-7(9)18-6/h2H,3-5H2,1H3	NWWZPOKUUAIXIW
InChI=1S/C34H58N2O25/c1-8-17(42)21(46)25(50)33(54-8)61-29-16(36-10(3)41)30(52)55-13(6-39)28(29)60-31-15(35-9(2)40)20(45)27(12(5-38)57-31)59-34-26(51)23(48)19(44)14(58-34)7-53-32-24(49)22(47)18(43)11(4-37)56-32/h8,11-34,37-39,42-52H,4-7H2,1-3H3,(H,35,40)(H,36,41)	RMTBNYGUARXAMT
InChI=1S/C12H21N3O8/c1-5(17)9(12(22)23)15-11(21)7(4-16)14-10(20)6(13)2-3-8(18)19/h5-7,9,16-17H,2-4,13H2,1H3,(H,14,20)(H,15,21)(H,18,19)(H,22,23)	JWNZHMSRZXXGTM
InChI=1S/C24H23N3O3/c1-29-16-10-8-15(9-11-16)22-23-19(18-6-2-3-7-20(18)26-23)13-21(27-22)24(28)25-14-17-5-4-12-30-17/h2-3,6-11,13,17,27H,4-5,12,14H2,1H3,(H,25,28)	CLWNGCIQDFFMPZ
InChI=1S/C14H25N3O7/c1-7(2)5-9(13(22)17-10(6-18)14(23)24)16-12(21)8(15)3-4-11(19)20/h7-10,18H,3-6,15H2,1-2H3,(H,16,21)(H,17,22)(H,19,20)(H,23,24)	FBEJIDRSQCGFJI
InChI=1S/C22H28O13/c1-8-15(24)17(26)19(28)21(32-8)31-7-13-16(25)18(27)20(29)22(35-13)34-12-6-10-9(5-11(12)30-2)3-4-14(23)33-10/h3-6,8,13,15-22,24-29H,7H2,1-2H3	FCIZPHNZRNLUJD
InChI=1S/C11H10O3/c1-6-3-8(12)5-10-9(6)4-7(2)14-11(10)13/h3-5,12H,1-2H3	LAPUFWKKGOUUAN
InChI=1S/C20H26N4O6/c1-10(2)17(21)19(28)23-14(8-16(25)26)18(27)24-15(20(29)30)7-11-9-22-13-6-4-3-5-12(11)13/h3-6,9-10,14-15,17,22H,7-8,21H2,1-2H3,(H,23,28)(H,24,27)(H,25,26)(H,29,30)	XKVXSCHXGJOQND
InChI=1S/C17H19F2N3O3/c1-3-21-8-11(17(24)25)16(23)10-6-12(18)15(13(19)14(10)21)22-5-4-20-9(2)7-22/h6,8-9,20H,3-5,7H2,1-2H3,(H,24,25)	ZEKZLJVOYLTDKK
InChI=1S/C18H25N3O4/c1-24-16-4-2-15(3-5-16)18(23)21-8-6-19(7-9-21)14-17(22)20-10-12-25-13-11-20/h2-5H,6-14H2,1H3	PSWBKVWMVVCATC
InChI=1S/C11H21N3O4/c1-6(2)4-8(12)10(16)13-5-9(15)14-7(3)11(17)18/h6-8H,4-5,12H2,1-3H3,(H,13,16)(H,14,15)(H,17,18)	OXRLYTYUXAQTHP
InChI=1S/C24H31N3O6/c1-14(2)11-19(25)22(30)26-20(12-15-3-7-17(28)8-4-15)23(31)27-21(24(32)33)13-16-5-9-18(29)10-6-16/h3-10,14,19-21,28-29H,11-13,25H2,1-2H3,(H,26,30)(H,27,31)(H,32,33)	YIRIDPUGZKHMHT
InChI=1S/C15H21N3O5/c1-9(15(22)23)17-14(21)12(18-13(20)11(16)8-19)7-10-5-3-2-4-6-10/h2-6,9,11-12,19H,7-8,16H2,1H3,(H,17,21)(H,18,20)(H,22,23)	NQZFFLBPNDLTPO
InChI=1S/C21H25N3O7/c22-16(11-25)19(28)23-17(9-12-1-5-14(26)6-2-12)20(29)24-18(21(30)31)10-13-3-7-15(27)8-4-13/h1-8,16-18,25-27H,9-11,22H2,(H,23,28)(H,24,29)(H,30,31)	OSFZCEQJLWCIBG
InChI=1S/C24H32O7/c1-13-9-14-10-16(26-3)20(28-5)22(30-7)18(14)19-15(12-24(13,2)25)11-17(27-4)21(29-6)23(19)31-8/h10-11,13,25H,9,12H2,1-8H3	YEFOAORQXAOVJQ
InChI=1S/C33H42O17/c1-14-22(38)27(45-15(2)36)28(47-20(37)9-6-16-4-7-17(42-3)8-5-16)32(44-14)48-26-18-10-11-43-30(21(18)33(13-35)29(26)50-33)49-31-25(41)24(40)23(39)19(12-34)46-31/h4-11,14,18-19,21-32,34-35,38-41H,12-13H2,1-3H3	AUVKOEQGZIDTGI
InChI=1S/C28H38O7/c1-15(29)33-20-13-18-24(2,3)19(30)8-10-25(18,4)17-7-11-26(5)21(16-9-12-32-14-16)34-23(31)22-28(26,35-22)27(17,20)6/h9,12,14,17-22,30H,7-8,10-11,13H2,1-6H3	IVHWWYNBMIROCV
InChI=1S/C16H30N4O5/c1-5-9(4)13(16(24)25)20-15(23)11(6-8(2)3)19-14(22)10(17)7-12(18)21/h8-11,13H,5-7,17H2,1-4H3,(H2,18,21)(H,19,22)(H,20,23)(H,24,25)	BZWRLDPIWKOVKB
InChI=1S/C26H36N6O7/c1-3-15(2)22(25(37)30-19(26(38)39)9-10-21(33)34)32-24(36)20(12-17-13-28-14-29-17)31-23(35)18(27)11-16-7-5-4-6-8-16/h4-8,13-15,18-20,22H,3,9-12,27H2,1-2H3,(H,28,29)(H,30,37)(H,31,35)(H,32,36)(H,33,34)(H,38,39)	GRHJSAULSXMXAN
InChI=1S/C12H16N2O3/c1-8(12(16)17)14-11(15)10(13)7-9-5-3-2-4-6-9/h2-6,8,10H,7,13H2,1H3,(H,14,15)(H,16,17)	MIDZLCFIAINOQN
InChI=1S/C12H23N3O5/c1-4-6(2)9(15-10(17)7(3)13)11(18)14-8(5-16)12(19)20/h6-9,16H,4-5,13H2,1-3H3,(H,14,18)(H,15,17)(H,19,20)	VNYMOTCMNHJGTG
InChI=1S/C24H36N4O9/c1-12(2)10-17(21(33)26-16(24(36)37)8-9-19(31)32)27-22(34)18(28-23(35)20(25)13(3)29)11-14-4-6-15(30)7-5-14/h4-7,12-13,16-18,20,29-30H,8-11,25H2,1-3H3,(H,26,33)(H,27,34)(H,28,35)(H,31,32)(H,36,37)	FMNBOPJRHMNOLD
InChI=1S/C9H6N2/c10-6-7-2-1-3-9-8(7)4-5-11-9/h1-5,11H	CEUFGDDOMXCXFW
InChI=1S/C18H25N5O7/c19-11(7-9-1-3-10(24)4-2-9)16(27)23-13(8-15(21)26)17(28)22-12(18(29)30)5-6-14(20)25/h1-4,11-13,24H,5-8,19H2,(H2,20,25)(H2,21,26)(H,22,28)(H,23,27)(H,29,30)	MBFJIHUHHCJBSN
InChI=1S/C21H21FN8O/c22-15-6-2-1-4-13(15)12-30-21-14(5-3-7-25-21)16(28-30)20-26-18(23)17(19(24)27-20)29-8-10-31-11-9-29/h1-7H,8-12H2,(H4,23,24,26,27)	AQYFUZRYBJBAGZ
InChI=1S/C16H12O6/c1-22-8-4-10-14(12(19)5-8)16(21)13-9(15(10)20)2-7(6-17)3-11(13)18/h2-5,17-19H,6H2,1H3	WJXSYUJKJSOJOG
InChI=1S/C21H21FN2O4S/c22-14-5-8-16(9-6-14)29(27,28)23-15-7-10-20-18(13-15)17-3-1-2-4-19(17)24(20)12-11-21(25)26/h1-6,8-9,15,23H,7,10-13H2,(H,25,26)	LDXDSHIEDAPSSA
InChI=1S/C18H26O4/c1-11-5-6-12-3-2-4-16(20)18(12)15(11)8-7-14-9-13(19)10-17(21)22-14/h3,5-6,11,13-16,18-20H,2,4,7-10H2,1H3	WWSNTLOVYSRDEL
InChI=1S/C15H28N4O5S/c1-8(2)6-11(15(23)24)19-14(22)10(7-12(17)20)18-13(21)9(16)4-5-25-3/h8-11H,4-7,16H2,1-3H3,(H2,17,20)(H,18,21)(H,19,22)(H,23,24)	YNOVBMBQSQTLFM
InChI=1S/C28H37FN2O/c1-3-5-7-11-19-31(20-12-8-6-4-2)27(32)21-25-24-13-9-10-14-26(24)30-28(25)22-15-17-23(29)18-16-22/h9-10,13-18,30H,3-8,11-12,19-21H2,1-2H3	VUWXAQFLTSBUDB
InChI=1S/C11H11N5/c12-10-7-6-9(11(13)14-10)16-15-8-4-2-1-3-5-8/h1-7H,(H4,12,13,14)	QPFYXYFORQJZEC
InChI=1S/C62H111N11O12/c1-25-27-28-40(15)52(75)51-56(79)65-43(26-2)58(81)67(18)33-48(74)68(19)44(29-34(3)4)55(78)66-49(38(11)12)61(84)69(20)45(30-35(5)6)54(77)63-41(16)53(76)64-42(17)57(80)70(21)46(31-36(7)8)59(82)71(22)47(32-37(9)10)60(83)72(23)50(39(13)14)62(85)73(51)24/h25,27,34-47,49-52,75H,26,28-33H2,1-24H3,(H,63,77)(H,64,76)(H,65,79)(H,66,78)	PMATZTZNYRCHOR
InChI=1S/C5H4N4O/c10-5-3-4(7-1-6-3)8-2-9-5/h1-2H,(H2,6,7,8,9,10)	FDGQSTZJBFJUBT
InChI=1S/C38H55N7O10/c1-6-21(4)31-38(55)45-16-8-10-29(45)36(53)41-26(18-23-11-13-24(46)14-12-23)34(51)42-27(19-30(47)48)37(54)44-15-7-9-28(44)35(52)40-25(17-20(2)3)33(50)39-22(5)32(49)43-31/h11-14,20-22,25-29,31,46H,6-10,15-19H2,1-5H3,(H,39,50)(H,40,52)(H,41,53)(H,42,51)(H,43,49)(H,47,48)	QBTIITFMJQCGKE
InChI=1S/C11H17N5O4/c1-6(12)10(19)16-8(2-7-3-13-5-15-7)11(20)14-4-9(17)18/h3,5-6,8H,2,4,12H2,1H3,(H,13,15)(H,14,20)(H,16,19)(H,17,18)	OKEWAFFWMHBGPT
InChI=1S/C26H42N2O2/c1-2-3-4-5-6-7-8-9-10-11-12-13-14-15-26(30)27-19-18-22-21-28-25-17-16-23(29)20-24(22)25/h16-17,20-21,28-29H,2-15,18-19H2,1H3,(H,27,30)	AKQOZSXOPVLUHA
InChI=1S/C21H34N6O4/c1-3-13(2)17(27-18(28)15(22)10-7-11-25-21(23)24)19(29)26-16(20(30)31)12-14-8-5-4-6-9-14/h4-6,8-9,13,15-17H,3,7,10-12,22H2,1-2H3,(H,26,29)(H,27,28)(H,30,31)(H4,23,24,25)	OFIYLHVAAJYRBC
InChI=1S/C7H6N2/c1-2-4-7-6(3-1)8-5-9-7/h1-5H,(H,8,9)	HYZJCKYKOHLVJF
InChI=1S/C14H24N4O7S/c1-26-5-4-9(14(24)25)18-13(23)8(2-3-10(16)19)17-12(22)7(15)6-11(20)21/h7-9H,2-6,15H2,1H3,(H2,16,19)(H,17,22)(H,18,23)(H,20,21)(H,24,25)	SPKRHJOVRVDJGG
InChI=1S/C23H28N4O4/c1-13(20(28)24-14-6-4-5-7-14)27-21(29)23(2)19-16(10-11-26(23)22(27)30)17-12-15(31-3)8-9-18(17)25-19/h8-9,12-14,25H,4-7,10-11H2,1-3H3,(H,24,28)	WXGATQKMVMUQEW
InChI=1S/C16H18O8/c1-7-3-2-4-8-12(7)9(5-11(18)22-8)23-16-15(21)14(20)13(19)10(6-17)24-16/h2-5,10,13-17,19-21H,6H2,1H3	DXBGTODWNFZHCD
InChI=1S/C23H38N7O17P3S/c1-12(31)51-7-6-25-14(32)4-5-26-21(35)18(34)23(2,3)9-44-50(41,42)47-49(39,40)43-8-13-17(46-48(36,37)38)16(33)22(45-13)30-11-29-15-19(24)27-10-28-20(15)30/h10-11,13,16-18,22,33-34H,4-9H2,1-3H3,(H,25,32)(H,26,35)(H,39,40)(H,41,42)(H2,24,27,28)(H2,36,37,38)	ZSLZBFCDCINBPY
InChI=1S/C17H29N7O5/c18-6-2-1-3-11(19)15(26)23-12(4-5-14(20)25)16(27)24-13(17(28)29)7-10-8-21-9-22-10/h8-9,11-13H,1-7,18-19H2,(H2,20,25)(H,21,22)(H,23,26)(H,24,27)(H,28,29)	LXNPMPIQDNSMTA
InChI=1S/C21H20O10/c22-8-16-18(26)19(27)20(28)21(31-16)29-11-3-1-9(2-4-11)14-7-13(25)17-12(24)5-10(23)6-15(17)30-14/h1-7,16,18-24,26-28H,8H2	ICLVCWSZHUZEFT
InChI=1S/C24H43N9O5/c1-5-14(4)19(22(36)31-17(23(37)38)7-6-8-29-24(26)27)33-21(35)18(9-13(2)3)32-20(34)16(25)10-15-11-28-12-30-15/h11-14,16-19H,5-10,25H2,1-4H3,(H,28,30)(H,31,36)(H,32,34)(H,33,35)(H,37,38)(H4,26,27,29)	RJMCICSJKPQXHX
InChI=1S/C16H31N3O5/c1-6-9(4)12(16(23)24)18-15(22)13(10(5)20)19-14(21)11(17)7-8(2)3/h8-13,20H,6-7,17H2,1-5H3,(H,18,22)(H,19,21)(H,23,24)	LJBVRCDPWOJOEK
InChI=1S/C15H28N4O6/c1-4-7(2)11(14(23)19-12(8(3)20)15(24)25)18-13(22)9(16)5-6-10(17)21/h7-9,11-12,20H,4-6,16H2,1-3H3,(H2,17,21)(H,18,22)(H,19,23)(H,24,25)	ZNTDJIMJKNNSLR
InChI=1S/C25H39N7O8/c1-3-13(2)20(32-21(36)16(26)11-14-6-8-15(33)9-7-14)23(38)30-17(5-4-10-29-25(27)28)22(37)31-18(24(39)40)12-19(34)35/h6-9,13,16-18,20,33H,3-5,10-12,26H2,1-2H3,(H,30,38)(H,31,37)(H,32,36)(H,34,35)(H,39,40)(H4,27,28,29)	QUVZODUUJZJOSA
InChI=1S/C4H8Cl3O4P/c1-10-12(9,11-2)3(8)4(5,6)7/h3,8H,1-2H3	NFACJZMKEDPNKN
InChI=1S/C29H30O13/c1-2-16-17-6-7-38-26(36)19(17)12-39-28(16)42-29-25(24(35)23(34)21(11-30)40-29)41-27(37)22-18(9-15(32)10-20(22)33)13-4-3-5-14(31)8-13/h2-5,8-10,12,16-17,21,23-25,28-35H,1,6-7,11H2	DBOVHQOUSDWAPQ
InChI=1S/C21H29N5O5S/c1-32-9-8-14(22)19(28)26-17(10-12-11-24-15-5-3-2-4-13(12)15)20(29)25-16(21(30)31)6-7-18(23)27/h2-5,11,14,16-17,24H,6-10,22H2,1H3,(H2,23,27)(H,25,29)(H,26,28)(H,30,31)	RKRFGIBULDYDPF
InChI=1S/C9H17N3O6/c1-4(14)7(12-6(15)2-10)8(16)11-5(3-13)9(17)18/h4-5,7,13-14H,2-3,10H2,1H3,(H,11,16)(H,12,15)(H,17,18)	FFALDIDGPLUDKV
InChI=1S/C20H32N6O5/c1-11(2)16(26-17(28)14(21)4-3-9-24-20(22)23)18(29)25-15(19(30)31)10-12-5-7-13(27)8-6-12/h5-8,11,14-16,27H,3-4,9-10,21H2,1-2H3,(H,25,29)(H,26,28)(H,30,31)(H4,22,23,24)	WHLDJYNHXOMGMU
InChI=1S/C19H25N5O5S/c20-12(9-30)17(26)23-14(5-6-16(21)25)18(27)24-15(19(28)29)7-10-8-22-13-4-2-1-3-11(10)13/h1-4,8,12,14-15,22,30H,5-7,9,20H2,(H2,21,25)(H,23,26)(H,24,27)(H,28,29)	AVFGSUXQKHIQJS
InChI=1S/C46H77NO13/c1-28-16-19-43(52)60-46(33(6)44(53)29(2)17-18-37(50)31(4)45(58-12)30(3)20-21-47(7)27-49)32(5)39(54-8)25-41(56-10)36(26-48)40(55-9)23-34-14-13-15-35(59-34)24-42(57-11)38(51)22-28/h13,15-16,19-22,27,29-36,38-42,44-46,48,51,53H,14,17-18,23-26H2,1-12H3	HKSURPHWRMGDOZ
InChI=1S/C38H65NO31/c1-8(44)39-15-21(50)30(12(5-43)62-33(15)59)68-37-29(58)31(69-35-27(56)22(51)16(45)9(2-40)63-35)20(49)14(67-37)7-60-34-26(55)24(53)19(48)13(66-34)6-61-38-32(25(54)18(47)11(4-42)65-38)70-36-28(57)23(52)17(46)10(3-41)64-36/h9-38,40-43,45-59H,2-7H2,1H3,(H,39,44)	OZVKYBCQBZVIMQ
InChI=1S/C14H11ClN2O4S/c15-11-6-5-8(7-12(11)22(16,20)21)14(19)10-4-2-1-3-9(10)13(18)17-14/h1-7,19H,(H,17,18)(H2,16,20,21)	JIVPVXMEBJLZRO
InChI=1S/C9H8O3/c10-8-4-2-1-3-7(8)5-6-9(11)12/h1-6,10H,(H,11,12)	PMOWTIHVNWZYFI
InChI=1S/C21H42O3S/c1-3-4-5-6-7-8-9-10-11-12-13-14-15-16-17-24-19-21(18-22)25-20(2)23/h21-22H,3-19H2,1-2H3	SJNRNWWBXZOALQ
InChI=1S/C11H14N2O4/c12-6-10(15)13-9(11(16)17)5-7-1-3-8(14)4-2-7/h1-4,9,14H,5-6,12H2,(H,13,15)(H,16,17)	XBGGUPMXALFZOT
InChI=1S/C15H17NO/c1-3-4-5-9-13-11(2)15(17)12-8-6-7-10-14(12)16-13/h4-8,10H,3,9H2,1-2H3,(H,16,17)	STKKKXHSAFYHBA
InChI=1S/C15H22N2O4/c1-9(2)7-12(16)14(19)17-13(15(20)21)8-10-3-5-11(18)6-4-10/h3-6,9,12-13,18H,7-8,16H2,1-2H3,(H,17,19)(H,20,21)	LHSGPCFBGJHPCY
InChI=1S/C15H12O7/c16-7-4-10(19)12-11(5-7)22-15(14(21)13(12)20)6-1-2-8(17)9(18)3-6/h1-5,14-19,21H	CXQWRCVTCMQVQX
InChI=1S/C13H25N3O4/c1-7(2)5-9(14)12(18)15-6-10(17)16-11(8(3)4)13(19)20/h7-9,11H,5-6,14H2,1-4H3,(H,15,18)(H,16,17)(H,19,20)	POZULHZYLPGXMR
InChI=1S/C16H31N3O4S/c1-6-10(4)12(17)14(20)19-13(9(2)3)15(21)18-11(16(22)23)7-8-24-5/h9-13H,6-8,17H2,1-5H3,(H,18,21)(H,19,20)(H,22,23)	ZSESFIFAYQEKRD
InChI=1S/C15H10O7/c16-7-3-9(17)8-5-12(20)15(22-13(8)4-7)6-1-10(18)14(21)11(19)2-6/h1-5H,(H5-,16,17,18,19,20,21)/p+1	JKHRCGUTYDNCLE
InChI=1S/C21H25N3/c1-15-4-7-20-18(12-15)19-14-23(3)10-9-21(19)24(20)11-8-17-6-5-16(2)22-13-17/h4-7,12-13H,8-11,14H2,1-3H3	JNODQFNWMXFMEV
InChI=1S/C21H35N7O4/c22-11-5-4-10-16(20(31)32)27-19(30)17(13-14-7-2-1-3-8-14)28-18(29)15(23)9-6-12-26-21(24)25/h1-3,7-8,15-17H,4-6,9-13,22-23H2,(H,27,30)(H,28,29)(H,31,32)(H4,24,25,26)	KZXPVYVSHUJCEO
InChI=1S/C28H21ClN2O7/c29-21-10-20-18(15-4-2-1-3-5-15)11-27(34)38-24(20)12-25(21)37-14-26(33)31-23(28(35)36)8-16-13-30-22-7-6-17(32)9-19(16)22/h1-7,9-13,23,30,32H,8,14H2,(H,31,33)(H,35,36)	XUWKURSOVGQIGQ
InChI=1S/C18H27N3O5/c1-10(2)8-14(19)16(23)21-15(17(24)20-11(3)18(25)26)9-12-4-6-13(22)7-5-12/h4-7,10-11,14-15,22H,8-9,19H2,1-3H3,(H,20,24)(H,21,23)(H,25,26)	RIHIGSWBLHSGLV
InChI=1S/C42H62O18/c1-18-28(46)31(49)33(51)37(55-18)60-36-32(50)29(47)25(15-43)58-39(36)59-35-30(48)26(16-44)57-38(34(35)52)56-21-8-11-40(2)20(14-21)5-6-24-23(40)9-12-41(3)22(10-13-42(24,41)53)19-4-7-27(45)54-17-19/h4,7,14,17-18,21-26,28-39,43-44,46-53H,5-6,8-13,15-16H2,1-3H3	BPWYDRTYBYRFDY
InChI=1S/C8H10NO6P/c1-5-8(11)7(3-10)6(2-9-5)4-15-16(12,13)14/h2-3,11H,4H2,1H3,(H2,12,13,14)	NGVDGCNFYWLIFO
InChI=1S/C17H26N6O5/c18-12(2-1-7-21-17(19)20)15(27)23-13(16(28)22-9-14(25)26)8-10-3-5-11(24)6-4-10/h3-6,12-13,24H,1-2,7-9,18H2,(H,22,28)(H,23,27)(H,25,26)(H4,19,20,21)	VLIJAPRTSXSGFY
InChI=1S/C20H26N4O7/c1-10(25)17(19(29)23-15(20(30)31)6-7-16(26)27)24-18(28)13(21)8-11-9-22-14-5-3-2-4-12(11)14/h2-5,9-10,13,15,17,22,25H,6-8,21H2,1H3,(H,23,29)(H,24,28)(H,26,27)(H,30,31)	DTPWXZXGFAHEKL
InChI=1S/C14H23N3O6S/c1-24-6-4-8(15)13(21)17-5-2-3-10(17)12(20)16-9(14(22)23)7-11(18)19/h8-10H,2-7,15H2,1H3,(H,16,20)(H,18,19)(H,22,23)	WYDFQSJOARJAMM
InChI=1S/C19H26N4O5/c1-10(2)16(20)18(26)23-15(9-24)17(25)22-14(19(27)28)7-11-8-21-13-6-4-3-5-12(11)13/h3-6,8,10,14-16,21,24H,7,9,20H2,1-2H3,(H,22,25)(H,23,26)(H,27,28)	SDHZOOIGIUEPDY
InChI=1S/C20H38O2/c1-2-3-4-5-6-7-8-9-10-11-12-13-14-15-16-17-18-19-20(21)22/h18-19H,2-17H2,1H3,(H,21,22)	FIKTURVKRGQNQD
InChI=1S/C15H21N3O5/c1-9(17-14(21)11(16)8-19)13(20)18-12(15(22)23)7-10-5-3-2-4-6-10/h2-6,9,11-12,19H,7-8,16H2,1H3,(H,17,21)(H,18,20)(H,22,23)	IDQFQFVEWMWRQQ
InChI=1S/C16H26N4O10/c1-7(17)13(26)18-8(2-4-11(22)23)14(27)20-10(6-21)15(28)19-9(16(29)30)3-5-12(24)25/h7-10,21H,2-6,17H2,1H3,(H,18,26)(H,19,28)(H,20,27)(H,22,23)(H,24,25)(H,29,30)	SPNUNPHSNHLAPN
InChI=1S/C19H30N4O11/c1-3-8(2)15(18(32)22-11(19(33)34)7-14(28)29)23-17(31)10(4-5-12(24)25)21-16(30)9(20)6-13(26)27/h8-11,15H,3-7,20H2,1-2H3,(H,21,30)(H,22,32)(H,23,31)(H,24,25)(H,26,27)(H,28,29)(H,33,34)	CGKXBPWLZSXAOF
InChI=1S/C18H28N4O4S/c19-9-5-4-8-14(21-16(23)13(20)11-27)17(24)22-15(18(25)26)10-12-6-2-1-3-7-12/h1-3,6-7,13-15,27H,4-5,8-11,19-20H2,(H,21,23)(H,22,24)(H,25,26)	NLDWTJBJFVWBDQ
InChI=1S/C21H24N2O4/c1-3-12-10-23-16-8-14(12)19(11-24,18(25)26-2)20-9-17(23)27-21(16,20)22-15-7-5-4-6-13(15)20/h3-7,14,16-17,22,24H,8-11H2,1-2H3	MPNPJQYCBQXPGW
InChI=1S/C48H72O14/c1-11-25(2)43-28(5)17-18-47(62-43)23-34-20-33(61-47)16-15-27(4)42(26(3)13-12-14-32-24-55-45-40(49)29(6)19-35(46(51)58-34)48(32,45)52)59-39-22-37(54-10)44(31(8)57-39)60-38-21-36(53-9)41(50)30(7)56-38/h12-15,17-19,25-26,28,30-31,33-45,49-50,52H,11,16,20-24H2,1-10H3	RRZXIRBKKLTSOM
InChI=1S/C25H42N8O6/c1-15(34)20(33-21(35)17(27)14-16-8-3-2-4-9-16)23(37)31-18(11-7-13-30-25(28)29)22(36)32-19(24(38)39)10-5-6-12-26/h2-4,8-9,15,17-20,34H,5-7,10-14,26-27H2,1H3,(H,31,37)(H,32,36)(H,33,35)(H,38,39)(H4,28,29,30)	SFLVLSFMFABCRT
InChI=1S/C17H31N3O4/c1-5-11(4)14(17(23)24)19-15(21)13-7-6-8-20(13)16(22)12(18)9-10(2)3/h10-14H,5-9,18H2,1-4H3,(H,19,21)(H,23,24)	YUTNOGOMBNYPFH
InChI=1S/C10H15N5O/c1-7(4-16)2-3-11-9-8-10(13-5-12-8)15-6-14-9/h5-7,16H,2-4H2,1H3,(H2,11,12,13,14,15)	XXFACTAYGKKOQB
InChI=1S/C23H45NO4/c1-5-6-7-8-9-10-11-12-13-14-15-16-17-18-23(27)28-21(19-22(25)26)20-24(2,3)4/h21H,5-20H2,1-4H3/p+1	XOMRRQXKHMYMOC
InChI=1S/C21H23ClFNO2/c22-18-7-5-17(6-8-18)21(26)11-14-24(15-12-21)13-1-2-20(25)16-3-9-19(23)10-4-16/h3-10,26H,1-2,11-15H2	LNEPOXFFQSENCJ
InChI=1S/C23H26N4O5S/c24-17(9-13-5-7-15(28)8-6-13)21(29)26-19(22(30)27-20(12-33)23(31)32)10-14-11-25-18-4-2-1-3-16(14)18/h1-8,11,17,19-20,25,28,33H,9-10,12,24H2,(H,26,29)(H,27,30)(H,31,32)	DTWMJYGOUWNWEC
InChI=1S/C41H76N2O15/c1-15-29-41(10,49)34(45)24(4)31(42-53-21-52-17-16-50-13)22(2)19-39(8,48)36(58-38-32(44)28(43(11)12)18-23(3)54-38)25(5)33(26(6)37(47)56-29)57-30-20-40(9,51-14)35(46)27(7)55-30/h22-30,32-36,38,44-46,48-49H,15-21H2,1-14H3	RXZBMPWDPOLZGW
InChI=1S/C29H33ClN2O2/c1-31(2)27(33)29(24-9-5-3-6-10-24,25-11-7-4-8-12-25)19-22-32-20-17-28(34,18-21-32)23-13-15-26(30)16-14-23/h3-16,34H,17-22H2,1-2H3	RDOIQAHITMMDAJ
InChI=1S/C12H11N3O/c16-12-9-7-11(8-1-4-13-5-2-8)15-10(9)3-6-14-12/h1-2,4-5,7,15H,3,6H2,(H,14,16)	DKXHSOUZPMHNIZ
InChI=1S/C7H12N2O3/c10-6(11)4-9-7(12)5-2-1-3-8-5/h5,8H,1-4H2,(H,9,12)(H,10,11)	RNKSNIBMTUYWSH
InChI=1S/C20H32N6O8/c1-4-9(2)15(21)18(31)26-16(10(3)27)19(32)24-12(5-11-7-22-8-23-11)17(30)25-13(20(33)34)6-14(28)29/h7-10,12-13,15-16,27H,4-6,21H2,1-3H3,(H,22,23)(H,24,32)(H,25,30)(H,26,31)(H,28,29)(H,33,34)	QSUSIKLKGDQWFD
InChI=1S/C21H27NO2/c1-16(21(24)19-7-9-20(23)10-8-19)22-13-11-18(12-14-22)15-17-5-3-2-4-6-17/h2-10,16,18,21,23-24H,11-15H2,1H3	UYNVMODNBIQBMV
InChI=1S/C30H30O7/c1-36-26-14-10-21(11-15-26)7-4-2-3-5-18-37-27-16-12-24(19-22(27)13-17-28(31)32)29(33)23-8-6-9-25(20-23)30(34)35/h4,6-12,14-16,19-20H,2-3,5,13,17-18H2,1H3,(H,31,32)(H,34,35)	SYZSSLLFRVDRHL
InChI=1S/C29H34O17/c1-40-15-3-10(4-16(41-2)20(15)33)27-17(44-29-26(39)24(37)22(35)19(9-31)46-29)7-12-13(42-27)5-11(32)6-14(12)43-28-25(38)23(36)21(34)18(8-30)45-28/h3-7,18-19,21-26,28-31,34-39H,8-9H2,1-2H3,(H-,32,33)/p+1	CILLXFBAACIQNS
InChI=1S/C11H17NO/c1-9(12(2)3)11(13)10-7-5-4-6-8-10/h4-9,11,13H,1-3H3	FMCGSUUBYTWNDP
InChI=1S/C28H28N4O3/c1-35-22-10-6-9-21(15-22)31-28(34)26(14-20-17-29-24-12-5-4-11-23(20)24)32-27(33)25-13-18-7-2-3-8-19(18)16-30-25/h2-12,15,17,25-26,29-30H,13-14,16H2,1H3,(H,31,34)(H,32,33)	BIUZXRRWYROHHD
InChI=1S/C85H123N21O20/c1-11-48(10)70(105-78(119)62(35-51-23-27-55(109)28-24-51)100-80(121)68(46(6)7)103-72(113)57(19-15-29-91-85(87)88)94-71(112)56(86)38-67(110)111)82(123)101-64(37-53-40-90-43-93-53)83(124)106-30-16-20-66(106)79(120)98-60(33-49-17-13-12-14-18-49)74(115)97-63(36-52-39-89-42-92-52)76(117)95-58(31-44(2)3)73(114)96-59(32-45(4)5)77(118)104-69(47(8)9)81(122)99-61(34-50-21-25-54(108)2…	XJFQCYIFOWHHFN
InChI=1S/C12H23N3O6S/c1-6(17)9(12(20)21)15-11(19)8(3-4-22-2)14-10(18)7(13)5-16/h6-9,16-17H,3-5,13H2,1-2H3,(H,14,18)(H,15,19)(H,20,21)	RXSWQCATLWVDLI
InChI=1S/C21H16ClFN4O5/c1-28-26-18(21-27-30-11-10-29-21)13-6-2-4-8-15(13)31-19-17(23)20(25-12-24-19)32-16-9-5-3-7-14(16)22/h2-9,12H,10-11H2,1H3	UFEODZBUAFNAEU
InChI=1S/C16H30N6O6/c1-3-8(2)12(22-13(25)9(17)7-11(23)24)14(26)21-10(15(27)28)5-4-6-20-16(18)19/h8-10,12H,3-7,17H2,1-2H3,(H,21,26)(H,22,25)(H,23,24)(H,27,28)(H4,18,19,20)	GBSUGIXJAAKZOW
InChI=1S/C34H42O19/c1-11-20(37)24(41)26(43)33(49-11)52-30-21(38)12(2)48-32(28(30)45)47-10-18-22(39)25(42)27(44)34(51-18)53-31-23(40)19-16(36)8-15(46-3)9-17(19)50-29(31)13-4-6-14(35)7-5-13/h4-9,11-12,18,20-22,24-28,30,32-39,41-45H,10H2,1-3H3	MQMTVWHXCSRCER
InChI=1S/C6H15N4O5P/c7-4(5(11)12)2-1-3-9-6(8)10-16(13,14)15/h4H,1-3,7H2,(H,11,12)(H5,8,9,10,13,14,15)	CCTIOCVIZPCTGO
InChI=1S/C29H30N2O7/c1-15-14-37-25-17(3)26-22(13-21(15)25)16(2)20(29(36)38-26)10-11-24(32)30-18(4)27(33)31-23(28(34)35)12-19-8-6-5-7-9-19/h5-9,13-14,18,23H,10-12H2,1-4H3,(H,30,32)(H,31,33)(H,34,35)	GWJPZODEJKTZCR
InChI=1S/C16H30N4O5/c1-8(2)7-10(17)14(22)19-11(5-6-12(18)21)15(23)20-13(9(3)4)16(24)25/h8-11,13H,5-7,17H2,1-4H3,(H2,18,21)(H,19,22)(H,20,23)(H,24,25)	QDSKNVXKLPQNOJ
InChI=1S/C21H34O9/c1-9-5-15(30-19-18(26)17(25)16(24)14(8-22)29-19)21(28,20(3,4)27)7-12-10(2)13(23)6-11(9)12/h9,11,14-19,22,24-28H,5-8H2,1-4H3	HVAVGMDRUJHUOH
InChI=1S/C17H22N4O8S/c18-12(17(26)27)5-6-14(22)20-13(16(25)19-7-15(23)24)9-30-8-10-1-3-11(4-2-10)21(28)29/h1-4,12-13H,5-9,18H2,(H,19,25)(H,20,22)(H,23,24)(H,26,27)	OAWORKDPTSAMBZ
InChI=1S/C18H36N4O4/c1-5-12(4)15(18(25)26)22-17(24)14(8-6-7-9-19)21-16(23)13(20)10-11(2)3/h11-15H,5-10,19-20H2,1-4H3,(H,21,23)(H,22,24)(H,25,26)	FKQPWMZLIIATBA
InChI=1S/C13H25N3O4/c1-5-8(4)11(13(20)15-6-9(17)18)16-12(19)10(14)7(2)3/h7-8,10-11H,5-6,14H2,1-4H3,(H,15,20)(H,16,19)(H,17,18)	UKEVLVBHRKWECS
InChI=1S/C43H49N7O10/c1-4-29-40(56)49-21-12-17-30(49)41(57)48(3)32(23-26-13-7-5-8-14-26)42(58)50-22-19-28(51)24-31(50)37(53)47-35(27-15-9-6-10-16-27)43(59)60-25(2)34(38(54)45-29)46-39(55)36-33(52)18-11-20-44-36/h5-11,13-16,18,20,25,29-32,34-35,52H,4,12,17,19,21-24H2,1-3H3,(H,45,54)(H,46,55)(H,47,53)	FEPMHVLSLDOMQC
InChI=1S/C17H23NO7/c1-22-9-4-2-8(3-5-9)15-12-16(10(19)6-18-12)25-17-14(21)13(20)11(24-17)7-23-15/h2-5,10-21H,6-7H2,1H3	CXOWUUUBWJFSRU
InChI=1S/C18H22O6/c1-10(6-8-14(19)22-3)5-7-12-16(20)15-13(9-24-18(15)21)11(2)17(12)23-4/h5,20H,6-9H2,1-4H3	ZPXRQFLATDNYSS
InChI=1S/C10H15N3O5/c1-17-8-7(15)5(4-14)18-9(8)13-3-2-6(11)12-10(13)16/h2-3,5,7-9,14-15H,4H2,1H3,(H2,11,12,16)	RFCQJGFZUQFYRF
InChI=1S/C14H26N4O6/c1-3-7(2)11(14(23)24)18-13(22)9(6-19)17-12(21)8(15)4-5-10(16)20/h7-9,11,19H,3-6,15H2,1-2H3,(H2,16,20)(H,17,21)(H,18,22)(H,23,24)	SXFPZRRVWSUYII
InChI=1S/C17H26O11/c1-17(24)3-7(19)9-6(14(23)25-2)5-26-15(10(9)17)28-16-13(22)12(21)11(20)8(4-18)27-16/h5,7-13,15-16,18-22,24H,3-4H2,1-2H3	KKSYAZCUYVRKML
InChI=1S/C21H22O6/c1-13(2)20(27-25)12-17-19(26-3)11-9-16(21(17)24)18(23)10-6-14-4-7-15(22)8-5-14/h4-11,20,22,24-25H,1,12H2,2-3H3	AJERVVHSERWGFL
InChI=1S/C13H23N3O7/c1-3-6(2)10(12(21)15-8(5-17)13(22)23)16-11(20)7(14)4-9(18)19/h6-8,10,17H,3-5,14H2,1-2H3,(H,15,21)(H,16,20)(H,18,19)(H,22,23)	KLYPOCBLKMPBIQ
InChI=1S/C29H30N4O5/c1-15(2)23(28(36)32-13-7-12-21(32)29(37)38)31-26(34)22-14-19-16-8-5-6-11-20(16)30-24(19)25-17-9-3-4-10-18(17)27(35)33(22)25/h3-6,8-11,15,21-23,25,30H,7,12-14H2,1-2H3,(H,31,34)(H,37,38)	VWUWNUTZUMIYFS
InChI=1S/C21H24N6O4S3/c1-9-19-27-15(11(3)31-19)18(30)23-10(2)20-25-14(7-33-20)17(29)24-12(5-6-32-4)21-26-13(8-34-21)16(28)22-9/h7-10,12H,5-6H2,1-4H3,(H,22,28)(H,23,30)(H,24,29)	AERWTVOXUHXGAE
InChI=1S/C13H26N4O4/c1-8(2)11(17-10(18)7-15)12(19)16-9(13(20)21)5-3-4-6-14/h8-9,11H,3-7,14-15H2,1-2H3,(H,16,19)(H,17,18)(H,20,21)	FNXSYBOHALPRHV
InChI=1S/C11H11NO3/c13-10(12-8-11(14)15)7-6-9-4-2-1-3-5-9/h1-7H,8H2,(H,12,13)(H,14,15)	YAADMLWHGMUGQL
InChI=1S/C17H16O6/c1-21-10-6-12(19)17-13(20)8-14(23-16(17)7-10)9-3-4-11(18)15(5-9)22-2/h3-7,14,18-19H,8H2,1-2H3	QZJVBGCZOLNWHW
InChI=1S/C9H11NO3/c10-8(5-9(12)13)6-1-3-7(11)4-2-6/h1-4,8,11H,5,10H2,(H,12,13)	JYPHNHPXFNEZBR
InChI=1S/C13H20N6O5/c1-6(13(23)24)18-12(22)9(2-7-4-16-5-17-7)19-11(21)8(14)3-10(15)20/h4-6,8-9H,2-3,14H2,1H3,(H2,15,20)(H,16,17)(H,18,22)(H,19,21)(H,23,24)	RAKKBBHMTJSXOY
InChI=1S/C21H33N3O4/c1-13(2)10-16(22)19(25)23-17(11-14(3)4)20(26)24-18(21(27)28)12-15-8-6-5-7-9-15/h5-9,13-14,16-18H,10-12,22H2,1-4H3,(H,23,25)(H,24,26)(H,27,28)	UBZGNBKMIJHOHL
InChI=1S/C31H26O12/c1-12-7-15-22(16(32)8-12)27(39)24-25(37)14-5-6-30(24,28(15)40)10-13-9-18-23(26(38)21(13)14)17(33)11-31(43-18,29(41)42-2)19(34)3-4-20(35)36/h5-9,14,19,32,34,37-38H,3-4,10-11H2,1-2H3,(H,35,36)	AFDQSGCRFSQQDQ
InChI=1S/C26H28O15/c27-11-2-1-9(3-12(11)28)16-6-14(30)19-13(29)4-10(5-17(19)40-16)39-26-24(36)22(34)21(33)18(41-26)8-38-25-23(35)20(32)15(31)7-37-25/h1-6,15,18,20-29,31-36H,7-8H2	QOYOSTICCWYNER
InChI=1S/C11H8O3/c1-14-10-6-9(12)7-4-2-3-5-8(7)11(10)13/h2-6H,1H3	OBGBGHKYJAOXRR
InChI=1S/C12H18N4O2/c1-4-6-15-10-9(14(3)8-13-10)11(17)16(7-5-2)12(15)18/h8H,4-7H2,1-3H3	QVAYTZAGDQIWMB
InChI=1S/C19H24O3/c1-19-8-7-12-13(15(19)5-6-18(19)21)4-3-11-9-16(20)17(22-2)10-14(11)12/h9-10,12-13,15,20H,3-8H2,1-2H3	WHEUWNKSCXYKBU
InChI=1S/C16H28N2O4/c1-5-12(6-2)22-14-9-11(16(20)21-7-3)8-13(17)15(14)18-10(4)19/h9,12-15H,5-8,17H2,1-4H3,(H,18,19)	VSZGPKBBMSAYNT
InChI=1S/C26H27NO6/c1-16-20-8-9-22(32-15-23(28)27-12-10-19(11-13-27)25(29)30)17(2)24(20)33-26(31)21(16)14-18-6-4-3-5-7-18/h3-9,19H,10-15H2,1-2H3,(H,29,30)	VEZJYLMJOIHBAD
InChI=1S/C15H28O2/c1-3-4-5-6-7-8-9-10-11-12-13-14-15(16)17-2/h6-7H,3-5,8-14H2,1-2H3	RWIPSJUSVXDVPB
InChI=1S/C12H21N3O7/c1-5(2)9(13)11(20)15-7(4-16)10(19)14-6(12(21)22)3-8(17)18/h5-7,9,16H,3-4,13H2,1-2H3,(H,14,19)(H,15,20)(H,17,18)(H,21,22)	LTTQCQRTSHJPPL
InChI=1S/C8H12O4/c1-2-3-6(4-7(9)10)5-8(11)12/h2-3,6H,4-5H2,1H3,(H,9,10)(H,11,12)	MZNNPGRTALKBID
InChI=1S/C21H19ClO6/c22-16-11-15(12-27-20(25)13-7-3-1-4-8-13)17(23)19(18(16)24)28-21(26)14-9-5-2-6-10-14/h1-11,16-19,23-24H,12H2	QUOOWFYEPMIYFF
InChI=1S/C7H14N2O3S/c1-7(2,13(4)11)5-9-12-6(10)8-3/h5H,1-4H3,(H,8,10)	BXPMAGSOWXBZHS
InChI=1S/C16H30N4O6/c1-3-9(2)13(16(25)26)20-15(24)11(6-4-5-7-17)19-14(23)10(18)8-12(21)22/h9-11,13H,3-8,17-18H2,1-2H3,(H,19,23)(H,20,24)(H,21,22)(H,25,26)	HJCGDIGVVWETRO
InChI=1S/C16H17ClN2O/c1-19-14-8-7-12(17)9-13(14)16(18-10-15(19)20)11-5-3-2-4-6-11/h5,7-9H,2-4,6,10H2,1H3	IQWYAQCHYZHJOS
InChI=1S/C14H8O4/c15-9-5-1-3-7-11(9)14(18)8-4-2-6-10(16)12(8)13(7)17/h1-6,15-16H	JPICKYUTICNNNJ
InChI=1S/C26H42N7O17P3S/c1-14(2)9-17(35)54-8-7-28-16(34)5-6-29-24(38)21(37)26(3,4)11-47-53(44,45)50-52(42,43)46-10-15-20(49-51(39,40)41)19(36)25(48-15)33-13-32-18-22(27)30-12-31-23(18)33/h9,12-13,15,19-21,25,36-37H,5-8,10-11H2,1-4H3,(H,28,34)(H,29,38)(H,42,43)(H,44,45)(H2,27,30,31)(H2,39,40,41)	BXIPALATIYNHJN
InChI=1S/C27H30O16/c28-7-14-17(33)20(36)22(38)26(40-14)43-25-21(37)18(34)15(8-29)41-27(25)42-24-19(35)16-12(32)5-11(31)6-13(16)39-23(24)9-1-3-10(30)4-2-9/h1-6,14-15,17-18,20-22,25-34,36-38H,7-8H2	LKZDFKLGDGSGEO
InChI=1S/C9H10F2N2O5/c10-9(11)6(16)4(3-14)18-7(9)13-2-1-5(15)12-8(13)17/h1-2,4,6-7,14,16H,3H2,(H,12,15,17)	FIRDBEQIJQERSE
InChI=1S/C10H17N2O14P3/c1-5-3-12(10(15)11-9(5)14)8-2-6(13)7(24-8)4-23-28(19,20)26-29(21,22)25-27(16,17)18/h3,6-8,13H,2,4H2,1H3,(H,19,20)(H,21,22)(H,11,14,15)(H2,16,17,18)	NHVNXKFIZYSCEB
InChI=1S/C24H27N5O5/c25-17(10-14-6-2-1-3-7-14)22(31)28-19(12-21(26)30)23(32)29-20(24(33)34)11-15-13-27-18-9-5-4-8-16(15)18/h1-9,13,17,19-20,27H,10-12,25H2,(H2,26,30)(H,28,31)(H,29,32)(H,33,34)	JOXIIFVCSATTDH
InChI=1S/C47H78N2O15/c1-23(51)48-34-38(56)36(54)28(21-50)59-41(34)63-44(5,6)32-16-18-46(8)30-13-12-26(47(30,9)20-27(53)40(46)62-32)25-11-14-33-45(7,19-25)17-15-31(61-33)43(3,4)64-42-35(49-24(2)52)39(57)37(55)29(60-42)22-58-10/h19,26-42,50,53-57H,11-18,20-22H2,1-10H3,(H,48,51)(H,49,52)	NLFUQHCGODFTIB
InChI=1S/C24H38N6O8/c1-13(31)20(23(36)29-18(24(37)38)4-2-3-11-25)30-22(35)17(9-10-19(27)33)28-21(34)16(26)12-14-5-7-15(32)8-6-14/h5-8,13,16-18,20,31-32H,2-4,9-12,25-26H2,1H3,(H2,27,33)(H,28,34)(H,29,36)(H,30,35)(H,37,38)	JIGBCIZVCJOHMW
InChI=1S/C8H10N2O3S/c1-7-3-5-8(6-4-7)14(12,13)10(2)9-11/h3-6H,1-2H3	FFKZOUIEAHOBHW
InChI=1S/C17H14Cl2O7/c1-6-12(18)15(23)11(16(25-2)13(6)19)14(22)10-8(17(24)26-3)4-7(20)5-9(10)21/h4-5,20-21,23H,1-3H3	IPUONOHBPFSQMA
InChI=1S/C11H21N3O5S/c1-5(2)8(11(18)19)14-10(17)7(4-20)13-9(16)6(12)3-15/h5-8,15,20H,3-4,12H2,1-2H3,(H,13,16)(H,14,17)(H,18,19)	SWIQQMYVHIXPEK
InChI=1S/C30H38O4/c1-18-19-8-9-22-28(4,20(19)16-21(31)24(18)32)13-15-30(6)23-17-27(3,25(33)34-7)11-10-26(23,2)12-14-29(22,30)5/h8-9,12,14,16,23,32H,10-11,13,15,17H2,1-7H3	LQQBKDRWDYGCBI
InChI=1S/C20H31N3O4S/c1-13(2)11-17(20(26)27)23-19(25)16(9-10-28-3)22-18(24)15(21)12-14-7-5-4-6-8-14/h4-8,13,15-17H,9-12,21H2,1-3H3,(H,22,24)(H,23,25)(H,26,27)	ACJULKNZOCRWEI
InChI=1S/C16H14O4/c1-20-12-9-14(18)16(15(19)10-12)13(17)8-7-11-5-3-2-4-6-11/h2-10,18-19H,1H3	CUGDOWNTXKLQMD
InChI=1S/C17H16O6/c1-9(2)12(18)8-22-14-10-4-5-13(19)23-16(10)17(20-3)15-11(14)6-7-21-15/h4-7,12,18H,1,8H2,2-3H3	FEOYRZYUONWQSO
InChI=1S/C21H34O5/c1-16(22)10-8-6-4-3-5-7-9-11-21(26-17(2)23)14-18-12-19(24)15-20(25)13-18/h12-13,15-16,21-22,24-25H,3-11,14H2,1-2H3	XPDBYTRMUWQPTF
InChI=1S/C15H26N4O7/c1-7(2)5-8(16)13(23)18-9(3-4-12(21)22)14(24)19-10(15(25)26)6-11(17)20/h7-10H,3-6,16H2,1-2H3,(H2,17,20)(H,18,23)(H,19,24)(H,21,22)(H,25,26)	YVKSMSDXKMSIRX
InChI=1S/C13H21N3O7/c14-7(6-17)12(21)16-5-1-2-9(16)11(20)15-8(13(22)23)3-4-10(18)19/h7-9,17H,1-6,14H2,(H,15,20)(H,18,19)(H,22,23)	BSXKBOUZDAZXHE
InChI=1S/C9H15N3O7/c10-4(1-6(14)15)8(18)12-5(3-13)9(19)11-2-7(16)17/h4-5,13H,1-3,10H2,(H,11,19)(H,12,18)(H,14,15)(H,16,17)	KGHLGJAXYSVNJP
InChI=1S/C20H38N8O7/c1-11(26-17(32)12(22)5-4-10-25-20(23)24)16(31)27-13(7-8-15(29)30)18(33)28-14(19(34)35)6-2-3-9-21/h11-14H,2-10,21-22H2,1H3,(H,26,32)(H,27,31)(H,28,33)(H,29,30)(H,34,35)(H4,23,24,25)	WJZDXGFKCAOMTL
InChI=1S/C11H10O4/c1-13-9-5-7-3-4-11(12)15-8(7)6-10(9)14-2/h3-6H,1-2H3	GUAFOGOEJLSQBT
InChI=1S/C43H70O12/c1-9-29-21-33-13-17-36(50-33)25(5)40(44)48-24(4)20-32-12-16-37(49-32)26(6)41(45)53-30(10-2)22-34-14-18-39(51-34)28(8)43(47)55-31(11-3)23-35-15-19-38(52-35)27(7)42(46)54-29/h24-39H,9-23H2,1-8H3	DFQMKYUSAALDDY
InChI=1S/C22H26O13/c23-6-12-14(27)15(28)16(29)21(32-12)34-20-13-9(3-4-31-20)17(18-22(13,7-24)35-18)33-19(30)8-1-2-10(25)11(26)5-8/h1-5,9,12-18,20-21,23-29H,6-7H2	DBUOUVZMYWYRRI
InChI=1S/C14H26N4O6/c1-7(2)5-10(18-12(21)8(15)6-19)13(22)17-9(14(23)24)3-4-11(16)20/h7-10,19H,3-6,15H2,1-2H3,(H2,16,20)(H,17,22)(H,18,21)(H,23,24)	GJFYFGOEWLDQGW
InChI=1S/C16H13ClO7/c1-16(21)10-7-4-6(22-2)5-8(18)9(7)15(20)24-12(10)11(19)13(23-3)14(16)17/h4-5,18,21H,1-3H3	UMKWAHOXPWRVRW
InChI=1S/C13H21N5O8/c14-5(3-10(21)22)11(23)17-6(1-2-8(15)19)12(24)18-7(13(25)26)4-9(16)20/h5-7H,1-4,14H2,(H2,15,19)(H2,16,20)(H,17,23)(H,18,24)(H,21,22)(H,25,26)	WLKVEEODTPQPLI
InChI=1S/C18H28N4O5S/c1-2-3-7-12-19-18(23)21-28(26,27)17-13-15(22(24)25)10-11-16(17)20-14-8-5-4-6-9-14/h10-11,13-14,20H,2-9,12H2,1H3,(H2,19,21,23)	WNIPBGJWMANRGA
InChI=1S/C20H26N2O4/c23-18-11-20(7-3-4-8-20)12-19(24)22(18)10-9-21-13-15-14-25-16-5-1-2-6-17(16)26-15/h1-2,5-6,15,21H,3-4,7-14H2	BVMYCHKQPGEOSI
InChI=1S/C15H25N5O4/c1-4-8(2)12(16)14(22)20-11(5-10-6-17-7-18-10)13(21)19-9(3)15(23)24/h6-9,11-12H,4-5,16H2,1-3H3,(H,17,18)(H,19,21)(H,20,22)(H,23,24)	JLWLMGADIQFKRD
InChI=1S/C12H24N4O5/c1-7(17)10(14)11(19)15-6-9(18)16-8(12(20)21)4-2-3-5-13/h7-8,10,17H,2-6,13-14H2,1H3,(H,15,19)(H,16,18)(H,20,21)	MPUMPERGHHJGRP
InChI=1S/C18H26N4O7/c1-9(23)15(20)17(27)22-13(8-10-2-4-11(24)5-3-10)16(26)21-12(18(28)29)6-7-14(19)25/h2-5,9,12-13,15,23-24H,6-8,20H2,1H3,(H2,19,25)(H,21,26)(H,22,27)(H,28,29)	KAJRRNHOVMZYBL
InChI=1S/C24H27N5O6/c25-19(9-14-1-5-17(30)6-2-14)22(32)28-20(11-16-12-26-13-27-16)23(33)29-21(24(34)35)10-15-3-7-18(31)8-4-15/h1-8,12-13,19-21,30-31H,9-11,25H2,(H,26,27)(H,28,32)(H,29,33)(H,34,35)	OSXNCKRGMSHWSQ
InChI=1S/C20H31N5O5/c21-11-5-4-8-15(19(28)25-16(20(29)30)9-10-17(23)26)24-18(27)14(22)12-13-6-2-1-3-7-13/h1-3,6-7,14-16H,4-5,8-12,21-22H2,(H2,23,26)(H,24,27)(H,25,28)(H,29,30)	MJAYDXWQQUOURZ
InChI=1S/C16H27N5O4S/c1-9(2)13(16(24)25)21-15(23)12(4-5-26-3)20-14(22)11(17)6-10-7-18-8-19-10/h7-9,11-13H,4-6,17H2,1-3H3,(H,18,19)(H,20,22)(H,21,23)(H,24,25)	WYSJPCTWSBJFCO
InChI=1S/C17H23NO3/c1-18-14-7-8-15(18)10-13(9-14)17(20)21-16(11-19)12-5-3-2-4-6-12/h2-6,13-16,19H,7-11H2,1H3	YUQDHODIJULBAQ
InChI=1S/C43H52N4O4/c1-45-33-8-6-27(23-29(33)41-16-20-47-18-4-10-39(37(41)47)12-14-43(41,45)31(25-39)35(50)51-2)21-26-5-7-32-28(22-26)40-15-19-46-17-3-9-38(36(40)46)11-13-42(40,44-32)30(24-38)34(48)49/h5-8,22-23,30-31,36-37,44H,3-4,9-21,24-25H2,1-2H3,(H,48,49)	STYFAKVWGOAWSV
InChI=1S/C13H16N2O2/c1-9(16)14-6-10-5-11(8-14)12-3-2-4-13(17)15(12)7-10/h2-4,10-11H,5-8H2,1H3	WCRIKJOQMRFVPX
InChI=1S/C22H19N3O4/c1-24-10-19(26)25-16(22(24)27)9-14-13-4-2-3-5-15(13)23-20(14)21(25)12-6-7-17-18(8-12)29-11-28-17/h2-8,16,21,23H,9-11H2,1H3	WOXKDUGGOYFFRN
InChI=1S/C15H26N2O5/c1-8(2)5-6-16-13(18)10(7-9(3)4)17-14(19)11-12(22-11)15(20)21/h8-12H,5-7H2,1-4H3,(H,16,18)(H,17,19)(H,20,21)	SCMSYZJDIQPSDI
InChI=1S/C10H7NO3/c12-9-5-8(10(13)14)11-7-4-2-1-3-6(7)9/h1-5H,(H,11,12)(H,13,14)	HCZHHEIFKROPDY
InChI=1S/C12H20O8/c1-12(2)4-18-10(17)9(12)20-11-8(16)7(15)6(14)5(3-13)19-11/h5-9,11,13-16H,3-4H2,1-2H3	BFCZPWYLRHFBNO
InChI=1S/C22H27N7O5/c23-15(7-12-9-26-16-4-2-1-3-14(12)16)20(31)29-18(8-13-10-25-11-27-13)21(32)28-17(22(33)34)5-6-19(24)30/h1-4,9-11,15,17-18,26H,5-8,23H2,(H2,24,30)(H,25,27)(H,28,32)(H,29,31)(H,33,34)	PVRRBEROBJQPJX
InChI=1S/C15H20O3/c1-8-10-9(7-13(2,3)12(10)17)11(16)14(4,18)15(8)5-6-15/h7,12,17-18H,5-6H2,1-4H3	QVMDIQLUNODCTG
InChI=1S/C26H34O6/c1-13-12-16-23(5,26(21(30)31-7)19(28)14(2)18(27)24(13,26)6)10-8-15-22(3,4)17-9-11-25(15,16)20(29)32-17/h12,15-17,28H,8-11H2,1-7H3	LISLGICORSJAKO
InChI=1S/C27H30O16/c28-7-17-20(33)22(35)24(37)26(42-17)39-10-4-12(31)19-13(32)6-14(40-16(19)5-10)9-1-2-11(30)15(3-9)41-27-25(38)23(36)21(34)18(8-29)43-27/h1-6,17-18,20-31,33-38H,7-8H2	BISZYPSIZGKOFA
InChI=1S/C8H14O2S2/c9-8(10)4-2-1-3-7-5-6-11-12-7/h7H,1-6H2,(H,9,10)	AGBQKNBQESQNJD
InChI=1S/C13H25N3O4/c1-7(2)5-9(15-10(17)6-14)12(18)16-11(8(3)4)13(19)20/h7-9,11H,5-6,14H2,1-4H3,(H,15,17)(H,16,18)(H,19,20)	MIIVFRCYJABHTQ
InChI=1S/C25H28N4O6/c26-18(13-16-14-27-19-9-5-4-8-17(16)19)23(32)29-21(12-15-6-2-1-3-7-15)24(33)28-20(25(34)35)10-11-22(30)31/h1-9,14,18,20-21,27H,10-13,26H2,(H,28,33)(H,29,32)(H,30,31)(H,34,35)	YTVJTXJTNRWJCR
InChI=1S/C9H14N4O4/c10-6(1-5-2-11-4-12-5)8(15)13-7(3-14)9(16)17/h2,4,6-7,14H,1,3,10H2,(H,11,12)(H,13,15)(H,16,17)	KRBMQYPTDYSENE
InChI=1S/C14H21N3O10/c15-6(1-3-9(18)19)12(24)17-8(5-11(22)23)13(25)16-7(14(26)27)2-4-10(20)21/h6-8H,1-5,15H2,(H,16,25)(H,17,24)(H,18,19)(H,20,21)(H,22,23)(H,26,27)	XXCDTYBVGMPIOA
InChI=1S/C12H20N4O5/c13-6-10(18)16-5-1-2-8(16)11(19)15-7(12(20)21)3-4-9(14)17/h7-8H,1-6,13H2,(H2,14,17)(H,15,19)(H,20,21)	HJARVELKOSZUEW
InChI=1S/C15H30N6O4/c1-4-8(2)11(13(23)20-9(3)14(24)25)21-12(22)10(16)6-5-7-19-15(17)18/h8-11H,4-7,16H2,1-3H3,(H,20,23)(H,21,22)(H,24,25)(H4,17,18,19)	UBCPNBUIQNMDNH
InChI=1S/C16H14O3/c1-18-13-8-5-9-14-16(13)12(17)10-15(19-14)11-6-3-2-4-7-11/h2-9,15H,10H2,1H3	YLLFUILNISGLHO
InChI=1S/C11H19N3O7/c1-4(12)9(18)14-8(5(2)15)10(19)13-6(11(20)21)3-7(16)17/h4-6,8,15H,3,12H2,1-2H3,(H,13,19)(H,14,18)(H,16,17)(H,20,21)	YNOCMHZSWJMGBB
InChI=1S/C17H33N5O6/c18-9-3-1-5-11(20)15(25)21-12(7-8-14(23)24)16(26)22-13(17(27)28)6-2-4-10-19/h11-13H,1-10,18-20H2,(H,21,25)(H,22,26)(H,23,24)(H,27,28)	IMAKMJCBYCSMHM
InChI=1S/C13H21N3O6/c1-7(13(21)22)15-12(20)9(4-5-10(17)18)16-11(19)8-3-2-6-14-8/h7-9,14H,2-6H2,1H3,(H,15,20)(H,16,19)(H,17,18)(H,21,22)	LHALYDBUDCWMDY
InChI=1S/C25H21N5O3/c31-21-18-12-25(19(27-21)20-26-15-8-3-1-6-13(15)22(32)29(18)20)14-7-2-4-9-16(14)30-23(33)17-10-5-11-28(17)24(25)30/h1-4,6-9,17-19,24H,5,10-12H2,(H,27,31)	GACSRZKCZGCRJX
InChI=1S/C13H14N2O3/c1-8(13(16)17)15-11-7-10(18-2)6-9-4-3-5-14-12(9)11/h3-8,15H,1-2H3,(H,16,17)	KCYRVQQKJYMPAM
InChI=1S/C24H32N6O8/c1-12(2)20(30-21(34)16(25)8-14-10-26-11-27-14)23(36)28-17(7-13-3-5-15(31)6-4-13)22(35)29-18(24(37)38)9-19(32)33/h3-6,10-12,16-18,20,31H,7-9,25H2,1-2H3,(H,26,27)(H,28,36)(H,29,35)(H,30,34)(H,32,33)(H,37,38)	VFJBDNVBTRAJMU
InChI=1S/C19H22N2O3/c1-2-18-9-5-11-21-17(23)12-14(19(18,21)24)13-6-3-4-7-15(13)20-16(22)8-10-18/h3-4,6-7,12,24H,2,5,8-11H2,1H3,(H,20,22)	OXDBJKLQCGAPQX
InChI=1S/C13H25N3O4S/c1-7(2)10(14)12(18)16-9(5-6-21-4)11(17)15-8(3)13(19)20/h7-10H,5-6,14H2,1-4H3,(H,15,17)(H,16,18)(H,19,20)	MBGFDZDWMDLXHQ
InChI=1S/C15H28N4O5S2/c1-25-7-5-9(16)13(21)18-10(6-8-26-2)14(22)19-11(15(23)24)3-4-12(17)20/h9-11H,3-8,16H2,1-2H3,(H2,17,20)(H,18,21)(H,19,22)(H,23,24)	WXUUEPIDLLQBLJ
InChI=1S/C19H18N2O4S/c1-2-12-5-8-15(20-10-12)17(22)11-25-14-6-3-13(4-7-14)9-16-18(23)26-19(24)21-16/h3-8,10,16H,2,9,11H2,1H3,(H,21,24)	VXCQBGUEZYXJGS
InChI=1S/C7H4ClNO2/c8-4-1-2-6-5(3-4)9-7(10)11-6/h1-3H,(H,9,10)	TZFWDZFKRBELIQ
InChI=1S/C29H38FN3O3/c1-20(2)28-23-12-11-22(30)18-21(23)13-14-29(28,36-27(34)19-35-4)15-17-33(3)16-7-10-26-31-24-8-5-6-9-25(24)32-26/h5-6,8-9,11-12,18,20,28H,7,10,13-17,19H2,1-4H3,(H,31,32)	HBNPJJILLOYFJU
InChI=1S/C13H25N3O6/c1-4-6(2)9(13(21)22)15-12(20)10(7(3)18)16-11(19)8(14)5-17/h6-10,17-18H,4-5,14H2,1-3H3,(H,15,20)(H,16,19)(H,21,22)	FLMYSKVSDVHLEW
InChI=1S/C27H32O14/c28-15-6-8-17(14(10-15)11-39-26(36)27(37)19(30)9-7-16(29)23(27)34)40-25-22(33)21(32)20(31)18(41-25)12-38-24(35)13-4-2-1-3-5-13/h1-6,8,10,16,18-23,25,28-34,37H,7,9,11-12H2	JMCVYQUHLKARLD
InChI=1S/C14H23N5O4/c1-3-8(2)12(15)13(21)17-6-11(20)19-10(14(22)23)4-9-5-16-7-18-9/h5,7-8,10,12H,3-4,6,15H2,1-2H3,(H,16,18)(H,17,21)(H,19,20)(H,22,23)	KIAOPHMUNPPGEN
InChI=1S/C40H46N4O4/c1-4-37-13-14-40-24(12-16-43(36(37)40)20-28-32(37)47-28)22-18-21(10-11-26(22)42-40)29-30-33(48-30)38(5-2)19-23(34(45)46-3)31-39(15-17-44(29)35(38)39)25-8-6-7-9-27(25)41-31/h6-11,18,24,28-30,32-33,35-36,41-42H,4-5,12-17,19-20H2,1-3H3	IMSLQOWUUQQNOC
InChI=1S/C9H17N3O4S/c1-17-3-2-6(12-7(13)4-10)9(16)11-5-8(14)15/h6H,2-5,10H2,1H3,(H,11,16)(H,12,13)(H,14,15)	HHRODZSXDXMUHS
InChI=1S/C20H31N3O4S/c1-4-13(2)17(20(26)27)23-19(25)16(10-11-28-3)22-18(24)15(21)12-14-8-6-5-7-9-14/h5-9,13,15-17H,4,10-12,21H2,1-3H3,(H,22,24)(H,23,25)(H,26,27)	QRUOLOPKCOEZKU
InChI=1S/C22H30N4O10/c23-13(6-8-17(28)29)19(32)25-15(10-12-4-2-1-3-5-12)20(33)26-16(11-27)21(34)24-14(22(35)36)7-9-18(30)31/h1-5,13-16,27H,6-11,23H2,(H,24,34)(H,25,32)(H,26,33)(H,28,29)(H,30,31)(H,35,36)	WGGQGZZCWCJZKL
InChI=1S/C7H8BrN/c1-9-7-4-2-3-6(8)5-7/h2-5,9H,1H3	HKOSFZXROYRVJT
InChI=1S/C22H31N5O5/c1-12(2)9-18(22(31)32)27-21(30)17(7-8-19(24)28)26-20(29)15(23)10-13-11-25-16-6-4-3-5-14(13)16/h3-6,11-12,15,17-18,25H,7-10,23H2,1-2H3,(H2,24,28)(H,26,29)(H,27,30)(H,31,32)	MDDYTWOFHZFABW
InChI=1S/C14H19N7O4/c15-10(1-8-3-16-6-19-8)13(23)18-5-12(22)21-11(14(24)25)2-9-4-17-7-20-9/h3-4,6-7,10-11H,1-2,5,15H2,(H,16,19)(H,17,20)(H,18,23)(H,21,22)(H,24,25)	VTMLJMNQHKBPON
InChI=1S/C10H17N3O4S/c11-4-8(14)13-3-1-2-7(13)9(15)12-6(5-18)10(16)17/h6-7,18H,1-5,11H2,(H,12,15)(H,16,17)	QSQXZZCGPXQBPP
InChI=1S/C23H34N4O4/c1-5-14(4)20(23(30)31)27-22(29)19(10-13(2)3)26-21(28)17(24)11-15-12-25-18-9-7-6-8-16(15)18/h6-9,12-14,17,19-20,25H,5,10-11,24H2,1-4H3,(H,26,28)(H,27,29)(H,30,31)	WKCFCVBOFKEVKY
InChI=1S/C31H20O10/c1-39-18-10-19(34)26-24(11-18)41-30(15-4-8-17(33)9-5-15)28(29(26)38)27-21(36)12-20(35)25-22(37)13-23(40-31(25)27)14-2-6-16(32)7-3-14/h2-13,32-36H,1H3	HDUZOHKOFFWLBU
InChI=1S/C13H25N5O5/c1-7(15)11(20)17-8(4-2-3-5-14)12(21)18-9(13(22)23)6-10(16)19/h7-9H,2-6,14-15H2,1H3,(H2,16,19)(H,17,20)(H,18,21)(H,22,23)	AJBVYEYZVYPFCF
InChI=1S/C22H31N5O5/c1-3-12(2)19(24)21(30)26-16(8-9-18(23)28)20(29)27-17(22(31)32)10-13-11-25-15-7-5-4-6-14(13)15/h4-7,11-12,16-17,19,25H,3,8-10,24H2,1-2H3,(H2,23,28)(H,26,30)(H,27,29)(H,31,32)	MVLDERGQICFFLL
InChI=1S/C23H29NO5/c1-14-15(2)22(26)29-21-16(3)19(8-7-18(14)21)28-13-20(25)24-11-10-23(27)9-5-4-6-17(23)12-24/h7-8,17,27H,4-6,9-13H2,1-3H3	UVEAGUHTRHTRJO
InChI=1S/C13H21N3O7/c17-6-9(16-11(20)7-2-1-5-14-7)12(21)15-8(13(22)23)3-4-10(18)19/h7-9,14,17H,1-6H2,(H,15,21)(H,16,20)(H,18,19)(H,22,23)	FNGOXVQBBCMFKV
InChI=1S/C7H12N2O3/c8-4-6(10)9-3-1-2-5(9)7(11)12/h5H,1-4,8H2,(H,11,12)	KZNQNBZMBZJQJO
InChI=1S/C14H27N3O4/c1-8(2)5-10(16-12(18)7-15)13(19)17-11(14(20)21)6-9(3)4/h8-11H,5-7,15H2,1-4H3,(H,16,18)(H,17,19)(H,20,21)	UHPAZODVFFYEEL
InChI=1S/C21H25N3O6/c1-12(21(29)30)23-20(28)18(11-14-4-8-16(26)9-5-14)24-19(27)17(22)10-13-2-6-15(25)7-3-13/h2-9,12,17-18,25-26H,10-11,22H2,1H3,(H,23,28)(H,24,27)(H,29,30)	MWUYSCVVPVITMW
InChI=1S/C23H34O5/c1-21-7-5-15(24)10-14(21)3-4-17-18(21)11-19(25)22(2)16(6-8-23(17,22)27)13-9-20(26)28-12-13/h9,14-19,24-25,27H,3-8,10-12H2,1-2H3	SHIBSTMRCDJXLN
InChI=1S/C16H22N4O3/c1-3-6-13-14(9-8-12(11(2)21)16(13)22)23-10-5-4-7-15-17-19-20-18-15/h8-9,22H,3-7,10H2,1-2H3,(H,17,18,19,20)	MWYHLEQJTQJHSS
InChI=1S/C34H54O8/c1-9-25(31-21(6)18-34(11-3,42-31)26-16-17-33(40,10-2)23(8)41-26)30(37)22(7)28(35)19(4)12-14-24-15-13-20(5)29(36)27(24)32(38)39/h13,15,19,21-23,25-26,28,31,35-36,40H,9-12,14,16-18H2,1-8H3,(H,38,39)	BBMULGJBVDDDNI
InChI=1S/C26H32O13/c1-25(33)16(38-17(28)9-8-13-6-4-3-5-7-13)10-26(34)14(22(32)35-2)12-36-24(21(25)26)39-23-20(31)19(30)18(29)15(11-27)37-23/h3-9,12,15-16,18-21,23-24,27,29-31,33-34H,10-11H2,1-2H3	YRARGBWFOYODHQ
InChI=1S/C27H30O13/c1-11-20(31)22(33)24(35)26(36-11)40-25-23(34)21(32)18(10-28)39-27(25)37-13-7-14(29)19-15(30)9-16(38-17(19)8-13)12-5-3-2-4-6-12/h2-9,11,18,20-29,31-35H,10H2,1H3	IJJFWUJRFABXCN
InChI=1S/C26H50O12/c1-3-5-7-9-17(28)11-18(29)14-24(34)38-20(10-8-6-4-2)12-19(30)13-23(33)37-16-22(32)26(36)25(35)21(31)15-27/h17-22,25-32,35-36H,3-16H2,1-2H3	JPGYRFJJNVYGPI
InChI=1S/C25H42N7O17P3S/c1-4-5-16(34)53-9-8-27-15(33)6-7-28-23(37)20(36)25(2,3)11-46-52(43,44)49-51(41,42)45-10-14-19(48-50(38,39)40)18(35)24(47-14)32-13-31-17-21(26)29-12-30-22(17)32/h12-14,18-20,24,35-36H,4-11H2,1-3H3,(H,27,33)(H,28,37)(H,41,42)(H,43,44)(H2,26,29,30)(H2,38,39,40)	CRFNGMNYKDXRTN
InChI=1S/C17H28N8O4/c18-17(19)22-6-2-4-12(16(28)29)24-15(27)13(7-10-8-20-9-23-10)25-14(26)11-3-1-5-21-11/h8-9,11-13,21H,1-7H2,(H,20,23)(H,24,27)(H,25,26)(H,28,29)(H4,18,19,22)	LCUOTSLIVGSGAU
InChI=1S/C19H29N3O6/c1-10(2)8-14(20)17(25)21-15(9-12-4-6-13(24)7-5-12)18(26)22-16(11(3)23)19(27)28/h4-7,10-11,14-16,23-24H,8-9,20H2,1-3H3,(H,21,25)(H,22,26)(H,27,28)	BGGTYDNTOYRTTR
InChI=1S/C17H31N3O6/c1-5-10(4)14(20-15(23)11(18)6-7-13(21)22)16(24)19-12(17(25)26)8-9(2)3/h9-12,14H,5-8,18H2,1-4H3,(H,19,24)(H,20,23)(H,21,22)(H,25,26)	QXDXIXFSFHUYAX
InChI=1S/C16H31N7O5/c1-8(2)6-11(15(27)28)23-14(26)10(7-12(18)24)22-13(25)9(17)4-3-5-21-16(19)20/h8-11H,3-7,17H2,1-2H3,(H2,18,24)(H,22,25)(H,23,26)(H,27,28)(H4,19,20,21)	BVBKBQRPOJFCQM
InChI=1S/C5H9NO3/c7-3-1-2-6-4(3)5(8)9/h3-4,6-7H,1-2H2,(H,8,9)	BJBUEDPLEOHJGE
InChI=1S/C16H14ClN3O2/c1-21-14-7-12-13(8-15(14)22-2)18-9-19-16(12)20-11-5-3-4-10(17)6-11/h3-9H,1-2H3,(H,18,19,20)	GFNNBHLJANVSQV
InChI=1S/C21H32O10/c1-11(6-14(23)24)4-5-21(28)19(2)7-12(8-20(21,3)29-10-19)30-18-17(27)16(26)15(25)13(9-22)31-18/h4-6,12-13,15-18,22,25-28H,7-10H2,1-3H3,(H,23,24)	UHHVHDDICOEBTQ
InChI=1S/C30H46O8/c1-16-24(32)26(35-4)25(33)27(37-16)38-19-7-10-28(2)18(14-19)5-6-22-21(28)8-11-29(3)20(9-12-30(22,29)34)17-13-23(31)36-15-17/h13,16,18-22,24-27,32-34H,5-12,14-15H2,1-4H3	VPUNMTHWNSJUOG
InChI=1S/C13H15NO2/c1-10(15)12-7-8-13(16)14(12)9-11-5-3-2-4-6-11/h2-6,12H,7-9H2,1H3	FIFRJJLOOYYYOZ
InChI=1S/C18H33N9O4/c19-6-2-1-4-12(20)15(28)26-13(5-3-7-24-18(21)22)16(29)27-14(17(30)31)8-11-9-23-10-25-11/h9-10,12-14H,1-8,19-20H2,(H,23,25)(H,26,28)(H,27,29)(H,30,31)(H4,21,22,24)	BRSGXFITDXFMFF
InChI=1S/C18H16O7/c1-22-12-5-4-9(6-10(12)19)13-7-11(20)16-14(25-13)8-15(23-2)18(24-3)17(16)21/h4-8,19,21H,1-3H3	KLAOKWJLUQKWIF
InChI=1S/C40H45NO11/c1-8-30(44)50-32-23(4)19-40(52-25(6)43)31(32)34(48-24(5)42)39-21-47-38(7,37(40)51-36(46)27-15-12-18-41-20-27)33(39)28(22(2)3)16-17-29(39)49-35(45)26-13-10-9-11-14-26/h9-18,20,23,28-29,31-34,37H,2,8,19,21H2,1,3-7H3	VVOHQWVWQIGHHS
InChI=1S/C12H21N3O6/c1-5(2)9(13)11(19)15-7(4-8(16)17)10(18)14-6(3)12(20)21/h5-7,9H,4,13H2,1-3H3,(H,14,18)(H,15,19)(H,16,17)(H,20,21)	ISERLACIZUGCDX
InChI=1S/C16H24N2O/c1-3-9-18(10-4-2)11-8-13-6-5-7-15-14(13)12-16(19)17-15/h5-7H,3-4,8-12H2,1-2H3,(H,17,19)	UHSKFQJFRQCDBE
InChI=1S/C10H10O4/c1-13-9(11)7-5-3-4-6-8(7)10(12)14-2/h3-6H,1-2H3	NIQCNGHVCWTJSM
InChI=1S/C12H21N3O6S/c1-22-5-4-7(13)11(20)15-8(2-3-9(16)17)12(21)14-6-10(18)19/h7-8H,2-6,13H2,1H3,(H,14,21)(H,15,20)(H,16,17)(H,18,19)	YORIKIDJCPKBON
InChI=1S/C16H29N5O6/c1-3-8(2)13(19)15(25)20-9(4-6-11(17)22)14(24)21-10(16(26)27)5-7-12(18)23/h8-10,13H,3-7,19H2,1-2H3,(H2,17,22)(H2,18,23)(H,20,25)(H,21,24)(H,26,27)	LJKDGRWXYUTRSH
InChI=1S/C28H37N3O6S/c1-19(2)17-24(30-38(36,37)23-11-9-20(3)10-12-23)27(33)31-15-13-22(14-16-31)26(32)29-25(28(34)35)18-21-7-5-4-6-8-21/h4-12,19,22,24-25,30H,13-18H2,1-3H3,(H,29,32)(H,34,35)	LVPYCCYRBXQBCX
InChI=1S/C41H48O19/c1-17-30(48)39(59-27(47)14-8-20-5-11-22(44)12-6-20)36(54)41(56-17)60-37-18(2)55-38(34(52)33(37)51)29-24(46)15-25(57-40-35(53)31(49)26(16-42)58-40)28(32(29)50)23(45)13-7-19-3-9-21(43)10-4-19/h3-6,8-12,14-15,17-18,26,30-31,33-44,46,48-54H,7,13,16H2,1-2H3	XREZOMRRMAKCRX
InChI=1S/C11H16N2O2/c1-8-7-9(15-11(14)12-2)5-6-10(8)13(3)4/h5-7H,1-4H3,(H,12,14)	IMIDOCRTMDIQIJ
InChI=1S/C22H33N5O4/c1-13(2)19(22(30)31)27-21(29)18(26-20(28)16(24)8-5-6-10-23)11-14-12-25-17-9-4-3-7-15(14)17/h3-4,7,9,12-13,16,18-19,25H,5-6,8,10-11,23-24H2,1-2H3,(H,26,28)(H,27,29)(H,30,31)	ZFNYWKHYUMEZDZ
InChI=1S/C28H28N2O5/c1-15-14-34-26-17(3)27-22(10-21(15)26)16(2)20(28(33)35-27)7-8-24(31)29-11-18-9-19(13-29)23-5-4-6-25(32)30(23)12-18/h4-6,10,14,18-19H,7-9,11-13H2,1-3H3	RRXMJLPXLBCNAU
InChI=1S/C11H22N2O3S/c1-7(2)6-8(12)10(14)13-9(11(15)16)4-5-17-3/h7-9H,4-6,12H2,1-3H3,(H,13,14)(H,15,16)	NTISAKGPIGTIJJ
InChI=1S/C5H9NO4/c6-3(5(9)10)1-2-4(7)8/h3H,1-2,6H2,(H,7,8)(H,9,10)	WHUUTDBJXJRKMK
InChI=1S/C8H11NO/c1-2-10-8-5-3-7(9)4-6-8/h3-6H,2,9H2,1H3	IMPPGHMHELILKG
InChI=1S/C17H33NO4/c1-5-6-7-8-9-10-11-12-17(21)22-15(13-16(19)20)14-18(2,3)4/h15H,5-14H2,1-4H3	LZOSYCMHQXPBFU
InChI=1S/C17H26N6O4/c18-12(7-4-8-21-17(19)20)15(25)22-10-14(24)23-13(16(26)27)9-11-5-2-1-3-6-11/h1-3,5-6,12-13H,4,7-10,18H2,(H,22,25)(H,23,24)(H,26,27)(H4,19,20,21)	HAVKMRGWNXMCDR
InChI=1S/C20H37N5O8/c1-10(2)16(25-18(30)15(22)11(3)26)19(31)23-12(6-4-5-9-21)17(29)24-13(20(32)33)7-8-14(27)28/h10-13,15-16,26H,4-9,21-22H2,1-3H3,(H,23,31)(H,24,29)(H,25,30)(H,27,28)(H,32,33)	DNRZBLNCBZHKGT
InChI=1S/C25H32F3N3O4/c1-17(30-8-12-34-21-5-2-3-6-22(21)35-16-25(26,27)28)13-18-14-19-7-10-31(9-4-11-32)23(19)20(15-18)24(29)33/h2-3,5-6,14-15,17,30,32H,4,7-13,16H2,1H3,(H2,29,33)	PNCPYILNMDWPEY
InChI=1S/C16H12N2O/c19-15-11-10-12-6-4-5-9-14(12)16(15)18-17-13-7-2-1-3-8-13/h1-11,19H	MRQIXHXHHPWVIL
InChI=1S/C15H19N3O7/c16-10(6-12(20)21)14(24)18-11(15(25)17-7-13(22)23)5-8-1-3-9(19)4-2-8/h1-4,10-11,19H,5-7,16H2,(H,17,25)(H,18,24)(H,20,21)(H,22,23)	AWPWHMVCSISSQK
InChI=1S/C48H60O22/c1-24(11-7-13-26(3)43(60)66-32-21-48(64,47(62)63)20-31(52)42(32)69-35(53)18-16-28-15-17-29(50)30(51)19-28)9-5-6-10-25(2)12-8-14-27(4)44(61)70-46-41(59)39(57)37(55)34(68-46)23-65-45-40(58)38(56)36(54)33(22-49)67-45/h5-19,31-34,36-42,45-46,49-52,54-59,64H,20-23H2,1-4H3,(H,62,63)	KEDZPHBUEGYHGC
InChI=1S/C14H23N5O6/c15-10(20)4-3-8(18-12(22)7-2-1-5-17-7)13(23)19-9(14(24)25)6-11(16)21/h7-9,17H,1-6H2,(H2,15,20)(H2,16,21)(H,18,22)(H,19,23)(H,24,25)	ODPIUQVTULPQEP
InChI=1S/C11H20N2O5/c1-6(2)5-8(11(17)18)13-10(16)7(12)3-4-9(14)15/h6-8H,3-5,12H2,1-2H3,(H,13,16)(H,14,15)(H,17,18)	YBAFDPFAUTYYRW
InChI=1S/C19H24N2O2/c22-18-13-20(19(23)15-7-2-1-3-8-15)12-17-16-9-5-4-6-14(16)10-11-21(17)18/h4-6,9,15,17H,1-3,7-8,10-13H2	FSVJFNAIGNNGKK
InChI=1S/C8H7NS2/c1-10-8-9-6-4-2-3-5-7(6)11-8/h2-5H,1H3	UTBVIMLZIRIFFR
InChI=1S/C15H28N4O6S/c1-26-7-5-11(15(24)25)19-14(23)10(4-2-3-6-16)18-13(22)9(17)8-12(20)21/h9-11H,2-8,16-17H2,1H3,(H,18,22)(H,19,23)(H,20,21)(H,24,25)	FQHBAQLBIXLWAG
InChI=1S/C19H24N2O4S/c1-24-14-9-8-12-15(16(14)25-2)18(23)21-13(10-26-19(12)21)17(22)20-11-6-4-3-5-7-11/h8-9,11,13,19H,3-7,10H2,1-2H3,(H,20,22)	XEFFYGAARLTFDL
InChI=1S/C9H11N5O3/c1-3(15)6(16)4-2-11-7-5(12-4)8(17)14-9(10)13-7/h3,15H,2H2,1H3,(H4,10,11,13,14,17)	VPVOXUSPXFPWBN
InChI=1S/C23H27FN4O2/c1-15-18(23(29)28-10-3-2-4-21(28)25-15)9-13-27-11-7-16(8-12-27)22-19-6-5-17(24)14-20(19)30-26-22/h5-6,14,16H,2-4,7-13H2,1H3	RAPZEAPATHNIPO
InChI=1S/C21H37N5O8/c1-10(2)9-14(26-20(32)17(23)11(3)4)19(31)24-12(5-7-15(22)27)18(30)25-13(21(33)34)6-8-16(28)29/h10-14,17H,5-9,23H2,1-4H3,(H2,22,27)(H,24,31)(H,25,30)(H,26,32)(H,28,29)(H,33,34)	DKMWCXRKPGWISF
InChI=1S/C44H82NO7P/c1-6-8-10-12-14-16-18-20-22-23-24-25-27-29-31-33-35-37-44(46)52-43(42-51-53(47,48)50-40-38-45(3,4)5)41-49-39-36-34-32-30-28-26-21-19-17-15-13-11-9-7-2/h14,16,20,22,24-25,29,31,43H,6-13,15,17-19,21,23,26-28,30,32-42H2,1-5H3	DUUSFCFZBREELS
InChI=1S/C9H17N3O6/c1-4(14)7(9(17)18)12-8(16)5(3-13)11-6(15)2-10/h4-5,7,13-14H,2-3,10H2,1H3,(H,11,15)(H,12,16)(H,17,18)	LCRDMSSAKLTKBU
InChI=1S/C20H27NO/c1-2-3-4-5-6-7-8-9-10-13-17-16-20(22)18-14-11-12-15-19(18)21-17/h10-16H,2-9H2,1H3,(H,21,22)	QXNYALKSDQNMBV
InChI=1S/C8H12O4/c9-7(10)5-3-1-2-4-6-8(11)12/h3,5H,1-2,4,6H2,(H,9,10)(H,11,12)	BNTPVRGYUHJFHN
InChI=1S/C35H30N4O4/c1-34(42-4)30(37(3)32(41)19-12-6-5-7-13-19)33-38-23-16-10-8-14-20(23)26-27-22(18-36-31(27)40)25-21-15-9-11-17-24(21)39(29(25)28(26)38)35(34,2)43-33/h5-17,30,33H,18H2,1-4H3,(H,36,40)	IIQIEMHSDLLZQA
InChI=1S/C7H10N4O3/c1-3-9-7(13)10-6(12)5(4-8)11-14-2/h3H2,1-2H3,(H2,9,10,12,13)	XERJKGMBORTKEO
InChI=1S/C33H40O20/c1-10-19(38)29(52-32-25(44)23(42)20(39)16(8-34)50-32)27(46)31(48-10)47-9-17-21(40)24(43)26(45)33(51-17)53-30-22(41)18-14(37)6-13(36)7-15(18)49-28(30)11-2-4-12(35)5-3-11/h2-7,10,16-17,19-21,23-27,29,31-40,42-46H,8-9H2,1H3	MFIXKYXSBNIMPX
InChI=1S/C15H23N3O3/c16-9-5-4-8-13(15(20)21)18-14(19)12(17)10-11-6-2-1-3-7-11/h1-3,6-7,12-13H,4-5,8-10,16-17H2,(H,18,19)(H,20,21)	FADYJNXDPBKVCA
InChI=1S/C21H39NO6/c1-2-3-4-10-13-17(24)14-11-8-6-5-7-9-12-15-18(25)19(26)21(22,16-23)20(27)28/h9,12,18-19,23,25-26H,2-8,10-11,13-16,22H2,1H3,(H,27,28)	ZZIKIHCNFWXKDY
InChI=1S/C27H31N5O4/c1-15(2)24(27(35)36)32-26(34)23(12-17-14-30-22-10-6-4-8-19(17)22)31-25(33)20(28)11-16-13-29-21-9-5-3-7-18(16)21/h3-10,13-15,20,23-24,29-30H,11-12,28H2,1-2H3,(H,31,33)(H,32,34)(H,35,36)	RPTAWXPQXXCUGL
InChI=1S/C15H29N3O5/c1-6-8(4)10(16)13(20)18-12(9(5)19)14(21)17-11(7(2)3)15(22)23/h7-12,19H,6,16H2,1-5H3,(H,17,21)(H,18,20)(H,22,23)	QHUREMVLLMNUAX
InChI=1S/C19H30O4/c1-3-4-5-6-7-8-16(20)14-17(21)11-9-15-10-12-18(22)19(13-15)23-2/h10,12-13,16,20,22H,3-9,11,14H2,1-2H3	BCIWKKMTBRYQJU
InChI=1S/C15H16O9/c16-5-8-10(19)11(20)12(21)15(22-8)24-14-7(17)3-1-6-2-4-9(18)23-13(6)14/h1-4,8,10-12,15-17,19-21H,5H2	MMPBHSBVPREJQC
InChI=1S/C15H29N5O6/c1-8(21)12(18)14(24)19-9(4-2-3-7-16)13(23)20-10(15(25)26)5-6-11(17)22/h8-10,12,21H,2-7,16,18H2,1H3,(H2,17,22)(H,19,24)(H,20,23)(H,25,26)	CJXURNZYNHCYFD
InChI=1S/C29H34N4/c1-2-18-17-33-14-12-23-21-8-4-6-10-25(21)32-29(23)27(33)16-19(18)15-26-28-22(11-13-30-26)20-7-3-5-9-24(20)31-28/h3-10,18-19,26-27,30-32H,2,11-17H2,1H3	BYHWAEAVIGYEBJ
InChI=1S/C18H36N4O4/c1-11(2)9-13(20)16(23)22-15(10-12(3)4)17(24)21-14(18(25)26)7-5-6-8-19/h11-15H,5-10,19-20H2,1-4H3,(H,21,24)(H,22,23)(H,25,26)	LXKNSJLSGPNHSK
InChI=1S/C17H23N3O3/c1-10(2)7-15(17(22)23)20-16(21)13(18)8-11-9-19-14-6-4-3-5-12(11)14/h3-6,9-10,13,15,19H,7-8,18H2,1-2H3,(H,20,21)(H,22,23)	LYMVXFSTACVOLP
InChI=1S/C12H25N3O3/c1-8(2)7-10(12(17)18)15-11(16)9(14)5-3-4-6-13/h8-10H,3-7,13-14H2,1-2H3,(H,15,16)(H,17,18)	ATIPDCIQTUXABX
InChI=1S/C12H22N4O5/c1-5(2)9(12(20)21)16-11(19)7(4-8(14)17)15-10(18)6(3)13/h5-7,9H,4,13H2,1-3H3,(H2,14,17)(H,15,18)(H,16,19)(H,20,21)	ZIBWKCRKNFYTPT
InChI=1S/C15H28N6O6/c16-6-2-1-3-10(15(26)27)21-14(25)9(4-5-11(18)22)20-13(24)8(17)7-12(19)23/h8-10H,1-7,16-17H2,(H2,18,22)(H2,19,23)(H,20,24)(H,21,25)(H,26,27)	QNJIRRVTOXNGMH
InChI=1S/C6H6O6/c7-1-2(8)5-3(9)4(10)6(11)12-5/h2,5,7-8H,1H2	SBJKKFFYIZUCET
InChI=1S/C11H12N2O/c1-9-8-11(14)13(12(9)2)10-6-4-3-5-7-10/h3-8H,1-2H3	VEQOALNAAJBPNY
InChI=1S/C7H6ClN3O4S2/c8-4-1-5-7(2-6(4)16(9,12)13)17(14,15)11-3-10-5/h1-3H,(H,10,11)(H2,9,12,13)	JBMKAUGHUNFTOL
InChI=1S/C18H18ClN3O2/c19-14-3-1-4-15(8-14)20-18(24)21-9-12-7-13(11-21)16-5-2-6-17(23)22(16)10-12/h1-6,8,12-13H,7,9-11H2,(H,20,24)	OELDGZVOZGQIIC
InChI=1S/C24H24N2O4/c1-14-10-20(23-15(2)12-22(27)30-21(23)11-14)29-16(3)24(28)25-9-8-17-13-26-19-7-5-4-6-18(17)19/h4-7,10-13,16,26H,8-9H2,1-3H3,(H,25,28)	MFIFALKLGXNXSM
InChI=1S/C16H23N3O5/c1-9(2)14(16(23)24)19-13(21)8-18-15(22)12(17)7-10-3-5-11(20)6-4-10/h3-6,9,12,14,20H,7-8,17H2,1-2H3,(H,18,22)(H,19,21)(H,23,24)	CTDPLKMBVALCGN
InChI=1S/C12H13N3O2/c1-9-11(13-8-16)12(17)15(14(9)2)10-6-4-3-5-7-10/h3-8H,1-2H3,(H,13,16)	WSJBSKRPKADYRQ
InChI=1S/C45H54N4O8/c1-8-27-19-28-22-44(40(51)55-6,36-30(25-48(23-27)24-28)29-13-10-11-14-33(29)46-36)32-20-31-34(21-35(32)54-5)47(4)38-43(31)16-18-49-17-12-15-42(9-2,37(43)49)39(57-26(3)50)45(38,53)41(52)56-7/h10-15,19-21,28,37-39,46,53H,8-9,16-18,22-25H2,1-7H3	GBABOYUKABKIAF
InChI=1S/C22H28O5/c1-22-11-10-16-15-5-3-14(23)12-13(15)2-4-17(16)18(22)6-7-19(22)27-21(26)9-8-20(24)25/h3,5,12,16-19,23H,2,4,6-11H2,1H3,(H,24,25)	YJPIDPAGJSWWBE
InChI=1S/C9H16N3O14P3/c10-5-1-2-12(9(15)11-5)8-7(14)6(13)4(24-8)3-23-28(19,20)26-29(21,22)25-27(16,17)18/h1-2,4,6-8,13-14H,3H2,(H,19,20)(H,21,22)(H2,10,11,15)(H2,16,17,18)	PCDQPRRSZKQHHS
InChI=1S/C6H12O6/c7-1-2-3(8)4(9)5(10)6(11)12-2/h2-11H,1H2	WQZGKKKJIJFFOK
InChI=1S/C14H17N5O3/c1-2-18-8-10(13(21)22)11(20)9-7-16-14(17-12(9)18)19-5-3-15-4-6-19/h7-8,15H,2-6H2,1H3,(H,21,22)	JOHZPMXAZQZXHR
InChI=1S/C18H27NO4/c1-13(2)8-15(12-20)19-18(23)11-17(22)10-16(21)9-14-6-4-3-5-7-14/h3-7,13,15,17,20,22H,8-12H2,1-2H3,(H,19,23)	AZUKRZGSIRBRCH
InChI=1S/C7H5Cl2FN2O3/c8-3-5(11)4(9)7(12-6(3)10)15-1-2(13)14/h1H2,(H2,11,12)(H,13,14)	MEFQWPUMEMWTJP
InChI=1S/C23H21ClN2O5/c1-13-5-23(29)31-19-8-20(17(24)7-16(13)19)30-12-22(28)25-9-14-6-15(11-25)18-3-2-4-21(27)26(18)10-14/h2-5,7-8,14-15H,6,9-12H2,1H3	KHMHKCOWJSAGRF
InChI=1S/C15H18O4/c1-9(2)5-6-18-13-7-11-12(8-19-15(11)16)14(17-4)10(13)3/h5,7H,6,8H2,1-4H3	BGCNHXQQGSIHRP
InChI=1S/C24H31N3O5/c1-15(2)12-19(25)22(29)26-20(13-17-8-10-18(28)11-9-17)23(30)27-21(24(31)32)14-16-6-4-3-5-7-16/h3-11,15,19-21,28H,12-14,25H2,1-2H3,(H,26,29)(H,27,30)(H,31,32)	RDFIVFHPOSOXMW
InChI=1S/C21H35N7O5/c22-10-2-1-4-15(23)18(30)28-17(12-13-6-8-14(29)9-7-13)19(31)27-16(20(32)33)5-3-11-26-21(24)25/h6-9,15-17,29H,1-5,10-12,22-23H2,(H,27,31)(H,28,30)(H,32,33)(H4,24,25,26)	ZVZRQKJOQQAFCF
InChI=1S/C13H25N3O6/c1-6(2)4-8(14)11(19)15-9(5-17)12(20)16-10(7(3)18)13(21)22/h6-10,17-18H,4-5,14H2,1-3H3,(H,15,19)(H,16,20)(H,21,22)	PPGBXYKMUMHFBF
InChI=1S/C20H18O11/c21-8-4-11(24)14-13(5-8)30-18(7-1-2-9(22)10(23)3-7)19(16(14)27)31-20-17(28)15(26)12(25)6-29-20/h1-5,12,15,17,20-26,28H,6H2	PZZRDJXEMZMZFD
InChI=1S/C15H22ClNO2/c1-5-13-8-6-7-11(2)15(13)17(14(18)9-16)12(3)10-19-4/h6-8,12H,5,9-10H2,1-4H3	WVQBLGZPHOPPFO
InChI=1S/C15H29N3O4S/c1-8(2)11(17-13(19)10(16)6-7-23-5)14(20)18-12(9(3)4)15(21)22/h8-12H,6-7,16H2,1-5H3,(H,17,19)(H,18,20)(H,21,22)	IQJMEDDVOGMTKT
InChI=1S/C20H25N5O4/c26-18(15-7-4-8-22-15)24-16(10-14-11-21-12-23-14)19(27)25-17(20(28)29)9-13-5-2-1-3-6-13/h1-3,5-6,11-12,15-17,22H,4,7-10H2,(H,21,23)(H,24,26)(H,25,27)(H,28,29)	XQHGISDMVBTGAL
InChI=1S/C19H25N5O5/c1-10(17(26)24-15(19(28)29)6-7-16(21)25)23-18(27)13(20)8-11-9-22-14-5-3-2-4-12(11)14/h2-5,9-10,13,15,22H,6-8,20H2,1H3,(H2,21,25)(H,23,27)(H,24,26)(H,28,29)	WFZYXGSAPWKTHR
InChI=1S/C16H27N5O4S/c1-9(2)13(16(24)25)21-15(23)12(6-10-7-18-8-19-10)20-14(22)11(17)4-5-26-3/h7-9,11-13H,4-6,17H2,1-3H3,(H,18,19)(H,20,22)(H,21,23)(H,24,25)	XMQZLGBUJMMODC
InChI=1S/C12H12ClN5O4S/c1-7-14-10(17-12(15-7)22-2)16-11(19)18-23(20,21)9-6-4-3-5-8(9)13/h3-6H,1-2H3,(H2,14,15,16,17,18,19)	VJYIFXVZLXQVHO
InChI=1S/C15H16O3/c1-10(2)14(15(16)17)18-13-9-5-7-11-6-3-4-8-12(11)13/h3-10,14H,1-2H3,(H,16,17)	JDGVJUPTGNCOQZ
InChI=1S/C28H36N2O9/c1-4-14-17(11-20-22-16(9-10-30(20)2)15-7-5-6-8-19(15)29-22)18(26(35)36-3)13-37-27(14)39-28-25(34)24(33)23(32)21(12-31)38-28/h4-8,13-14,17,20-21,23-25,27-29,31-34H,1,9-12H2,2-3H3	SLMISZLSXLAAKK
InChI=1S/C16H30N4O6/c1-9(2)7-10(18)14(23)20-12(8-13(21)22)15(24)19-11(16(25)26)5-3-4-6-17/h9-12H,3-8,17-18H2,1-2H3,(H,19,24)(H,20,23)(H,21,22)(H,25,26)	MYGQXVYRZMKRDB
InChI=1S/C19H23ClN2/c1-21-12-5-13-22(15-14-21)19(16-6-3-2-4-7-16)17-8-10-18(20)11-9-17/h2-4,6-11,19H,5,12-15H2,1H3	WEUCDJCFJHYFRL
InChI=1S/C4H8O3/c1-3(5)2-4(6)7/h3,5H,2H2,1H3,(H,6,7)	WHBMMWSBFZVSSR
InChI=1S/C37H47NO4/c1-18(2)32-27(39)17-24-28(42-32)11-12-35(6)36(7)21(10-13-37(24,35)41)15-23-31-26(38-33(23)36)9-8-20-14-19(3)22-16-25(34(4,5)40)30(22)29(20)31/h8-9,17,21-22,25,27-28,30,32,38-41H,1,3,10-16H2,2,4-7H3	YZQRMJFPWMHAJV
InChI=1S/C31H31N3O5/c1-37-21-11-9-20(10-12-21)30-29-23(22-6-4-5-7-24(22)32-29)17-25-31(36)33(18-28(35)34(25)30)15-14-19-8-13-26(38-2)27(16-19)39-3/h4-13,16,25,30,32H,14-15,17-18H2,1-3H3	SVKSSWZXLVXEJI
InChI=1S/C26H24N2O5/c1-14-13-32-22-9-23-19(7-18(14)22)15(2)20(26(31)33-23)8-25(30)27-10-16-6-17(12-27)21-4-3-5-24(29)28(21)11-16/h3-5,7,9,13,16-17H,6,8,10-12H2,1-2H3	OSNXXZKKAYRWTL
InChI=1S/C22H27NO6/c1-12-8-17(20-13(2)10-19(24)29-18(20)9-12)28-14(3)21(25)23-11-15-4-6-16(7-5-15)22(26)27/h8-10,14-16H,4-7,11H2,1-3H3,(H,23,25)(H,26,27)	XWURMJXPBINAQM
InChI=1S/C5H9NO4/c1-2(4(7)8)3(6)5(9)10/h2-3H,6H2,1H3,(H,7,8)(H,9,10)	LXRUAYBIUSUULX
InChI=1S/C23H29ClFN3O4/c1-30-21-13-19(26)18(24)12-17(21)23(29)27-20-8-10-28(14-22(20)31-2)9-3-11-32-16-6-4-15(25)5-7-16/h4-7,12-13,20,22H,3,8-11,14,26H2,1-2H3,(H,27,29)	DCSUBABJRXZOMT
InChI=1S/C24H32N4O5/c25-13-5-4-8-20(24(32)33)27-23(31)21(15-17-9-11-18(29)12-10-17)28-22(30)19(26)14-16-6-2-1-3-7-16/h1-3,6-7,9-12,19-21,29H,4-5,8,13-15,25-26H2,(H,27,31)(H,28,30)(H,32,33)	DBNGDEAQXGFGRA
InChI=1S/C16H23N5O/c1-3-4-5-8-18-16(17)21-20-11-12-10-19-15-7-6-13(22-2)9-14(12)15/h6-7,9-11,19H,3-5,8H2,1-2H3,(H3,17,18,21)	IKBKZGMPCYNSLU
InChI=1S/C35H52N10O9/c36-22(10-4-14-39-35(37)38)31(50)44-16-6-12-26(44)33(52)43-15-5-11-25(43)30(49)40-19-28(47)41-23(18-21-8-2-1-3-9-21)29(48)42-24(20-46)32(51)45-17-7-13-27(45)34(53)54/h1-3,8-9,22-27,46H,4-7,10-20,36H2,(H,40,49)(H,41,47)(H,42,48)(H,53,54)(H4,37,38,39)	CRROPKNGCGVIOG
InChI=1S/C21H27N5O5/c22-18(27)8-7-16(21(30)31)25-20(29)17(26-19(28)15-6-3-9-23-15)10-12-11-24-14-5-2-1-4-13(12)14/h1-2,4-5,11,15-17,23-24H,3,6-10H2,(H2,22,27)(H,25,29)(H,26,28)(H,30,31)	GNFHQWNCSSPOBT
InChI=1S/C5H8O5/c6-3(5(9)10)1-2-4(7)8/h3,6H,1-2H2,(H,7,8)(H,9,10)	HWXBTNAVRSUOJR
InChI=1S/C23H26N2/c1-24(2)21-14-10-19(11-15-21)23(18-8-6-5-7-9-18)20-12-16-22(17-13-20)25(3)4/h5-17,23H,1-4H3	WZKXBGJNNCGHIC
InChI=1S/C21H27NO4/c23-14-5-4-13-10-16-21(25)7-6-15(24)19-20(21,17(13)18(14)26-19)8-9-22(16)11-12-2-1-3-12/h4-5,12,15-16,19,23-25H,1-3,6-11H2	NETZHAKZCGBWSS
InChI=1S/C52H84O22/c1-47(2)14-15-52(46(65)66)23(16-47)22-8-9-29-49(5)12-11-31(48(3,4)28(49)10-13-50(29,6)51(22,7)17-30(52)56)72-45-41(74-43-39(64)36(61)34(59)26(18-53)70-43)37(62)35(60)27(71-45)21-69-44-40(33(58)25(55)20-68-44)73-42-38(63)32(57)24(54)19-67-42/h8,23-45,53-64H,9-21H2,1-7H3,(H,65,66)	AZFFBGWLLZUTDW
InChI=1S/C10H12O/c1-8(2)10-5-3-9(7-11)4-6-10/h3-8H,1-2H3	WTWBUQJHJGUZCY
InChI=1S/C5H8O3/c1-4(6)3-5(7)8-2/h3H2,1-2H3	WRQNANDWMGAFTP
InChI=1S/C18H28N6O5/c1-10(19)15(26)23-13(3-2-8-22-18(20)21)16(27)24-14(17(28)29)9-11-4-6-12(25)7-5-11/h4-7,10,13-14,25H,2-3,8-9,19H2,1H3,(H,23,26)(H,24,27)(H,28,29)(H4,20,21,22)	WYPUMLRSQMKIJU
InChI=1S/C20H23N/c1-4-19-20(15-16(2)21(19)3,17-11-7-5-8-12-17)18-13-9-6-10-14-18/h4-14,16H,15H2,1-3H3	AJRJPORIQGYFMT
InChI=1S/C20H28N2O5/c1-4-17(23)22(16-8-6-5-7-9-16)20(19(25)27-3)11-14-21(15-12-20)13-10-18(24)26-2/h5-9H,4,10-15H2,1-3H3	ZTVQQQVZCWLTDF
InChI=1S/C18H33N5O9/c1-9(25)14(17(30)21-11(18(31)32)4-2-3-7-19)23-16(29)12(8-24)22-15(28)10(20)5-6-13(26)27/h9-12,14,24-25H,2-8,19-20H2,1H3,(H,21,30)(H,22,28)(H,23,29)(H,26,27)(H,31,32)	OXTXMPJGBREOHZ
InChI=1S/C20H39NO4S/c1-2-3-4-5-6-7-8-9-10-11-12-13-14-15-16-17-20(22)21-18-19-26(23,24)25/h9-10H,2-8,11-19H2,1H3,(H,21,22)(H,23,24,25)	KOGRJTUIKPMZEJ
InChI=1S/C26H44N8O6/c1-15(2)21(34-22(36)18(28)14-16-8-10-17(35)11-9-16)24(38)32-19(7-5-13-31-26(29)30)23(37)33-20(25(39)40)6-3-4-12-27/h8-11,15,18-21,35H,3-7,12-14,27-28H2,1-2H3,(H,32,38)(H,33,37)(H,34,36)(H,39,40)(H4,29,30,31)	OKNLRDDXCMWVTL
InChI=1S/C20H21FN2O/c1-23(2)11-3-10-20(17-5-7-18(21)8-6-17)19-9-4-15(13-22)12-16(19)14-24-20/h4-9,12H,3,10-11,14H2,1-2H3	WSEQXVZVJXJVFP
InChI=1S/C18H32N8O4/c1-3-10(2)14(26-15(27)12(19)7-11-8-22-9-24-11)16(28)25-13(17(29)30)5-4-6-23-18(20)21/h8-10,12-14H,3-7,19H2,1-2H3,(H,22,24)(H,25,28)(H,26,27)(H,29,30)(H4,20,21,23)	JJHWJUYYTWYXPL
InChI=1S/C8H8N2O3S/c9-14(11,12)5-7-6-3-1-2-4-8(6)13-10-7/h1-4H,5H2,(H2,9,11,12)	UBQNRHZMVUUOMG
InChI=1S/C18H21NO3/c1-21-14-4-3-13-6-8-19-7-5-12-9-17(22-2)16(20)10-15(12)18(13,19)11-14/h3-4,6,9-10,14,20H,5,7-8,11H2,1-2H3	IHPMURIXWRKEKD
InChI=1S/C5H9NO2/c6-5(4(7)8)2-1-3-5/h1-3,6H2,(H,7,8)	FVTVMQPGKVHSEY
InChI=1S/C22H25NO2/c1-3-4-9-14-23-16-19(18-11-6-7-12-20(18)23)21(24)15-17-10-5-8-13-22(17)25-2/h5-8,10-13,16H,3-4,9,14-15H2,1-2H3	FFLSJIQJQKDDCM
InChI=1S/C8H8O/c9-7-6-8-4-2-1-3-5-8/h1-5,7H,6H2	DTUQWGWMVIHBKE
InChI=1S/C23H23N7O5/c1-2-3-14(10-15-11-26-20-18(27-15)19(24)29-23(25)30-20)12-4-6-13(7-5-12)21(33)28-16(22(34)35)8-9-17(31)32/h1,4-7,11,14,16H,3,8-10H2,(H,28,33)(H,31,32)(H,34,35)(H4,24,25,26,29,30)	OGSBUKJUDHAQEA
InChI=1S/C12H24N6O5S/c13-6(2-1-3-16-12(14)15)9(20)18-8(5-24)10(21)17-7(4-19)11(22)23/h6-8,19,24H,1-5,13H2,(H,17,21)(H,18,20)(H,22,23)(H4,14,15,16)	JVMKBJNSRZWDBO
InChI=1S/C6H11NO4/c1-3(5(8)9)7-4(2)6(10)11/h3-4,7H,1-2H3,(H,8,9)(H,10,11)	FIOHTMQGSFVHEZ
InChI=1S/C15H10O6/c16-8-4-11(19)15-12(20)6-13(21-14(15)5-8)7-1-2-9(17)10(18)3-7/h1-6,16-19H	IQPNAANSBPBGFQ
InChI=1S/C50H85NO41/c1-10(58)51-19-27(66)38(16(7-57)80-43(19)77)88-48-37(76)40(90-49-42(32(71)24(63)14(5-55)84-49)92-50-41(31(70)23(62)15(6-56)85-50)91-47-35(74)30(69)22(61)13(4-54)83-47)26(65)18(87-48)9-79-45-36(75)39(89-46-34(73)29(68)21(60)12(3-53)82-46)25(64)17(86-45)8-78-44-33(72)28(67)20(59)11(2-52)81-44/h11-50,52-57,59-77H,2-9H2,1H3,(H,51,58)	ITDQHOHMUCYEEB
InChI=1S/C8H5NO2/c10-7-5-3-1-2-4-6(5)9-8(7)11/h1-4H,(H,9,10,11)	JXDYKVIHCLTXOP
InChI=1S/C14H27N5O6/c15-6-2-1-3-8(16)12(22)19-10(7-20)13(23)18-9(14(24)25)4-5-11(17)21/h8-10,20H,1-7,15-16H2,(H2,17,21)(H,18,23)(H,19,22)(H,24,25)	DNWBUCHHMRQWCZ
InChI=1S/C22H20O11/c1-30-18-13(32-22-17(27)15(25)16(26)20(33-22)21(28)29)8-11(24)14-10(23)7-12(31-19(14)18)9-5-3-2-4-6-9/h2-8,15-17,20,22,24-27H,1H3,(H,28,29)	LNOHXHDWGCMVCO
InChI=1S/C15H27N5O7/c16-6-2-1-3-9(15(26)27)19-14(25)10(7-11(18)21)20-13(24)8(17)4-5-12(22)23/h8-10H,1-7,16-17H2,(H2,18,21)(H,19,25)(H,20,24)(H,22,23)(H,26,27)	RJONUNZIMUXUOI
InChI=1S/C37H50O21/c1-14-29(54-20(41)8-5-15-3-6-16(49-2)7-4-15)31(56-34-26(46)24(44)22(42)18(11-38)52-34)28(48)36(51-14)55-30-17-9-10-50-33(21(17)37(13-40)32(30)58-37)57-35-27(47)25(45)23(43)19(12-39)53-35/h3-10,14,17-19,21-36,38-40,42-48H,11-13H2,1-2H3	JKLAVFMVEROOKJ
InChI=1S/C16H19ClN2O/c1-19(2)11-12-20-16(15-5-3-4-10-18-15)13-6-8-14(17)9-7-13/h3-10,16H,11-12H2,1-2H3	OJFSXZCBGQGRNV
InChI=1S/C26H39N3O7/c1-7-36-22(32)12-11-18(13-15(2)3)27-25(34)20(14-30)28-26(35)23(16(4)5)29-24(33)19-9-8-10-21(31)17(19)6/h8-12,15-16,18,20,23,30-31H,7,13-14H2,1-6H3,(H,27,34)(H,28,35)(H,29,33)	YQKMRGLFGXKLJC
InChI=1S/C7H7NO3/c8-6-4(7(10)11)2-1-3-5(6)9/h1-3,9H,8H2,(H,10,11)	WJXSWCUQABXPFS
InChI=1S/C12H17N5O6/c13-7(2-10(19)20)11(21)15-4-9(18)17-8(12(22)23)1-6-3-14-5-16-6/h3,5,7-8H,1-2,4,13H2,(H,14,16)(H,15,21)(H,17,18)(H,19,20)(H,22,23)	ZSVJVIOVABDTTL
InChI=1S/C15H18ClN3O/c1-11(12-2-3-12)15(20,8-19-10-17-9-18-19)13-4-6-14(16)7-5-13/h4-7,9-12,20H,2-3,8H2,1H3	UFNOUKDBUJZYDE
InChI=1S/C30H53NO10/c1-6-7-13-20(3)29(38)26(41-28(37)17-23(30(39)40)16-27(35)36)15-19(2)12-10-8-9-11-14-24(33)18-25(34)21(4)31-22(5)32/h19-21,23-26,33-34H,6-18H2,1-5H3,(H,31,32)(H,35,36)(H,39,40)	CYKDMNNWBMLNSF
InChI=1S/C14H19N3O5/c15-7-12(19)16-11(8-18)13(20)17-10(14(21)22)6-9-4-2-1-3-5-9/h1-5,10-11,18H,6-8,15H2,(H,16,19)(H,17,20)(H,21,22)	JSLVAHYTAJJEQH
InChI=1S/C21H35N7O8/c1-11(29)17(23)20(34)26-13(4-2-3-7-22)18(32)28-15(8-12-9-24-10-25-12)19(33)27-14(21(35)36)5-6-16(30)31/h9-11,13-15,17,29H,2-8,22-23H2,1H3,(H,24,25)(H,26,34)(H,27,33)(H,28,32)(H,30,31)(H,35,36)	NAPBAROYWGNRPB
InChI=1S/C21H18O4/c1-21(2)12-11-14-16(25-21)10-9-15-17(22)20(23-3)18(24-19(14)15)13-7-5-4-6-8-13/h4-12H,1-3H3	QCLBGWSAIHOGCA
InChI=1S/C17H25N3O5/c1-3-10(2)15(18)17(25)20-13(16(24)19-9-14(22)23)8-11-4-6-12(21)7-5-11/h4-7,10,13,15,21H,3,8-9,18H2,1-2H3,(H,19,24)(H,20,25)(H,22,23)	PRTZQMBYUZFSFA
InChI=1S/C28H24ClNO6/c1-17-22-12-11-21(15-25(22)36-28(34)23(17)13-18-5-3-2-4-6-18)35-16-26(31)30-24(27(32)33)14-19-7-9-20(29)10-8-19/h2-12,15,24H,13-14,16H2,1H3,(H,30,31)(H,32,33)	AZJZQQIQLHEHGL
InChI=1S/C6H10O2/c1-2-5-3-4-6(7)8-5/h5H,2-4H2,1H3	JBFHTYHTHYHCDJ
InChI=1S/C21H20O11/c1-7-15(25)17(27)19(29)21(30-7)31-9-5-12(24)14-13(6-9)32-20(18(28)16(14)26)8-2-3-10(22)11(23)4-8/h2-7,15,17,19,21-25,27-29H,1H3	QPHXPNUXTNHJOF
InChI=1S/C48H64O27/c1-5-22-24(26(42(62)64-3)17-68-44(22)74-47-38(59)35(56)33(54)28(15-49)70-47)13-31(52)67-19-30-41(37(58)40(61)46(72-30)66-12-11-20-7-9-21(51)10-8-20)73-32(53)14-25-23(6-2)45(69-18-27(25)43(63)65-4)75-48-39(60)36(57)34(55)29(16-50)71-48/h5-10,17-18,24-25,28-30,33-41,44-51,54-61H,11-16,19H2,1-4H3	RYELKSRCVWRMQX
InChI=1S/C14H26N6O4/c1-8(15)11(21)19-9(4-2-6-18-14(16)17)12(22)20-7-3-5-10(20)13(23)24/h8-10H,2-7,15H2,1H3,(H,19,21)(H,23,24)(H4,16,17,18)	UCIYCBSJBQGDGM
InChI=1S/C18H16N2O3/c1-12(14-5-3-2-4-6-14)20-18(23)15(11-19)9-13-7-8-16(21)17(22)10-13/h2-10,12,21-22H,1H3,(H,20,23)	UMGQVUWXNOJOSJ
InChI=1S/C15H10O5/c16-10-5-4-8(6-12(10)18)13-7-9-2-1-3-11(17)14(9)15(19)20-13/h1-7,16-18H	WHZXJVJVGGWZQI
InChI=1S/C17H33N7O6/c18-8-2-1-5-12(16(29)30)24-15(28)11(6-7-13(25)26)23-14(27)10(19)4-3-9-22-17(20)21/h10-12H,1-9,18-19H2,(H,23,27)(H,24,28)(H,25,26)(H,29,30)(H4,20,21,22)	OGUPCHKBOKJFMA
InChI=1S/C25H27N5/c1-3-9-22-19(7-1)12-13-20-8-2-4-10-23(20)25(22)21-14-17-30(18-15-21)16-6-5-11-24-26-28-29-27-24/h1-4,7-10,12-13H,5-6,11,14-18H2,(H,26,27,28,29)	LQNGMDUIRLSESZ
InChI=1S/C14H19N3O2/c1-14-6-7-16-12(14)17(3)11-5-4-9(8-10(11)14)19-13(18)15-2/h4-5,8,12,16H,6-7H2,1-3H3,(H,15,18)	DWMBEPKCENULIA
InChI=1S/C29H31F2N3O/c30-24-12-8-22(9-13-24)27(23-10-14-25(31)15-11-23)7-4-18-33-19-16-29(17-20-33)28(35)32-21-34(29)26-5-2-1-3-6-26/h1-3,5-6,8-15,27H,4,7,16-21H2,(H,32,35)	QOYHHIBFXOOADH
InChI=1S/C15H26N4O6/c16-6-2-1-4-9(17)14(23)19-7-3-5-11(19)13(22)18-10(15(24)25)8-12(20)21/h9-11H,1-8,16-17H2,(H,18,22)(H,20,21)(H,24,25)	WGILOYIKJVQUPT
InChI=1S/C15H12O4/c16-10-3-1-9(2-4-10)14-8-13(18)12-6-5-11(17)7-15(12)19-14/h1-7,14,16-17H,8H2	FURUXTVZLHCCNA
InChI=1S/C15H22N2O4/c1-3-9(2)13(16)14(19)17-12(15(20)21)8-10-4-6-11(18)7-5-10/h4-7,9,12-13,18H,3,8,16H2,1-2H3,(H,17,19)(H,20,21)	MUFXDFWAJSPHIQ
InChI=1S/C15H24N4O7/c16-11(20)5-3-10(15(25)26)19-14(24)9(4-6-12(21)22)18-13(23)8-2-1-7-17-8/h8-10,17H,1-7H2,(H2,16,20)(H,18,23)(H,19,24)(H,21,22)(H,25,26)	VDGTVWFMRXVQCT
InChI=1S/C81H125N22O39P/c1-36(2)31-50(76(132)94-43(15-24-57(87)108)71(127)101-52(34-64(120)121)78(134)98-49(81(137)138)11-7-8-30-82)99-72(128)47(19-28-61(114)115)95-77(133)51(33-63(118)119)100-73(129)48(20-29-62(116)117)97-80(136)65(37(3)104)103-75(131)44(16-25-58(88)109)92-68(124)42(14-23-56(86)107)90-67(123)41(13-22-55(85)106)91-69(125)45(17-26-59(110)111)93-70(126)46(18-27-60(112)113)96-79(135…	BECPQYXYKAMYBN
InChI=1S/C21H22O9/c22-6-8-4-10-14(21-20(29)19(28)17(26)13(7-23)30-21)9-2-1-3-11(24)15(9)18(27)16(10)12(25)5-8/h1-5,13-14,17,19-26,28-29H,6-7H2	AFHJQYHRLPMKHU
InChI=1S/C19H15Cl3O5/c1-5-6(2)9-12(21)14(23)8(4)16-18(9)26-17-10(19(25)27-16)7(3)11(20)15(24)13(17)22/h5,23-24H,1-4H3	XEQDVQKKHOQZEP
InChI=1S/C27H42O3/c1-8-9-10-11-12-26(2,3)19-14-23(29-6)25(24(15-19)30-7)20-13-18(17-28)21-16-22(20)27(21,4)5/h13-15,20-22,28H,8-12,16-17H2,1-7H3	CFMRIVODIXTERW
InChI=1S/C20H30N4O6/c21-11-5-4-8-15(20(29)30)23-19(28)16(12-13-6-2-1-3-7-13)24-18(27)14(22)9-10-17(25)26/h1-3,6-7,14-16H,4-5,8-12,21-22H2,(H,23,28)(H,24,27)(H,25,26)(H,29,30)	ZIYGTCDTJJCDDP
InChI=1S/C16H22N4O7/c17-10(5-8-1-3-9(22)4-2-8)14(24)19-11(6-13(18)23)15(25)20-12(7-21)16(26)27/h1-4,10-12,21-22H,5-7,17H2,(H2,18,23)(H,19,24)(H,20,25)(H,26,27)	SCCKSNREWHMKOJ
InChI=1S/C24H34N4O10/c1-12(2)9-17(22(35)26-16(24(37)38)7-8-19(30)31)28-23(36)18(11-20(32)33)27-21(34)15(25)10-13-3-5-14(29)6-4-13/h3-6,12,15-18,29H,7-11,25H2,1-2H3,(H,26,35)(H,27,34)(H,28,36)(H,30,31)(H,32,33)(H,37,38)	CLXVFBAUKQOBCH
InChI=1S/C9H15N2O15P3/c12-5-1-2-11(9(15)10-5)8-7(14)6(13)4(24-8)3-23-28(19,20)26-29(21,22)25-27(16,17)18/h1-2,4,6-8,13-14H,3H2,(H,19,20)(H,21,22)(H,10,12,15)(H2,16,17,18)	PGAVKCOVUIYSFO
InChI=1S/C23H22Cl2N2O2/c24-20-9-8-16(12-21(20)25)13-27-11-10-18(14-27)26-23(28)15-29-22-7-3-5-17-4-1-2-6-19(17)22/h1-9,12,18H,10-11,13-15H2,(H,26,28)	CHVRAVMYAOSSIR
InChI=1S/C19H20O6/c1-22-13-10-17(24-3)19(18(11-13)25-4)15(21)8-6-12-5-7-14(20)16(9-12)23-2/h5-11,20H,1-4H3	BAHHZVVNFAOLAZ
InChI=1S/C13H12N2O3S/c14-11-6-8-12(9-7-11)19(17,18)15-13(16)10-4-2-1-3-5-10/h1-9H,14H2,(H,15,16)	PBCZLFBEBARBBI
InChI=1S/C15H27N7O5/c16-8(3-1-5-20-15(18)19)13(25)22-6-2-4-10(22)12(24)21-9(14(26)27)7-11(17)23/h8-10H,1-7,16H2,(H2,17,23)(H,21,24)(H,26,27)(H4,18,19,20)	HNJNAMGZQZPSRE
InChI=1S/C19H36N2O3/c22-18(23)15-11-6-4-2-1-3-5-7-12-16-20-19(24)21-17-13-9-8-10-14-17/h17H,1-16H2,(H,22,23)(H2,20,21,24)	HPTJABJPZMULFH
InChI=1S/C49H76N12O14/c1-27(2)11-8-6-4-3-5-7-9-12-29-22-42(68)55-33(23-39(51)65)44(70)57-32(21-28-14-16-30(63)17-15-28)43(69)58-34(24-40(52)66)45(71)56-31(18-19-38(50)64)49(75)61-20-10-13-37(61)48(74)59-35(25-41(53)67)46(72)60-36(26-62)47(73)54-29/h14-17,27,29,31-37,62-63H,3-13,18-26H2,1-2H3,(H2,50,64)(H2,51,65)(H2,52,66)(H2,53,67)(H,54,73)(H,55,68)(H,56,71)(H,57,70)(H,58,69)(H,59,74)(H,60,72)	VOKIDQKEGUPZBD
InChI=1S/C10H16N5O14P3/c11-10-13-7-4(8(18)14-10)12-2-15(7)9-6(17)5(16)3(27-9)1-26-31(22,23)29-32(24,25)28-30(19,20)21/h2-3,5-6,9,16-17H,1H2,(H,22,23)(H,24,25)(H2,19,20,21)(H3,11,13,14,18)	XKMLYUALXHKNFT
InChI=1S/C22H33NO5/c1-12(2)18(23-13(3)24)20(26)28-17-9-10-21(4,5)16-8-7-14-15(22(16,17)6)11-27-19(14)25/h12,16-18H,7-11H2,1-6H3,(H,23,24)	NEMKJBVVPNFVCU
InChI=1S/C14H19N3O6/c15-6-12(20)16-10(5-8-1-3-9(19)4-2-8)13(21)17-11(7-18)14(22)23/h1-4,10-11,18-19H,5-7,15H2,(H,16,20)(H,17,21)(H,22,23)	DNAZKGFYFRGZIH
InChI=1S/C16H30N6O4/c1-9(2)12(22-13(23)10-5-3-7-19-10)14(24)21-11(15(25)26)6-4-8-20-16(17)18/h9-12,19H,3-8H2,1-2H3,(H,21,24)(H,22,23)(H,25,26)(H4,17,18,20)	WWXNZNWZNZPDIF
InChI=1S/C20H32N4O5S/c1-30-11-9-16(23-18(26)15(22)4-2-3-10-21)19(27)24-17(20(28)29)12-13-5-7-14(25)8-6-13/h5-8,15-17,25H,2-4,9-12,21-22H2,1H3,(H,23,26)(H,24,27)(H,28,29)	MTBBHUKKPWKXBT
InChI=1S/C17H29N5O4S/c1-4-10(2)14(17(25)26)22-16(24)13(5-6-27-3)21-15(23)12(18)7-11-8-19-9-20-11/h8-10,12-14H,4-7,18H2,1-3H3,(H,19,20)(H,21,23)(H,22,24)(H,25,26)	HJUPAYWVVVRYFQ
InChI=1S/C20H18O10/c21-9-3-1-8(2-4-9)18-19(30-20-17(27)15(25)12(24)7-28-20)16(26)14-11(23)5-10(22)6-13(14)29-18/h1-6,12,15,17,20-25,27H,7H2	RNVUDWOQYYWXBJ
InChI=1S/C17H25N3O5/c1-10(2)7-14(17(24)25)20-16(23)13(19-15(22)9-18)8-11-3-5-12(21)6-4-11/h3-6,10,13-14,21H,7-9,18H2,1-2H3,(H,19,22)(H,20,23)(H,24,25)	RIYIFUFFFBIOEU
InChI=1S/C20H35N5O9/c1-3-10(2)16(25-17(30)11(22)8-14(26)27)19(32)23-12(6-4-5-7-21)18(31)24-13(20(33)34)9-15(28)29/h10-13,16H,3-9,21-22H2,1-2H3,(H,23,32)(H,24,31)(H,25,30)(H,26,27)(H,28,29)(H,33,34)	ULRTXRZMOXWNNG
InChI=1S/C19H20O5/c1-11(2)7-18(21)24-19(3,4)16-9-13-8-12-5-6-17(20)23-14(12)10-15(13)22-16/h5-8,10,16H,9H2,1-4H3	PQCLZBCFLJVBGA
InChI=1S/C30H44O5/c1-17(2)18-9-14-29(24(32)33)15-16-30(25(34)35)19(23(18)29)7-8-21-27(5)12-11-22(31)26(3,4)20(27)10-13-28(21,30)6/h18-21,23H,1,7-16H2,2-6H3,(H,32,33)(H,34,35)	KLJFTUNIPQRKKH
InChI=1S/C19H28N6O7/c20-12(2-1-7-23-19(21)22)16(29)24-13(9-15(27)28)17(30)25-14(18(31)32)8-10-3-5-11(26)6-4-10/h3-6,12-14,26H,1-2,7-9,20H2,(H,24,29)(H,25,30)(H,27,28)(H,31,32)(H4,21,22,23)	FBLMOFHNVQBKRR
InChI=1S/C12H13N3O4S/c1-8-7-12(14-19-8)15-20(17,18)11-5-3-10(4-6-11)13-9(2)16/h3-7H,1-2H3,(H,13,16)(H,14,15)	GXPIUNZCALHVBA
InChI=1S/C32H36N2O8/c1-7-16-15-34-22-13-19(16)32(30(37)41-6)25(34)14-31(20-12-18(35)8-9-21(20)33(2)27(22)31)29(32)42-28(36)17-10-23(38-3)26(40-5)24(11-17)39-4/h7-12,19,22,25,27,29,35H,13-15H2,1-6H3	QZYBQHBBKYUFTE
InChI=1S/C28H22N2O6/c31-26(30-24(28(33)34)12-18-15-29-23-9-5-4-8-20(18)23)16-35-19-10-11-21-22(17-6-2-1-3-7-17)14-27(32)36-25(21)13-19/h1-11,13-15,24,29H,12,16H2,(H,30,31)(H,33,34)	AUVNQHSNKVZPBG
InChI=1S/C17H25N3O4/c1-11(2)8-13(19-15(21)10-18)16(22)20-14(17(23)24)9-12-6-4-3-5-7-12/h3-7,11,13-14H,8-10,18H2,1-2H3,(H,19,21)(H,20,22)(H,23,24)	TVUWMSBGMVAHSJ
InChI=1S/C19H27N3O7/c1-3-10(2)16(20)18(27)21-13(8-11-4-6-12(23)7-5-11)17(26)22-14(19(28)29)9-15(24)25/h4-7,10,13-14,16,23H,3,8-9,20H2,1-2H3,(H,21,27)(H,22,26)(H,24,25)(H,28,29)	OMDWJWGZGMCQND
InChI=1S/C17H22N4O5/c1-9(22)15(21-14(23)7-18)16(24)20-13(17(25)26)6-10-8-19-12-5-3-2-4-11(10)12/h2-5,8-9,13,15,19,22H,6-7,18H2,1H3,(H,20,24)(H,21,23)(H,25,26)	WSWWTQYHFCBKBT
InChI=1S/C29H55N3O8/c1-8-9-10-11-12-13-14-15-16-19(4)25(35)20(5)26(36)31-23(18(2)3)27(37)32-24(21(6)34)28(38)30-22(17-33)29(39)40-7/h18-25,33-35H,8-17H2,1-7H3,(H,30,38)(H,31,36)(H,32,37)	AKMKWHBDPUOPSK
InChI=1S/C15H18O3/c1-9-5-4-6-15(3)14(18-15)13(16)12-10(2)8-17-11(12)7-9/h5,8,14H,4,6-7H2,1-3H3	CVIVANCKIBYAOP
InChI=1S/C43H68O14/c1-10-21(2)36(53)57-34-33(50)43(20-54-22(3)45)24(17-38(34,4)5)23-11-12-26-39(6)15-14-28(55-37-31(49)29(47)30(48)32(56-37)35(51)52)40(7,19-44)25(39)13-16-41(26,8)42(23,9)18-27(43)46/h11,21,24-34,37,44,46-50H,10,12-20H2,1-9H3,(H,51,52)	IWLKKMZNFBKYCF
InChI=1S/C29H30N2O7/c1-14(2)25(27(33)31-26(28(34)35)18-9-7-6-8-10-18)30-24(32)12-21-16(4)20-11-19-15(3)17(5)37-22(19)13-23(20)38-29(21)36/h6-11,13-14,25-26H,12H2,1-5H3,(H,30,32)(H,31,33)(H,34,35)	HMWJZUXCXLSLJO
InChI=1S/C23H27N3O4/c1-30-19-7-5-16(6-8-19)12-24-21(27)9-10-22(28)25-13-17-11-18(15-25)20-3-2-4-23(29)26(20)14-17/h2-8,17-18H,9-15H2,1H3,(H,24,27)	ZDWYGHLNVGSBOG
InChI=1S/C16H30N6O6/c1-3-8(2)12(15(27)28)22-14(26)10(5-4-6-20-16(18)19)21-13(25)9(17)7-11(23)24/h8-10,12H,3-7,17H2,1-2H3,(H,21,25)(H,22,26)(H,23,24)(H,27,28)(H4,18,19,20)	HMQDRBKQMLRCCG
InChI=1S/C16H24N2O4/c1-10(2)8-13(16(21)22)18-15(20)14(19)12(17)9-11-6-4-3-5-7-11/h3-7,10,12-14,19H,8-9,17H2,1-2H3,(H,18,20)(H,21,22)	VGGGPCQERPFHOB
InChI=1S/C11H17N5O2/c12-9-8(16-17)10(15-11(13)14-9)18-6-7-4-2-1-3-5-7/h7H,1-6H2,(H4,12,13,14,15)	DGWXOLHKVGDQLN
InChI=1S/C14H26N4O6/c1-8(16)12(21)17-9(4-2-3-7-15)13(22)18-10(14(23)24)5-6-11(19)20/h8-10H,2-7,15-16H2,1H3,(H,17,21)(H,18,22)(H,19,20)(H,23,24)	MFMDKJIPHSWSBM
InChI=1S/C17H23NO/c1-19-13-6-5-12-10-16-14-4-2-3-7-17(14,8-9-18-16)15(12)11-13/h5-6,11,14,16,18H,2-4,7-10H2,1H3	ILNSWVUXAPSPEH
InChI=1S/C17H27N5O6/c1-9(2)5-13(16(26)21-12(17(27)28)3-4-14(23)24)22-15(25)11(18)6-10-7-19-8-20-10/h7-9,11-13H,3-6,18H2,1-2H3,(H,19,20)(H,21,26)(H,22,25)(H,23,24)(H,27,28)	OQDLKDUVMTUPPG
InChI=1S/C21H22O7/c1-5-12(2)20(24)28-21(3,4)15(22)11-26-19-17-14(8-9-25-17)10-13-6-7-16(23)27-18(13)19/h5-10,15,22H,11H2,1-4H3	QPQHCRKTYXPSQG
InChI=1S/C17H33N5O5/c1-10(2)9-11(19)15(24)21-12(5-3-4-8-18)16(25)22-13(17(26)27)6-7-14(20)23/h10-13H,3-9,18-19H2,1-2H3,(H2,20,23)(H,21,24)(H,22,25)(H,26,27)	ZGUMORRUBUCXEH
InChI=1S/C23H18Cl2N2O4/c24-10-1-5-16-14(7-10)12-3-4-13-15-8-11(25)2-6-17(15)27(20(13)19(12)26-16)23-22(30)21(29)18(28)9-31-23/h1-8,18,21-23,26,28-30H,9H2	JEOAJYYDZYNEAH
InChI=1S/C19H22N4O8/c20-11(5-9-8-21-12-4-2-1-3-10(9)12)17(28)22-13(6-15(24)25)18(29)23-14(19(30)31)7-16(26)27/h1-4,8,11,13-14,21H,5-7,20H2,(H,22,28)(H,23,29)(H,24,25)(H,26,27)(H,30,31)	VEYXZZGMIBKXCN
InChI=1S/C22H32O7/c1-12(2)6-18(25)28-16-9-21(10-26-14(4)23)17(7-13(16)3)29-19-15(24)8-20(21,5)22(19)11-27-22/h7,12,15-17,19,24H,6,8-11H2,1-5H3	QIEPESYLHXEYLK
InChI=1S/C25H26O15/c26-9-4-12(29)16-15(5-9)38-21(8-1-2-10(27)11(28)3-8)22(19(16)34)39-25-23(18(33)14(31)7-37-25)40-24-20(35)17(32)13(30)6-36-24/h1-5,13-14,17-18,20,23-33,35H,6-7H2	VJNZSQOMGHLDPH
InChI=1S/C6H15N/c1-2-3-4-5-6-7/h2-7H2,1H3	BMVXCPBXGZKUPN
InChI=1S/C14H21N5O5/c15-9(4-8-5-16-7-17-8)13(22)19-3-1-2-11(19)12(21)18-10(6-20)14(23)24/h5,7,9-11,20H,1-4,6,15H2,(H,16,17)(H,18,21)(H,23,24)	YEKYGQZUBCRNGH
InChI=1S/C18H24N4O8/c19-11(8-14(20)24)16(27)22-13(7-9-1-3-10(23)4-2-9)17(28)21-12(18(29)30)5-6-15(25)26/h1-4,11-13,23H,5-8,19H2,(H2,20,24)(H,21,28)(H,22,27)(H,25,26)(H,29,30)	NSTBNYOKCZKOMI
InChI=1S/C17H19Cl2N7O/c1-8(2)11-7-14(22-16-15(11)9(3)25-26(16)4)23-24-17(27)20-10-5-12(18)21-13(19)6-10/h5-8H,1-4H3,(H,22,23)(H2,20,21,24,27)	RNSLRQNDXRSASX
InChI=1S/C17H23N3O4S/c18-12(9-11-5-2-1-3-6-11)16(22)20-8-4-7-14(20)15(21)19-13(10-25)17(23)24/h1-3,5-6,12-14,25H,4,7-10,18H2,(H,19,21)(H,23,24)	YVXPUUOTMVBKDO
InChI=1S/C11H13NO4/c1-11(2)15-8-6-4-5-7(9(8)16-11)14-10(13)12-3/h4-6H,1-3H3,(H,12,13)	XEGGRYVFLWGFHI
InChI=1S/C19H34N4O7/c1-9(2)8-12(20)17(27)23-15(10(3)4)18(28)21-11(5)16(26)22-13(19(29)30)6-7-14(24)25/h9-13,15H,6-8,20H2,1-5H3,(H,21,28)(H,22,26)(H,23,27)(H,24,25)(H,29,30)	KATBNEGFCLOVJY
InChI=1S/C17H29N5O4/c1-9(2)5-13(17(25)26)21-16(24)14(10(3)4)22-15(23)12(18)6-11-7-19-8-20-11/h7-10,12-14H,5-6,18H2,1-4H3,(H,19,20)(H,21,24)(H,22,23)(H,25,26)	FFYYUUWROYYKFY
InChI=1S/C21H20Cl2O3/c1-21(2)17(12-18(22)23)19(21)20(24)25-13-14-7-6-10-16(11-14)26-15-8-4-3-5-9-15/h3-12,17,19H,13H2,1-2H3	RLLPVAHGXHCWKJ
InChI=1S/C18H29NO3/c1-14(2)19-11-17(20)13-22-18-7-5-15(6-8-18)9-10-21-12-16-3-4-16/h5-8,14,16-17,19-20H,3-4,9-13H2,1-2H3	NWIUTZDMDHAVTP
InChI=1S/C15H27N3O4S/c1-9(2)12(18-13(19)10-5-4-7-16-10)14(20)17-11(15(21)22)6-8-23-3/h9-12,16H,4-8H2,1-3H3,(H,17,20)(H,18,19)(H,21,22)	XRGIDCGRSSWCKE
InChI=1S/C16H28N4O7/c1-3-8(2)13(20-14(24)9(17)4-6-11(18)21)15(25)19-10(16(26)27)5-7-12(22)23/h8-10,13H,3-7,17H2,1-2H3,(H2,18,21)(H,19,25)(H,20,24)(H,22,23)(H,26,27)	HXOLDXKNWKLDMM
InChI=1S/C13H24N4O6/c1-6(2)10(15)12(21)17-8(5-18)11(20)16-7(13(22)23)3-4-9(14)19/h6-8,10,18H,3-5,15H2,1-2H3,(H2,14,19)(H,16,20)(H,17,21)(H,22,23)	RYHUIHUOYRNNIE
InChI=1S/C23H32O6/c1-12-9-15(25)14-10-17-22(5,29-20(14)27-12)8-7-16-21(3,4)19(28-13(2)24)11-18(26)23(16,17)6/h12,16-17,19H,7-11H2,1-6H3	RGLPHKBIBOUYQQ
InChI=1S/C15H25N3O8/c1-7(2)12(15(25)26)18-14(24)9(4-6-11(21)22)17-13(23)8(16)3-5-10(19)20/h7-9,12H,3-6,16H2,1-2H3,(H,17,23)(H,18,24)(H,19,20)(H,21,22)(H,25,26)	QJCKNLPMTPXXEM
InChI=1S/C46H76O20/c1-17(2)18(3)11-24(50)19(4)21-7-8-22-29-23(9-10-44(21,22)5)45(6)28(51)12-20(13-46(45,59)40-39(29)64-40)60-41-35(57)32(54)37(26(15-48)62-41)66-43-36(58)33(55)38(27(16-49)63-43)65-42-34(56)31(53)30(52)25(14-47)61-42/h19-43,47-59H,7-16H2,1-6H3	MKLSDOYALQNPMS
InChI=1S/C11H19N3O7/c1-5(15)9(12)10(19)13-4-7(16)14-6(11(20)21)2-3-8(17)18/h5-6,9,15H,2-4,12H2,1H3,(H,13,19)(H,14,16)(H,17,18)(H,20,21)	AQAMPXBRJJWPNI
InChI=1S/C51H80N12O14/c1-3-29(2)13-10-8-6-4-5-7-9-11-14-31-24-44(70)57-35(25-41(53)67)46(72)59-34(23-30-16-18-32(65)19-17-30)45(71)60-36(26-42(54)68)47(73)58-33(20-21-40(52)66)51(77)63-22-12-15-39(63)50(76)61-37(27-43(55)69)48(74)62-38(28-64)49(75)56-31/h16-19,29,31,33-39,64-65H,3-15,20-28H2,1-2H3,(H2,52,66)(H2,53,67)(H2,54,68)(H2,55,69)(H,56,75)(H,57,70)(H,58,73)(H,59,72)(H,60,71)(H,61,76)(H,62,…	SYWSRNVDWIDEAD
InChI=1S/C23H20FN3O2/c24-15-9-7-14(8-10-15)21-22-18(17-5-1-2-6-19(17)26-22)12-20(27-21)23(28)25-13-16-4-3-11-29-16/h1-2,5-10,12,16,27H,3-4,11,13H2,(H,25,28)	UTRZMYUYKQTKPQ
InChI=1S/C13H24N4O6/c1-7(15)11(20)17-9(6-10(18)19)12(21)16-8(13(22)23)4-2-3-5-14/h7-9H,2-6,14-15H2,1H3,(H,16,21)(H,17,20)(H,18,19)(H,22,23)	LSLIRHLIUDVNBN
InChI=1S/C8H13NO/c1-9-6-2-3-7(9)5-8(10)4-6/h6-7H,2-5H2,1H3	QQXLDOJGLXJCSE
InChI=1S/C28H35NO8/c1-14(2)6-5-10-28(4)17-9-11-27(3,35)24-21(17)22-19(37-28)12-15-16(23(22)36-24)13-29(25(15)32)18(26(33)34)7-8-20(30)31/h6,12,17-18,21,24,35H,5,7-11,13H2,1-4H3,(H,30,31)(H,33,34)	VNTDWOKCKOGMPX
InChI=1S/C16H21N3O6/c1-9(18-15(23)11(17)8-13(20)21)14(22)19-12(16(24)25)7-10-5-3-2-4-6-10/h2-6,9,11-12H,7-8,17H2,1H3,(H,18,23)(H,19,22)(H,20,21)(H,24,25)	NECWUSYTYSIFNC
InChI=1S/C16H25NO4/c1-12(2)17-10-14(18)11-21-15-7-4-13(5-8-15)6-9-16(19)20-3/h4-5,7-8,12,14,17-18H,6,9-11H2,1-3H3	AQNDDEOPVVGCPG
InChI=1S/C18H31N5O4/c1-10(2)5-13(19)16(24)22-14(7-12-8-20-9-21-12)17(25)23-15(18(26)27)6-11(3)4/h8-11,13-15H,5-7,19H2,1-4H3,(H,20,21)(H,22,24)(H,23,25)(H,26,27)	CSFVADKICPDRRF
InChI=1S/C21H22O5/c1-13(4-6-18-21(2,3)26-18)8-10-24-20-14-5-7-19(22)25-17(14)12-16-15(20)9-11-23-16/h5,7-9,11-12,18H,4,6,10H2,1-3H3	OOKSPQLCQUBEKU
InChI=1S/C11H22N4O5/c12-4-2-1-3-7(11(19)20)15-10(18)8(6-16)14-9(17)5-13/h7-8,16H,1-6,12-13H2,(H,14,17)(H,15,18)(H,19,20)	POJJAZJHBGXEGM
InChI=1S/C18H25N3O5/c1-11(22)15(19)17(24)21-9-5-8-14(21)16(23)20-13(18(25)26)10-12-6-3-2-4-7-12/h2-4,6-7,11,13-15,22H,5,8-10,19H2,1H3,(H,20,23)(H,25,26)	OLFOOYQTTQSSRK
InChI=1S/C10H11F3N2S/c1-2-16-9(14)15-8-5-3-7(4-6-8)10(11,12)13/h3-6H,2H2,1H3,(H2,14,15)	LCMOXIFARISMOH
InChI=1S/C12H19N3O6/c16-9(17)4-3-8(11(20)14-6-10(18)19)15-12(21)7-2-1-5-13-7/h7-8,13H,1-6H2,(H,14,20)(H,15,21)(H,16,17)(H,18,19)	NMELOOXSGDRBRU
InChI=1S/C20H37N3O13/c1-23-7-2-5(21)9(26)15(10(7)27)33-19-17-16(11(28)8(4-25)32-19)35-20(36-17)18(31)13(30)12(29)14(34-20)6(22)3-24/h5-19,23-31H,2-4,21-22H2,1H3	GRRNUXAQVGOGFE
InChI=1S/C26H30O13/c1-35-20(29)11-16-15(9-10-36-19(28)8-7-14-5-3-2-4-6-14)25(37-13-17(16)24(33)34)39-26-23(32)22(31)21(30)18(12-27)38-26/h2-9,13,16,18,21-23,25-27,30-32H,10-12H2,1H3,(H,33,34)	JGHUOJAZXGSFRI
InChI=1S/C14H20Br2N2/c1-18(12-5-3-2-4-6-12)9-10-7-11(15)8-13(16)14(10)17/h7-8,12H,2-6,9,17H2,1H3	OJGDCBLYJGHCIH
InChI=1S/C19H21NO6/c1-10-7-14(17-11(2)12(3)19(24)26-15(17)8-10)25-9-16(21)20-6-4-5-13(20)18(22)23/h7-8,13H,4-6,9H2,1-3H3,(H,22,23)	QHINZRLGOWBIBL
InChI=1S/C12H20N4O8/c1-4(17)9(14)11(22)15-5(3-8(19)20)10(21)16-6(12(23)24)2-7(13)18/h4-6,9,17H,2-3,14H2,1H3,(H2,13,18)(H,15,22)(H,16,21)(H,19,20)(H,23,24)	MFEBUIFJVPNZLO
InChI=1S/C16H29N3O6/c1-5-9(4)13(16(24)25)19-15(23)11(7-12(20)21)18-14(22)10(17)6-8(2)3/h8-11,13H,5-7,17H2,1-4H3,(H,18,22)(H,19,23)(H,20,21)(H,24,25)	KTFHTMHHKXUYPW
InChI=1S/C26H27NO9/c1-32-19-7-4-16(24(33-2)25(19)34-3)12-21-23(29)18-6-5-17(13-20(18)36-21)35-14-22(28)27-10-8-15(9-11-27)26(30)31/h4-7,12-13,15H,8-11,14H2,1-3H3,(H,30,31)	YBWIAEIOEVTIHX
InChI=1S/C10H14N5O7P/c11-8-5-9(13-2-12-8)15(3-14-5)10-7(17)6(16)4(22-10)1-21-23(18,19)20/h2-4,6-7,10,16-17H,1H2,(H2,11,12,13)(H2,18,19,20)	UDMBCSSLTHHNCD
InChI=1S/C27H46O2/c1-17(2)7-6-8-18(3)21-9-10-22-20-15-24-27(29-24)16-19(28)11-14-26(27,5)23(20)12-13-25(21,22)4/h17-24,28H,6-16H2,1-5H3	PRYIJAGAEJZDBO
InChI=1S/C6H11N3/c1-9-5-8-4-6(9)2-3-7/h4-5H,2-3,7H2,1H3	CPAGZVLINCPJEH
InChI=1S/C19H27N7O4/c20-9-16(27)25-15(8-11-10-24-13-5-2-1-4-12(11)13)17(28)26-14(18(29)30)6-3-7-23-19(21)22/h1-2,4-5,10,14-15,24H,3,6-9,20H2,(H,25,27)(H,26,28)(H,29,30)(H4,21,22,23)	FXTUGWXZTFMTIV
InChI=1S/C11H8N2S/c1-2-4-10-8(3-1)9(7-13-10)11-12-5-6-14-11/h1-7,13H	IYODIJVWGPRBGQ
InChI=1S/C29H30N4O3/c1-36-23-12-10-19(11-13-23)16-32-28(34)27(15-22-18-30-25-9-5-4-8-24(22)25)33-29(35)26-14-20-6-2-3-7-21(20)17-31-26/h2-13,18,26-27,30-31H,14-17H2,1H3,(H,32,34)(H,33,35)	GBNJXBXOVNYGKL
InChI=1S/C18H27N3O6/c1-9(2)14(18(26)27)20-17(25)15(10(3)22)21-16(24)13(19)8-11-4-6-12(23)7-5-11/h4-7,9-10,13-15,22-23H,8,19H2,1-3H3,(H,20,25)(H,21,24)(H,26,27)	JHDZONWZTCKTJR
InChI=1S/C20H20O11/c1-29-19-7(22)3-2-6-13(24)12-9(30-18(6)19)4-8(23)11(15(12)26)20-17(28)16(27)14(25)10(5-21)31-20/h2-4,10,14,16-17,20-23,25-28H,5H2,1H3	MTQVPZUZBBTLNO
InChI=1S/C27H23N5O4/c33-23-17-25(26-29-31-32-30-26)36-24-16-20(11-14-22(23)24)28-27(34)19-9-12-21(13-10-19)35-15-5-4-8-18-6-2-1-3-7-18/h1-3,6-7,9-14,16-17H,4-5,8,15H2,(H,28,34)(H,29,30,31,32)	UAJUXJSXCLUTNU
InChI=1S/C22H32N4O4/c1-5-13(4)18(23)21(28)25-17(20(27)26-19(12(2)3)22(29)30)10-14-11-24-16-9-7-6-8-15(14)16/h6-9,11-13,17-19,24H,5,10,23H2,1-4H3,(H,25,28)(H,26,27)(H,29,30)	MGUTVMBNOMJLKC
InChI=1S/C11H17NO3/c1-7(2)12-6-11(15)8-3-9(13)5-10(14)4-8/h3-5,7,11-15H,6H2,1-2H3	LMOINURANNBYCM
InChI=1S/C13H26N4O5/c1-7(13(21)22)16-12(20)10(8(2)18)17-11(19)9(15)5-3-4-6-14/h7-10,18H,3-6,14-15H2,1-2H3,(H,16,20)(H,17,19)(H,21,22)	PLOUVAYOMTYJRG
InChI=1S/C13H21N5O5S/c1-6(19)10(13(22)23)18-12(21)9(4-24)17-11(20)8(14)2-7-3-15-5-16-7/h3,5-6,8-10,19,24H,2,4,14H2,1H3,(H,15,16)(H,17,20)(H,18,21)(H,22,23)	UJWYPUUXIAKEES
InChI=1S/C18H22O7/c1-23-12-9-15(24-2)18-14(20)8-13(25-16(18)10-12)7-11(19)5-3-4-6-17(21)22/h8-11,19H,3-7H2,1-2H3,(H,21,22)	CRHUZHVITSVUHQ
InChI=1S/C20H26O3/c1-14(7-6-8-15(2)13-19(22)23)9-10-17-16(3)18(21)11-12-20(17,4)5/h6-10,13H,11-12H2,1-5H3,(H,22,23)	GGCUJPCCTQNTJF
InChI=1S/C22H30O5/c1-14(2)6-8-16-12-18(21(25)26)13-17(20(16)24)9-7-15(3)19(23)10-11-22(4,5)27/h6,10-13,15,24,27H,7-9H2,1-5H3,(H,25,26)	LQMRAHHWCLZHQD
InChI=1S/C24H28O10/c1-13-7-9-23(20(27)30-3)17(5-6-18(33-14(2)25)24(23,29)21(28)31-4)22(13)11-16(34-19(22)26)15-8-10-32-12-15/h7-8,10,12,16-18,29H,5-6,9,11H2,1-4H3	NOSUBWMAOPEEBW
InChI=1S/C22H20N4O2/c27-21-19(9-13-11-23-17-7-3-1-5-15(13)17)25-22(28)20(26-21)10-14-12-24-18-8-4-2-6-16(14)18/h1-8,11-12,19-20,23-24H,9-10H2,(H,25,28)(H,26,27)	DNHODRZUCGXYKU
InChI=1S/C12H17N3O10/c13-4(1-7(16)17)10(22)14-5(2-8(18)19)11(23)15-6(12(24)25)3-9(20)21/h4-6H,1-3,13H2,(H,14,22)(H,15,23)(H,16,17)(H,18,19)(H,20,21)(H,24,25)	VPSHHQXIWLGVDD
InChI=1S/C49H60O24/c1-19-43(72-49-41(64)46(71-31(56)16-10-24-7-13-26(53)14-8-24)44(21(3)67-49)73-47-40(63)38(61)42(20(2)66-47)68-22(4)51)36(59)37(60)45(65-19)33-28(55)17-29(69-48-39(62)34(57)30(18-50)70-48)32(35(33)58)27(54)15-9-23-5-11-25(52)12-6-23/h5-8,10-14,16-17,19-21,30,34,36-50,52-53,55,57-64H,9,15,18H2,1-4H3	RMVGZKPTURZUMZ
InChI=1S/C11H17N/c1-11(2,12-3)9-10-7-5-4-6-8-10/h4-8,12H,9H2,1-3H3	RXQCGGRTAILOIN
InChI=1S/C21H28FNO2/c1-20(2)19(21(20,3)4)18(25)16-13-23(11-7-8-14(24)12-22)17-10-6-5-9-15(16)17/h5-6,9-10,13-14,19,24H,7-8,11-12H2,1-4H3	MDPXVRYUGDTVIS
InChI=1S/C29H41NO4/c1-25(2,3)26(4,32)20-15-27-10-11-29(20,33-5)24-28(27)12-13-30(16-17-6-7-17)21(27)14-18-8-9-19(31)23(34-24)22(18)28/h8-9,17,20-21,24,31-32H,6-7,10-16H2,1-5H3	RMRJXGBAOAMLHD
InChI=1S/C20H23NO4/c1-23-16-5-4-12-6-7-21-11-14-10-18(25-3)17(24-2)9-13(14)8-15(21)19(12)20(16)22/h4-5,9-10,15,22H,6-8,11H2,1-3H3	HXHKKYNHNQVAAX
InChI=1S/C8H19O2PS2/c1-4-7-12-11(9,10-6-3)13-8-5-2/h4-8H2,1-3H3	VJYFKVYYMZPMAB
InChI=1S/C14H20N4O2/c15-14(16)18-10-2-1-9-17-13(20)8-5-11-3-6-12(19)7-4-11/h3-8,19H,1-2,9-10H2,(H,17,20)(H4,15,16,18)	AKIHYQWCLCDMMI
InChI=1S/C14H20ClNO2/c1-4-11-7-6-8-12(5-2)14(11)16(10-18-3)13(17)9-15/h6-8H,4-5,9-10H2,1-3H3	XCSGPAVHZFQHGE
InChI=1S/C30H46O8/c1-24(14-31)11-18-28-8-6-17-26(3,29(28,13-28)9-10-30(18,23(37)38)19(33)12-24)7-5-16-25(2,15-32)21(35)20(34)22(36)27(16,17)4/h6,8,16-22,31-36H,5,7,9-15H2,1-4H3,(H,37,38)	IXIMDUAPYHOVHL
InChI=1S/C18H30O6/c1-12(8-13(2)9-14(3)10-17(21)22)6-4-5-7-16(20)15(11-19)18(23)24/h9-10,12,15-16,19-20H,4-8,11H2,1-3H3,(H,21,22)(H,23,24)	QFZISQBFEIXWDM
InChI=1S/C7H8N2O/c1-9(8-10)7-5-3-2-4-6-7/h2-6H,1H3	MAXCWSIJKVASQC
InChI=1S/C21H22O9/c1-24-12-7-10(8-13(25-2)19(12)27-4)18-21(29-6)17(23)15-11(30-18)9-14(26-3)20(28-5)16(15)22/h7-9,22H,1-6H3	XZKJITYVVLNMNW
InChI=1S/C16H23N7O5/c1-8(24)13(23-14(25)11(17)2-9-4-18-6-20-9)15(26)22-12(16(27)28)3-10-5-19-7-21-10/h4-8,11-13,24H,2-3,17H2,1H3,(H,18,20)(H,19,21)(H,22,26)(H,23,25)(H,27,28)	IXQGOKWTQPCIQM
InChI=1S/C18H20O6/c1-21-14-7-5-12(17(22-2)15(14)20)11-8-10-4-6-13(19)18(23-3)16(10)24-9-11/h4-7,11,19-20H,8-9H2,1-3H3	QVVPJFBYFYYVDM
InChI=1S/C16H32N6O5/c1-4-8(2)11(17)13(24)22-12(9(3)23)14(25)21-10(15(26)27)6-5-7-20-16(18)19/h8-12,23H,4-7,17H2,1-3H3,(H,21,25)(H,22,24)(H,26,27)(H4,18,19,20)	PZWBBXHHUSIGKH
InChI=1S/C13H16N2O5/c14-9(6-8-4-2-1-3-5-8)12(18)15-10(13(19)20)7-11(16)17/h1-5,9-10H,6-7,14H2,(H,15,18)(H,16,17)(H,19,20)	HWMGTNOVUDIKRE
InChI=1S/C15H10O4/c16-11-7-6-10-12(17)8-13(19-15(10)14(11)18)9-4-2-1-3-5-9/h1-8,16,18H	COCYGNDCWFKTMF
InChI=1S/C10H17N3O6/c1-5(9(18)12-4-8(16)17)13-10(19)6(11)2-3-7(14)15/h5-6H,2-4,11H2,1H3,(H,12,18)(H,13,19)(H,14,15)(H,16,17)	UTKUTMJSWKKHEM
InChI=1S/C16H28N4O7/c1-8(2)7-11(20-14(24)9(17)3-5-12(18)21)15(25)19-10(16(26)27)4-6-13(22)23/h8-11H,3-7,17H2,1-2H3,(H2,18,21)(H,19,25)(H,20,24)(H,22,23)(H,26,27)	QKCZZAZNMMVICF
InChI=1S/C18H24N4O8/c19-11(5-6-15(25)26)16(27)21-12(7-9-1-3-10(23)4-2-9)17(28)22-13(18(29)30)8-14(20)24/h1-4,11-13,23H,5-8,19H2,(H2,20,24)(H,21,27)(H,22,28)(H,25,26)(H,29,30)	UCZXXMREFIETQW
InChI=1S/C13H10O6/c1-7(14)17-10-5-3-9-4-6-11(16)19-12(9)13(10)18-8(2)15/h3-6H,1-2H3	PXWILQNNCIKVND
InChI=1S/C24H32N4O5/c25-13-5-4-8-20(24(32)33)27-23(31)21(15-16-6-2-1-3-7-16)28-22(30)19(26)14-17-9-11-18(29)12-10-17/h1-3,6-7,9-12,19-21,29H,4-5,8,13-15,25-26H2,(H,27,31)(H,28,30)(H,32,33)	PSALWJCUIAQKFW
InChI=1S/C17H21N5O4/c18-13(6-11-4-2-1-3-5-11)16(25)22-14(7-12-8-19-10-21-12)17(26)20-9-15(23)24/h1-5,8,10,13-14H,6-7,9,18H2,(H,19,21)(H,20,26)(H,22,25)(H,23,24)	SFKOEHXABNPLRT
InChI=1S/C12H22N4O5/c1-3-6(2)10(12(21)15-5-9(18)19)16-11(20)7(13)4-8(14)17/h6-7,10H,3-5,13H2,1-2H3,(H2,14,17)(H,15,21)(H,16,20)(H,18,19)	NVWJMQNYLYWVNQ
InChI=1S/C23H28O11/c1-31-22(30)13-9-14(24)18(26)15(10-13)33-23-21(29)20(28)19(27)16(34-23)11-32-17(25)8-7-12-5-3-2-4-6-12/h2-9,14-16,18-21,23-24,26-29H,10-11H2,1H3	DOFMBNVUGRDDTK
InChI=1S/C17H34N4O4/c1-5-11(4)14(17(24)25)21-15(22)12(8-6-7-9-18)20-16(23)13(19)10(2)3/h10-14H,5-9,18-19H2,1-4H3,(H,20,23)(H,21,22)(H,24,25)	QRVPEKJBBRYISE
InChI=1S/C27H29NO7/c1-16(26(30)28-15-17-3-5-19(6-4-17)27(31)32)34-21-11-12-22-23(14-25(29)35-24(22)13-21)18-7-9-20(33-2)10-8-18/h7-14,16-17,19H,3-6,15H2,1-2H3,(H,28,30)(H,31,32)	UVOFNFYZAGDDSB
InChI=1S/C10H19NOS2/c1-14(12)9-7-5-3-2-4-6-8-11-10-13/h2-9H2,1H3	BCRXKWOQVFKZAG
InChI=1S/C16H23N3OS/c1-12(2)19-14(17-16(3,4)5)21-11-18(15(19)20)13-9-7-6-8-10-13/h6-10,12H,11H2,1-5H3	PRLVTUNWOQKEAI
InChI=1S/C9H16N4O6/c10-4(1-6(11)15)8(17)12-2-7(16)13-5(3-14)9(18)19/h4-5,14H,1-3,10H2,(H2,11,15)(H,12,17)(H,13,16)(H,18,19)	FTCGGKNCJZOPNB
InChI=1S/C17H33N7O5/c1-3-9(2)13(19)15(27)23-10(6-7-12(18)25)14(26)24-11(16(28)29)5-4-8-22-17(20)21/h9-11,13H,3-8,19H2,1-2H3,(H2,18,25)(H,23,27)(H,24,26)(H,28,29)(H4,20,21,22)	BSWLQVGEVFYGIM
InChI=1S/C17H31N3O6/c1-5-10(4)14(17(25)26)20-16(24)12(8-9(2)3)19-15(23)11(18)6-7-13(21)22/h9-12,14H,5-8,18H2,1-4H3,(H,19,23)(H,20,24)(H,21,22)(H,25,26)	VGBSZQSKQRMLHD
InChI=1S/C22H30N4O10/c1-11(27)18(23)21(34)24-13(7-8-16(28)29)19(32)25-14(9-12-5-3-2-4-6-12)20(33)26-15(22(35)36)10-17(30)31/h2-6,11,13-15,18,27H,7-10,23H2,1H3,(H,24,34)(H,25,32)(H,26,33)(H,28,29)(H,30,31)(H,35,36)	PXDWBORWXDGJCS
InChI=1S/C14H24N6O4/c15-4-2-1-3-10(16)13(23)20-11(5-9-6-17-8-19-9)14(24)18-7-12(21)22/h6,8,10-11H,1-5,7,15-16H2,(H,17,19)(H,18,24)(H,20,23)(H,21,22)	VLMNBMFYRMGEMB
InChI=1S/C15H14O5/c1-17-12-7-11(20-15(16)8-12)4-2-10-3-5-13-14(6-10)19-9-18-13/h2-6,8,11H,7,9H2,1H3	GTEXBOVBADJOQH
InChI=1S/C23H22N2O4/c1-13-15(3)28-20-11-21-19(10-18(13)20)14(2)17(23(27)29-21)7-8-22(26)25-12-16-6-4-5-9-24-16/h4-6,9-11H,7-8,12H2,1-3H3,(H,25,26)	HVKRKFBBXAFBCA
InChI=1S/C13H9F2NO4/c14-8-3-6-10(12(18)9(8)15)16(5-1-2-5)4-7(11(6)17)13(19)20/h3-5,18H,1-2H2,(H,19,20)	NTWOKQCCNHKEIU
InChI=1S/C15H27N3O6/c1-7(2)5-9(16)13(21)18-12(8(3)4)14(22)17-10(15(23)24)6-11(19)20/h7-10,12H,5-6,16H2,1-4H3,(H,17,22)(H,18,21)(H,19,20)(H,23,24)	CGHXMODRYJISSK
InChI=1S/C19H22ClN5O/c20-16-5-3-6-17(15-16)23-13-11-22(12-14-23)8-4-10-25-19(26)24-9-2-1-7-18(24)21-25/h1-3,5-7,9,15H,4,8,10-14H2	PHLBKPHSAVXXEF
InChI=1S/C22H25N3O3/c26-20(23-12-16-5-2-1-3-6-16)9-10-21(27)24-13-17-11-18(15-24)19-7-4-8-22(28)25(19)14-17/h1-8,17-18H,9-15H2,(H,23,26)	MMGAHTBPVCEZSQ
InChI=1S/C26H30O7/c1-22(2)16-12-17(27)25(5)15(23(16,3)9-7-18(28)32-22)6-10-24(4)19(14-8-11-30-13-14)31-21(29)20-26(24,25)33-20/h7-9,11,13,15-16,19-20H,6,10,12H2,1-5H3	MAYJEFRPIKEYBL
InChI=1S/C14H23N5O6/c15-7(6-11(17)21)13(23)19-5-1-2-9(19)12(22)18-8(14(24)25)3-4-10(16)20/h7-9H,1-6,15H2,(H2,16,20)(H2,17,21)(H,18,22)(H,24,25)	XMHFCUKJRCQXGI
InChI=1S/C20H24ClN3O2/c1-26-19-12-18(22)17(21)11-16(19)20(25)23-15-7-9-24(10-8-15)13-14-5-3-2-4-6-14/h2-6,11-12,15H,7-10,13,22H2,1H3,(H,23,25)	BVPWJMCABCPUQY
InChI=1S/C24H31N3O4/c1-3-16(2)21(27-22(28)19(25)14-17-10-6-4-7-11-17)23(29)26-20(24(30)31)15-18-12-8-5-9-13-18/h4-13,16,19-21H,3,14-15,25H2,1-2H3,(H,26,29)(H,27,28)(H,30,31)	BWTKUQPNOMMKMA
InChI=1S/C16H23N3O5S/c1-9(20)13(17)15(22)18-11(7-10-5-3-2-4-6-10)14(21)19-12(8-25)16(23)24/h2-6,9,11-13,20,25H,7-8,17H2,1H3,(H,18,22)(H,19,21)(H,23,24)	UGFSAPWZBROURT
InChI=1S/C38H62O12/c1-18-7-12-38(47-15-18)19(2)28-26(50-38)14-24-22-6-5-20-13-21(8-10-36(20,3)23(22)9-11-37(24,28)4)48-35-33(44)31(42)30(41)27(49-35)17-46-34-32(43)29(40)25(39)16-45-34/h18-35,39-44H,5-17H2,1-4H3	OSHZDTNWJYPSSP
InChI=1S/C13H17NO4/c1-3-18-13(17)12(14-9(2)15)8-10-4-6-11(16)7-5-10/h4-7,12,16H,3,8H2,1-2H3,(H,14,15)	SKAWDTAMLOJQNK
InChI=1S/C21H20ClN3O2S/c22-17-7-4-14(5-8-17)6-9-19(26)23-21(28)24-11-15-10-16(13-24)18-2-1-3-20(27)25(18)12-15/h1-9,15-16H,10-13H2,(H,23,26,28)	HLARKQDFTHYYRL
InChI=1S/C13H20N6O6/c14-7(2-10(15)21)11(22)19-9(4-20)12(23)18-8(13(24)25)1-6-3-16-5-17-6/h3,5,7-9,20H,1-2,4,14H2,(H2,15,21)(H,16,17)(H,18,23)(H,19,22)(H,24,25)	DOURAOODTFJRIC
InChI=1S/C19H29N3O5/c1-10(2)15(20)17(24)22-16(11(3)4)18(25)21-14(19(26)27)9-12-5-7-13(23)8-6-12/h5-8,10-11,14-16,23H,9,20H2,1-4H3,(H,21,25)(H,22,24)(H,26,27)	YKZVPMUGEJXEOR
InChI=1S/C24H35N5O9/c25-11-5-4-8-17(24(37)38)28-22(35)16(9-10-19(30)31)27-23(36)18(12-14-6-2-1-3-7-14)29-21(34)15(26)13-20(32)33/h1-3,6-7,15-18H,4-5,8-13,25-26H2,(H,27,36)(H,28,35)(H,29,34)(H,30,31)(H,32,33)(H,37,38)	YXTAOOJCOZUBOX
InChI=1S/C16H29N3O4/c1-9(2)8-11(16(22)23)18-14(20)12-6-5-7-19(12)15(21)13(17)10(3)4/h9-13H,5-8,17H2,1-4H3,(H,18,20)(H,22,23)	NHXZRXLFOBFMDM
InChI=1S/C13H23N3O6/c1-7(2)5-8(14)12(21)16-9(3-4-10(17)18)13(22)15-6-11(19)20/h7-9H,3-6,14H2,1-2H3,(H,15,22)(H,16,21)(H,17,18)(H,19,20)	NEEOBPIXKWSBRF
InChI=1S/C14H14N2O/c1-14(2,12-6-4-8-16-10-12)13(17)11-5-3-7-15-9-11/h3-10H,1-2H3	FJLBFSROUSIWMA
InChI=1S/C19H28N4O6/c1-10(2)16(18(27)22-14(19(28)29)7-8-15(21)25)23-17(26)13(20)9-11-3-5-12(24)6-4-11/h3-6,10,13-14,16,24H,7-9,20H2,1-2H3,(H2,21,25)(H,22,27)(H,23,26)(H,28,29)	KLOZTPOXVVRVAQ
InChI=1S/C8H12N2O7/c9-3(1-5(11)12)7(15)10-4(8(16)17)2-6(13)14/h3-4H,1-2,9H2,(H,10,15)(H,11,12)(H,13,14)(H,16,17)	FRYULLIZUDQONW
InChI=1S/C18H28N6O5/c1-10(15(26)24-14(17(28)29)3-2-8-22-18(20)21)23-16(27)13(19)9-11-4-6-12(25)7-5-11/h4-7,10,13-14,25H,2-3,8-9,19H2,1H3,(H,23,27)(H,24,26)(H,28,29)(H4,20,21,22)	NIHNMOSRSAYZIT
InChI=1S/C23H32O4/c1-16(2)7-5-8-17(3)9-6-10-18(4)11-12-20-22(26)13-19(14-24)21(15-25)23(20)27/h7,9,11,13,15,24,26-27H,5-6,8,10,12,14H2,1-4H3	ZVMKPMYSSLDZJO
InChI=1S/C23H28N8OS/c1-15-13-20(29-28-15)25-19-14-21(31-11-9-30(2)10-12-31)27-23(26-19)33-18-7-5-17(6-8-18)24-22(32)16-3-4-16/h5-8,13-14,16H,3-4,9-12H2,1-2H3,(H,24,32)(H2,25,26,27,28,29)	GCIKSSRWRFVXBI
InChI=1S/C19H28N4O5S/c1-29-10-9-13(20)17(25)22-14(7-8-16(21)24)18(26)23-15(19(27)28)11-12-5-3-2-4-6-12/h2-6,13-15H,7-11,20H2,1H3,(H2,21,24)(H,22,25)(H,23,26)(H,27,28)	GPVLSVCBKUCEBI
InChI=1S/C17H32N2O6S/c1-5-9-6-10(19(3)7-9)16(24)18-11(8(2)20)15-13(22)12(21)14(23)17(25-15)26-4/h8-15,17,20-23H,5-7H2,1-4H3,(H,18,24)	DZSDDKNXMARQMJ
InChI=1S/C15H16O5/c1-9(2)6-7-19-15-11(18-3)8-10-4-5-12(16)20-14(10)13(15)17/h4-6,8,17H,7H2,1-3H3	QJZRVRVZRIXGMR
InChI=1S/C16H26N2O5S/c1-16(2)8-10(16)13(19)18-12(15(22)23)6-4-3-5-7-24-9-11(17)14(20)21/h6,10-11H,3-5,7-9,17H2,1-2H3,(H,18,19)(H,20,21)(H,22,23)	DHSUYTOATWAVLW
InChI=1S/C22H31N5O9/c1-10(2)18(24)21(34)26-14(8-16(23)29)20(33)25-13(7-11-3-5-12(28)6-4-11)19(32)27-15(22(35)36)9-17(30)31/h3-6,10,13-15,18,28H,7-9,24H2,1-2H3,(H2,23,29)(H,25,33)(H,26,34)(H,27,32)(H,30,31)(H,35,36)	CRPVUQQUYGMKRJ
InChI=1S/C15H14O6/c16-8-4-11(18)9-6-13(20)15(21-14(9)5-8)7-1-2-10(17)12(19)3-7/h1-5,13,15-20H,6H2	PFTAWBLQPZVEMU
InChI=1S/C12H22N4O6/c1-5(12(21)22)15-10(19)7(3-4-8(13)18)16-11(20)9(14)6(2)17/h5-7,9,17H,3-4,14H2,1-2H3,(H2,13,18)(H,15,19)(H,16,20)(H,21,22)	OYTNZCBFDXGQGE
InChI=1S/C11H19N3O7/c1-5(9(18)14-7(4-15)11(20)21)13-10(19)6(12)2-3-8(16)17/h5-7,15H,2-4,12H2,1H3,(H,13,19)(H,14,18)(H,16,17)(H,20,21)	MXOODARRORARSU
InChI=1S/C29H30N4O3/c1-36-27-13-7-4-10-21(27)17-32-28(34)26(15-22-18-30-24-12-6-5-11-23(22)24)33-29(35)25-14-19-8-2-3-9-20(19)16-31-25/h2-13,18,25-26,30-31H,14-17H2,1H3,(H,32,34)(H,33,35)	LODQYOITCVKOKK
InChI=1S/C11H13NO/c13-11-7-4-8-12(11)9-10-5-2-1-3-6-10/h1-3,5-6H,4,7-9H2	LVUQCTGSDJLWCE
InChI=1S/C13H16N2O4/c1-9(17)14-6-5-13(18)11-7-10(19-2)3-4-12(11)15-8-16/h3-4,7-8H,5-6H2,1-2H3,(H,14,17)(H,15,16)	JYWNYMJKURVPFH
InChI=1S/C12H21N3O6/c1-6(2)10(13)12(21)15-7(3-4-8(16)17)11(20)14-5-9(18)19/h6-7,10H,3-5,13H2,1-2H3,(H,14,20)(H,15,21)(H,16,17)(H,18,19)	VVZDBPBZHLQPPB
InChI=1S/C8H14N2O5/c1-4(7(12)13)10-6(11)3-2-5(9)8(14)15/h4-5H,2-3,9H2,1H3,(H,10,11)(H,12,13)(H,14,15)	WQXXXVRAFAKQJM
InChI=1S/C17H33N3O4/c1-7-11(6)14(20-15(21)13(18)10(4)5)16(22)19-12(17(23)24)8-9(2)3/h9-14H,7-8,18H2,1-6H3,(H,19,22)(H,20,21)(H,23,24)	FTKXYXACXYOHND
InChI=1S/C13H20N6O5/c1-6(13(23)24)18-12(22)9(3-10(15)20)19-11(21)8(14)2-7-4-16-5-17-7/h4-6,8-9H,2-3,14H2,1H3,(H2,15,20)(H,16,17)(H,18,22)(H,19,21)(H,23,24)	MAABHGXCIBEYQR
InChI=1S/C15H23NO2/c1-18-13-7-5-12(6-8-13)14(11-16)15(17)9-3-2-4-10-15/h5-8,14,17H,2-4,9-11,16H2,1H3	SUQHIQRIIBKNOR
InChI=1S/C26H39N8O17P3S/c1-26(2,20(37)23(38)30-7-5-16(35)29-8-9-55-25(39)14-4-3-6-28-14)11-48-54(45,46)51-53(43,44)47-10-15-19(50-52(40,41)42)18(36)24(49-15)34-13-33-17-21(27)31-12-32-22(17)34/h3-4,6,12-13,15,18-20,24,28,36-37H,5,7-11H2,1-2H3,(H,29,35)(H,30,38)(H,43,44)(H,45,46)(H2,27,31,32)(H2,40,41,42)	AGVZEKVPTJUMGS
InChI=1S/C23H26N4O5/c1-13(21(29)27-20(23(31)32)10-14-6-8-16(28)9-7-14)26-22(30)18(24)11-15-12-25-19-5-3-2-4-17(15)19/h2-9,12-13,18,20,25,28H,10-11,24H2,1H3,(H,26,30)(H,27,29)(H,31,32)	NIWAGRRZHCMPOY
InChI=1S/C13H26N4O6/c1-7(19)10(15)12(21)16-8(4-2-3-5-14)11(20)17-9(6-18)13(22)23/h7-10,18-19H,2-6,14-15H2,1H3,(H,16,21)(H,17,20)(H,22,23)	XSEPSRUDSPHMPX
InChI=1S/C10H12N3O3PS2/c1-15-17(18,16-2)19-7-13-10(14)8-5-3-4-6-9(8)11-12-13/h3-6H,7H2,1-2H3	CJJOSEISRRTUQB
InChI=1S/C28H35N3O6/c1-19(23(32)30-22(24(33)34)20-11-7-5-8-12-20)29-25(35)28(21-13-9-6-10-14-21)15-17-31(18-16-28)26(36)37-27(2,3)4/h5-14,19,22H,15-18H2,1-4H3,(H,29,35)(H,30,32)(H,33,34)	NFDIIJYBVFLLLH
InChI=1S/C13H23N3O4S/c1-8(13(19)20)15-12(18)10(5-7-21-2)16-11(17)9-4-3-6-14-9/h8-10,14H,3-7H2,1-2H3,(H,15,18)(H,16,17)(H,19,20)	HBBBLSVBQGZKOZ
InChI=1S/C47H75NO17/c1-27-17-15-13-11-9-7-5-6-8-10-12-14-16-18-35(65-47-45(60)42(48)44(59)30(4)64-47)26-39(56)41(46(61)62)38(55)24-34(52)23-37(54)36(53)20-19-31(49)21-32(50)22-33(51)25-40(57)63-29(3)28(2)43(27)58/h5-6,8,10-18,27-33,35-39,41-45,47,49-51,53-56,58-60H,7,9,19-26,48H2,1-4H3,(H,61,62)	ZDFDJJJGIRGMBE
InChI=1S/C13H13NO2/c15-12-11(9-5-2-1-3-6-9)10-7-4-8-14(10)13(12)16/h1-3,5-6,10,15H,4,7-8H2	APSZCQZJXWEGJS
InChI=1S/C61H91N15O20/c1-6-32(4)51(65)61(96)75-42(25-34-12-8-7-9-13-34)58(93)73-43(27-47(63)81)52(87)66-23-11-10-14-37(69-57(92)40(24-31(2)3)71-60(95)45(30-77)76-55(90)38(68-33(5)78)20-22-49(83)84)54(89)74-44(28-50(85)86)59(94)70-39(19-21-46(62)80)56(91)72-41(53(88)67-29-48(64)82)26-35-15-17-36(79)18-16-35/h7-9,12-13,15-18,31-32,37-45,51,77,79H,6,10-11,14,19-30,65H2,1-5H3,(H2,62,80)(H2,63,81)(H2,…	NBKJQHBPGJUZMQ
InChI=1S/C16H32N4O5/c1-4-9(2)13(16(24)25)20-14(22)11(7-5-6-8-17)19-15(23)12(18)10(3)21/h9-13,21H,4-8,17-18H2,1-3H3,(H,19,23)(H,20,22)(H,24,25)	UUSQVWOVUYMLJA
InChI=1S/C20H32O5/c1-2-3-8-14-18(22)19(23)15-10-7-5-4-6-9-12-17(21)13-11-16-20(24)25/h4-7,9-10,12,15,17-19,21-23H,2-3,8,11,13-14,16H2,1H3,(H,24,25)	UXVRTOKOJOMENI
InChI=1S/C10H17NO5/c12-8(11-7-10(15)16)5-3-1-2-4-6-9(13)14/h1-7H2,(H,11,12)(H,13,14)(H,15,16)	HXATVKDSYDWTCX
InChI=1S/C22H42N8O7/c1-12(2)17(30-18(33)13(24)8-9-16(31)32)20(35)28-14(6-3-4-10-23)19(34)29-15(21(36)37)7-5-11-27-22(25)26/h12-15,17H,3-11,23-24H2,1-2H3,(H,28,35)(H,29,34)(H,30,33)(H,31,32)(H,36,37)(H4,25,26,27)	CPQAZYDDTVXBCX
InChI=1S/C21H20O10/c22-7-14-17(27)18(28)19(29)21(31-14)16-11(25)5-10(24)15-12(26)6-13(30-20(15)16)8-1-3-9(23)4-2-8/h1-6,14,17-19,21-25,27-29H,7H2	SGEWCQFRYRRZDC
InChI=1S/C16H21NO3/c1-11(2)14(18)17-13(16(3,4)20-15(17)19)10-12-8-6-5-7-9-12/h5-9,11,13H,10H2,1-4H3	AOYVKXINNGYRMC
InChI=1S/C20H28N2O5/c1-13(2)17(19(25)22-11-7-10-15(22)20(26)27)21(3)18(24)16(23)12-14-8-5-4-6-9-14/h4-6,8-9,13,15-17,23H,7,10-12H2,1-3H3,(H,26,27)	QXLPHJAUIZITEO
InChI=1S/C35H54O9/c1-17-14-19-26(30(4,5)40)44-35(43-19)25(17)31(6)12-13-34-16-33(34)11-10-22(42-27-24(38)23(37)18(36)15-41-27)29(2,3)20(33)8-9-21(34)32(31,7)28(35)39/h9,17-20,22-28,36-40H,8,10-16H2,1-7H3	LTVCFOSNIVVOBK
InChI=1S/C26H44N10O5/c1-15(2)20(36-21(37)17(27)14-16-8-4-3-5-9-16)23(39)34-18(10-6-12-32-25(28)29)22(38)35-19(24(40)41)11-7-13-33-26(30)31/h3-5,8-9,15,17-20H,6-7,10-14,27H2,1-2H3,(H,34,39)(H,35,38)(H,36,37)(H,40,41)(H4,28,29,32)(H4,30,31,33)	PUOQXINXEOVJNF
InChI=1S/C24H28N4O5/c1-14(29)21(24(32)33)28-23(31)20(11-15-7-3-2-4-8-15)27-22(30)18(25)12-16-13-26-19-10-6-5-9-17(16)19/h2-10,13-14,18,20-21,26,29H,11-12,25H2,1H3,(H,27,30)(H,28,31)(H,32,33)	UEFHVUQBYNRNQC
InChI=1S/C8H9NS/c1-6-2-4-7(5-3-6)8(9)10/h2-5H,1H3,(H2,9,10)	QXYZSNGZMDVLKN
InChI=1S/C16H23N3O4/c1-10(2)14(19-13(20)9-17)15(21)18-12(16(22)23)8-11-6-4-3-5-7-11/h3-7,10,12,14H,8-9,17H2,1-2H3,(H,18,21)(H,19,20)(H,22,23)	BNMRSWQOHIQTFL
InChI=1S/C16H31N7O5/c1-3-8(2)12(23-13(25)9(17)7-11(18)24)14(26)22-10(15(27)28)5-4-6-21-16(19)20/h8-10,12H,3-7,17H2,1-2H3,(H2,18,24)(H,22,26)(H,23,25)(H,27,28)(H4,19,20,21)	OLISTMZJGQUOGS
InChI=1S/C17H32N4O5/c1-9(2)7-11(18)15(23)21-13(8-10(3)4)16(24)20-12(17(25)26)5-6-14(19)22/h9-13H,5-8,18H2,1-4H3,(H2,19,22)(H,20,24)(H,21,23)(H,25,26)	JNDYEOUZBLOVOF
InChI=1S/C20H19F3N2O4/c1-13(14-8-6-9-16(11-14)20(21,22)23)24-29-12-15-7-4-5-10-17(15)18(25-28-3)19(26)27-2/h4-11H,12H2,1-3H3	ONCZDRURRATYFI
InChI=1S/C10H21N5O4/c1-5(16)7(11)8(17)15-6(9(18)19)3-2-4-14-10(12)13/h5-7,16H,2-4,11H2,1H3,(H,15,17)(H,18,19)(H4,12,13,14)	HYLXOQURIOCKIH
InChI=1S/C12H14ClNO2/c1-12(2)8-16-14(11(12)15)7-9-5-3-4-6-10(9)13/h3-6H,7-8H2,1-2H3	KIEDNEWSYUYDSN
InChI=1S/C16H31N5O5/c1-9(2)7-10(18)14(23)20-11(5-3-4-6-17)15(24)21-12(16(25)26)8-13(19)22/h9-12H,3-8,17-18H2,1-2H3,(H2,19,22)(H,20,23)(H,21,24)(H,25,26)	WXUOJXIGOPMDJM
InChI=1S/C16H16N2O4/c1-2-21-15(19)18-13-9-6-10-14(11-13)22-16(20)17-12-7-4-3-5-8-12/h3-11H,2H2,1H3,(H,17,20)(H,18,19)	WZJZMXBKUWKXTQ
InChI=1S/C21H19ClN4O2/c1-13-10-15-7-9-26(18(15)11-17(13)22)21(27)25-16-5-6-20(24-12-16)28-19-4-3-8-23-14(19)2/h3-6,8,10-12H,7,9H2,1-2H3,(H,25,27)	GIUZEIJUFOPTMR
InChI=1S/C19H14N4O2/c24-18-11-5-1-3-7-13(11)21-17-15(22-18)9-10-16-20-14-8-4-2-6-12(14)19(25)23(16)17/h1-8,15H,9-10H2,(H,22,24)	QSYOIPMDADNFRO
InChI=1S/C15H23N5O6/c1-7(2)12(15(25)26)20-14(24)10(4-11(21)22)19-13(23)9(16)3-8-5-17-6-18-8/h5-7,9-10,12H,3-4,16H2,1-2H3,(H,17,18)(H,19,23)(H,20,24)(H,21,22)(H,25,26)	JFFAPRNXXLRINI
InChI=1S/C25H25N3O5/c1-17-22(32-15-23(29)27-10-3-12-28-13-11-26-16-28)9-8-20-21(14-24(30)33-25(17)20)18-4-6-19(31-2)7-5-18/h4-9,11,13-14,16H,3,10,12,15H2,1-2H3,(H,27,29)	WAZZQDMECLXFPW
InChI=1S/C13H22N4O7/c1-5(2)10(13(23)24)17-12(22)7(4-8(15)18)16-11(21)6(14)3-9(19)20/h5-7,10H,3-4,14H2,1-2H3,(H2,15,18)(H,16,21)(H,17,22)(H,19,20)(H,23,24)	RDRMWJBLOSRRAW
InChI=1S/C14H26N4O5/c1-7(2)6-10(18-12(20)8(3)15)13(21)17-9(14(22)23)4-5-11(16)19/h7-10H,4-6,15H2,1-3H3,(H2,16,19)(H,17,21)(H,18,20)(H,22,23)	SUMYEVXWCAYLLJ
InChI=1S/C25H28O8/c1-10-20(5)9-13-21(6,23(10)18(28)30-11(2)24(23,29)17(20)27)15-16-25(33-16)12(22(13,7)32-15)8-14(26)31-19(25,3)4/h8,11,13,15-16,29H,1,9H2,2-7H3	ZKFPZHCUDJBDJO
InChI=1S/C14H28N4O4S2/c1-24-7-5-9(16)12(19)18-11(8-23)13(20)17-10(14(21)22)4-2-3-6-15/h9-11,23H,2-8,15-16H2,1H3,(H,17,20)(H,18,19)(H,21,22)	IZLCDZDNZFEDHB
InChI=1S/C6H9N3O3/c1-5-7-4-6(9(11)12)8(5)2-3-10/h4,10H,2-3H2,1H3	VAOCPAMSLUNLGC
InChI=1S/C6H9N3/c1-4-3-5(2)9-6(7)8-4/h3H,1-2H3,(H2,7,8,9)	IDQNBVFPZMCDDN
InChI=1S/C23H31NO7/c1-15(5-7-19(25)30-13-10-24-8-11-29-12-9-24)4-6-17-21(26)20-18(14-31-23(20)27)16(2)22(17)28-3/h4,26H,5-14H2,1-3H3	RTGDFNSFWBGLEC
InChI=1S/C32H26O10/c1-39-19-7-3-15(4-8-19)31-27(29(37)25-21(35)11-17(33)13-23(25)41-31)28-30(38)26-22(36)12-18(34)14-24(26)42-32(28)16-5-9-20(40-2)10-6-16/h3-14,27-28,31-36H,1-2H3	BTCICADMSGBCKA
InChI=1S/C30H58N2O9/c1-12-22-30(8,38)25(35)20(6)32(11)15-16(2)14-29(7,37)26(18(4)23(33)19(5)27(36)40-22)41-28-24(34)21(31(9)10)13-17(3)39-28/h16-26,28,33-35,37-38H,12-15H2,1-11H3	PXDYILJJHOVNLO
InChI=1S/C20H35N7O9/c21-8-2-1-3-10(22)17(32)27-13(9-15(24)29)19(34)25-11(4-6-14(23)28)18(33)26-12(20(35)36)5-7-16(30)31/h10-13H,1-9,21-22H2,(H2,23,28)(H2,24,29)(H,25,34)(H,26,33)(H,27,32)(H,30,31)(H,35,36)	JFAPZVTXXIICKS
InChI=1S/C14H17NO2/c1-17-13-7-4-12(5-8-13)6-9-14(16)15-10-2-3-11-15/h4-9H,2-3,10-11H2,1H3	JYEDISZKFNNREA
InChI=1S/C12H18O3/c1-2-3-4-5-10-9(8-12(14)15)6-7-11(10)13/h3-4,9-10H,2,5-8H2,1H3,(H,14,15)	ZNJFBWYDHIGLCU
InChI=1S/C11H14Cl3NO/c1-2-3-15-4-5-16-11-9(13)6-8(12)7-10(11)14/h6-7,15H,2-5H2,1H3	CLFQSOIBYICELN
InChI=1S/C27H46O2/c1-17(2)7-6-8-18(3)21-9-10-22-20-16-25(29)24-15-19(28)11-13-27(24,5)23(20)12-14-26(21,22)4/h17-24,28H,6-16H2,1-5H3	JQMQKOQOLPGBBE
InChI=1S/C14H19N3O5/c15-10(8-18)13(21)17-11(14(22)16-7-12(19)20)6-9-4-2-1-3-5-9/h1-5,10-11,18H,6-8,15H2,(H,16,22)(H,17,21)(H,19,20)	XKFJENWJGHMDLI
InChI=1S/C17H16O5/c1-9-5-13(18)16-15(21-4)8-11-12(17(16)22-9)6-10(19-2)7-14(11)20-3/h5-8H,1-4H3	DKGUEFRDUTUORF
InChI=1S/C18H36O2/c1-3-5-6-7-8-9-10-11-12-13-14-15-16-17-18(19)20-4-2/h3-17H2,1-2H3	XIRNKXNNONJFQO
InChI=1S/C27H40O2/c1-20(2)10-7-11-21(3)12-8-13-22(4)14-9-16-27(6)17-15-24-19-25(28)18-23(5)26(24)29-27/h10,12,14,18-19,28H,7-9,11,13,15-17H2,1-6H3	ODADKLYLWWCHNB
InChI=1S/C35H43N5O/c1-4-21-20-40-17-14-26-24-11-12-31(41)32(28-10-7-15-38(28)2)35(24)37-34(26)30(40)19-22(21)18-29-33-25(13-16-39(29)3)23-8-5-6-9-27(23)36-33/h4-6,8-9,11-12,21-22,28-30,36-37,41H,1,7,10,13-20H2,2-3H3	PHLJPJICTIGOKC
InChI=1S/C28H32O16/c1-9-18(33)21(36)23(38)27(40-9)44-26-22(37)19(34)16(8-29)42-28(26)43-25-20(35)17-13(32)6-11(30)7-15(17)41-24(25)10-3-4-12(31)14(5-10)39-2/h3-7,9,16,18-19,21-23,26-34,36-38H,8H2,1-2H3	QHLKSZBFIJJREC
InChI=1S/C19H29N3O6/c1-10(2)8-14(20)17(25)22-16(11(3)23)18(26)21-15(19(27)28)9-12-4-6-13(24)7-5-12/h4-7,10-11,14-16,23-24H,8-9,20H2,1-3H3,(H,21,26)(H,22,25)(H,27,28)	HGLKOTPFWOMPOB
InChI=1S/C15H17Cl2N3O3/c16-11-3-4-13(14(17)6-11)15(8-20-10-18-9-19-20)22-7-12(23-15)2-1-5-21/h3-4,6,9-10,12,21H,1-2,5,7-8H2	GZZNFYOGUUPAEU
InChI=1S/C14H24N4O7/c1-3-6(2)11(16)13(23)17-7(4-9(15)19)12(22)18-8(14(24)25)5-10(20)21/h6-8,11H,3-5,16H2,1-2H3,(H2,15,19)(H,17,23)(H,18,22)(H,20,21)(H,24,25)	HZMLFETXHFHGBB
InChI=1S/C14H19N3O5/c15-10(7-8-1-3-9(18)4-2-8)13(20)17-11(14(21)22)5-6-12(16)19/h1-4,10-11,18H,5-7,15H2,(H2,16,19)(H,17,20)(H,21,22)	UBAQSAUDKMIEQZ
InChI=1S/C21H32O4/c1-14(13-18(22)25-5)7-9-16-15(2)8-10-17-20(16,3)11-6-12-21(17,4)19(23)24/h13,16-17H,2,6-12H2,1,3-5H3,(H,23,24)	AKIRMBMADXTLAC
InChI=1S/C13H22N4O8/c1-5(18)10(17-11(22)6(14)2-3-8(15)19)12(23)16-7(13(24)25)4-9(20)21/h5-7,10,18H,2-4,14H2,1H3,(H2,15,19)(H,16,23)(H,17,22)(H,20,21)(H,24,25)	VOUSELYGTNGEPB
InChI=1S/C12H21N3O7S/c1-23-3-2-6(13)10(19)14-7(4-9(17)18)11(20)15-8(5-16)12(21)22/h6-8,16H,2-5,13H2,1H3,(H,14,19)(H,15,20)(H,17,18)(H,21,22)	TZLYIHDABYBOCJ
InChI=1S/C16H22N4O5/c1-9(17)14(22)19-11(8-13(18)21)15(23)20-12(16(24)25)7-10-5-3-2-4-6-10/h2-6,9,11-12H,7-8,17H2,1H3,(H2,18,21)(H,19,22)(H,20,23)(H,24,25)	SHYYAQLDNVHPFT
InChI=1S/C20H29N3O7/c1-11(2)9-16(19(28)22-15(20(29)30)7-8-17(25)26)23-18(27)14(21)10-12-3-5-13(24)6-4-12/h3-6,11,14-16,24H,7-10,21H2,1-2H3,(H,22,28)(H,23,27)(H,25,26)(H,29,30)	KSCVLGXNQXKUAR
InChI=1S/C48H76O19/c1-20(2)22-10-15-47(16-17-48(42(59)60)23(29(22)47)8-9-27-45(6)13-12-28(50)44(4,5)26(45)11-14-46(27,48)7)43(61)67-41-37(58)38(66-40-36(57)33(54)30(51)21(3)63-40)32(53)25(65-41)19-62-39-35(56)34(55)31(52)24(18-49)64-39/h21-41,49-58H,1,8-19H2,2-7H3,(H,59,60)	MYHLDHTXTZOTIK
InChI=1S/C11H21N3O4S/c1-3-6(2)9(11(18)13-4-8(15)16)14-10(17)7(12)5-19/h6-7,9,19H,3-5,12H2,1-2H3,(H,13,18)(H,14,17)(H,15,16)	ZMWOJVAXTOUHAP
InChI=1S/C8H16N2O3/c1-4(2)6(9)7(11)10-5(3)8(12)13/h4-6H,9H2,1-3H3,(H,10,11)(H,12,13)	HSRXSKHRSXRCFC
InChI=1S/C58H103N3O18/c1-32(16-13-11-12-14-23-61-57(59)60-10)24-37(6)54-36(5)18-15-17-35(4)53(73)39(8)47(66)26-41(62)25-42(77-52(72)30-51(70)71)27-43-28-49(68)55(74)58(76,79-43)31-50(69)34(3)20-21-44(63)38(7)48(67)29-46(65)33(2)19-22-45(64)40(9)56(75)78-54/h16-17,19,22,33-34,36-50,53-55,62-69,73-74,76H,11-15,18,20-21,23-31H2,1-10H3,(H,70,71)(H3,59,60,61)	YKXBRUJZXGRVCQ
InChI=1S/C13H19N5O6/c1-6(14)11(21)17-8(3-10(19)20)12(22)18-9(13(23)24)2-7-4-15-5-16-7/h4-6,8-9H,2-3,14H2,1H3,(H,15,16)(H,17,21)(H,18,22)(H,19,20)(H,23,24)	LZRNYBIJOSKKRJ
InChI=1S/C19H16O5/c1-11(20)10-15(12-6-8-13(21)9-7-12)17-18(22)14-4-2-3-5-16(14)24-19(17)23/h2-9,15,21,23H,10H2,1H3	UNTPHJKCRGFOFJ
InChI=1S/C18H27N7O4/c1-10(2)3-13(19)16(26)24-14(4-11-6-20-8-22-11)17(27)25-15(18(28)29)5-12-7-21-9-23-12/h6-10,13-15H,3-5,19H2,1-2H3,(H,20,22)(H,21,23)(H,24,26)(H,25,27)(H,28,29)	AOFYPTOHESIBFZ
InChI=1S/C16H12O5/c1-20-10-7-11(17)13-12(8-10)21-16(15(19)14(13)18)9-5-3-2-4-6-9/h2-8,17,19H,1H3	PVJNLMXWZXXHSZ
InChI=1S/C22H27N3O5/c1-14(26)19(22(29)30)25-21(28)18(13-16-10-6-3-7-11-16)24-20(27)17(23)12-15-8-4-2-5-9-15/h2-11,14,17-19,26H,12-13,23H2,1H3,(H,24,27)(H,25,28)(H,29,30)	MGLBSROLWAWCKN
InChI=1S/C21H22O5/c1-13(2)4-10-16-18(24)12-19(26-3)20(21(16)25)17(23)11-7-14-5-8-15(22)9-6-14/h4-9,11-12,22,24-25H,10H2,1-3H3	ORXQGKIUCDPEAJ
InChI=1S/C16H26N6O5/c1-3-8(2)13(15(25)21-11(16(26)27)5-12(18)23)22-14(24)10(17)4-9-6-19-7-20-9/h6-8,10-11,13H,3-5,17H2,1-2H3,(H2,18,23)(H,19,20)(H,21,25)(H,22,24)(H,26,27)	VJJSDSNFXCWCEJ
InChI=1S/C19H27N3O7/c1-10(2)7-14(21-17(26)13(20)9-16(24)25)18(27)22-15(19(28)29)8-11-3-5-12(23)6-4-11/h3-6,10,13-15,23H,7-9,20H2,1-2H3,(H,21,26)(H,22,27)(H,24,25)(H,28,29)	MYOHQBFRJQFIDZ
InChI=1S/C6H18N4/c7-1-3-9-5-6-10-4-2-8/h9-10H,1-8H2	VILCJCGEZXAXTO
InChI=1S/C15H10ClN/c16-13-7-5-12(6-8-13)15-14-4-2-1-3-11(14)9-10-17-15/h1-10H	HGJNRQMRLNGOJH
InChI=1S/C12H21N3O7S/c1-5(16)9(11(20)14-7(4-23)12(21)22)15-10(19)6(13)2-3-8(17)18/h5-7,9,16,23H,2-4,13H2,1H3,(H,14,20)(H,15,19)(H,17,18)(H,21,22)	LWYUQLZOIORFFJ
InChI=1S/C16H30N4O5/c1-5-8(3)12(19-14(22)10(17)7-11(18)21)15(23)20-13(16(24)25)9(4)6-2/h8-10,12-13H,5-7,17H2,1-4H3,(H2,18,21)(H,19,22)(H,20,23)(H,24,25)	YYSYDIYQTUPNQQ
InChI=1S/C24H25NO4/c1-16(13-17-7-5-4-6-8-17)9-10-20(26)21-18-11-12-25(2)14-19(18)22(27-3)24-23(21)28-15-29-24/h4-10,13H,11-12,14-15H2,1-3H3	HGKBUFQLERZSEX
InChI=1S/C15H24N2O/c18-14-7-1-6-13-12-5-3-9-16-8-2-4-11(15(12)16)10-17(13)14/h11-13,15H,1-10H2	ZSBXGIUJOOQZMP
InChI=1S/C49H63NO17/c1-7-8-11-20-33(53)50-35(27-16-12-9-13-17-27)38(56)44(60)64-30-22-49(61)42(66-43(59)28-18-14-10-15-19-28)40-47(6,41(58)37(55)34(25(30)2)46(49,4)5)31(21-32-48(40,24-63-32)67-26(3)51)65-45-39(57)36(54)29(52)23-62-45/h9-10,12-19,29-32,35-40,42,45,52,54-57,61H,7-8,11,20-24H2,1-6H3,(H,50,53)	XGWGQEYABFGJID
InChI=1S/C18H27N3O4/c1-11(2)9-14(19)17(23)20-12(3)16(22)21-15(18(24)25)10-13-7-5-4-6-8-13/h4-8,11-12,14-15H,9-10,19H2,1-3H3,(H,20,23)(H,21,22)(H,24,25)	XIRYQRLFHWWWTC
InChI=1S/C23H18O10/c1-11(24)29-16-7-5-15(6-8-16)18-9-17(28)21-19(33-18)10-20(30-12(2)25)22(31-13(3)26)23(21)32-14(4)27/h5-10H,1-4H3	SRVJEQWEVJCHCF
InChI=1S/C20H22O8/c21-10-13-8-4-5-9-14(13)27-20-18(24)17(23)16(22)15(28-20)11-26-19(25)12-6-2-1-3-7-12/h1-9,15-18,20-24H,10-11H2	HHSKNLJWHGXWPK
InChI=1S/C11H18N2O2/c1-3-7(2)9-11(15)13-6-4-5-8(13)10(14)12-9/h7-9H,3-6H2,1-2H3,(H,12,14)	ZDACRNZBFJOLTC
InChI=1S/C15H10O4/c16-9-5-6-11-13(18)8-15(19-14(11)7-9)10-3-1-2-4-12(10)17/h1-8,16-17H	NUGPQONICGTVNA
InChI=1S/C7H5NOS/c9-7-5-3-1-2-4-6(5)10-8-7/h1-4H,(H,8,9)	DMSMPAJRVJJAGA
InChI=1S/C23H30ClN3O/c1-5-27(6-2)13-7-8-16(3)25-23-19-11-9-17(24)14-22(19)26-21-12-10-18(28-4)15-20(21)23/h9-12,14-16H,5-8,13H2,1-4H3,(H,25,26)	GPKJTRJOBQGKQK
InChI=1S/C20H26N2O2/c1-3-10-11-8-14-17-20(12-6-4-5-7-13(12)21(17)2)9-15(16(11)18(20)23)22(14)19(10)24/h4-7,10-11,14-19,23-24H,3,8-9H2,1-2H3	CJDRUOGAGYHKKD
InChI=1S/C13H13ClN2O/c14-7-4-5-11-10(6-7)8-2-1-3-9(13(15)17)12(8)16-11/h4-6,9,16H,1-3H2,(H2,15,17)	FUZYTVDVLBBXDL
InChI=1S/C21H38O9/c1-14(22)9-5-3-6-10-15(11-7-4-8-12-17(23)24)29-21-20(27)19(26)18(25)16(30-21)13-28-2/h15-16,18-21,25-27H,3-13H2,1-2H3,(H,23,24)	IBDPEULNUMJDEE
InChI=1S/C23H29N3O4S/c1-31-13-12-18(24)21(27)25-19(14-16-8-4-2-5-9-16)22(28)26-20(23(29)30)15-17-10-6-3-7-11-17/h2-11,18-20H,12-15,24H2,1H3,(H,25,27)(H,26,28)(H,29,30)	WNJXJJSGUXAIQU
InChI=1S/C15H21NO4/c1-5-12-8-6-7-10(2)13(12)16(11(3)9-20-4)14(17)15(18)19/h6-8,11H,5,9H2,1-4H3,(H,18,19)	LNOOSYCKMKZOJB
InChI=1S/C11H19N5O6/c1-4(12)9(19)15-5(2-7(13)17)10(20)16-6(11(21)22)3-8(14)18/h4-6H,2-3,12H2,1H3,(H2,13,17)(H2,14,18)(H,15,19)(H,16,20)(H,21,22)	LBJYAILUMSUTAM
InChI=1S/C9H13NO2/c1-6(10)9(12)7-3-2-4-8(11)5-7/h2-6,9,11-12H,10H2,1H3	WXFIGDLSSYIKKV
InChI=1S/C12H20N4O7/c13-5-9(18)15-6(1-3-8(14)17)11(21)16-7(12(22)23)2-4-10(19)20/h6-7H,1-5,13H2,(H2,14,17)(H,15,18)(H,16,21)(H,19,20)(H,22,23)	KTSZUNRRYXPZTK
InChI=1S/C18H27N5O12/c19-7(1-4-12(25)26)15(31)22-9(5-13(27)28)17(33)21-8(2-3-11(20)24)16(32)23-10(18(34)35)6-14(29)30/h7-10H,1-6,19H2,(H2,20,24)(H,21,33)(H,22,31)(H,23,32)(H,25,26)(H,27,28)(H,29,30)(H,34,35)	QQYXNKQZINWXGT
InChI=1S/C15H11NS/c1-3-7-13-10(5-1)12-9-17-14-8-4-2-6-11(14)15(12)16-13/h1-8,16H,9H2	ZGOOPZVQMLHPFM
InChI=1S/C22H26N4O5/c23-17(11-15-7-3-1-4-8-15)21(30)24-13-19(27)26-18(22(31)25-14-20(28)29)12-16-9-5-2-6-10-16/h1-10,17-18H,11-14,23H2,(H,24,30)(H,25,31)(H,26,27)(H,28,29)	QVOBNSFUVPLVPE
InChI=1S/C19H28N4O5/c1-3-11(2)16(19(27)28)23-18(26)14(10-15(21)24)22-17(25)13(20)9-12-7-5-4-6-8-12/h4-8,11,13-14,16H,3,9-10,20H2,1-2H3,(H2,21,24)(H,22,25)(H,23,26)(H,27,28)	KIEPQOIQHFKQLK
InChI=1S/C21H29N5O5/c1-11(2)18(23)20(29)26-16(9-12-10-24-14-6-4-3-5-13(12)14)19(28)25-15(21(30)31)7-8-17(22)27/h3-6,10-11,15-16,18,24H,7-9,23H2,1-2H3,(H2,22,27)(H,25,28)(H,26,29)(H,30,31)	NGXQOQNXSGOYOI
InChI=1S/C15H24N4O9/c16-7(1-5-11(21)22)13(25)18-8(2-4-10(17)20)14(26)19-9(15(27)28)3-6-12(23)24/h7-9H,1-6,16H2,(H2,17,20)(H,18,25)(H,19,26)(H,21,22)(H,23,24)(H,27,28)	XHUCVVHRLNPZSZ
InChI=1S/C7H8O/c1-6-2-4-7(8)5-3-6/h2-5,8H,1H3	IWDCLRJOBJJRNH
InChI=1S/C18H27N7O4/c1-10(2)3-15(18(28)29)25-17(27)14(5-12-7-21-9-23-12)24-16(26)13(19)4-11-6-20-8-22-11/h6-10,13-15H,3-5,19H2,1-2H3,(H,20,22)(H,21,23)(H,24,26)(H,25,27)(H,28,29)	PMWSGVRIMIFXQH
InChI=1S/C18H14BrN3O/c19-10-5-6-15-13(9-10)18(17(23)22-15)16-12(7-8-20-18)11-3-1-2-4-14(11)21-16/h1-6,9,20-21H,7-8H2,(H,22,23)	PNLXNAGKABBCNM
InChI=1S/C9H16N2O6/c1-4(12)7(9(16)17)11-8(15)5(10)2-3-6(13)14/h4-5,7,12H,2-3,10H2,1H3,(H,11,15)(H,13,14)(H,16,17)	JSIQVRIXMINMTA
InChI=1S/C50H65NO13/c1-23-13-12-14-24(2)37-27(5)18-31-34(63-46-42(55)49(10,60)39(29(7)62-46)51-43(56)35-26(4)17-30(61-11)19-33(35)52)16-15-25(3)38(31)48(37,9)40(53)36-41(54)50(64-45(36)59)21-28(6)32(44(57)58)22-47(50,8)20-23/h14,17-20,22,25,28-29,31,34,37-39,42,46,52,54-55,60H,12-13,15-16,21H2,1-11H3,(H,51,56)(H,57,58)	KANPTSQTXUUWJP
InChI=1S/C17H23N3O/c1-19(2)12-13-20(17-6-4-5-11-18-17)14-15-7-9-16(21-3)10-8-15/h4-11H,12-14H2,1-3H3	YECBIJXISLIIDS
InChI=1S/C28H34O8/c1-7-9-11-13-16(29)18-20-21(28(6)22(31)15(3)24(33)36-28)19(17(30)14-12-10-8-2)26(4,23(18)32)25(34)27(20,5)35/h7-11,13,19-21,31-32,35H,12,14H2,1-6H3	CXIHBIKIPKUWBP
InChI=1S/C28H32O15/c1-10-18(31)21(34)23(36)27(39-10)40-13-7-14(30)17-15(8-13)41-25(11-3-5-12(38-2)6-4-11)26(20(17)33)43-28-24(37)22(35)19(32)16(9-29)42-28/h3-8,10,16,18-19,21-24,27-32,34-37H,9H2,1-2H3	OFKKUHQXUNAUKP
InChI=1S/C18H23N5O5/c19-8-16(25)22-13(5-6-15(20)24)17(26)23-14(18(27)28)7-10-9-21-12-4-2-1-3-11(10)12/h1-4,9,13-14,21H,5-8,19H2,(H2,20,24)(H,22,25)(H,23,26)(H,27,28)	LJXWZPHEMJSNRC
InChI=1S/C22H25NO8/c1-4-5-11-14(24)15(25)16-12(2)17(26)21(31-16)19(28)22(30-3,23-20(21)29)18(27)13-9-7-6-8-10-13/h5-11,14-15,19,24-25,28H,4H2,1-3H3,(H,23,29)	SLYDIPAXCVVRNY
InChI=1S/C20H13Cl2FN2O5/c21-11-1-3-14(23)10(5-11)8-25-16(26)7-20(19(25)30)13-6-12(22)2-4-15(13)24(18(20)29)9-17(27)28/h1-6H,7-9H2,(H,27,28)	IXKFWNVFUXXEFY
InChI=1S/C13H10O3/c1-3-6-15-10-4-5-11-9(2)7-13(14)16-12(11)8-10/h1,4-5,7-8H,6H2,2H3	NTNZDKLXIBVSQQ
InChI=1S/C24H29NO7/c1-13-14(2)23(29)31-21-16-5-8-24(3,4)32-17(16)11-18(20(13)21)30-12-19(26)25-9-6-15(7-10-25)22(27)28/h11,15H,5-10,12H2,1-4H3,(H,27,28)	XFCRTUBGAGUUPR
InChI=1S/C21H24N2O4/c1-3-13-11-22-9-8-20(25)16-6-4-5-7-17(16)23-12-15(19(24)27-2)14(13)10-18(22)21(20,23)26/h3-7,12,14,18,25-26H,8-11H2,1-2H3	ABALGCGSAUWIRD
InChI=1S/C11H20O2/c1-2-3-4-5-7-10-8-6-9-11(12)13-10/h10H,2-9H2,1H3	YZRXRLLRSPQHDK
InChI=1S/C51H92O6/c1-4-7-10-13-16-19-22-25-28-31-34-37-40-43-49(52)55-46-48(57-51(54)45-42-39-36-33-30-27-24-21-18-15-12-9-6-3)47-56-50(53)44-41-38-35-32-29-26-23-20-17-14-11-8-5-2/h19-24,48H,4-18,25-47H2,1-3H3	SKGWNZXOCSYJQL
InChI=1S/C21H29N5O5/c1-11(2)18(21(30)31)26-20(29)16(7-8-17(23)27)25-19(28)14(22)9-12-10-24-15-6-4-3-5-13(12)15/h3-6,10-11,14,16,18,24H,7-9,22H2,1-2H3,(H2,23,27)(H,25,28)(H,26,29)(H,30,31)	JLTQXEOXIJMCLZ
InChI=1S/C25H26O10/c1-10-19(28)14(26)7-15(35-10)11-3-4-12-17(20(11)29)21(30)13-5-6-24(33)9-23(2,32)8-16(27)25(24,34)18(13)22(12)31/h3-6,10,14-15,19,26,28-29,32-34H,7-9H2,1-2H3	KCOULPRVOZDQEL
InChI=1S/C10H15N5/c1-4-14(5-2)9-6-8(3)13-10-11-7-12-15(9)10/h6-7H,4-5H2,1-3H3	GSNOZLZNQMLSKJ
InChI=1S/C24H23N3O2/c1-15-7-2-3-9-17(15)22-23-19(18-10-4-5-11-20(18)26-23)13-21(27-22)24(28)25-14-16-8-6-12-29-16/h2-5,7,9-11,13,16,27H,6,8,12,14H2,1H3,(H,25,28)	WEXUTYRSGLZPOA
InChI=1S/C13H25N3O6/c1-4-6(2)9(15-11(19)8(14)5-17)12(20)16-10(7(3)18)13(21)22/h6-10,17-18H,4-5,14H2,1-3H3,(H,15,19)(H,16,20)(H,21,22)	ZOPISOXXPQNOCO
InChI=1S/C24H31N3O6/c1-3-14(2)21(25)23(31)26-19(12-15-4-8-17(28)9-5-15)22(30)27-20(24(32)33)13-16-6-10-18(29)11-7-16/h4-11,14,19-21,28-29H,3,12-13,25H2,1-2H3,(H,26,31)(H,27,30)(H,32,33)	NXRNRBOKDBIVKQ
InChI=1S/C18H37N7O4/c1-3-11(2)14(25-15(26)12(20)7-4-5-9-19)16(27)24-13(17(28)29)8-6-10-23-18(21)22/h11-14H,3-10,19-20H2,1-2H3,(H,24,27)(H,25,26)(H,28,29)(H4,21,22,23)	MXMDJEJWERYPMO
InChI=1S/C12H21N3O7/c1-5(2)9(11(20)14-7(4-16)12(21)22)15-10(19)6(13)3-8(17)18/h5-7,9,16H,3-4,13H2,1-2H3,(H,14,20)(H,15,19)(H,17,18)(H,21,22)	QOJJMJKTMKNFEF
InChI=1S/C21H22O10/c22-8-16-18(26)19(27)20(28)21(31-16)29-11-5-12(24)17-13(25)7-14(30-15(17)6-11)9-1-3-10(23)4-2-9/h1-6,14,16,18-24,26-28H,7-8H2	DLIKSSGEMUFQOK
InChI=1S/C6H13NO5/c7-3(1-8)5(11)6(12)4(10)2-9/h1,3-6,9-12H,2,7H2	FZHXIRIBWMQPQF
InChI=1S/C27H42N8O5/c28-12-6-4-10-21(33-24(36)20(30)15-19-16-31-17-32-19)25(37)35-23(14-18-8-2-1-3-9-18)26(38)34-22(27(39)40)11-5-7-13-29/h1-3,8-9,16-17,20-23H,4-7,10-15,28-30H2,(H,31,32)(H,33,36)(H,34,38)(H,35,37)(H,39,40)	ORORADUMMBLNCT
InChI=1S/C19H19ClN2/c20-16-5-6-17-15(12-16)4-3-14-2-1-9-22-19(14)18(17)13-7-10-21-11-8-13/h1-2,5-6,9,12,21H,3-4,7-8,10-11H2	JAUOIFJMECXRGI
InChI=1S/C30H44O3/c1-4-5-6-7-8-9-10-11-12-28(32)33-27-16-15-25-24-14-13-22-21-23(31)17-19-29(22,2)26(24)18-20-30(25,27)3/h4,17,19,21,24-27H,1,5-16,18,20H2,2-3H3	AHMMSNQYOPMLSX
InChI=1S/C22H31N3O8S/c1-13(2)19(24-34(32,33)16-6-4-14(3)5-7-16)21(29)25-10-8-15(9-11-25)20(28)23-17(22(30)31)12-18(26)27/h4-7,13,15,17,19,24H,8-12H2,1-3H3,(H,23,28)(H,26,27)(H,30,31)	UWRCXFLYVGTCAN
InChI=1S/C34H42O19/c1-45-18-9-16(10-19(46-2)26(18)39)5-7-24(37)49-14-23-28(41)30(43)31(44)33(50-23)53-34(15-36)32(29(42)22(13-35)52-34)51-25(38)8-6-17-11-20(47-3)27(40)21(12-17)48-4/h5-12,22-23,28-33,35-36,39-44H,13-15H2,1-4H3	FHIJMQWMMZEFBL
InChI=1S/C14H26N4O6S/c1-7(19)11(18-12(21)8(15)5-6-25-2)13(22)17-9(14(23)24)3-4-10(16)20/h7-9,11,19H,3-6,15H2,1-2H3,(H2,16,20)(H,17,22)(H,18,21)(H,23,24)	SPSSJSICDYYTQN
InChI=1S/C15H28N4O5S/c1-8(2)6-10(18-13(21)9(16)4-5-25-3)14(22)19-11(15(23)24)7-12(17)20/h8-11H,4-7,16H2,1-3H3,(H2,17,20)(H,18,21)(H,19,22)(H,23,24)	QZPXMHVKPHJNTR
InChI=1S/C15H26N4O7/c1-3-7(2)12(17)14(24)18-8(4-5-10(16)20)13(23)19-9(15(25)26)6-11(21)22/h7-9,12H,3-6,17H2,1-2H3,(H2,16,20)(H,18,24)(H,19,23)(H,21,22)(H,25,26)	GECLQMBTZCPAFY
InChI=1S/C17H14O5/c1-20-13-8-7-10(9-14(13)21-2)17-16(19)15(18)11-5-3-4-6-12(11)22-17/h3-9,19H,1-2H3	BXLAVJWSFYZDPF
InChI=1S/C15H12O5/c16-9-3-1-8(2-4-9)13-7-12(19)15-11(18)5-10(17)6-14(15)20-13/h1-6,13,16-18H,7H2	FTVWIRXFELQLPI
InChI=1S/C10H12O4/c1-7-8(3-2-4-9(11)12)5-6-10(13)14-7/h5-6H,2-4H2,1H3,(H,11,12)	QFJCZUUIDDALPA
InChI=1S/C18H18O7/c1-9-5-12(19)16(13(20)6-9)17(21)15-11(18(22)25-4)7-10(23-2)8-14(15)24-3/h5-8,19-20H,1-4H3	YLCJNMGKCHGJRF
InChI=1S/C17H23N3O4/c1-11(17(23)24)19-15(21)14-8-5-9-20(14)16(22)13(18)10-12-6-3-2-4-7-12/h2-4,6-7,11,13-14H,5,8-10,18H2,1H3,(H,19,21)(H,23,24)	JLLJTMHNXQTMCK
InChI=1S/C26H26N6O4/c1-3-13-31-24-22(25(34)32(14-4-2)26(31)35)29-23(30-24)18-7-11-20(12-8-18)36-16-21(33)28-19-9-5-17(15-27)6-10-19/h5-12H,3-4,13-14,16H2,1-2H3,(H,28,33)(H,29,30)	AJBBEYXFRYFVNM
InChI=1S/C19H32O4/c1-2-3-4-5-6-7-8-9-10-11-12-13-16-22-18-15-14-17(23-18)19(20)21/h14-15H,2-13,16H2,1H3,(H,20,21)	CZRCFAOMWRAFIC
InChI=1S/C12H12O5/c1-3-4-7-5-8-9(12(15)17-7)11(14)10(13)6(2)16-8/h3-6,10,13H,1-2H3	SDKXGAICTNHFCN
InChI=1S/C12H19N5O4/c1-6(13)10(18)16-7(2)11(19)17-9(12(20)21)3-8-4-14-5-15-8/h4-7,9H,3,13H2,1-2H3,(H,14,15)(H,16,18)(H,17,19)(H,20,21)	WQVFQXXBNHHPLX
InChI=1S/C8H15NOS2/c9-8(10)4-2-1-3-7-5-6-11-12-7/h7H,1-6H2,(H2,9,10)	FCCDDURTIIUXBY
InChI=1S/C20H26N6O5/c21-14(6-7-17(22)27)18(28)25-15(9-13-10-23-11-24-13)19(29)26-16(20(30)31)8-12-4-2-1-3-5-12/h1-5,10-11,14-16H,6-9,21H2,(H2,22,27)(H,23,24)(H,25,28)(H,26,29)(H,30,31)	LKVCNGLNTAPMSZ
InChI=1S/C25H32O4/c1-14-11-19-20(23(5)9-7-18(28)13-21(14)23)8-10-24(6)22(19)12-15(2)25(24,16(3)26)29-17(4)27/h11,13,19-20,22H,2,7-10,12H2,1,3-6H3	UDKABVSQKJNZBH
InChI=1S/C18H23N5O5S/c19-11(5-9-7-21-12-4-2-1-3-10(9)12)16(25)22-13(6-15(20)24)17(26)23-14(8-29)18(27)28/h1-4,7,11,13-14,21,29H,5-6,8,19H2,(H2,20,24)(H,22,25)(H,23,26)(H,27,28)	GUWJWCHZNGDKBG
InChI=1S/C14H10N2O2/c17-12-8-4-2-6-10(12)13-15-11-7-3-1-5-9(11)14(18)16-13/h1-8,17H,(H,15,16,18)	OVVWPYNVWLHEGE
InChI=1S/C12H21N3O8/c1-5(17)9(15-10(20)6(13)4-16)11(21)14-7(12(22)23)2-3-8(18)19/h5-7,9,16-17H,2-4,13H2,1H3,(H,14,21)(H,15,20)(H,18,19)(H,22,23)	KKKVOZNCLALMPV
InChI=1S/C12H23N3O4S2/c1-20-5-3-8(13)11(18)15-9(4-6-21-2)12(19)14-7-10(16)17/h8-9H,3-7,13H2,1-2H3,(H,14,19)(H,15,18)(H,16,17)	JOYFULUKJRJCSX
InChI=1S/C16H26N6O5/c1-8(2)3-10(17)14(24)21-11(5-13(18)23)15(25)22-12(16(26)27)4-9-6-19-7-20-9/h6-8,10-12H,3-5,17H2,1-2H3,(H2,18,23)(H,19,20)(H,21,24)(H,22,25)(H,26,27)	VIWUBXKCYJGNCL
InChI=1S/C10H14N5O7P/c11-8-5-9(13-2-12-8)15(3-14-5)10-6(17)7(4(1-16)21-10)22-23(18,19)20/h2-4,6-7,10,16-17H,1H2,(H2,11,12,13)(H2,18,19,20)	LNQVTSROQXJCDD
InChI=1S/C34H47NO11/c1-7-35-15-31(16-41-3)20(37)13-21(42-4)33-19-14-32(40)28(45-30(39)18-11-9-8-10-12-18)22(19)34(46-17(2)36,27(38)29(32)44-6)23(26(33)35)24(43-5)25(31)33/h8-12,19-29,37-38,40H,7,13-16H2,1-6H3	XFSBVAOIAHNAPC
InChI=1S/C10H18N4O6/c1-4(10(19)20)13-9(18)6(3-15)14-8(17)5(11)2-7(12)16/h4-6,15H,2-3,11H2,1H3,(H2,12,16)(H,13,18)(H,14,17)(H,19,20)	XTMZYFMTYJNABC
InChI=1S/C50H78O24/c1-18-7-8-50(66-16-18)19(2)32-27(74-50)10-23-21-6-5-20-9-26(24(54)12-48(20,3)22(21)11-31(56)49(23,32)4)67-45-40(64)37(61)41(30(15-53)70-45)71-47-43(73-46-39(63)36(60)34(58)28(13-51)68-46)42(35(59)29(14-52)69-47)72-44-38(62)33(57)25(55)17-65-44/h11,18-21,23-30,32-47,51-55,57-64H,5-10,12-17H2,1-4H3	LELLSYYSZQISHN
InChI=1S/C25H26N4O4/c1-15(22(30)26-14-16-7-5-4-6-8-16)29-23(31)25(2)21-18(11-12-28(25)24(29)32)19-13-17(33-3)9-10-20(19)27-21/h4-10,13,15,27H,11-12,14H2,1-3H3,(H,26,30)	BXZMQZWYVUZBTK
InChI=1S/C17H14O8/c1-23-11-5-7(3-4-8(11)18)15-14(22)13(21)12-9(19)6-10(20)16(24-2)17(12)25-15/h3-6,18-20,22H,1-2H3	IBXCKSUZOFKGSB
InChI=1S/C18H30O4/c1-13(10-12-18(21)22-5)9-11-17(20)15(3)8-6-7-14(2)16(4)19/h8-10,12,14,16-17,19-20H,6-7,11H2,1-5H3	NLZZWSRYPUGPEO
InChI=1S/C15H19NO4/c1-10-5-4-6-11(2)15(10)20-9-12(3)16-13(17)7-8-14(18)19/h4-8,12H,9H2,1-3H3,(H,16,17)(H,18,19)	IHYIZOZHEMEBGX
InChI=1S/C20H28O9/c1-11(27-16(23)8-5-13-3-6-14(22)7-4-13)9-12(2)28-20-19(26)18(25)17(24)15(10-21)29-20/h3-8,11-12,15,17-22,24-26H,9-10H2,1-2H3	RMFDCHYDPYVNFA
InChI=1S/C18H24N4O4/c1-18(2,3)25-17(23)22-10-6-14(7-11-22)24-12-15-20-16(21-26-15)13-4-8-19-9-5-13/h4-5,8-9,14H,6-7,10-12H2,1-3H3	LHZWKWCEAXQUMX
InChI=1S/C10H17N3O8/c11-4(1-7(16)17)8(18)12-5(2-14)9(19)13-6(3-15)10(20)21/h4-6,14-15H,1-3,11H2,(H,12,18)(H,13,19)(H,16,17)(H,20,21)	MGSVBZIBCCKGCY
InChI=1S/C12H11N/c1-3-7-11(8-4-1)13-12-9-5-2-6-10-12/h1-10,13H	DMBHHRLKUKUOEG
InChI=1S/C13H22N4O6/c14-7(6-18)12(21)17-5-1-2-9(17)11(20)16-8(13(22)23)3-4-10(15)19/h7-9,18H,1-6,14H2,(H2,15,19)(H,16,20)(H,22,23)	WNDUPCKKKGSKIQ
InChI=1S/C9H9N3O2/c1-14-9(13)12-8-10-6-4-2-3-5-7(6)11-8/h2-5H,1H3,(H2,10,11,12,13)	TWFZGCMQGLPBSX
InChI=1S/C22H24FN3O2/c23-17-9-7-16(8-10-17)21(27)6-3-13-25-14-11-18(12-15-25)26-20-5-2-1-4-19(20)24-22(26)28/h1-2,4-5,7-10,18H,3,6,11-15H2,(H,24,28)	FEBOTPHFXYHVPL
InChI=1S/C20H26N6O6/c21-14(8-12-9-23-10-24-12)18(29)25-15(5-6-17(22)28)19(30)26-16(20(31)32)7-11-1-3-13(27)4-2-11/h1-4,9-10,14-16,27H,5-8,21H2,(H2,22,28)(H,23,24)(H,25,29)(H,26,30)(H,31,32)	FMRKUXFLLPKVPG
InChI=1S/C20H22O3/c1-6-20(5)11-14(10-12(2)3)22-18-16-13(4)8-7-9-15(16)23-19(21)17(18)20/h6-10,14H,1,11H2,2-5H3	NJVADEFPOCMONF
InChI=1S/C7H8O3/c1-4-3-6(8)5(2)7(9)10-4/h3,8H,1-2H3	VVBIGJOVPZMWGU
InChI=1S/C26H28ClNO/c1-28(2)19-20-29-24-15-13-23(14-16-24)26(22-11-7-4-8-12-22)25(17-18-27)21-9-5-3-6-10-21/h3-16H,17-20H2,1-2H3	XFCLJVABOIYOMF
InChI=1S/C24H34O4/c25-21-13-19(14-22(26)17-21)11-9-7-5-3-1-2-4-6-8-10-12-20-15-23(27)18-24(28)16-20/h13-18,25-28H,1-12H2	VYPCAWOZVBHAHD
InChI=1S/C19H27N5O6/c20-12(6-8-15(21)25)17(27)24-14(10-11-4-2-1-3-5-11)18(28)23-13(19(29)30)7-9-16(22)26/h1-5,12-14H,6-10,20H2,(H2,21,25)(H2,22,26)(H,23,28)(H,24,27)(H,29,30)	HHRAEXBUNGTOGZ
InChI=1S/C3H7NO2/c1-4-2-3(5)6/h4H,2H2,1H3,(H,5,6)	FSYKKLYZXJSNPZ
InChI=1S/C17H32N4O5/c1-5-10(4)14(17(25)26)21-16(24)12(6-7-13(19)22)20-15(23)11(18)8-9(2)3/h9-12,14H,5-8,18H2,1-4H3,(H2,19,22)(H,20,23)(H,21,24)(H,25,26)	RSFGIMMPWAXNML
InChI=1S/C21H38N8O8/c1-10(2)16(29-17(33)11(22)5-7-14(23)30)19(35)27-12(6-8-15(31)32)18(34)28-13(20(36)37)4-3-9-26-21(24)25/h10-13,16H,3-9,22H2,1-2H3,(H2,23,30)(H,27,35)(H,28,34)(H,29,33)(H,31,32)(H,36,37)(H4,24,25,26)	MCYKRRLPKAGWJC
InChI=1S/C24H46N2O5/c1-24(2,3)23(31)26(18-12-8-4-5-9-13-18)15-11-7-6-10-14-25-16-20(28)22(30)21(29)19(25)17-27/h18-22,27-30H,4-17H2,1-3H3	ZJQFNRKCHMXBQG
InChI=1S/C12H14N4O2S/c1-8-7-9(2)15-12(14-8)16-19(17,18)11-5-3-10(13)4-6-11/h3-7H,13H2,1-2H3,(H,14,15,16)	ASWVTGNCAZCNNR
InChI=1S/C20H24O4/c1-24-20(13-7-16-4-10-18(22)11-5-16)14-19(23)12-6-15-2-8-17(21)9-3-15/h2-5,8-11,20-22H,6-7,12-14H2,1H3	PASZRDILCDRSOZ
InChI=1S/C18H26O2/c1-18-9-8-14-13-5-3-12(19)10-11(13)2-4-15(14)16(18)6-7-17(18)20/h10,13-17,20H,2-9H2,1H3	NPAGDVCDWIYMMC
InChI=1S/C18H24N4O7/c19-11(8-10-4-2-1-3-5-10)16(26)21-12(6-7-14(20)23)17(27)22-13(18(28)29)9-15(24)25/h1-5,11-13H,6-9,19H2,(H2,20,23)(H,21,26)(H,22,27)(H,24,25)(H,28,29)	SXJGROGVINAYSH
InChI=1S/C14H23N5O4S/c1-8(14(22)23)18-13(21)11(5-9-6-16-7-17-9)19-12(20)10(15)3-4-24-2/h6-8,10-11H,3-5,15H2,1-2H3,(H,16,17)(H,18,21)(H,19,20)(H,22,23)	CUICVBQQHMKBRJ
InChI=1S/C14H22N6O5/c1-7(19-13(23)9(15)2-3-11(16)21)12(22)20-10(14(24)25)4-8-5-17-6-18-8/h5-7,9-10H,2-4,15H2,1H3,(H2,16,21)(H,17,18)(H,19,23)(H,20,22)(H,24,25)	UWZLBXOBVKRUFE
InChI=1S/C33H41NO4/c1-32(2,31(36)38-3)26-18-16-25(17-19-26)30(35)15-10-22-34-23-20-29(21-24-34)33(37,27-11-6-4-7-12-27)28-13-8-5-9-14-28/h4-9,11-14,16-19,29-30,35,37H,10,15,20-24H2,1-3H3	GOUQSHOAAGQXNJ
InChI=1S/C16H30N4O5/c1-8(2)7-11(20-15(23)13(18)9(3)4)14(22)19-10(16(24)25)5-6-12(17)21/h8-11,13H,5-7,18H2,1-4H3,(H2,17,21)(H,19,22)(H,20,23)(H,24,25)	HGJRMXOWUWVUOA
InChI=1S/C18H19NO3/c1-20-14-3-2-13-5-7-19-6-4-12-8-16-17(22-11-21-16)9-15(12)18(13,19)10-14/h2-3,5,8-9,14H,4,6-7,10-11H2,1H3	TVOFUERNMZTYRM
InChI=1S/C22H30N4O10/c1-11(27)18(23)21(34)26-15(10-17(30)31)20(33)25-14(9-12-5-3-2-4-6-12)19(32)24-13(22(35)36)7-8-16(28)29/h2-6,11,13-15,18,27H,7-10,23H2,1H3,(H,24,32)(H,25,33)(H,26,34)(H,28,29)(H,30,31)(H,35,36)	VPIAKGPFVIBJHL
InChI=1S/C27H22ClNO6/c1-16-23(12-11-20-21(14-25(31)35-26(16)20)18-5-3-2-4-6-18)34-15-24(30)29-22(27(32)33)13-17-7-9-19(28)10-8-17/h2-12,14,22H,13,15H2,1H3,(H,29,30)(H,32,33)	JJSVREANVSQQRU
InChI=1S/C14H16N4/c1-9(2)7-18-8-16-12-13(18)10-5-3-4-6-11(10)17-14(12)15/h3-6,8-9H,7H2,1-2H3,(H2,15,17)	DOUYETYNHWVLEO
InChI=1S/C27H30O15/c1-9-17(31)20(34)22(36)26(39-9)38-8-15-18(32)21(35)23(37)27(41-15)42-25-19(33)16-13(30)6-10(28)7-14(16)40-24(25)11-4-2-3-5-12(11)29/h2-7,9,15,17-18,20-23,26-32,34-37H,8H2,1H3	BJJCTXDEJUWVIC
InChI=1S/C14H26N4O6/c1-3-7(2)11(16)13(22)17-8(4-5-10(15)20)12(21)18-9(6-19)14(23)24/h7-9,11,19H,3-6,16H2,1-2H3,(H2,15,20)(H,17,22)(H,18,21)(H,23,24)	YBJWJQQBWRARLT
InChI=1S/C14H14N2O3S/c1-10(17)16-12-4-8-14(9-5-12)20(18,19)13-6-2-11(15)3-7-13/h2-9H,15H2,1H3,(H,16,17)	WDOCBIHNYYQINH
InChI=1S/C10H18N2O5/c1-5(2)8(10(16)17)12-7(13)4-3-6(11)9(14)15/h5-6,8H,3-4,11H2,1-2H3,(H,12,13)(H,14,15)(H,16,17)	AQAKHZVPOOGUCK
InChI=1S/C20H32N2O2/c1-2-3-4-5-8-11-14-20-15-17(18(16-20)21-22-20)12-9-6-7-10-13-19(23)24/h2-3,6,9,17-18H,4-5,7-8,10-16H2,1H3,(H,23,24)	PEZZZRQWIOKEBE
InChI=1S/C17H19NO3/c19-17(18-10-4-1-5-11-18)7-3-2-6-14-8-9-15-16(12-14)21-13-20-15/h2-3,6-9,12H,1,4-5,10-11,13H2	MXXWOMGUGJBKIW
InChI=1S/C25H26N2O5/c1-3-17-10-24(30)32-25-15(2)21(8-7-19(17)25)31-14-23(29)26-11-16-9-18(13-26)20-5-4-6-22(28)27(20)12-16/h4-8,10,16,18H,3,9,11-14H2,1-2H3	BUCJKBMIQIMZCO
InChI=1S/C14H23N5O4/c1-7(2)11(13(21)18-8(3)14(22)23)19-12(20)10(15)4-9-5-16-6-17-9/h5-8,10-11H,4,15H2,1-3H3,(H,16,17)(H,18,21)(H,19,20)(H,22,23)	KFQDSSNYWKZFOO
InChI=1S/C27H32O14/c1-11-15(28)8-13-14(25(34)35)9-39-26(20(11)13)41-27-24(33)23(32)22(31)18(40-27)10-38-19(29)5-4-12-6-16(36-2)21(30)17(7-12)37-3/h4-7,9,13,15,18,20,22-24,26-28,30-33H,1,8,10H2,2-3H3,(H,34,35)	QTVCLHJYLZANIP
InChI=1S/C23H30N6O4/c1-13(2)7-20(23(32)33)29-22(31)19(9-15-11-25-12-27-15)28-21(30)17(24)8-14-10-26-18-6-4-3-5-16(14)18/h3-6,10-13,17,19-20,26H,7-9,24H2,1-2H3,(H,25,27)(H,28,30)(H,29,31)(H,32,33)	RXEQOXHCHQJMSO
InChI=1S/C10H11NO3/c1-11(7-9(12)13)10(14)8-5-3-2-4-6-8/h2-6H,7H2,1H3,(H,12,13)	PKCSYDDSNIJRIX
InChI=1S/C19H28N4O6S/c1-30-9-8-14(22-17(26)13(20)6-7-16(21)25)18(27)23-15(19(28)29)10-11-2-4-12(24)5-3-11/h2-5,13-15,24H,6-10,20H2,1H3,(H2,21,25)(H,22,26)(H,23,27)(H,28,29)	GQTNWYFWSUFFRA
InChI=1S/C21H34N6O5/c1-3-12(2)17(22)19(30)26-15(5-4-10-25-21(23)24)18(29)27-16(20(31)32)11-13-6-8-14(28)9-7-13/h6-9,12,15-17,28H,3-5,10-11,22H2,1-2H3,(H,26,30)(H,27,29)(H,31,32)(H4,23,24,25)	CWJQMCPYXNVMBS
InChI=1S/C18H26N4O5/c1-10(2)15(17(25)21-13(18(26)27)9-14(20)23)22-16(24)12(19)8-11-6-4-3-5-7-11/h3-7,10,12-13,15H,8-9,19H2,1-2H3,(H2,20,23)(H,21,25)(H,22,24)(H,26,27)	GOUWCZRDTWTODO
InChI=1S/C20H29N3O4/c1-3-13(2)17(23-18(24)15-10-7-11-21-15)19(25)22-16(20(26)27)12-14-8-5-4-6-9-14/h4-6,8-9,13,15-17,21H,3,7,10-12H2,1-2H3,(H,22,25)(H,23,24)(H,26,27)	BCNRNJWSRFDPTQ
InChI=1S/C15H27N3O6/c1-5-8(4)12(18-13(21)9(16)6-10(19)20)14(22)17-11(7(2)3)15(23)24/h7-9,11-12H,5-6,16H2,1-4H3,(H,17,22)(H,18,21)(H,19,20)(H,23,24)	KYQNAIMCTRZLNP
InChI=1S/C15H20N4O6/c16-7-13(22)18-10(5-8-1-3-9(20)4-2-8)14(23)19-11(15(24)25)6-12(17)21/h1-4,10-11,20H,5-7,16H2,(H2,17,21)(H,18,22)(H,19,23)(H,24,25)	YJDALMUYJIENAG
InChI=1S/C13H25N7O5S/c14-6(2-1-3-18-13(16)17)10(22)20-8(5-26)11(23)19-7(12(24)25)4-9(15)21/h6-8,26H,1-5,14H2,(H2,15,21)(H,19,23)(H,20,22)(H,24,25)(H4,16,17,18)	NAARDJBSSPUGCF
InChI=1S/C18H28N4O6/c19-8-2-1-3-14(21-16(25)13(20)10-23)17(26)22-15(18(27)28)9-11-4-6-12(24)7-5-11/h4-7,13-15,23-24H,1-3,8-10,19-20H2,(H,21,25)(H,22,26)(H,27,28)	QJKPECIAWNNKIT
InChI=1S/C22H22FN3O2/c23-17-9-7-16(8-10-17)21(27)6-3-13-25-14-11-18(12-15-25)26-20-5-2-1-4-19(20)24-22(26)28/h1-2,4-5,7-11H,3,6,12-15H2,(H,24,28)	RMEDXOLNCUSCGS
InChI=1S/C21H41N7O6/c1-10(2)9-14(17(30)26-13(20(33)34)7-6-8-25-21(23)24)27-19(32)16(11(3)4)28-18(31)15(22)12(5)29/h10-16,29H,6-9,22H2,1-5H3,(H,26,30)(H,27,32)(H,28,31)(H,33,34)(H4,23,24,25)	GUMXSMLTSWFZIG
InChI=1S/C10H12O3/c1-7(12)8-2-3-10(13)9(6-8)4-5-11/h2-3,6,11,13H,4-5H2,1H3	KLCSKEIAIWQUEE
InChI=1S/C10H18N4O6/c11-5(4-15)9(18)13-3-8(17)14-6(10(19)20)1-2-7(12)16/h5-6,15H,1-4,11H2,(H2,12,16)(H,13,18)(H,14,17)(H,19,20)	SNVIOQXAHVORQM
InChI=1S/C14H26N8O6/c15-6(2-1-3-20-14(18)19)11(25)21-7(4-9(16)23)12(26)22-8(13(27)28)5-10(17)24/h6-8H,1-5,15H2,(H2,16,23)(H2,17,24)(H,21,25)(H,22,26)(H,27,28)(H4,18,19,20)	USNSOPDIZILSJP
InChI=1S/C20H37N7O8/c1-10(2)8-14(27-16(31)11(21)9-28)18(33)25-12(4-3-7-24-20(22)23)17(32)26-13(19(34)35)5-6-15(29)30/h10-14,28H,3-9,21H2,1-2H3,(H,25,33)(H,26,32)(H,27,31)(H,29,30)(H,34,35)(H4,22,23,24)	JVUPVGXOQVAHTE
InChI=1S/C20H22N2O10/c1-9-6-11(25)7-12(29-3)15(9)19(27)32-16-13(8-23)31-18(17(16)30-10(2)24)22-5-4-14(26)21-20(22)28/h4-7,13,16-18,23,25H,8H2,1-3H3,(H,21,26,28)	ULPUBSPPYRXUOZ
InChI=1S/C36H54O12/c1-10-34(7,43)19-13-17-24(5)31(41)46-28-26(22-37)45-33(48-36(9,12-3)21-15-16-23(4)30(39)40)27(38)29(28)47-32(42)25(6)18-14-20-35(8,44)11-2/h10-12,16-18,26-29,33,37-38,43-44H,1-3,13-15,19-22H2,4-9H3,(H,39,40)	BSTJXYXEZBMPBY
InChI=1S/C12H12O4/c1-7-4-12(13)16-9-6-11(15-3)10(14-2)5-8(7)9/h4-6H,1-3H3	GBYDSYPGGDKWGZ
InChI=1S/C28H36O7/c1-15(29)33-20-13-18-24(2,3)19(30)8-10-25(18,4)17-7-11-26(5)21(16-9-12-32-14-16)34-23(31)22-28(26,35-22)27(17,20)6/h9,12,14,17-18,20-22H,7-8,10-11,13H2,1-6H3	ROWFSYNHZPRCKO
InChI=1S/C14H24N4O5S/c1-24-6-4-9(14(22)23)17-13(21)10(7-11(15)19)18-12(20)8-3-2-5-16-8/h8-10,16H,2-7H2,1H3,(H2,15,19)(H,17,21)(H,18,20)(H,22,23)	KQCCDMFIALWGTL
InChI=1S/C24H14O5/c25-14-7-9-17-20(11-14)28-21-12-15(26)8-10-18(21)24(17)19-6-2-4-13-3-1-5-16(22(13)19)23(27)29-24/h1-12,25-26H	FTUOFHGOGJGQAB
InChI=1S/C15H11NO3/c17-14(18)9-16-12-7-3-1-5-10(12)15(19)11-6-2-4-8-13(11)16/h1-8H,9H2,(H,17,18)	UOMKBIIXHQIERR
InChI=1S/C12H21N5O7/c13-5(1-2-8(14)19)10(21)16-6(3-9(15)20)11(22)17-7(4-18)12(23)24/h5-7,18H,1-4,13H2,(H2,14,19)(H2,15,20)(H,16,21)(H,17,22)(H,23,24)	RMOCFPBLHAOTDU
InChI=1S/C20H30N6O5/c21-14(3-1-9-24-20(22)23)18(29)26-10-2-4-16(26)17(28)25-15(19(30)31)11-12-5-7-13(27)8-6-12/h5-8,14-16,27H,1-4,9-11,21H2,(H,25,28)(H,30,31)(H4,22,23,24)	OWSMKCJUBAPHED
InChI=1S/C21H18O11/c22-9-3-1-8(2-4-9)13-7-12(24)15-11(23)5-10(6-14(15)31-13)30-21-18(27)16(25)17(26)19(32-21)20(28)29/h1-7,16-19,21-23,25-27H,(H,28,29)	JBFOLLJCGUCDQP
InChI=1S/C14H14N2O2/c1-9-5-3-7-12(10(9)2)16-13-11(14(17)18)6-4-8-15-13/h3-8H,1-2H3,(H,15,16)(H,17,18)	XEQIPELDMSEBJG
InChI=1S/C16H28N6O8/c17-8(3-5-11(23)24)13(27)21-9(2-1-7-20-16(18)19)14(28)22-10(15(29)30)4-6-12(25)26/h8-10H,1-7,17H2,(H,21,27)(H,22,28)(H,23,24)(H,25,26)(H,29,30)(H4,18,19,20)	CGYDXNKRIMJMLV
InChI=1S/C23H26N4O4S/c24-17(11-15-12-25-18-9-5-4-8-16(15)18)21(28)27-20(13-32)22(29)26-19(23(30)31)10-14-6-2-1-3-7-14/h1-9,12,17,19-20,25,32H,10-11,13,24H2,(H,26,29)(H,27,28)(H,30,31)	DTPARJBMONKGGC
InChI=1S/C16H22N4O7/c17-10(7-21)14(24)19-11(5-8-1-3-9(22)4-2-8)15(25)20-12(16(26)27)6-13(18)23/h1-4,10-12,21-22H,5-7,17H2,(H2,18,23)(H,19,24)(H,20,25)(H,26,27)	PQEQXWRVHQAAKS
InChI=1S/C20H35NO2/c1-2-3-4-5-6-7-8-9-10-11-12-13-14-15-16-17-20(23)21-18-19-22/h3-4,6-7,9-10,22H,2,5,8,11-19H2,1H3,(H,21,23)	HBJXRRXWHSHZPU
InChI=1S/C15H11N/c1-2-7-13(8-3-1)15-14-9-5-4-6-12(14)10-11-16-15/h1-11H	LPCWDYWZIWDTCV
InChI=1S/C34H63N5O9/c1-17(2)12-23(37-33(47)31(21(9)10)39-34(48)30(20(7)8)38-27(42)14-19(5)6)25(40)15-28(43)35-22(11)32(46)36-24(13-18(3)4)26(41)16-29(44)45/h17-26,30-31,40-41H,12-16H2,1-11H3,(H,35,43)(H,36,46)(H,37,47)(H,38,42)(H,39,48)(H,44,45)	FAXGPCHRFPCXOO
InChI=1S/C13H26N4O5/c1-7(16-12(20)10(15)8(2)18)11(19)17-9(13(21)22)5-3-4-6-14/h7-10,18H,3-6,14-15H2,1-2H3,(H,16,20)(H,17,19)(H,21,22)	ZUXQFMVPAYGPFJ
InChI=1S/C20H26N4O7/c1-10(25)17(20(30)31)24-19(29)15(6-7-16(26)27)23-18(28)13(21)8-11-9-22-14-5-3-2-4-12(11)14/h2-5,9-10,13,15,17,22,25H,6-8,21H2,1H3,(H,23,28)(H,24,29)(H,26,27)(H,30,31)	SNJAPSVIPKUMCK
InChI=1S/C19H33N7O6/c1-10(21)16(28)25-14(7-12-8-22-9-23-12)17(29)26-15(11(2)27)18(30)24-13(19(31)32)5-3-4-6-20/h8-11,13-15,27H,3-7,20-21H2,1-2H3,(H,22,23)(H,24,30)(H,25,28)(H,26,29)(H,31,32)	UXBSKVLNMZTDSM
InChI=1S/C23H35N7O4/c1-3-13(2)19(22(33)34)30-21(32)18(11-14-12-28-17-9-5-4-7-15(14)17)29-20(31)16(24)8-6-10-27-23(25)26/h4-5,7,9,12-13,16,18-19,28H,3,6,8,10-11,24H2,1-2H3,(H,29,31)(H,30,32)(H,33,34)(H4,25,26,27)	POZKLUIXMHIULG
InChI=1S/C17H32N6O6/c1-3-9(2)13(23-14(26)10(18)6-7-12(24)25)15(27)22-11(16(28)29)5-4-8-21-17(19)20/h9-11,13H,3-8,18H2,1-2H3,(H,22,27)(H,23,26)(H,24,25)(H,28,29)(H4,19,20,21)	QIQABBIDHGQXGA
InChI=1S/C12H8O4/c1-14-9-6-7-2-3-10(13)16-11(7)8-4-5-15-12(8)9/h2-6H,1H3	DLCJNIBLOSKIQW
InChI=1S/C22H16O6/c1-7-4-9(23)15-18-13(7)10(24)5-8-14(18)19-16(20(15)27)11(25)6-12(26)17(19)21(28)22(8,2)3/h4-6,23-26H,1-3H3	ABLACSIRCKEUOB
InChI=1S/C14H13N3/c1-3-7-13-10-11(2)15-14(17-13)16-12-8-5-4-6-9-12/h4-6,8-10H,1-2H3,(H,15,16,17)	CIFWZNRJIBNXRE
InChI=1S/C14H25N3O6/c1-7(2)6-10(13(21)16-8(3)14(22)23)17-12(20)9(15)4-5-11(18)19/h7-10H,4-6,15H2,1-3H3,(H,16,21)(H,17,20)(H,18,19)(H,22,23)	HVYWQYLBVXMXSV
InChI=1S/C15H29N7O6/c1-7(23)11(17)13(26)21-8(3-2-6-20-15(18)19)12(25)22-9(14(27)28)4-5-10(16)24/h7-9,11,23H,2-6,17H2,1H3,(H2,16,24)(H,21,26)(H,22,25)(H,27,28)(H4,18,19,20)	LHUBVKCLOVALIA
InChI=1S/C27H30O15/c28-7-15-19(34)20(35)23(38)27(41-15)42-24-16(8-29)40-26(22(37)21(24)36)18-12(32)5-11(31)17-13(33)6-14(39-25(17)18)9-1-3-10(30)4-2-9/h1-6,15-16,19-24,26-32,34-38H,7-8H2	NDSUKTASTPEKBX
InChI=1S/C20H32O3/c1-6-18(3,23)13-10-15-14(2)8-9-16-19(15,4)11-7-12-20(16,5)17(21)22/h6,15-16,23H,1-2,7-13H2,3-5H3,(H,21,22)	LMODNMXJBXUOQF
InChI=1S/C19H27N3O4S/c1-21-13-17(16-5-3-4-6-18(16)21)19(23)26-14-15-7-10-22(11-8-15)12-9-20-27(2,24)25/h3-6,13,15,20H,7-12,14H2,1-2H3	MOZPSIXKYJUTKI
InChI=1S/C18H37N9O4/c1-10(2)9-13(16(30)31)27-15(29)12(6-4-8-25-18(22)23)26-14(28)11(19)5-3-7-24-17(20)21/h10-13H,3-9,19H2,1-2H3,(H,26,28)(H,27,29)(H,30,31)(H4,20,21,24)(H4,22,23,25)	XEPSCVXTCUUHDT
InChI=1S/C16H27N5O5/c1-4-8(2)13(16(25)26)21-14(23)11(5-10-6-18-7-19-10)20-15(24)12(17)9(3)22/h6-9,11-13,22H,4-5,17H2,1-3H3,(H,18,19)(H,20,24)(H,21,23)(H,25,26)	WBCCCPZIJIJTSD
InChI=1S/C28H35NO7/c1-26(2)15-16-27(3,36-25(26)35-6)14-13-17-7-12-20-21(22(17)30)28(32,23(34-5)24(31)29-20)18-8-10-19(33-4)11-9-18/h7-14,23,25,30,32H,15-16H2,1-6H3,(H,29,31)	KMVGZHAXSWPDLJ
InChI=1S/C18H23N3O2S/c1-2-24(22,23)21-16-10-6-9-15(11-16)18(17-12-19-13-20-17)14-7-4-3-5-8-14/h6,9-13,21H,2-5,7-8H2,1H3,(H,19,20)	MTZVJHSZYMWIAG
InChI=1S/C11H14N2O4/c12-10(14)16-6-9(7-17-11(13)15)8-4-2-1-3-5-8/h1-5,9H,6-7H2,(H2,12,14)(H2,13,15)	WKGXYQFOCVYPAC
InChI=1S/C13H24N4O5/c1-3-7(2)11(13(21)22)17-10(19)6-16-12(20)8(14)4-5-9(15)18/h7-8,11H,3-6,14H2,1-2H3,(H2,15,18)(H,16,20)(H,17,19)(H,21,22)	GNMQDOGFWYWPNM
InChI=1S/C16H30N4O5/c1-5-9(4)13(16(24)25)20-14(22)10(6-7-11(17)21)19-15(23)12(18)8(2)3/h8-10,12-13H,5-7,18H2,1-4H3,(H2,17,21)(H,19,23)(H,20,22)(H,24,25)	CPTQYHDSVGVGDZ
InChI=1S/C16H14O3/c1-19-16-11-15(18)14(17)10-13(16)9-5-8-12-6-3-2-4-7-12/h2-11,17H,1H3	LUZUAYAKZLCOCQ
InChI=1S/C30H59NO10/c1-21(31-19-26(35)36)23(34)17-15-13-11-9-7-5-3-4-6-8-10-12-14-16-18-24(22(2)33)40-30-29(39)28(38)27(37)25(20-32)41-30/h21-25,27-34,37-39H,3-20H2,1-2H3,(H,35,36)	BFJZLVDYMQIIMI
InChI=1S/C15H14Cl2F3N3O3/c1-3-26-13(24)10(17)4-8-5-12(11(18)6-9(8)16)23-15(25)22(14(19)20)7(2)21-23/h5-6,10,14H,3-4H2,1-2H3	MLKCGVHIFJBRCD
InChI=1S/C24H30O12/c1-11-8-16(27)24(32)14(21(31)33-7-6-12-2-4-13(26)5-3-12)10-34-22(17(11)24)36-23-20(30)19(29)18(28)15(9-25)35-23/h2-5,10-11,15,17-20,22-23,25-26,28-30,32H,6-9H2,1H3	KBDOXLBZVFQTMH
InChI=1S/C11H11Br2N5O/c12-5-4-6-8(19)17-3-1-2-11(17)9(15-10(14)16-11)18(6)7(5)13/h4,9H,1-3H2,(H3,14,15,16)	MKCFBJDWCJAOTN
InChI=1S/C10H13N4O7PS/c15-6-4(1-20-22(17,18)19)21-10(7(6)16)14-3-13-5-8(14)11-2-12-9(5)23/h2-4,6-7,10,15-16H,1H2,(H,11,12,23)(H2,17,18,19)	ZKRFOXLVOKTUTA
InChI=1S/C24H26O8/c1-7-12(2)21(26)30-20-19(29-22(27)24(6)13(3)31-24)15-10-14-8-9-18(25)28-16(14)11-17(15)32-23(20,4)5/h7-11,13,19-20H,1-6H3	SHZIIRHXBSCNRY
InChI=1S/C12H14O4/c1-7(2)6-8-4-3-5-9(11(13)14)10(8)12(15)16/h3-5,7H,6H2,1-2H3,(H,13,14)(H,15,16)	WXVFMRKUWGIPRB
InChI=1S/C18H23N5O4/c1-11(18(26)27)22-17(25)15(8-13-9-20-10-21-13)23-16(24)14(19)7-12-5-3-2-4-6-12/h2-6,9-11,14-15H,7-8,19H2,1H3,(H,20,21)(H,22,25)(H,23,24)(H,26,27)	PMKIMKUGCSVFSV
InChI=1S/C14H24N4O7/c1-3-6(2)11(18-12(22)7(15)4-10(20)21)13(23)17-8(14(24)25)5-9(16)19/h6-8,11H,3-5,15H2,1-2H3,(H2,16,19)(H,17,23)(H,18,22)(H,20,21)(H,24,25)	CYCKJEFVFNRWEZ
InChI=1S/C16H13N/c1-12-6-8-14(9-7-12)16-15-5-3-2-4-13(15)10-11-17-16/h2-11H,1H3	QJAZVTOBOGKESU
InChI=1S/C30H48O4/c1-25(2)12-14-30(24(33)34)15-13-28(6)18(19(30)16-25)8-9-22-27(5)17-20(31)23(32)26(3,4)21(27)10-11-29(22,28)7/h8,19-23,31-32H,9-17H2,1-7H3,(H,33,34)	MDZKJHQSJHYOHJ
InChI=1S/C16H30N6O6S/c1-29-8-6-9(17)13(25)21-10(4-5-12(23)24)14(26)22-11(15(27)28)3-2-7-20-16(18)19/h9-11H,2-8,17H2,1H3,(H,21,25)(H,22,26)(H,23,24)(H,27,28)(H4,18,19,20)	KQBJYJXPZBNEIK
InChI=1S/C23H43N5O7/c1-5-14(4)19(25)22(33)26-15(9-10-18(29)30)20(31)28-17(12-13(2)3)21(32)27-16(23(34)35)8-6-7-11-24/h13-17,19H,5-12,24-25H2,1-4H3,(H,26,33)(H,27,32)(H,28,31)(H,29,30)(H,34,35)	WPWDDEXXBYJWAU
InChI=1S/C21H23NO/c1-22(2)20(18-10-4-3-5-11-18)15-16-23-21-14-8-12-17-9-6-7-13-19(17)21/h3-14,20H,15-16H2,1-2H3	USRHYDPUVLEVMC
InChI=1S/C16H26N6O5/c1-3-8(2)13(18)15(25)21-10(4-9-6-19-7-20-9)14(24)22-11(16(26)27)5-12(17)23/h6-8,10-11,13H,3-5,18H2,1-2H3,(H2,17,23)(H,19,20)(H,21,25)(H,22,24)(H,26,27)	ZXIGYKICRDFISM
InChI=1S/C18H23N3O9/c19-11(7-9-1-3-10(22)4-2-9)16(27)21-13(8-15(25)26)17(28)20-12(18(29)30)5-6-14(23)24/h1-4,11-13,22H,5-8,19H2,(H,20,28)(H,21,27)(H,23,24)(H,25,26)(H,29,30)	YGKVNUAKYPGORG
InChI=1S/C25H27NO6/c1-14-16(6-7-23(27)26-10-8-15(9-11-26)24(28)29)25(30)32-21-13-22-19(12-18(14)21)17-4-2-3-5-20(17)31-22/h12-13,15H,2-11H2,1H3,(H,28,29)	BMLWBZAVQVXKPY
InChI=1S/C17H20N4S/c1-12-11-13-16(21-9-7-20(2)8-10-21)18-14-5-3-4-6-15(14)19-17(13)22-12/h3-6,11,19H,7-10H2,1-2H3	KVWDHTXUZHCGIO
InChI=1S/C19H31N9O8/c20-10(7-29)15(32)27-13(5-14(30)31)17(34)28-12(4-9-6-23-8-25-9)16(33)26-11(18(35)36)2-1-3-24-19(21)22/h6,8,10-13,29H,1-5,7,20H2,(H,23,25)(H,26,33)(H,27,32)(H,28,34)(H,30,31)(H,35,36)(H4,21,22,24)	FQMGYZLWRPQDCW
InChI=1S/C9H9Cl2N3O/c10-6-2-1-3-7(11)5(6)4-8(15)14-9(12)13/h1-3H,4H2,(H4,12,13,14,15)	INJOMKTZOLKMBF
InChI=1S/C23H27N3O5/c1-15-11-20(28)30-22-16-5-6-23(2,3)31-17(16)12-18(21(15)22)29-13-19(27)25-7-4-9-26-10-8-24-14-26/h8,10-12,14H,4-7,9,13H2,1-3H3,(H,25,27)	LHFYUFSFCQDQKD
InChI=1S/C13H10N2O3/c16-10-7-5-9(6-8-10)14-15-12-4-2-1-3-11(12)13(17)18/h1-8,16H,(H,17,18)	DWQOTEPNRWVUDA
InChI=1S/C19H26N4O6/c1-9(24)15(20)17(26)23-16(10(2)25)18(27)22-14(19(28)29)7-11-8-21-13-6-4-3-5-12(11)13/h3-6,8-10,14-16,21,24-25H,7,20H2,1-2H3,(H,22,27)(H,23,26)(H,28,29)	CSZFFQBUTMGHAH
InChI=1S/C24H30O8/c1-9-8-23(9)19(29)14-15(28)16(31-10(2)25)18-21(4,5)13(27)7-12-22(18,6)17(14)24(12,30)20(23)32-11(3)26/h9,12,15-16,18,20,28,30H,7-8H2,1-6H3	KJZXTHWPZAGWHW
InChI=1S/C19H34O3/c1-15(2)22-18(20)14-17(4)11-8-10-16(3)12-9-13-19(5,6)21-7/h8,11,14-16H,9-10,12-13H2,1-7H3	NFGXHKASABOEEW
InChI=1S/C20H26O7/c1-11-5-4-6-14(9-21)8-17-18(13(3)20(25)27-17)16(7-11)26-19(24)12(2)15(23)10-22/h5,8,15-18,21-23H,2-4,6-7,9-10H2,1H3	ZTDFZLVUIVPZDU
InChI=1S/C42H71NO29/c1-11(2)4-19(49)68-39-31(60)26(55)35(16(8-46)65-39)70-38-29(58)23(52)20(12(3)63-38)43-14-5-13(6-44)34(25(54)21(14)50)69-41-32(61)27(56)37(17(9-47)66-41)72-42-33(62)28(57)36(18(10-48)67-42)71-40-30(59)24(53)22(51)15(7-45)64-40/h5,11-12,14-18,20-48,50-62H,4,6-10H2,1-3H3	CLQVYHFCGNGQEU
InChI=1S/C20H27N5O5/c1-10(2)17(20(29)30)25-19(28)15(8-16(22)26)24-18(27)13(21)7-11-9-23-14-6-4-3-5-12(11)14/h3-6,9-10,13,15,17,23H,7-8,21H2,1-2H3,(H2,22,26)(H,24,27)(H,25,28)(H,29,30)	XZSJDSBPEJBEFZ
InChI=1S/C25H30O7/c1-12-21(5)11-16-22(6,24(12)19(28)31-13(2)25(24,30)18(21)27)9-8-14-15(23(16,7)29)10-17(26)32-20(14,3)4/h8,10,13,16,29-30H,1,9,11H2,2-7H3	IJLFVBWYDPGYDN
InChI=1S/C6H8N2O2/c1-8-3-5(7-4-8)2-6(9)10/h3-4H,2H2,1H3,(H,9,10)	ZHCKPJGJQOPTLB
InChI=1S/C25H39N5O8/c1-14(2)21(27)24(36)30-19(13-15-6-8-16(31)9-7-15)23(35)28-17(10-11-20(32)33)22(34)29-18(25(37)38)5-3-4-12-26/h6-9,14,17-19,21,31H,3-5,10-13,26-27H2,1-2H3,(H,28,35)(H,29,34)(H,30,36)(H,32,33)(H,37,38)	SPJISVNFLCWKDN
InChI=1S/C16H14OS/c1-10(2)11-7-5-9-14-15(11)16(17)12-6-3-4-8-13(12)18-14/h3-10H,1-2H3	YIKSHDNOAYSSPX
InChI=1S/C21H24O5/c1-5-6-16-12-21(24-4,20(23-3)11-17(16)22)14(2)9-15-7-8-18-19(10-15)26-13-25-18/h5,7-8,10-12,14H,1,6,9,13H2,2-4H3	SMOHLDSEWHACKE
InChI=1S/C24H28N4O6/c1-13(29)21(23(32)27-20(24(33)34)10-14-6-8-16(30)9-7-14)28-22(31)18(25)11-15-12-26-19-5-3-2-4-17(15)19/h2-9,12-13,18,20-21,26,29-30H,10-11,25H2,1H3,(H,27,32)(H,28,31)(H,33,34)	WTRQBSSQBKRNKV
InChI=1S/C14H20N3O5PS/c1-5-19-14(18)11-9-17-12(15-10(11)4)8-13(16-17)22-23(24,20-6-2)21-7-3/h8-9H,5-7H2,1-4H3	JOOMJVFZQRQWKR
InChI=1S/C11H15NO/c1-11(2,3)12(13)9-10-7-5-4-6-8-10/h4-9H,1-3H3	IYSYLWYGCWTJSG
InChI=1S/C16H31N3O4/c1-8(2)7-11(18-15(21)12(17)9(3)4)14(20)19-13(10(5)6)16(22)23/h8-13H,7,17H2,1-6H3,(H,18,21)(H,19,20)(H,22,23)	KANQPJDDXIYZJS
InChI=1S/C26H30N2O2/c1-8-24(6)13-12-16-22(2,3)14-10-9-11-15-17(14)18-19(28-15)23(4,5)20-21(30-20)26(24,27-7)25(16,18)29/h8-11,16,20-21,28-29H,1,12-13H2,2-6H3	RVIIZRJMWFSNER
InChI=1S/C9H16N4O5/c1-4(12-7(15)3-10)8(16)13-5(9(17)18)2-6(11)14/h4-5H,2-3,10H2,1H3,(H2,11,14)(H,12,15)(H,13,16)(H,17,18)	BRFJMRSRMOMIMU
InChI=1S/C11H14N2O/c1-14-9-2-3-11-10(6-9)8(4-5-12)7-13-11/h2-3,6-7,13H,4-5,12H2,1H3	JTEJPPKMYBDEMY
InChI=1S/C14H21N5O7/c1-6(20)11(13(24)18-9(14(25)26)3-10(21)22)19-12(23)8(15)2-7-4-16-5-17-7/h4-6,8-9,11,20H,2-3,15H2,1H3,(H,16,17)(H,18,24)(H,19,23)(H,21,22)(H,25,26)	XHQYFGPIRUHQIB
InChI=1S/C20H27N5O5/c1-10(2)17(20(29)30)25-19(28)15(24-18(27)13(21)8-16(22)26)7-11-9-23-14-6-4-3-5-12(11)14/h3-6,9-10,13,15,17,23H,7-8,21H2,1-2H3,(H2,22,26)(H,24,27)(H,25,28)(H,29,30)	YQPSDMUGFKJZHR
InChI=1S/C32H27ClN4O5/c33-20-7-5-6-19(16-20)28-27-23(21-8-1-3-10-24(21)34-27)17-26-30(39)37(32(42)36(26)28)25-11-4-2-9-22(25)29(38)35-14-12-18(13-15-35)31(40)41/h1-11,16,18,26,28,34H,12-15,17H2,(H,40,41)	CBXGQKNSTJDJQF
InChI=1S/C20H30O2/c1-2-3-4-5-6-7-8-9-10-11-12-13-14-16-19-17-15-18-20(21)22-19/h6-7,9-10,12-14,16,19H,2-5,8,11,15,17-18H2,1H3	QZMAEYDIHWEEAF
InChI=1S/C20H25N5O2/c1-27-12-6-11-25-18(21)16(20(26)22-13-7-2-3-8-13)17-19(25)24-15-10-5-4-9-14(15)23-17/h4-5,9-10,13H,2-3,6-8,11-12,21H2,1H3,(H,22,26)	VNOFYGGJZCEPAH
InChI=1S/C25H26O10/c1-10-20(29)15(26)7-16(35-10)12-5-6-14-19(22(12)31)24(33)13-4-3-11(21(30)18(13)23(14)32)8-25(2,34)9-17(27)28/h3-6,10,15-16,20,26,29-31,34H,7-9H2,1-2H3,(H,27,28)	LKLNNJGYAYDANM
InChI=1S/C30H28O13/c31-16-5-1-14(2-6-16)3-10-24(35)40-13-23-25(36)27(38)28(39)30(43-23)42-21-9-7-17-19(33)12-22(41-29(17)26(21)37)15-4-8-18(32)20(34)11-15/h1-11,22-23,25,27-28,30-32,34,36-39H,12-13H2	PHQCFARQBSPGHM
InChI=1S/C21H24N2O3/c1-3-11-10-23-15-8-13(11)21(19(25)26-2)16(23)9-20(18(21)24)12-6-4-5-7-14(12)22-17(15)20/h3-7,13,15-18,22,24H,8-10H2,1-2H3	RLUORQGMBKDXPO
InChI=1S/C19H30N4O5/c1-12(24)16(19(27)28)23-18(26)15(11-13-7-3-2-4-8-13)22-17(25)14(21)9-5-6-10-20/h2-4,7-8,12,14-16,24H,5-6,9-11,20-21H2,1H3,(H,22,25)(H,23,26)(H,27,28)	UDXSLGLHFUBRRM
InChI=1S/C18H25N3O7S/c1-29-7-6-13(18(27)28)20-17(26)14(8-10-2-4-11(22)5-3-10)21-16(25)12(19)9-15(23)24/h2-5,12-14,22H,6-9,19H2,1H3,(H,20,26)(H,21,25)(H,23,24)(H,27,28)	WOKXEQLPBLLWHC
InChI=1S/C36H39NO17/c1-14-8-20(11-22(40)26(14)32(44)37-17(4)33(45)46)51-35(48)28-16(3)9-21(52-34(47)27-15(2)7-19(49-6)10-23(27)41)12-24(28)53-36-31(50-18(5)39)30(43)29(42)25(13-38)54-36/h7-12,17,25,29-31,36,38,40-43H,13H2,1-6H3,(H,37,44)(H,45,46)	RBFOMTAWEHHDSX
InChI=1S/C10H20N2S4/c1-5-11(6-2)9(13)15-16-10(14)12(7-3)8-4/h5-8H2,1-4H3	AUZONCFQVSMFAP
InChI=1S/C19H32N2O5/c1-4-8-14(19(25)26-5-2)20-12(3)17(22)21-15-10-7-6-9-13(15)11-16(21)18(23)24/h12-16,20H,4-11H2,1-3H3,(H,23,24)	IPVQLZZIHOAWMC
InChI=1S/C24H23NO6/c1-14-20(11-10-17-16-8-5-9-18(16)24(29)31-22(14)17)30-13-21(26)25-19(23(27)28)12-15-6-3-2-4-7-15/h2-4,6-7,10-11,19H,5,8-9,12-13H2,1H3,(H,25,26)(H,27,28)	WIEAECBLYFKUAS
InChI=1S/C14H12O4/c1-18-9-6-7-11(13(16)8-9)14(17)10-4-2-3-5-12(10)15/h2-8,15-16H,1H3	MEZZCSHVIGVWFI
InChI=1S/C19H27N3O7/c1-3-10(2)16(19(28)29)22-18(27)14(8-11-4-6-12(23)7-5-11)21-17(26)13(20)9-15(24)25/h4-7,10,13-14,16,23H,3,8-9,20H2,1-2H3,(H,21,26)(H,22,27)(H,24,25)(H,28,29)	OTKUAVXGMREHRX
InChI=1S/C15H19Cl3N2O4S/c1-2-3-20(15(23)25-8-12(19)14(21)22)4-5-24-13-10(17)6-9(16)7-11(13)18/h6-7,12H,2-5,8,19H2,1H3,(H,21,22)	HUHAANSJHKXOQG
InChI=1S/C22H18ClNO3/c1-2-27-22(26)20-17-12-19(25)15-8-3-4-9-16(15)21(17)24-18(20)11-13-6-5-7-14(23)10-13/h3-10,12,24-25H,2,11H2,1H3	UNDGVXYIMIZWAS
InChI=1S/C21H23F2NO2/c1-5-25-18-11-13(21(2,3)4)9-10-14(18)17-12-26-20(24-17)19-15(22)7-6-8-16(19)23/h6-11,17H,5,12H2,1-4H3	IXSZQYVWNJNRAL
InChI=1S/C22H32O3/c1-4-20(24)25-19-8-7-17-16-6-5-14-13-15(23)9-11-21(14,2)18(16)10-12-22(17,19)3/h13,16-19H,4-12H2,1-3H3	PDMMFKSKQVNJMI
InChI=1S/C22H32O8/c1-11(2)6-16(24)29-14-8-21(9-27-13(4)23)15(7-12(14)3)30-19-17(25)18(26)20(21,5)22(19)10-28-22/h7,11,14-15,17-19,25-26H,6,8-10H2,1-5H3	PNKLMTPXERFKEN
InChI=1S/C21H29N3O/c1-16(2)24(17(3)4)15-13-21(20(22)25,18-10-6-5-7-11-18)19-12-8-9-14-23-19/h5-12,14,16-17H,13,15H2,1-4H3,(H2,22,25)	UVTNFZQICZKOEM
InChI=1S/C66H95N19O26/c1-31(2)53(85-48(90)29-73-55(100)35(67)16-19-49(91)92)64(109)83-42(26-46(69)88)61(106)82-43(27-52(97)98)62(107)81-41(25-45(68)87)60(105)78-37(18-21-51(95)96)57(102)77-36(17-20-50(93)94)56(101)74-28-47(89)76-39(23-33-11-6-4-7-12-33)58(103)80-40(24-34-13-8-5-9-14-34)59(104)84-44(30-86)63(108)75-32(3)54(99)79-38(65(110)111)15-10-22-72-66(70)71/h4-9,11-14,31-32,35-44,53,86H,10,1…	KPBJTGOVJLITON
InChI=1S/C23H36N6O4/c24-11-5-3-8-17(26)21(30)29-20(13-15-14-27-18-9-2-1-7-16(15)18)22(31)28-19(23(32)33)10-4-6-12-25/h1-2,7,9,14,17,19-20,27H,3-6,8,10-13,24-26H2,(H,28,31)(H,29,30)(H,32,33)	YUTZYVTZDVZBJJ
InChI=1S/C8H18N4O2/c1-12(2)8(10)11-5-3-4-6(9)7(13)14/h6H,3-5,9H2,1-2H3,(H2,10,11)(H,13,14)	YDGMGEXADBMOMJ
InChI=1S/C13H20N6O5/c1-6(11(21)19-9(13(23)24)3-10(15)20)18-12(22)8(14)2-7-4-16-5-17-7/h4-6,8-9H,2-3,14H2,1H3,(H2,15,20)(H,16,17)(H,18,22)(H,19,21)(H,23,24)	MJNWEIMBXKKCSF
InChI=1S/C9H18N2O3/c1-5(2)4-7(10)8(12)11-6(3)9(13)14/h5-7H,4,10H2,1-3H3,(H,11,12)(H,13,14)	HSQGMTRYSIHDAC
InChI=1S/C26H32O9/c1-11-13-8-17(27)35-22(3,4)14(13)9-16-24(6)15(11)10-23(5)18-19(33-20(23)28)32-12(2)26(30,34-16)25(18,24)21(29)31-7/h8-9,11-12,15-16,18-19,30H,10H2,1-7H3	BVFYUUOKLFRDFO
InChI=1S/C20H29N3O7/c1-11(2)9-16(20(29)30)23-19(28)15(10-12-3-5-13(24)6-4-12)22-18(27)14(21)7-8-17(25)26/h3-6,11,14-16,24H,7-10,21H2,1-2H3,(H,22,27)(H,23,28)(H,25,26)(H,29,30)	UUTGYDAKPISJAO
InChI=1S/C17H32N4O6/c1-10(2)9-11(19)15(24)20-12(5-3-4-8-18)16(25)21-13(17(26)27)6-7-14(22)23/h10-13H,3-9,18-19H2,1-2H3,(H,20,24)(H,21,25)(H,22,23)(H,26,27)	HVHRPWQEQHIQJF
InChI=1S/C27H42N10O6/c28-10-2-1-4-21(26(42)43)36-24(40)20(5-3-11-33-27(30)31)35-25(41)22(12-16-6-8-18(38)9-7-16)37-23(39)19(29)13-17-14-32-15-34-17/h6-9,14-15,19-22,38H,1-5,10-13,28-29H2,(H,32,34)(H,35,41)(H,36,40)(H,37,39)(H,42,43)(H4,30,31,33)	UCJYYZQVBAARGC
InChI=1S/C20H29NO/c1-13(2)14-6-8-16-15(12-14)7-9-17-19(16,3)10-5-11-20(17,4)18(21)22/h6,8,12-13,17H,5,7,9-11H2,1-4H3,(H2,21,22)	AKKQGFKWEDCWJK
InChI=1S/C21H26O15/c22-3-6-11(26)14(29)16(31)19(33-6)9-10(25)5-1-2-8(24)35-18(5)20(13(9)28)36-21-17(32)15(30)12(27)7(4-23)34-21/h1-2,6-7,11-12,14-17,19,21-23,25-32H,3-4H2	YRVGYJMSCQFOCA
InChI=1S/C17H26N4O5/c18-8-2-1-3-13(17(25)26)21-16(24)14(20-15(23)10-19)9-11-4-6-12(22)7-5-11/h4-7,13-14,22H,1-3,8-10,18-19H2,(H,20,23)(H,21,24)(H,25,26)	PNUFMLXHOLFRLD
InChI=1S/C21H39N7O8/c1-4-10(2)15(18(33)26-13(20(35)36)7-8-14(30)31)27-19(34)16(11(3)29)28-17(32)12(22)6-5-9-25-21(23)24/h10-13,15-16,29H,4-9,22H2,1-3H3,(H,26,33)(H,27,34)(H,28,32)(H,30,31)(H,35,36)(H4,23,24,25)	NNTDUNPXEFIRLV
InChI=1S/C18H24N4O8/c19-11(7-9-1-3-10(23)4-2-9)16(27)22-13(8-14(20)24)17(28)21-12(18(29)30)5-6-15(25)26/h1-4,11-13,23H,5-8,19H2,(H2,20,24)(H,21,28)(H,22,27)(H,25,26)(H,29,30)	PEVVXUGSAKEPEN
InChI=1S/C5H11NO4S/c1-11(9,10)3-2-4(6)5(7)8/h4H,2-3,6H2,1H3,(H,7,8)	UCUNFLYVYCGDHP
InChI=1S/C20H31N5O5/c21-11-5-4-8-16(20(29)30)25-19(28)15(9-10-17(23)26)24-18(27)14(22)12-13-6-2-1-3-7-13/h1-3,6-7,14-16H,4-5,8-12,21-22H2,(H2,23,26)(H,24,27)(H,25,28)(H,29,30)	WYPVCIACUMJRIB
InChI=1S/C17H21N5O5/c18-13(6-11-7-19-9-21-11)16(25)20-8-15(24)22-14(17(26)27)5-10-1-3-12(23)4-2-10/h1-4,7,9,13-14,23H,5-6,8,18H2,(H,19,21)(H,20,25)(H,22,24)(H,26,27)	FZKFYOXDVWDELO
InChI=1S/C7H7NO2/c9-7(10)5-6-3-1-2-4-8-6/h1-4H,5H2,(H,9,10)	BPSNETAIJADFTO
InChI=1S/C10H7N3S/c1-2-4-8-7(3-1)12-10(13-8)9-5-14-6-11-9/h1-6H,(H,12,13)	WJCNZQLZVWNLKY
InChI=1S/C14H28N6O4/c1-7(2)10(12(22)19-8(3)13(23)24)20-11(21)9(15)5-4-6-18-14(16)17/h7-10H,4-6,15H2,1-3H3,(H,19,22)(H,20,21)(H,23,24)(H4,16,17,18)	KEZVOBAKAXHMOF
InChI=1S/C13H10N2O3S/c16-19(17,18)10-6-7-11-12(8-10)15-13(14-11)9-4-2-1-3-5-9/h1-8H,(H,14,15)(H,16,17,18)	UVCJGUGAGLDPAA
InChI=1S/C22H27ClF2O5/c1-10-4-11-12-5-15(24)13-6-16(27)14(23)7-19(13,2)21(12,25)17(28)8-20(11,3)22(10,30)18(29)9-26/h6-7,10-12,15,17,26,28,30H,4-5,8-9H2,1-3H3	GGXMRPUKBWXVHE
InChI=1S/C6H13N/c7-6-4-2-1-3-5-6/h6H,1-5,7H2	PAFZNILMFXTMIY
InChI=1S/C35H42N2O11/c1-7-46-35(40)48-31-26(42-3)12-18(13-27(31)43-4)33(38)47-28-14-19-17-37-11-10-22-21-9-8-20(41-2)15-24(21)36-30(22)25(37)16-23(19)29(32(28)44-5)34(39)45-6/h8-9,12-13,15,19,23,25,28-29,32,36H,7,10-11,14,16-17H2,1-6H3	ZCDNRPPFBQDQHR
InChI=1S/C15H28N4O7/c1-8(20)12(15(25)26)19-14(24)10(5-6-11(21)22)18-13(23)9(17)4-2-3-7-16/h8-10,12,20H,2-7,16-17H2,1H3,(H,18,23)(H,19,24)(H,21,22)(H,25,26)	WGLAORUKDGRINI
InChI=1S/C15H25N5O9/c1-6(18-13(26)7(16)5-21)12(25)19-8(2-3-10(17)22)14(27)20-9(15(28)29)4-11(23)24/h6-9,21H,2-5,16H2,1H3,(H2,17,22)(H,18,26)(H,19,25)(H,20,27)(H,23,24)(H,28,29)	KUHVDIOWTABKAC
InChI=1S/C20H21NO3/c1-13-18(22)15-10-11-17(23-4)16(12-21(2)3)20(15)24-19(13)14-8-6-5-7-9-14/h5-11H,12H2,1-4H3	ZXFQRFXLFWWKLX
InChI=1S/C14H27N3O4S2/c1-8(2)6-10(14(20)21)16-13(19)11(7-22)17-12(18)9(15)4-5-23-3/h8-11,22H,4-7,15H2,1-3H3,(H,16,19)(H,17,18)(H,20,21)	PTYVBBNIAQWUFV
InChI=1S/C18H28N6O5/c19-12(7-4-8-22-18(20)21)15(26)23-13(9-11-5-2-1-3-6-11)16(27)24-14(10-25)17(28)29/h1-3,5-6,12-14,25H,4,7-10,19H2,(H,23,26)(H,24,27)(H,28,29)(H4,20,21,22)	AOHKLEBWKMKITA
InChI=1S/C14H26N6O6/c1-7(13(25)26)19-12(24)9(3-2-6-18-14(16)17)20-11(23)8(15)4-5-10(21)22/h7-9H,2-6,15H2,1H3,(H,19,24)(H,20,23)(H,21,22)(H,25,26)(H4,16,17,18)	AVZHGSCDKIQZPQ
InChI=1S/C11H6O3/c12-11-2-1-7-5-8-3-4-13-9(8)6-10(7)14-11/h1-6H	ZCCUUQDIBDJBTK
InChI=1S/C16H19N3/c1-19-10-3-2-6-16(19)14-7-8-15(18-12-14)13-5-4-9-17-11-13/h4-5,7-9,11-12,16H,2-3,6,10H2,1H3	TZRDBHMKTWECOV
InChI=1S/C35H60O15/c1-8-9-10-11-12-13-14-15-25(39)45-30-29(48-33(43)22(6)7)28(47-32(42)21(4)5)24(18-37)44-34(30)50-35(19-38)31(27(41)23(17-36)49-35)46-26(40)16-20(2)3/h20-24,27-31,34,36-38,41H,8-19H2,1-7H3	LOTLMZWGLBOKFL
InChI=1S/C20H32O5/c1-2-3-4-7-14(21)10-11-16-17-12-15(8-5-6-9-20(23)24)25-19(17)13-18(16)22/h8,10-11,14,16-19,21-22H,2-7,9,12-13H2,1H3,(H,23,24)	KAQKFAOMNZTLHT
InChI=1S/C15H12F3NO4S/c1-24(21,22)12-6-9(15(16,17)18)4-5-10(12)13(20)11-7-19-23-14(11)8-2-3-8/h4-8H,2-3H2,1H3	OYIKARCXOQLFHF
InChI=1S/C19H26N4O4S/c1-11(19(26)27)22-18(25)16(7-8-28-2)23-17(24)14(20)9-12-10-21-15-6-4-3-5-13(12)15/h3-6,10-11,14,16,21H,7-9,20H2,1-2H3,(H,22,25)(H,23,24)(H,26,27)	OFTGYORHQMSPAI
InChI=1S/C17H22O6/c1-8-6-11(18)9(2)12(7-8)23-14-10(3)13(19)15(20)17(4,22-5)16(14)21/h6-7,15-16,18,20-21H,1-5H3	BYGXUUOADNRIED
InChI=1S/C15H21NO2/c1-3-18-14(17)15(9-11-16(2)12-10-15)13-7-5-4-6-8-13/h4-8H,3,9-12H2,1-2H3	XADCESSVHJOZHK
InChI=1S/C15H24N6O5S/c1-27-3-2-9(16)13(23)20-10(4-8-6-18-7-19-8)14(24)21-11(15(25)26)5-12(17)22/h6-7,9-11H,2-5,16H2,1H3,(H2,17,22)(H,18,19)(H,20,23)(H,21,24)(H,25,26)	FGAMAYQCWQCUNF
InChI=1S/C12H23N3O6/c1-3-6(2)9(12(20)21)15-11(19)8(5-17)14-10(18)7(13)4-16/h6-9,16-17H,3-5,13H2,1-2H3,(H,14,18)(H,15,19)(H,20,21)	JCLAFVNDBJMLBC
InChI=1S/C42H64O18/c1-19-36(59-39-35(51)33(49)37(28(16-44)58-39)60-38-34(50)32(48)31(47)27(15-43)57-38)26(53-3)14-30(55-19)56-22-6-10-41(18-45)21(13-22)4-5-25-24(41)7-9-40(2)23(8-11-42(25,40)52)20-12-29(46)54-17-20/h12,18-19,21-28,30-39,43-44,47-52H,4-11,13-17H2,1-3H3	SETOMNSAVMFIPE
InChI=1S/C42H71N11O12/c1-21(2)17-28(49-36(58)29(18-25-19-45-20-46-25)50-39(61)32(44)22(3)4)37(59)52-34(24(7)54)41(63)53-16-10-12-30(53)38(60)51-33(23(5)6)40(62)47-26(13-14-31(55)56)35(57)48-27(42(64)65)11-8-9-15-43/h19-24,26-30,32-34,54H,8-18,43-44H2,1-7H3,(H,45,46)(H,47,62)(H,48,57)(H,49,58)(H,50,61)(H,51,60)(H,52,59)(H,55,56)(H,64,65)	FTEIMYUBKWFJIG
InChI=1S/C32H32O15/c1-15(33)40-14-25-29(43-17(3)35)30(44-18(4)36)31(45-19(5)37)32(47-25)46-24-12-11-23-26(28(24)42-16(2)34)27(38)22(13-41-23)20-7-9-21(39-6)10-8-20/h7-13,25,29-32H,14H2,1-6H3	RFTHIXXAUSTEOS
InChI=1S/C19H21BrO5/c1-10-9-14(23-4)18(24-5)19(25-6)15(10)17(21)16-11(2)12(20)7-8-13(16)22-3/h7-9H,1-6H3	AMSPWOYQQAWRRM
InChI=1S/C15H27N3O6S/c1-4-8(2)12(18-13(21)9(16)5-6-25-3)14(22)17-10(15(23)24)7-11(19)20/h8-10,12H,4-7,16H2,1-3H3,(H,17,22)(H,18,21)(H,19,20)(H,23,24)	JHDNAOVJJQSMMM
InChI=1S/C15H10O5/c16-9-3-1-8(2-4-9)13-7-12(19)15-11(18)5-10(17)6-14(15)20-13/h1-7,16-18H	KZNIFHPLKGYRTM
InChI=1S/C24H26N2O5/c1-4-16-11-21(28)30-23-17-5-8-24(2,3)31-18(17)12-19(22(16)23)29-14-20(27)26-13-15-6-9-25-10-7-15/h6-7,9-12H,4-5,8,13-14H2,1-3H3,(H,26,27)	RKYRFQLKAHOXEE
InChI=1S/C19H30N6O8/c1-9(2)3-11(20)16(29)25-14(7-26)18(31)23-12(4-10-6-21-8-22-10)17(30)24-13(19(32)33)5-15(27)28/h6,8-9,11-14,26H,3-5,7,20H2,1-2H3,(H,21,22)(H,23,31)(H,24,30)(H,25,29)(H,27,28)(H,32,33)	XMQGRFYSDIUZNU
InChI=1S/C26H29NO7/c1-14-22(33-15(2)24(28)27-13-16-4-6-17(7-5-16)25(29)30)11-10-20-19-9-8-18(32-3)12-21(19)26(31)34-23(14)20/h8-12,15-17H,4-7,13H2,1-3H3,(H,27,28)(H,29,30)	UNQWRJQUEITUOQ
InChI=1S/C21H20N4O3/c22-18-5-1-2-6-19(18)25-20(26)17-9-7-15(8-10-17)13-24-21(27)28-14-16-4-3-11-23-12-16/h1-12H,13-14,22H2,(H,24,27)(H,25,26)	INVTYAOGFAGBOE
InChI=1S/C55H86O24/c1-10-23(2)46(71)79-44-43(68)55(22-72-24(3)59)26(17-50(44,4)5)25-11-12-30-51(6)15-14-32(52(7,21-58)29(51)13-16-53(30,8)54(25,9)18-31(55)60)75-49-41(77-48-38(66)36(64)34(62)28(20-57)74-48)39(67)40(42(78-49)45(69)70)76-47-37(65)35(63)33(61)27(19-56)73-47/h10-11,26-44,47-49,56-58,60-68H,12-22H2,1-9H3,(H,69,70)	YOSIWGSGLDDTHJ
InChI=1S/C12H23NO3/c1-3-10(2)16-12(15)13-8-5-4-6-11(13)7-9-14/h10-11,14H,3-9H2,1-2H3	QLHULAHOXSSASE
InChI=1S/C9H21N3O/c1-9(13)12-8-4-7-11-6-3-2-5-10/h11H,2-8,10H2,1H3,(H,12,13)	MQTAVJHICJWXBR
InChI=1S/C11H19N3O7/c1-4(11(20)21)13-9(18)6(3-7(16)17)14-10(19)8(12)5(2)15/h4-6,8,15H,3,12H2,1-2H3,(H,13,18)(H,14,19)(H,16,17)(H,20,21)	LMMDEZPNUTZJAY
InChI=1S/C20H25NO4/c22-13-4-3-12-9-15-20(24)6-5-14(23)18-19(20,16(12)17(13)25-18)7-8-21(15)10-11-1-2-11/h3-4,11,14-15,18,22-24H,1-2,5-10H2	JLVNEHKORQFVQJ
InChI=1S/C20H22O8/c1-23-14-7-10-6-11(9-28-16(10)20(27-5)18(14)25-3)12-8-13(21)17(24-2)19(26-4)15(12)22/h7-8,11H,6,9H2,1-5H3	TZOHVRDKXUMVIU
InChI=1S/C14H18N2O5/c15-10(13(18)19)6-7-12(17)16-11(14(20)21)8-9-4-2-1-3-5-9/h1-5,10-11H,6-8,15H2,(H,16,17)(H,18,19)(H,20,21)	XHHOHZPNYFQJKL
InChI=1S/C19H29N5O6/c20-8-2-1-3-14(18(28)24-15(19(29)30)10-16(22)26)23-17(27)13(21)9-11-4-6-12(25)7-5-11/h4-7,13-15,25H,1-3,8-10,20-21H2,(H2,22,26)(H,23,27)(H,24,28)(H,29,30)	GITNQBVCEQBDQC
InChI=1S/C18H17FN2O2/c19-15-5-2-1-4-14(15)18(23)20-9-12-8-13(11-20)16-6-3-7-17(22)21(16)10-12/h1-7,12-13H,8-11H2	WUKSHEBWAYSRQU
InChI=1S/C16H30N4O5S/c1-9(2)8-10(17)14(22)19-11(4-5-13(18)21)15(23)20-12(16(24)25)6-7-26-3/h9-12H,4-8,17H2,1-3H3,(H2,18,21)(H,19,22)(H,20,23)(H,24,25)	AXZGZMGRBDQTEY
InChI=1S/C21H22O5/c1-8-7-25-19-16-12(22)4-5-13(23)17(16)20-15-11(21(24)26-20)6-9-2-3-10(8)14(9)18(15)19/h4-5,8-11,14-15,18-20H,2-3,6-7H2,1H3	SBDBJWBHRZQCQD
InChI=1S/C16H27N9O5/c17-9(5-12(18)26)13(27)24-10(2-1-3-22-16(19)20)14(28)25-11(15(29)30)4-8-6-21-7-23-8/h6-7,9-11H,1-5,17H2,(H2,18,26)(H,21,23)(H,24,27)(H,25,28)(H,29,30)(H4,19,20,22)	LXTGAOAXPSJWOU
InChI=1S/C22H33N7O7/c1-12(18(32)29-16(21(35)36)11-17(30)31)27-20(34)15(8-5-9-26-22(24)25)28-19(33)14(23)10-13-6-3-2-4-7-13/h2-4,6-7,12,14-16H,5,8-11,23H2,1H3,(H,27,34)(H,28,33)(H,29,32)(H,30,31)(H,35,36)(H4,24,25,26)	NQIWTIVRVYHNBV
InChI=1S/C21H23BrFNO2/c22-18-7-5-17(6-8-18)21(26)11-14-24(15-12-21)13-1-2-20(25)16-3-9-19(23)10-4-16/h3-10,26H,1-2,11-15H2	RKLNONIVDFXQRX
InChI=1S/C17H29N5O4/c1-9(2)5-13(17(25)26)22-15(23)12(6-11-7-19-8-20-11)21-16(24)14(18)10(3)4/h7-10,12-14H,5-6,18H2,1-4H3,(H,19,20)(H,21,24)(H,22,23)(H,25,26)	KVRLNEILGGVBJX
InChI=1S/C30H40O9/c1-15(31)36-21-13-20(33)26(3,4)19-12-22(37-16(2)32)29(7)18(28(19,21)6)8-10-27(5)23(17-9-11-35-14-17)38-25(34)24-30(27,29)39-24/h9,11,14,18-24,33H,8,10,12-13H2,1-7H3	PDKGFQJSCXMICA
InChI=1S/C15H17NO5/c1-9(17)2-7-13-12(8-14(18)21-13)16-11-5-3-10(4-6-11)15(19)20/h2-7,9,12-13,16-17H,8H2,1H3,(H,19,20)	IZSWILLJDXDGDJ
InChI=1S/C13H16N2O2/c1-9(16)14-6-5-10-8-15-13-4-3-11(17-2)7-12(10)13/h3-4,7-8,15H,5-6H2,1-2H3,(H,14,16)	DRLFMBDRBRZALE
InChI=1S/C8H9NO3/c1-12-6-4-2-3-5(7(6)9)8(10)11/h2-4H,9H2,1H3,(H,10,11)	SXOPCLUOUFQBJV
InChI=1S/C19H24O9/c1-7(2)3-8-4-9(21)13-10(22)5-11(23)14(18(13)27-8)19-17(26)16(25)15(24)12(6-20)28-19/h4-5,7,12,15-17,19-20,22-26H,3,6H2,1-2H3	NZMMULPLBZWYSX
InChI=1S/C27H40O4/c1-5-6-7-8-24(30)31-27(18(2)28)16-13-23-21-10-9-19-17-20(29)11-14-25(19,3)22(21)12-15-26(23,27)4/h17,21-23H,5-16H2,1-4H3	DOMWKUIIPQCAJU
InChI=1S/C23H27N3O4/c1-30-20-7-3-2-5-17(20)12-24-21(27)9-10-22(28)25-13-16-11-18(15-25)19-6-4-8-23(29)26(19)14-16/h2-8,16,18H,9-15H2,1H3,(H,24,27)	RVMFLZWSHDZGGQ
InChI=1S/C17H28N6O5/c1-3-9(2)14(19)16(26)22-11(4-5-13(18)24)15(25)23-12(17(27)28)6-10-7-20-8-21-10/h7-9,11-12,14H,3-6,19H2,1-2H3,(H2,18,24)(H,20,21)(H,22,26)(H,23,25)(H,27,28)	ZGGWRNBSBOHIGH
InChI=1S/C21H34N4O5/c1-3-13(2)18(25-19(27)16(23)6-4-5-11-22)20(28)24-17(21(29)30)12-14-7-9-15(26)10-8-14/h7-10,13,16-18,26H,3-6,11-12,22-23H2,1-2H3,(H,24,28)(H,25,27)(H,29,30)	XREQQOATSMMAJP
InChI=1S/C16H24N4O2/c1-3-9-19-14-12(15(21)20(10-4-2)16(19)22)17-13(18-14)11-7-5-6-8-11/h11H,3-10H2,1-2H3,(H,17,18)	FFBDFADSZUINTG
InChI=1S/C26H28O15/c27-10-4-15-19(11(6-18(31)39-15)9-1-2-12(28)13(29)3-9)16(5-10)40-26-24(36)22(34)21(33)17(41-26)8-38-25-23(35)20(32)14(30)7-37-25/h1-6,14,17,20-30,32-36H,7-8H2	XSUATNGSAZMWRU
InChI=1S/C13H22N4O6/c1-6(18)10(13(22)23)16-11(20)8-3-2-4-17(8)12(21)7(14)5-9(15)19/h6-8,10,18H,2-5,14H2,1H3,(H2,15,19)(H,16,20)(H,22,23)	IDUUACUJKUXKKD
InChI=1S/C14H14O4/c1-14(2,16)12-6-9-5-8-3-4-13(15)18-10(8)7-11(9)17-12/h3-5,7,12,16H,6H2,1-2H3	FWYSBEAFFPBAQU
InChI=1S/C42H69NO10/c1-10-27-13-12-14-35(53-37-18-17-34(43(6)7)24(4)49-37)23(3)38(45)33-21-31-29(32(33)22-36(44)51-27)16-15-26-19-28(20-30(26)31)52-42-41(47-9)40(48-11-2)39(46-8)25(5)50-42/h21,23-32,34-35,37,39-42H,10-20,22H2,1-9H3	GOENIMGKWNZVDA
InChI=1S/C4H6N4O/c5-3-2(4(6)9)7-1-8-3/h1H,5H2,(H2,6,9)(H,7,8)	DVNYTAVYBRSTGK
InChI=1S/C12H22N4O6S/c1-23-3-2-6(13)10(19)15-7(4-9(14)18)11(20)16-8(5-17)12(21)22/h6-8,17H,2-5,13H2,1H3,(H2,14,18)(H,15,19)(H,16,20)(H,21,22)	CAODKDAPYGUMLK
InChI=1S/C17H33N5O5/c1-3-10(2)14(22-15(24)11(19)7-8-13(20)23)16(25)21-12(17(26)27)6-4-5-9-18/h10-12,14H,3-9,18-19H2,1-2H3,(H2,20,23)(H,21,25)(H,22,24)(H,26,27)	MTCXQQINVAFZKW
InChI=1S/C22H28N2O5/c1-3-4-5-16-12-20(26)29-18-11-14(2)10-17(21(16)18)28-13-19(25)24-8-6-15(7-9-24)22(23)27/h10-12,15H,3-9,13H2,1-2H3,(H2,23,27)	XDHMIOKEPFUOJT
InChI=1S/C22H22O12/c1-31-12-4-8(2-3-10(12)25)20-21(17(28)15-11(26)5-9(24)6-13(15)32-20)34-22-19(30)18(29)16(27)14(7-23)33-22/h2-6,14,16,18-19,22-27,29-30H,7H2,1H3	CQLRUIIRRZYHHS
InChI=1S/C20H29N3O7/c1-3-11(2)17(20(29)30)23-19(28)15(8-9-16(25)26)22-18(27)14(21)10-12-4-6-13(24)7-5-12/h4-7,11,14-15,17,24H,3,8-10,21H2,1-2H3,(H,22,27)(H,23,28)(H,25,26)(H,29,30)	IMXAAEFAIBRCQF
InChI=1S/C21H26N2O7/c1-12(2)30-21(25)18-14(4)22-13(3)17(20(24)29-10-9-28-5)19(18)15-7-6-8-16(11-15)23(26)27/h6-8,11-12,19,22H,9-10H2,1-5H3	UIAGMCDKSXEBJQ
InChI=1S/C26H25ClN2O3/c1-16-6-3-4-7-20(16)25(31)28-19-10-11-21(17(2)14-19)26(32)29-13-5-8-24(30)22-15-18(27)9-12-23(22)29/h3-4,6-7,9-12,14-15,24,30H,5,8,13H2,1-2H3,(H,28,31)	GYHCTFXIZSNGJT
InChI=1S/C17H30N4O8/c1-7(2)12(15(26)19-10(17(28)29)5-6-11(23)24)20-16(27)13(9(4)22)21-14(25)8(3)18/h7-10,12-13,22H,5-6,18H2,1-4H3,(H,19,26)(H,20,27)(H,21,25)(H,23,24)(H,28,29)	WQYUUCYVHQNMKN
InChI=1S/C14H27N3O5S/c1-7(2)10(16-12(19)9(15)5-6-23-4)13(20)17-11(8(3)18)14(21)22/h7-11,18H,5-6,15H2,1-4H3,(H,16,19)(H,17,20)(H,21,22)	IIHMNTBFPMRJCN
InChI=1S/C23H32N2O4/c1-7-16-13-15(3)14-17(8-2)18(16)19-20(26)24-9-11-28-12-10-25(24)21(19)29-22(27)23(4,5)6/h13-14H,7-12H2,1-6H3	MGOHCFMYLBAPRN
InChI=1S/C32H34N4O6/c1-20(2)17-25(28(37)34-26(31(40)41)18-21-11-5-3-6-12-21)33-29(38)27(19-22-13-7-4-8-14-22)36-30(39)23-15-9-10-16-24(23)35-32(36)42/h3-16,20,25-27H,17-19H2,1-2H3,(H,33,38)(H,34,37)(H,35,42)(H,40,41)	WWINRDXLWQQKMF
InChI=1S/C25H32O7/c1-13-15-12-30-21(27)18(15)20(29-6)14-11-16-23(4)8-7-17(26)31-22(2,3)25(23,28)10-9-24(16,5)32-19(13)14/h16,28H,7-12H2,1-6H3	GEOMINBWFXSCOW
InChI=1S/C13H23N3O7/c1-3-6(2)10(13(22)23)16-12(21)8(5-17)15-11(20)7(14)4-9(18)19/h6-8,10,17H,3-5,14H2,1-2H3,(H,15,20)(H,16,21)(H,18,19)(H,22,23)	DRCOAZZDQRCGGP
InChI=1S/C12H21N3O5/c1-6(14-11(18)8-4-3-5-13-8)10(17)15-9(7(2)16)12(19)20/h6-9,13,16H,3-5H2,1-2H3,(H,14,18)(H,15,17)(H,19,20)	HFZNNDWPHBRNPV
InChI=1S/C11H14N2O/c1-13-7-6-11(14)8-4-2-3-5-9(8)12-10(11)13/h2-5,10,12,14H,6-7H2,1H3	CBQYNPHHHJTCJS
InChI=1S/C15H16O5/c1-8(2)13(17)14(18)12-10(19-3)6-4-9-5-7-11(16)20-15(9)12/h4-7,13-14,17-18H,1H2,2-3H3	DKEANOQWICTXTP
InChI=1S/C31H40O16/c1-13-25(44-18(34)8-5-14-3-6-15(40-2)7-4-14)22(37)24(39)29(42-13)45-26-16-9-10-41-28(19(16)31(12-33)27(26)47-31)46-30-23(38)21(36)20(35)17(11-32)43-30/h3-10,13,16-17,19-30,32-33,35-39H,11-12H2,1-2H3	RTCISXKUWWQSRF
InChI=1S/C19H27N3O5S/c1-28-10-8-14(20)18(25)22-9-2-3-16(22)17(24)21-15(19(26)27)11-12-4-6-13(23)7-5-12/h4-7,14-16,23H,2-3,8-11,20H2,1H3,(H,21,24)(H,26,27)	SBFPAAPFKZPDCZ
InChI=1S/C17H14O6/c1-21-14-4-3-9(5-12(14)18)11-8-23-15-7-13(19)16(22-2)6-10(15)17(11)20/h3-8,18-19H,1-2H3	BYNYZQQDQIQLSO
InChI=1S/C11H8O5/c12-6-3-1-2-5-4-7(13)10(15)11(16)8(5)9(6)14/h1-4,13,15-16H,(H,12,14)	WDGFFVCWBZVLCE
InChI=1S/C13H15NO2/c1-2-13(10-6-4-3-5-7-10)9-8-11(15)14-12(13)16/h3-7H,2,8-9H2,1H3,(H,14,15,16)	JMBQKKAJIKAWKF
InChI=1S/C25H25NO6S/c1-15-21(11-10-18-17-8-5-9-19(17)25(30)32-23(15)18)31-12-22(27)26-20(24(28)29)14-33-13-16-6-3-2-4-7-16/h2-4,6-7,10-11,20H,5,8-9,12-14H2,1H3,(H,26,27)(H,28,29)	RRJVISVLULBUJE
InChI=1S/C20H26O6/c1-12-7-16(22)20-11-25-18(20,10-21)5-2-3-15(20)19(12)8-14(26-17(19)23)13-4-6-24-9-13/h4,6,9,12,14-16,21-22H,2-3,5,7-8,10-11H2,1H3	BWDPEGUHIBSSSY
InChI=1S/C23H22O9/c1-22(2,27)9-12(25)10-4-5-11(24)15-18(26)16-13(31-19(10)15)8-14-17(20(16)29-3)23(28)6-7-30-21(23)32-14/h4-8,12,21,24-25,27-28H,9H2,1-3H3	VTTCGBFKWPZDFS
InChI=1S/C13H15Cl3N2O3/c1-2-3-18(13(20)17-8-19)4-5-21-12-10(15)6-9(14)7-11(12)16/h6-8H,2-5H2,1H3,(H,17,19,20)	RHDVQZWCBQXOJW
InChI=1S/C11H11I2NO/c1-11(2)6-15-10(14-11)8-4-3-7(12)5-9(8)13/h3-5H,6H2,1-2H3	VTCHHTCQMAFJHP
InChI=1S/C17H19N3O/c1-19-6-7-20-16(11-19)15-5-3-2-4-12(15)8-13-9-14(21)10-18-17(13)20/h2-5,9-10,16,21H,6-8,11H2,1H3	DAWYIZBOUQIVNX
InChI=1S/C19H11F5N2O2/c20-12-6-7-16(15(21)10-12)26-17(27)14-5-2-8-25-18(14)28-13-4-1-3-11(9-13)19(22,23)24/h1-10H,(H,26,27)	WYEHFWKAOXOVJD
InChI=1S/C21H30N4O9/c1-10(18(30)24-15(21(33)34)7-8-16(28)29)23-20(32)17(11(2)26)25-19(31)14(22)9-12-3-5-13(27)6-4-12/h3-6,10-11,14-15,17,26-27H,7-9,22H2,1-2H3,(H,23,32)(H,24,30)(H,25,31)(H,28,29)(H,33,34)	ANRUIUZZEHRDDB
InChI=1S/C21H24N2O3/c1-26-18-8-5-15(6-9-18)7-10-20(24)22-12-16-11-17(14-22)19-3-2-4-21(25)23(19)13-16/h2-6,8-9,16-17H,7,10-14H2,1H3	JHNDYDHNIKYTGK
InChI=1S/C8H8O3/c1-11-8-4-6(5-9)2-3-7(8)10/h2-5,10H,1H3	MWOOGOJBHIARFG
InChI=1S/C20H31N3O5/c1-5-12(4)16(21)18(25)23-17(11(2)3)19(26)22-15(20(27)28)10-13-6-8-14(24)9-7-13/h6-9,11-12,15-17,24H,5,10,21H2,1-4H3,(H,22,26)(H,23,25)(H,27,28)	QSXSHZIRKTUXNG
InChI=1S/C17H24N4O6/c1-9(17(26)27)20-16(25)13(8-10-2-4-11(22)5-3-10)21-15(24)12(18)6-7-14(19)23/h2-5,9,12-13,22H,6-8,18H2,1H3,(H2,19,23)(H,20,25)(H,21,24)(H,26,27)	WTJIWXMJESRHMM
InChI=1S/C10H13NO2/c1-2-3-4-8-5-6-9(10(12)13)11-7-8/h5-7H,2-4H2,1H3,(H,12,13)	DGMPVYSXXIOGJY
InChI=1S/C5H8N4O3S2/c1-3(10)7-4-9(2)8-5(13-4)14(6,11)12/h1-2H3,(H2,6,11,12)	FLOSMHQXBMRNHR
InChI=1S/C24H28N4O6/c1-13(29)21(25)23(32)27-19(10-14-6-8-16(30)9-7-14)22(31)28-20(24(33)34)11-15-12-26-18-5-3-2-4-17(15)18/h2-9,12-13,19-21,26,29-30H,10-11,25H2,1H3,(H,27,32)(H,28,31)(H,33,34)	SJPDTIQHLBQPFO
InChI=1S/C27H26N2O6/c1-3-14-13-28-11-10-26-16-6-4-5-7-18(16)29-22(25(33)34-2)15(14)12-20(28)27(26,29)35-24(32)21-17(26)8-9-19(30)23(21)31/h3-9,15,20,22,30-31H,10-13H2,1-2H3	AQFWYTNPVDQLGS
InChI=1S/C21H43N11O6/c22-8-2-1-6-13(17(35)31-14(19(37)38)7-4-10-29-21(26)27)30-18(36)15(11-33)32-16(34)12(23)5-3-9-28-20(24)25/h12-15,33H,1-11,22-23H2,(H,30,36)(H,31,35)(H,32,34)(H,37,38)(H4,24,25,28)(H4,26,27,29)	LGUCBVFKJZYBCJ
InChI=1S/C8H18O4/c1-9-3-5-11-7-8-12-6-4-10-2/h3-8H2,1-2H3	YFNKIDBQEZZDLK
InChI=1S/C20H22N2O4/c1-4-16(20(25)26-3)21-19(24)15-7-5-6-8-17(15)22-18(23)14-11-9-13(2)10-12-14/h5-12,16H,4H2,1-3H3,(H,21,24)(H,22,23)	IJGYFLFIPSTRAV
InChI=1S/C15H33N/c1-2-3-4-5-6-7-8-9-10-11-12-13-14-15-16/h2-16H2,1H3	JPZYXGPCHFZBHO
InChI=1S/C13H13P/c1-14(12-8-4-2-5-9-12)13-10-6-3-7-11-13/h2-11H,1H3	UJNZOIKQAUQOCN
InChI=1S/C14H27N3O5/c1-5-8(4)10(15)13(20)16-9(6-18)12(19)17-11(7(2)3)14(21)22/h7-11,18H,5-6,15H2,1-4H3,(H,16,20)(H,17,19)(H,21,22)	HXIDVIFHRYRXLZ
InChI=1S/C27H44O8/c1-23(33,14-28)8-7-22(32)26(4,34)21-6-10-27(35)16-11-18(29)17-12-19(30)20(31)13-24(17,2)15(16)5-9-25(21,27)3/h11,15,17,19-22,28,30-35H,5-10,12-14H2,1-4H3	RRCGNPRHZQPOOT
InChI=1S/C15H8O5/c16-7-1-3-9-11(5-7)19-14-10-4-2-8(17)6-12(10)20-15(18)13(9)14/h1-6,16-17H	ZZIALNLLNHEQPJ
InChI=1S/C20H18N2O5/c1-11-7-15(19-12(2)9-18(24)27-16(19)8-11)26-10-17(23)22-14-6-4-3-5-13(14)20(21)25/h3-9H,10H2,1-2H3,(H2,21,25)(H,22,23)	ACEWQEJAZMGQGK
InChI=1S/C17H31N3O4/c1-5-11(4)14(17(23)24)20-16(22)13(9-10(2)3)19-15(21)12-7-6-8-18-12/h10-14,18H,5-9H2,1-4H3,(H,19,21)(H,20,22)(H,23,24)	BRJGUPWVFXKBQI
InChI=1S/C13H21N5O4S/c1-23-3-2-9(14)12(21)18-10(4-8-5-15-7-17-8)13(22)16-6-11(19)20/h5,7,9-10H,2-4,6,14H2,1H3,(H,15,17)(H,16,22)(H,18,21)(H,19,20)	WXJXYMFUTRXRGO
InChI=1S/C13H24N6O6S/c14-6(2-1-3-17-13(15)16)10(22)19-8(5-26)11(23)18-7(12(24)25)4-9(20)21/h6-8,26H,1-5,14H2,(H,18,23)(H,19,22)(H,20,21)(H,24,25)(H4,15,16,17)	JTWOBPNAVBESFW
InChI=1S/C20H41NO2/c1-2-3-4-5-6-7-8-9-10-11-12-13-14-15-16-17-20(23)21-18-19-22/h22H,2-19H2,1H3,(H,21,23)	OTGQIQQTPXJQRG
InChI=1S/C9H10O3/c1-2-12-9(11)7-3-5-8(10)6-4-7/h3-6,10H,2H2,1H3	NUVBSKCKDOMJSU
InChI=1S/C22H19NO2/c24-21(25-17-18-10-4-1-5-11-18)16-23-22(19-12-6-2-7-13-19)20-14-8-3-9-15-20/h1-15H,16-17H2	KFNIDRLZPBRDNJ
InChI=1S/C13H24N4O6S/c14-4-2-1-3-7(15)11(20)16-8(5-10(18)19)12(21)17-9(6-24)13(22)23/h7-9,24H,1-6,14-15H2,(H,16,20)(H,17,21)(H,18,19)(H,22,23)	SQXUUGUCGJSWCK
InChI=1S/C21H18O13/c22-7-4-10(25)12-11(5-7)32-17(6-1-2-8(23)9(24)3-6)18(13(12)26)33-21-16(29)14(27)15(28)19(34-21)20(30)31/h1-5,14-16,19,21-25,27-29H,(H,30,31)	DUBCCGAQYVUYEU
InChI=1S/C23H27FN4O3/c1-14-17(23(30)28-9-2-3-19(29)22(28)25-14)8-12-27-10-6-15(7-11-27)21-18-5-4-16(24)13-20(18)31-26-21/h4-5,13,15,19,29H,2-3,6-12H2,1H3	PMXMIIMHBWHSKN
InChI=1S/C20H22ClNO4/c1-20(2,19(24)25-3)26-17-10-4-14(5-11-17)12-13-22-18(23)15-6-8-16(21)9-7-15/h4-11H,12-13H2,1-3H3,(H,22,23)	KDYYGGKDZBRIIX
InChI=1S/C13H21N5O5/c1-6(14)11(20)17-9(3-8-4-15-5-16-8)12(21)18-10(7(2)19)13(22)23/h4-7,9-10,19H,3,14H2,1-2H3,(H,15,16)(H,17,20)(H,18,21)(H,22,23)	NJWJSLCQEDMGNC
InChI=1S/C17H24N4O6/c1-9(22)14(21-15(24)11(18)8-13(19)23)16(25)20-12(17(26)27)7-10-5-3-2-4-6-10/h2-6,9,11-12,14,22H,7-8,18H2,1H3,(H2,19,23)(H,20,25)(H,21,24)(H,26,27)	PIABYSIYPGLLDQ
InChI=1S/C13H9ClN2O3/c14-12-7-6-10(16(18)19)8-11(12)13(17)15-9-4-2-1-3-5-9/h1-8H,(H,15,17)	DNTSIBUQMRRYIU
InChI=1S/C26H25N3O7/c1-4-11-29-25(32)19(23(30)27-26(29)33)14-18-17(13-20-22(21(18)34-3)36-15-35-20)10-12-28(2)24(31)16-8-6-5-7-9-16/h4-9,13-14H,1,10-12,15H2,2-3H3,(H,27,30,33)	OPWCHZIQXUKNMP
InChI=1S/C13H26N4O6/c1-7(19)10(13(22)23)17-12(21)9(6-18)16-11(20)8(15)4-2-3-5-14/h7-10,18-19H,2-6,14-15H2,1H3,(H,16,20)(H,17,21)(H,22,23)	MIFFFXHMAHFACR
InChI=1S/C15H29N3O5/c1-6-8(4)11(15(22)23)17-14(21)12(9(5)19)18-13(20)10(16)7(2)3/h7-12,19H,6,16H2,1-5H3,(H,17,21)(H,18,20)(H,22,23)	WUFHZIRMAZZWRS
InChI=1S/C22H21NO6/c1-13-18(28-12-19(24)23-10-8-14(9-11-23)21(25)26)7-6-16-15-4-2-3-5-17(15)22(27)29-20(13)16/h2-7,14H,8-12H2,1H3,(H,25,26)	KEEVAKDTDRFWQI
InChI=1S/C26H34O11/c1-34-19-6-12(3-4-17(19)29)22-15-8-18(30)20(35-2)7-13(15)5-14(16(22)9-27)11-36-26-25(33)24(32)23(31)21(10-28)37-26/h3-4,6-8,14,16,21-33H,5,9-11H2,1-2H3	BUQQDANPHQFSEK
InChI=1S/C8H9NO3/c1-5-8(12)7(4-11)6(3-10)2-9-5/h2,4,10,12H,3H2,1H3	RADKZDMFGJYCBB
InChI=1S/C19H27N5O6/c20-12(10-11-4-2-1-3-5-11)17(27)23-13(6-8-15(21)25)18(28)24-14(19(29)30)7-9-16(22)26/h1-5,12-14H,6-10,20H2,(H2,21,25)(H2,22,26)(H,23,27)(H,24,28)(H,29,30)	IILUKIJNFMUBNF
InChI=1S/C27H37NO6/c1-7-8-9-10-11-13-19(29)34-22-21(33-6)18-16-28(17(2)25(31)32)24(30)20(18)27(5)15-12-14-26(3,4)23(22)27/h7-11,13,17,21-23H,12,14-16H2,1-6H3,(H,31,32)	XLXWUZYXNWCPMH
InChI=1S/C14H19N7O4/c15-10(1-8-3-16-6-19-8)13(24)21-11(2-9-4-17-7-20-9)14(25)18-5-12(22)23/h3-4,6-7,10-11H,1-2,5,15H2,(H,16,19)(H,17,20)(H,18,25)(H,21,24)(H,22,23)	JIUYRPFQJJRSJB
InChI=1S/C27H35N3O7S2/c1-18-3-9-22(10-4-18)39(36,37)29-23(13-16-38-2)26(33)30-14-11-20(12-15-30)25(32)28-24(27(34)35)17-19-5-7-21(31)8-6-19/h3-10,20,23-24,29,31H,11-17H2,1-2H3,(H,28,32)(H,34,35)	DVWSPEXVOFZTQT
InChI=1S/C10H14O/c1-7(2)9-5-4-8(3)10(11)6-9/h4-7,11H,1-3H3	RECUKUPTGUEGMW
InChI=1S/C14H23N5O8/c15-6(1-3-9(16)20)12(24)18-7(2-4-10(17)21)13(25)19-8(14(26)27)5-11(22)23/h6-8H,1-5,15H2,(H2,16,20)(H2,17,21)(H,18,24)(H,19,25)(H,22,23)(H,26,27)	QYKBTDOAMKORGL
InChI=1S/C8H16N4O3/c1-5(13)12-6(7(14)15)3-2-4-11-8(9)10/h6H,2-4H2,1H3,(H,12,13)(H,14,15)(H4,9,10,11)	SNEIUMQYRCDYCH
InChI=1S/C5H7N5O/c6-4-3(10-2-11)5(7)9-1-8-4/h1-2H,(H,10,11)(H4,6,7,8,9)	MVYUVUOSXNYQLL
InChI=1S/C12H14N4O4S/c1-19-11-7-10(14-12(15-11)20-2)16-21(17,18)9-5-3-8(13)4-6-9/h3-7H,13H2,1-2H3,(H,14,15,16)	ZZORFUFYDOWNEF
InChI=1S/C21H29N5O4/c1-3-13(2)18(26-19(27)16(22)10-15-11-23-12-24-15)20(28)25-17(21(29)30)9-14-7-5-4-6-8-14/h4-8,11-13,16-18H,3,9-10,22H2,1-2H3,(H,23,24)(H,25,28)(H,26,27)(H,29,30)	MFQVZYSPCIZFMR
InChI=1S/C15H25N3O8/c1-7(2)5-9(17-13(23)8(16)3-4-11(19)20)14(24)18-10(15(25)26)6-12(21)22/h7-10H,3-6,16H2,1-2H3,(H,17,23)(H,18,24)(H,19,20)(H,21,22)(H,25,26)	PJBVXVBTTFZPHJ
InChI=1S/C13H24N4O5S/c1-6(2)3-8(13(21)22)16-12(20)9(5-23)17-11(19)7(14)4-10(15)18/h6-9,23H,3-5,14H2,1-2H3,(H2,15,18)(H,16,20)(H,17,19)(H,21,22)	ZPMNECSEJXXNBE
InChI=1S/C22H33N5O4/c1-13(2)19(27-20(28)16(24)8-5-6-10-23)21(29)26-18(22(30)31)11-14-12-25-17-9-4-3-7-15(14)17/h3-4,7,9,12-13,16,18-19,25H,5-6,8,10-11,23-24H2,1-2H3,(H,26,29)(H,27,28)(H,30,31)	XBAJINCXDBTJRH
InChI=1S/C14H31O3P/c1-2-3-4-5-6-7-8-9-10-11-12-13-14-18(15,16)17/h2-14H2,1H3,(H2,15,16,17)	BVQJQTMSTANITJ
InChI=1S/C13H19N5O7/c14-7(1-6-3-15-5-16-6)11(22)18-9(4-19)12(23)17-8(13(24)25)2-10(20)21/h3,5,7-9,19H,1-2,4,14H2,(H,15,16)(H,17,23)(H,18,22)(H,20,21)(H,24,25)	STGQSBKUYSPPIG
InChI=1S/C13H23N3O6/c1-4-6(2)10(14)12(20)15-7(3)11(19)16-8(13(21)22)5-9(17)18/h6-8,10H,4-5,14H2,1-3H3,(H,15,20)(H,16,19)(H,17,18)(H,21,22)	VSZALHITQINTGC
InChI=1S/C19H21N5O2/c1-12-9-13(20-2)10-16(21-12)17-11-24(7-8-26-17)19(25)18-14-5-3-4-6-15(14)22-23-18/h3-6,9-10,17H,7-8,11H2,1-2H3,(H,20,21)(H,22,23)	UGGQJFCPEJWJFR
InChI=1S/C14H20N2O2/c1-10(2)16-8-11(17)9-18-14-5-3-4-13-12(14)6-7-15-13/h3-7,10-11,15-17H,8-9H2,1-2H3	JZQKKSLKJUAGIC
InChI=1S/C16H31N5O6/c17-7-3-1-5-11(20-14(24)10(19)9-13(22)23)15(25)21-12(16(26)27)6-2-4-8-18/h10-12H,1-9,17-19H2,(H,20,24)(H,21,25)(H,22,23)(H,26,27)	NVFSJIXJZCDICF
InChI=1S/C21H27N7O14P2/c22-17-12-19(25-7-24-17)28(8-26-12)21-16(32)14(30)11(41-21)6-39-44(36,37)42-43(34,35)38-5-10-13(29)15(31)20(40-10)27-3-1-2-9(4-27)18(23)33/h1-4,7-8,10-11,13-16,20-21,29-32H,5-6H2,(H5-,22,23,24,25,33,34,35,36,37)	BAWFJGJZGIEFAR
InChI=1S/C14H8O3/c15-11-7-3-6-10-12(11)14(17)9-5-2-1-4-8(9)13(10)16/h1-7,15H	BTLXPCBPYBNQNR
InChI=1S/C10H15N3O8/c11-4(1-6(14)15)9(20)13-5(2-7(16)17)10(21)12-3-8(18)19/h4-5H,1-3,11H2,(H,12,21)(H,13,20)(H,14,15)(H,16,17)(H,18,19)	FANQWNCPNFEPGZ
InChI=1S/C18H36N6O6/c1-11(22-16(27)12(21)10-25)15(26)23-13(6-2-4-8-19)17(28)24-14(18(29)30)7-3-5-9-20/h11-14,25H,2-10,19-21H2,1H3,(H,22,27)(H,23,26)(H,24,28)(H,29,30)	BONJTBZVZDHKGA
InChI=1S/C9H13N5O4/c10-9-13-7-5(8(18)14-9)12-3(1-11-7)6(17)4(16)2-15/h4,6,15-17H,1-2H2,(H4,10,11,13,14,18)	YQIFAMYNGGOTFB
InChI=1S/C54H86O22/c1-24-40(74-44-39(65)41(71-25(2)57)29(59)22-68-44)37(63)38(64)45(70-24)75-42-34(60)28(58)21-69-46(42)76-43-36(62)35(61)30(20-55)72-47(43)73-33-12-13-50(5)31(51(33,6)23-56)11-14-53(8)32(50)10-9-26-27-19-49(3,4)15-17-54(27,48(66)67)18-16-52(26,53)7/h9,24,27-47,55-56,58-65H,10-23H2,1-8H3,(H,66,67)	VKJTXCWIQDBMLE
InChI=1S/C15H14O5/c16-9-3-1-8(2-4-9)15-13(19)7-11-12(18)5-10(17)6-14(11)20-15/h1-6,13,15-19H,7H2	RSYUFYQTACJFML
InChI=1S/C17H34N4O4S/c1-11(2)10-14(17(24)25)21-16(23)13(6-4-5-8-18)20-15(22)12(19)7-9-26-3/h11-14H,4-10,18-19H2,1-3H3,(H,20,22)(H,21,23)(H,24,25)	HSJIGJRZYUADSS
InChI=1S/C30H51N5O9/c1-9-17(4)23-29(42)34(8)24(16(2)3)30(43)33(7)19(6)26(39)31-12-10-22(38)44-21(14-20(37)15-36)28(41)35-13-11-18(5)25(35)27(40)32-23/h16-21,23-25,36-37H,9-15H2,1-8H3,(H,31,39)(H,32,40)	FFVWTCUZUPVJAB
InChI=1S/C11H10N2O2/c14-9-5-6-13-10(9)12-8-4-2-1-3-7(8)11(13)15/h1-4,9,14H,5-6H2	SDIVYZXRQHWCKF
InChI=1S/C13H12N4/c1-17-11-7-10(9-5-3-2-4-6-9)8-15-12(11)16-13(17)14/h2-8H,1H3,(H2,14,15,16)	UQVKZNNCIHJZLS
InChI=1S/C18H24N4O5/c19-15(23)10-14(18(26)27)22-17(25)13(9-11-5-2-1-3-6-11)21-16(24)12-7-4-8-20-12/h1-3,5-6,12-14,20H,4,7-10H2,(H2,19,23)(H,21,24)(H,22,25)(H,26,27)	VGVCNKSUVSZEIE
InChI=1S/C11H17N5O5/c12-2-9(18)15-7(1-6-3-13-5-14-6)10(19)16-8(4-17)11(20)21/h3,5,7-8,17H,1-2,4,12H2,(H,13,14)(H,15,18)(H,16,19)(H,20,21)	LPCKHUXOGVNZRS
InChI=1S/C12H16N6O3/c13-9(1-7-3-14-5-16-7)11(19)18-10(12(20)21)2-8-4-15-6-17-8/h3-6,9-10H,1-2,13H2,(H,14,16)(H,15,17)(H,18,19)(H,20,21)	SGCGMORCWLEJNZ
InChI=1S/C17H14O4/c1-19-12-8-14(20-2)17-13(11-6-4-3-5-7-11)10-16(18)21-15(17)9-12/h3-10H,1-2H3	YYLAUZVFWOZLCG
InChI=1S/C19H28N4O5/c1-11(2)8-15(19(27)28)23-18(26)14(10-16(21)24)22-17(25)13(20)9-12-6-4-3-5-7-12/h3-7,11,13-15H,8-10,20H2,1-2H3,(H2,21,24)(H,22,25)(H,23,26)(H,27,28)	MECSIDWUTYRHRJ
InChI=1S/C17H19NO4/c19-17(18-8-2-1-3-9-18)16-14(22-16)7-5-12-4-6-13-15(10-12)21-11-20-13/h4-7,10,14,16H,1-3,8-9,11H2	VOXQNTWMJFAWIA
InChI=1S/C43H60N2O12/c1-9-11-13-21-31-42(6,7)38(50)39(51)43(54,57-31)28(10-2)40(52)44-23-17-16-19-26(4)36(55-8)27(5)37-35(49)34(48)30(56-37)20-15-12-14-18-25(3)33(47)32-29(46)22-24-45-41(32)53/h9,11-22,24,27-28,30-31,34-39,48-51,54H,10,23H2,1-8H3,(H,44,52)(H2,45,46,53)	HMSYAPGFKGSXAJ
InChI=1S/C19H27N3O7/c1-3-10(2)16(18(27)21-14(19(28)29)9-15(24)25)22-17(26)13(20)8-11-4-6-12(23)7-5-11/h4-7,10,13-14,16,23H,3,8-9,20H2,1-2H3,(H,21,27)(H,22,26)(H,24,25)(H,28,29)	KIJLSRYAUGGZIN
InChI=1S/C22H23N5O2/c1-4-21(2,3)22-10-17-18(28)25-16(9-13-11-23-12-24-13)19(29)27(17)20(22)26-15-8-6-5-7-14(15)22/h4-9,11-12,17,20,26H,1,10H2,2-3H3,(H,23,24)(H,25,28)	SPWSUFUPTSJWNG
InChI=1S/C15H27N7O7/c16-7(6-10(17)23)12(26)21-8(2-1-5-20-15(18)19)13(27)22-9(14(28)29)3-4-11(24)25/h7-9H,1-6,16H2,(H2,17,23)(H,21,26)(H,22,27)(H,24,25)(H,28,29)(H4,18,19,20)	BDMIFVIWCNLDCT
InChI=1S/C15H25N5O4/c1-4-8(2)12(15(23)24)20-13(21)9(3)19-14(22)11(16)5-10-6-17-7-18-10/h6-9,11-12H,4-5,16H2,1-3H3,(H,17,18)(H,19,22)(H,20,21)(H,23,24)	XINDHUAGVGCNSF
InChI=1S/C20H22O7/c1-9-8-14(11(3)17(21)15(9)19(22)23)27-20(24)16-10(2)7-13(25-5)12(4)18(16)26-6/h7-8,21H,1-6H3,(H,22,23)	MIJKZXWOOXIEEU
InChI=1S/C21H26O2/c1-3-10-21(23)12-9-19-18-6-4-14-13-15(22)5-7-16(14)17(18)8-11-20(19,21)2/h3,8,11,13,18-19,23H,1,4-7,9-10,12H2,2H3	VWAUPFMBXBWEQY
InChI=1S/C20H29NO12/c21-18(29)17(8-4-2-1-3-5-8)33-20-16(28)14(26)12(24)10(32-20)7-30-19-15(27)13(25)11(23)9(6-22)31-19/h1-5,9-17,19-20,22-28H,6-7H2,(H2,21,29)	OCQMNDCGKQJTNY
InChI=1S/C4H10O4/c5-1-3(7)4(8)2-6/h3-8H,1-2H2	UNXHWFMMPAWVPI
InChI=1S/C16H26N6O6/c17-4-2-1-3-10(18)14(25)21-11(5-9-7-19-8-20-9)15(26)22-12(16(27)28)6-13(23)24/h7-8,10-12H,1-6,17-18H2,(H,19,20)(H,21,25)(H,22,26)(H,23,24)(H,27,28)	DAOSYIZXRCOKII
InChI=1S/C22H25NO5/c1-24-18-9-7-14(21(27-4)22(18)28-5)6-8-17-16-13-20(26-3)19(25-2)12-15(16)10-11-23-17/h6-9,12-13H,10-11H2,1-5H3	XIULZVUCPFGLEB
InChI=1S/C14H25NO/c1-4-5-6-7-8-9-10-11-14(16)15-12-13(2)3/h8-11,13H,4-7,12H2,1-3H3,(H,15,16)	MAGQQZHFHJDIRE
InChI=1S/C41H72O9/c1-25(21-29(5)34(43)24-35(44)30(6)22-27(3)20-26(2)14-15-38(46)47)12-11-13-28(4)39(48)31(7)36(45)23-33-16-18-41(10,49-33)37-17-19-40(9,50-37)32(8)42/h11,13,24-33,36-37,39,42-43,45,48H,12,14-23H2,1-10H3,(H,46,47)	PGHMRUGBZOYCAA
InChI=1S/C27H30O16/c1-8-18(32)21(35)23(37)26(40-8)39-7-17-20(34)22(36)24(38)27(43-17)42-16-6-11-12(29)4-10(28)5-15(11)41-25(16)9-2-13(30)19(33)14(31)3-9/h2-6,8,17-18,20-24,26-27,32,34-38H,7H2,1H3,(H4-,28,29,30,31,33)/p+1	PLKUTZNSKRWCCA
InChI=1S/C20H30N4O5/c1-3-12(2)17(22)19(27)23-14(9-10-16(21)25)18(26)24-15(20(28)29)11-13-7-5-4-6-8-13/h4-8,12,14-15,17H,3,9-11,22H2,1-2H3,(H2,21,25)(H,23,27)(H,24,26)(H,28,29)	BALLIXFZYSECCF
InChI=1S/C23H46N8O5/c1-13(2)12-15(25)19(32)31-18(14(3)4)21(34)29-16(9-7-11-28-23(26)27)20(33)30-17(22(35)36)8-5-6-10-24/h13-18H,5-12,24-25H2,1-4H3,(H,29,34)(H,30,33)(H,31,32)(H,35,36)(H4,26,27,28)	WBBGDTHITBXXBV
InChI=1S/C12H15NO3/c1-3-9(13-2)12(14)8-4-5-10-11(6-8)16-7-15-10/h4-6,9,13H,3,7H2,1-2H3	CGKQZIULZRXRRJ
InChI=1S/C21H31NO/c1-3-4-5-6-7-8-9-10-11-14-18-17-21(23)19-15-12-13-16-20(19)22(18)2/h12-13,15-17H,3-11,14H2,1-2H3	ZLIHBZFNMQLPOT
InChI=1S/C19H14O5S/c20-15-9-5-13(6-10-15)19(14-7-11-16(21)12-8-14)17-3-1-2-4-18(17)25(22,23)24-19/h1-12,20-21H	BELBBZDIHDAJOR
InChI=1S/C10H14ClN3/c11-9-2-1-3-10(13-9)14-6-4-8(12)5-7-14/h1-3,8H,4-7,12H2	WPVVMKYQOMJPIN
InChI=1S/C7H4ClNS/c8-7-6-5(1-3-9-7)2-4-10-6/h1-4H	HRHLEPHFARWKKU
InChI=1S/C12H22N4O6/c1-5(2)9(12(21)22)16-11(20)7(4-17)15-10(19)6(13)3-8(14)18/h5-7,9,17H,3-4,13H2,1-2H3,(H2,14,18)(H,15,19)(H,16,20)(H,21,22)	NCXTYSVDWLAQGZ
InChI=1S/C24H28N2O5/c1-25-6-5-24-15-9-17(29-2)18(30-3)10-16(15)26-21(28)11-19-22(23(24)26)14(8-20(24)27)13(12-25)4-7-31-19/h4,9-10,14,19,22-23H,5-8,11-12H2,1-3H3	POLBLONFVZXVPI
InChI=1S/C17H17NO4/c1-12-7-3-6-10-15(12)22-11-13-8-4-5-9-14(13)16(17(19)20)18-21-2/h3-10H,11H2,1-2H3,(H,19,20)	LXOPDEDFRXZTNO
InChI=1S/C6H10N2O5/c7-6(13)8-3(5(11)12)1-2-4(9)10/h3H,1-2H2,(H,9,10)(H,11,12)(H3,7,8,13)	LCQLHJZYVOQKHU
InChI=1S/C29H44O2/c1-20(2)12-9-13-21(3)14-10-15-22(4)16-11-18-29(8)19-17-26-25(7)27(30)23(5)24(6)28(26)31-29/h12,14,16,30H,9-11,13,15,17-19H2,1-8H3	RZFHLOLGZPDCHJ
InChI=1S/C15H18ClN3O2/c16-13-5-3-12(4-6-13)15(21,8-19-10-17-9-18-19)14(7-20)11-1-2-11/h3-6,9-11,14,20-21H,1-2,7-8H2	IVFRBVSPAOYOOK
InChI=1S/C13H9N/c1-2-5-11-9-13-12(6-3-7-14-13)8-10(11)4-1/h1-9H	RFQDDXWZZVRLKO
InChI=1S/C14H22N4O9/c15-6(1-4-10(20)21)12(24)18-8(5-11(22)23)13(25)17-7(14(26)27)2-3-9(16)19/h6-8H,1-5,15H2,(H2,16,19)(H,17,25)(H,18,24)(H,20,21)(H,22,23)(H,26,27)	VAIWPXWHWAPYDF
InChI=1S/C56H94N4O41/c1-13(68)57-25-35(78)43(21(9-65)88-49(25)86)96-51-27(59-15(3)70)36(79)45(23(11-67)93-51)98-54-42(85)46(99-56-48(40(83)32(75)20(8-64)92-56)101-50-26(58-14(2)69)34(77)29(72)17(5-61)89-50)33(76)24(95-54)12-87-55-47(39(82)31(74)19(7-63)91-55)100-52-28(60-16(4)71)37(80)44(22(10-66)94-52)97-53-41(84)38(81)30(73)18(6-62)90-53/h17-56,61-67,72-86H,5-12H2,1-4H3,(H,57,68)(H,58,69)(H,59,…	FXXQXVWKAPAHOQ
InChI=1S/C25H39N5O7/c1-15(2)21(24(35)29-19(25(36)37)11-12-20(31)32)30-23(34)18(10-6-7-13-26)28-22(33)17(27)14-16-8-4-3-5-9-16/h3-5,8-9,15,17-19,21H,6-7,10-14,26-27H2,1-2H3,(H,28,33)(H,29,35)(H,30,34)(H,31,32)(H,36,37)	HAQLQAYCOQWXJY
InChI=1S/C9H8Cl2N2O/c1-2-13-8-4-6(11)5(10)3-7(8)12-9(13)14/h3-4H,2H2,1H3,(H,12,14)	LKHRMULASXZCLG
InChI=1S/C9H15Cl6O4P/c10-1-7(2-11)17-20(16,18-8(3-12)4-13)19-9(5-14)6-15/h7-9H,1-6H2	ASLWPAWFJZFCKF
InChI=1S/C14H25N5O6/c1-6(2)3-8(18-12(22)7(15)4-10(16)20)13(23)19-9(14(24)25)5-11(17)21/h6-9H,3-5,15H2,1-2H3,(H2,16,20)(H2,17,21)(H,18,22)(H,19,23)(H,24,25)	ZMUQQMGITUJQTI
InChI=1S/C23H28ClNO6/c1-3-4-16-9-21(26)31-19-11-20(18(24)10-17(16)19)30-13(2)22(27)25-12-14-5-7-15(8-6-14)23(28)29/h9-11,13-15H,3-8,12H2,1-2H3,(H,25,27)(H,28,29)	BXLNVDYRMWRFQD
InChI=1S/C10H18N4O6/c1-4(15)8(14-7(17)3-11)9(18)13-5(10(19)20)2-6(12)16/h4-5,8,15H,2-3,11H2,1H3,(H2,12,16)(H,13,18)(H,14,17)(H,19,20)	FKESCSGWBPUTPN
InChI=1S/C15H27N5O5/c1-8(2)7-9(20-13(22)10-11(25-10)14(23)24)12(21)18-5-3-4-6-19-15(16)17/h8-11H,3-7H2,1-2H3,(H,18,21)(H,20,22)(H,23,24)(H4,16,17,19)	LTLYEAJONXGNFG
InChI=1S/C21H28N4O6/c1-11(2)18(25-19(28)14(22)7-8-17(26)27)20(29)24-16(21(30)31)9-12-10-23-15-6-4-3-5-13(12)15/h3-6,10-11,14,16,18,23H,7-9,22H2,1-2H3,(H,24,29)(H,25,28)(H,26,27)(H,30,31)	XIJOPMSILDNVNJ
InChI=1S/C21H28N4O6/c1-3-11(2)18(21(30)31)25-20(29)16(24-19(28)14(22)9-17(26)27)8-12-10-23-15-7-5-4-6-13(12)15/h4-7,10-11,14,16,18,23H,3,8-9,22H2,1-2H3,(H,24,28)(H,25,29)(H,26,27)(H,30,31)	KACWACLNYLSVCA
InChI=1S/C33H40O7/c1-2-3-4-5-6-7-8-9-10-11-26(36)32-28(38)20-27(37)31(33(32)39)25-19-29(21-12-14-22(34)15-13-21)40-30-18-23(35)16-17-24(25)30/h12-18,20,25,29,34-35,37-39H,2-11,19H2,1H3	JGXZVDAPLSTBGZ
InChI=1S/C6H13O8P/c1-2-3(7)4(8)5(9)6(13-2)14-15(10,11)12/h2-9H,1H3,(H2,10,11,12)	PTVXQARCLQPGIR
InChI=1S/C8H6O4/c9-7(10)5-3-1-2-4-6(5)8(11)12/h1-4H,(H,9,10)(H,11,12)	XNGIFLGASWRNHJ
InChI=1S/C16H12O5/c1-20-11-4-2-9(3-5-11)14-8-13(19)16-12(18)6-10(17)7-15(16)21-14/h2-8,17-18H,1H3	DANYIYRPLHHOCZ
InChI=1S/C21H23NO6/c1-12-9-16(19-14-3-2-4-15(14)21(26)28-17(19)10-12)27-11-18(23)22-7-5-13(6-8-22)20(24)25/h9-10,13H,2-8,11H2,1H3,(H,24,25)	JYYHHWORDMMSHE
InChI=1S/C19H35NO4/c1-2-3-6-9-17(21)13-11-16-12-14-18(22)20(16)15-8-5-4-7-10-19(23)24/h16-17,21H,2-15H2,1H3,(H,23,24)	CBWGHEDGUILASE
InChI=1S/C18H17NO5/c1-23-15-9-7-12(11-16(15)24-2)8-10-17(20)19-14-6-4-3-5-13(14)18(21)22/h3-11H,1-2H3,(H,19,20)(H,21,22)	NZHGWWWHIYHZNX
InChI=1S/C11H22N6O4/c1-6(16-8(18)5-12)9(19)17-7(10(20)21)3-2-4-15-11(13)14/h6-7H,2-5,12H2,1H3,(H,16,18)(H,17,19)(H,20,21)(H4,13,14,15)	PUUYVMYCMIWHFE
InChI=1S/C19H21NO6/c1-10-11(2)19(24)26-17-12(3)15(7-6-13(10)17)25-9-16(21)20-8-4-5-14(20)18(22)23/h6-7,14H,4-5,8-9H2,1-3H3,(H,22,23)	CILMVYLOUANTLX
InChI=1S/C21H18O13/c22-10-1-8(2-11(23)16(10)26)20(31)33-14-5-7(19(29)30)6-15(18(14)28)34-21(32)9-3-12(24)17(27)13(25)4-9/h1-5,14-15,18,22-28H,6H2,(H,29,30)	GASRJYBPBZZTBO
InChI=1S/C13H24N4O6/c1-6(2)3-8(16-11(20)7(14)5-18)12(21)17-9(13(22)23)4-10(15)19/h6-9,18H,3-5,14H2,1-2H3,(H2,15,19)(H,16,20)(H,17,21)(H,22,23)	KCNSGAMPBPYUAI
InChI=1S/C14H28N4O5/c1-8(2)11(18-12(20)9(16)7-19)13(21)17-10(14(22)23)5-3-4-6-15/h8-11,19H,3-7,15-16H2,1-2H3,(H,17,21)(H,18,20)(H,22,23)	LGIMRDKGABDMBN
InChI=1S/C8H11NO/c9-6-5-7-1-3-8(10)4-2-7/h1-4,10H,5-6,9H2	DZGWFCGJZKJUFP
InChI=1S/C58H97N5O41/c1-14(71)59-27-40(84)45(23(10-68)91-51(27)89)99-55-31(63-18(5)75)41(85)46(24(11-69)96-55)101-56-44(88)48(36(80)26(98-56)13-90-57-49(42(86)35(79)22(9-67)95-57)103-53-29(61-16(3)73)38(82)33(77)20(7-65)93-53)102-58-50(104-54-30(62-17(4)74)39(83)34(78)21(8-66)94-54)43(87)47(25(12-70)97-58)100-52-28(60-15(2)72)37(81)32(76)19(6-64)92-52/h19-58,64-70,76-89H,6-13H2,1-5H3,(H,59,71)(H,…	KIMXDNDGPDJFEL
InChI=1S/C23H30N2O5/c1-5-21-9-6-11-25-12-10-22(17(21)25)15-8-7-14(29-3)13-16(15)24(2)18(22)23(28,19(21)26)20(27)30-4/h6-9,13,17-19,26,28H,5,10-12H2,1-4H3	ZDKMPOJNYNVYLA
InChI=1S/C18H36N6O4/c1-5-11(4)14(17(27)28)24-16(26)13(7-6-8-22-18(20)21)23-15(25)12(19)9-10(2)3/h10-14H,5-9,19H2,1-4H3,(H,23,25)(H,24,26)(H,27,28)(H4,20,21,22)	UILIPCLTHRPCRB
InChI=1S/C10H21N5O4/c1-5(16)7(9(18)19)15-8(17)6(11)3-2-4-14-10(12)13/h5-7,16H,2-4,11H2,1H3,(H,15,17)(H,18,19)(H4,12,13,14)	XNSKSTRGQIPTSE
InChI=1S/C22H22O12/c1-31-9-5-12(26)15-13(6-9)32-20(8-2-3-10(24)11(25)4-8)21(17(15)28)34-22-19(30)18(29)16(27)14(7-23)33-22/h2-6,14,16,18-19,22-27,29-30H,7H2,1H3	PHEWILLIAJUBQE
InChI=1S/C19H28N4O5/c1-11(2)8-13(20)17(25)22-14(9-12-6-4-3-5-7-12)18(26)23-15(19(27)28)10-16(21)24/h3-7,11,13-15H,8-10,20H2,1-2H3,(H2,21,24)(H,22,25)(H,23,26)(H,27,28)	BIZNDKMFQHDOIE
InChI=1S/C18H13N3O2/c22-11-3-1-9(2-4-11)12-8-21-17-14(12)15-13-10(5-6-19-15)7-20-16(13)18(17)23/h1-4,7-8,20-22H,5-6H2/p+1	YEAXSAGTEKAYBH
InChI=1S/C21H28N4O11/c22-12(5-6-16(28)29)18(32)25-15(9-26)20(34)23-13(7-10-1-3-11(27)4-2-10)19(33)24-14(21(35)36)8-17(30)31/h1-4,12-15,26-27H,5-9,22H2,(H,23,34)(H,24,33)(H,25,32)(H,28,29)(H,30,31)(H,35,36)	IMHLRQCQIGAPFZ
InChI=1S/C14H26N4O7/c1-7(19)11(18-12(22)8(16)4-2-3-5-15)13(23)17-9(14(24)25)6-10(20)21/h7-9,11,19H,2-6,15-16H2,1H3,(H,17,23)(H,18,22)(H,20,21)(H,24,25)	GIKFNMZSGYAPEJ
InChI=1S/C30H42O9/c1-14(31)36-21-13-22(37-15(2)32)28(6)18-8-9-27(5)17(16-10-24(34)38-25(16)35)11-23-30(27,39-23)29(18,7)20(33)12-19(28)26(21,3)4/h10,17-23,25,33,35H,8-9,11-13H2,1-7H3	VODAHSRZQBCHLA
InChI=1S/C17H32N4O4/c1-11(2)10-13(17(24)25)20-15(22)14-7-5-9-21(14)16(23)12(19)6-3-4-8-18/h11-14H,3-10,18-19H2,1-2H3,(H,20,22)(H,24,25)	HYSVGEAWTGPMOA
InChI=1S/C22H32O5/c1-14-11-18(24)20-21(3,4)9-6-10-22(20,5)17(14)8-7-16(12-19(25)26)13-27-15(2)23/h11-12,17,20H,6-10,13H2,1-5H3,(H,25,26)	UTRJNVUJZHUXNP
InChI=1S/C13H14BrN3O/c1-9-8-12(15-6-7-18)17-13(16-9)10-2-4-11(14)5-3-10/h2-5,8,18H,6-7H2,1H3,(H,15,16,17)	DUKPGOOUJNUIOI
InChI=1S/C26H27NO6/c1-16(24(28)27-15-17-7-9-19(10-8-17)25(29)30)32-21-12-11-20-13-22(18-5-3-2-4-6-18)26(31)33-23(20)14-21/h2-6,11-14,16-17,19H,7-10,15H2,1H3,(H,27,28)(H,29,30)	ITGDFJSZWWNVPR
InChI=1S/C14H25N5O7/c15-4-2-1-3-8(14(25)26)18-13(24)9(6-11(21)22)19-12(23)7(16)5-10(17)20/h7-9H,1-6,15-16H2,(H2,17,20)(H,18,24)(H,19,23)(H,21,22)(H,25,26)	QISZHYWZHJRDAO
InChI=1S/C20H23N3O/c1-19(2,3)14-23-17(24)20(22-18(23)21,15-10-6-4-7-11-15)16-12-8-5-9-13-16/h4-13H,14H2,1-3H3,(H2,21,22)	GQTSUQOPBVDUAA
InChI=1S/C19H32O2/c1-18-9-7-13(20)11-12(18)3-4-14-15-5-6-17(21)19(15,2)10-8-16(14)18/h12-17,20-21H,3-11H2,1-2H3	CBMYJHIOYJEBSB
InChI=1S/C24H32O6/c1-14(2)24(28)13-20(29-16(4)25)23(5)11-10-15(3)12-19(21(23)24)30-22(27)17-6-8-18(26)9-7-17/h6-10,14,19-21,26,28H,11-13H2,1-5H3	CHQMIQBQLGDCJJ
InChI=1S/C20H32F2O5/c1-2-3-11-19(21,22)20(26)12-10-15-14(16(23)13-17(15)27-20)8-6-4-5-7-9-18(24)25/h14-15,17,26H,2-13H2,1H3,(H,24,25)	WGFOBBZOWHGYQH
InChI=1S/C11H19N3O8/c1-4(16)8(11(21)22)14-10(20)6(2-7(17)18)13-9(19)5(12)3-15/h4-6,8,15-16H,2-3,12H2,1H3,(H,13,19)(H,14,20)(H,17,18)(H,21,22)	BTPAWKABYQMKKN
InChI=1S/C21H21FN2O4S/c1-23(29(27,28)16-9-6-14(22)7-10-16)15-8-11-20-18(12-15)17-4-2-3-5-19(17)24(20)13-21(25)26/h2-7,9-10,15H,8,11-13H2,1H3,(H,25,26)	CANCTKXGRVNXFP
InChI=1S/C17H16O4/c1-18-10-4-6-13-15(7-10)20-9-14-12-5-3-11(19-2)8-16(12)21-17(13)14/h3-8,14,17H,9H2,1-2H3	VPGIGLKLCFOWDN
InChI=1S/C17H24O6/c1-6-10(4)17(21)23-13-7-12(8-18)15(20)16(22-11(5)19)14(13)9(2)3/h6-7,9,13-14,16,18H,8H2,1-5H3	RCCXCTSYJHNSRE
InChI=1S/C22H32N4O4/c1-5-13(4)19(22(29)30)26-21(28)18(12(2)3)25-20(27)16(23)10-14-11-24-17-9-7-6-8-15(14)17/h6-9,11-13,16,18-19,24H,5,10,23H2,1-4H3,(H,25,27)(H,26,28)(H,29,30)	SWSUXOKZKQRADK
InChI=1S/C40H44N4O4/c1-4-35-19-25-30-37(5-2)21-36-18-22(32(45)46-3)29-38(14-17-43(30)36,23-10-6-8-12-26(23)41-29)34(36)44-27-13-9-7-11-24(27)39(40(25,44)48-37)15-16-42(33(35)39)20-28-31(35)47-28/h6-13,25,28,30-31,33-34,41H,4-5,14-21H2,1-3H3	FQDMJZBDZWLYDU
InChI=1S/C19H28N4O6/c1-3-10(2)16(19(28)29)23-18(27)14(8-11-4-6-12(24)7-5-11)22-17(26)13(20)9-15(21)25/h4-7,10,13-14,16,24H,3,8-9,20H2,1-2H3,(H2,21,25)(H,22,26)(H,23,27)(H,28,29)	BEHQTVDBCLSCBY
InChI=1S/C22H27N3O7/c1-12(26)19(22(31)32)25-21(30)18(11-14-4-8-16(28)9-5-14)24-20(29)17(23)10-13-2-6-15(27)7-3-13/h2-9,12,17-19,26-28H,10-11,23H2,1H3,(H,24,29)(H,25,30)(H,31,32)	KSGKJSFPWSMJHK
InChI=1S/C15H26N2/c1-3-7-16-11-13-9-12(14(16)5-1)10-17-8-4-2-6-15(13)17/h12-15H,1-11H2	SLRCCWJSBJZJBV
InChI=1S/C15H27N3O4S/c1-9(2)12(15(21)22)18-14(20)11(6-8-23-3)17-13(19)10-5-4-7-16-10/h9-12,16H,4-8H2,1-3H3,(H,17,19)(H,18,20)(H,21,22)	AUYKOPJPKUCYHE
InChI=1S/C19H27N3O7/c1-10(2)7-13(20)17(26)21-14(8-11-3-5-12(23)6-4-11)18(27)22-15(19(28)29)9-16(24)25/h3-6,10,13-15,23H,7-9,20H2,1-2H3,(H,21,26)(H,22,27)(H,24,25)(H,28,29)	ISSAURVGLGAPDK
InChI=1S/C21H35N5O4/c22-12-6-4-10-16(24)19(27)26-18(14-15-8-2-1-3-9-15)20(28)25-17(21(29)30)11-5-7-13-23/h1-3,8-9,16-18H,4-7,10-14,22-24H2,(H,25,28)(H,26,27)(H,29,30)	AZOFEHCPMBRNFD
InChI=1S/C9H12O2/c1-2-3-4-6-9(11)7-5-8-10/h1,5,7-9,11H,3-4,6H2	RXECVCDYORIBBT
InChI=1S/C19H26O3/c1-18-8-7-12(20)9-11(18)3-4-13-14-5-6-16(22)19(14,2)10-15(21)17(13)18/h9,13-15,17,21H,3-8,10H2,1-2H3	WSCUHXPGYUMQEX
InChI=1S/C27H26N2O5/c1-15-14-33-23-10-24-21(9-20(15)23)16(2)19(27(32)34-24)6-7-25(30)28-11-17-8-18(13-28)22-4-3-5-26(31)29(22)12-17/h3-5,9-10,14,17-18H,6-8,11-13H2,1-2H3	VUWMLTCBBVFJTC
InChI=1S/C39H74NO8P/c1-3-5-7-9-11-13-15-17-18-20-22-24-26-28-30-32-39(42)48-37(36-47-49(43,44)46-34-33-40)35-45-38(41)31-29-27-25-23-21-19-16-14-12-10-8-6-4-2/h11,13,17-18,37H,3-10,12,14-16,19-36,40H2,1-2H3,(H,43,44)	HBZNVZIRJWODIB
InChI=1S/C21H28O2/c1-4-21(23)12-9-18-16-6-5-14-13-15(22)7-10-19(14,2)17(16)8-11-20(18,21)3/h1,13,16-18,23H,5-12H2,2-3H3	CHNXZKVNWQUJIB
InChI=1S/C8H9NO4S/c1-13-8(10)6-4-2-3-5-7(6)14(9,11)12/h2-5H,1H3,(H2,9,11,12)	VSOOBQALJVLTBH
InChI=1S/C6H5ClO/c7-5-1-3-6(8)4-2-5/h1-4,8H	WXNZTHHGJRFXKQ
InChI=1S/C18H27N3O5/c1-11(2)8-13(19)16(23)21-15(10-22)17(24)20-14(18(25)26)9-12-6-4-3-5-7-12/h3-7,11,13-15,22H,8-10,19H2,1-2H3,(H,20,24)(H,21,23)(H,25,26)	IWMJFLJQHIDZQW
InChI=1S/C15H20N2O4S/c1-11(18)12-7-9-14(10-8-12)22(20,21)17-15(19)16-13-5-3-2-4-6-13/h7-10,13H,2-6H2,1H3,(H2,16,17,19)	VGZSUPCWNCWDAN
InChI=1S/C13H25N3O5S/c1-7(2)10(16-11(18)8(14)6-17)12(19)15-9(13(20)21)4-5-22-3/h7-10,17H,4-6,14H2,1-3H3,(H,15,19)(H,16,18)(H,20,21)	RCOUFINCYASMDN
InChI=1S/C19H34N4O7/c1-6-10(4)15(20)18(28)22-12(7-9(2)3)17(27)21-11(5)16(26)23-13(19(29)30)8-14(24)25/h9-13,15H,6-8,20H2,1-5H3,(H,21,27)(H,22,28)(H,23,26)(H,24,25)(H,29,30)	PLFKTBGHJDIAKK
InChI=1S/C6H12F2N2O2/c7-4(8)6(10,5(11)12)2-1-3-9/h4H,1-3,9-10H2,(H,11,12)	VLCYCQAOQCDTCN
InChI=1S/C12H8O7/c13-6-3-5(12(18)19)1-4-2-7(14)10(16)11(17)8(4)9(6)15/h1-3,14,16-17H,(H,13,15)(H,18,19)	PJSKCCANFAFYHW
InChI=1S/C20H30N4O5/c21-10-2-1-4-16(23-18(26)15-5-3-11-22-15)19(27)24-17(20(28)29)12-13-6-8-14(25)9-7-13/h6-9,15-17,22,25H,1-5,10-12,21H2,(H,23,26)(H,24,27)(H,28,29)	WCNVGGZRTNHOOS
InChI=1S/C14H28N6O4S/c1-7(2)10(20-11(21)8(15)6-25)12(22)19-9(13(23)24)4-3-5-18-14(16)17/h7-10,25H,3-6,15H2,1-2H3,(H,19,22)(H,20,21)(H,23,24)(H4,16,17,18)	MHYHLWUGWUBUHF
InChI=1S/C12H25N3O3/c1-3-8(2)10(14)11(16)15-9(12(17)18)6-4-5-7-13/h8-10H,3-7,13-14H2,1-2H3,(H,15,16)(H,17,18)	UWBDLNOCIDGPQE
InChI=1S/C10H12N5O6P/c11-8-5-9(13-2-12-8)15(3-14-5)10-6(16)7-4(20-10)1-19-22(17,18)21-7/h2-4,6-7,10,16H,1H2,(H,17,18)(H2,11,12,13)	IVOMOUWHDPKRLL
InChI=1S/C22H27N7O5/c23-15(7-12-9-26-16-4-2-1-3-14(12)16)20(31)28-17(5-6-19(24)30)21(32)29-18(22(33)34)8-13-10-25-11-27-13/h1-4,9-11,15,17-18,26H,5-8,23H2,(H2,24,30)(H,25,27)(H,28,31)(H,29,32)(H,33,34)	CPZTZWFFGVKHEA
InChI=1S/C17H34N4O4S/c1-11(2)10-12(19)15(22)20-13(6-4-5-8-18)16(23)21-14(17(24)25)7-9-26-3/h11-14H,4-10,18-19H2,1-3H3,(H,20,22)(H,21,23)(H,24,25)	VVQJGYPTIYOFBR
InChI=1S/C42H42N4O2/c1-3-23-21-43-16-15-41-30-9-5-8-12-33(30)46-39(41)28(27(23)18-35(41)43)17-29(40(46)48)34-20-42-31-10-6-7-11-32(31)45-37(47)14-13-25(38(42)45)26-19-36(42)44(34)22-24(26)4-2/h3-14,17,25-27,29,34-36,38-39H,15-16,18-22H2,1-2H3	CLTKURJLSGQYAV
InChI=1S/C21H27N3O7S/c1-5-29-20(28)31-11(2)30-19(27)15-21(3,4)32-18-14(17(26)24(15)18)23-16(25)13(22)12-9-7-6-8-10-12/h6-11,13-15,18H,5,22H2,1-4H3,(H,23,25)	PFOLLRNADZZWEX
InChI=1S/C8H13N3O6/c9-3(1-6(13)14)7(15)11-4(8(16)17)2-5(10)12/h3-4H,1-2,9H2,(H2,10,12)(H,11,15)(H,13,14)(H,16,17)	VGRHZPNRCLAHQA
InChI=1S/C22H32O7/c1-11-13-8-15(25)29-22(13,27)9-14-16(11)17(26)18(28-12(2)24)19-20(3,10-23)6-5-7-21(14,19)4/h8,11,14,16-19,23,26-27H,5-7,9-10H2,1-4H3	GWEGFCVAOPNYPT
InChI=1S/C19H34N4O7/c1-6-10(4)15(18(28)22-12(19(29)30)7-8-13(24)25)23-16(26)11(5)21-17(27)14(20)9(2)3/h9-12,14-15H,6-8,20H2,1-5H3,(H,21,27)(H,22,28)(H,23,26)(H,24,25)(H,29,30)	SJGIGRMNNHEPPD
InChI=1S/C12H16N2O4/c1-7(12(17)18)14-11(16)10(13)6-8-2-4-9(15)5-3-8/h2-5,7,10,15H,6,13H2,1H3,(H,14,16)(H,17,18)	NLKUJNGEGZDXGO
InChI=1S/C24H24ClNO6/c1-3-4-16-12-22(28)32-20-10-14(2)9-19(23(16)20)31-13-21(27)26-18(24(29)30)11-15-5-7-17(25)8-6-15/h5-10,12,18H,3-4,11,13H2,1-2H3,(H,26,27)(H,29,30)	WBWXUEXWMMOOLD
InChI=1S/C18H28N4O4S/c19-9-5-4-8-14(18(25)26)21-17(24)15(11-27)22-16(23)13(20)10-12-6-2-1-3-7-12/h1-3,6-7,13-15,27H,4-5,8-11,19-20H2,(H,21,24)(H,22,23)(H,25,26)	FGXIJNMDRCZVDE
InChI=1S/C12H20N4O8/c13-5(1-2-9(19)20)10(21)16-7(4-17)11(22)15-6(12(23)24)3-8(14)18/h5-7,17H,1-4,13H2,(H2,14,18)(H,15,22)(H,16,21)(H,19,20)(H,23,24)	ALMBZBOCGSVSAI
InChI=1S/C12H16N2O/c1-14(2)6-5-9-8-13-12-4-3-10(15)7-11(9)12/h3-4,7-8,13,15H,5-6H2,1-2H3	VTTONGPRPXSUTJ
InChI=1S/C16H30N4O4S/c1-25-10-7-13(16(23)24)20-15(22)12(5-2-3-8-17)19-14(21)11-6-4-9-18-11/h11-13,18H,2-10,17H2,1H3,(H,19,21)(H,20,22)(H,23,24)	PUQRDHNIOONJJN
InChI=1S/C11H16O3/c1-10(2)5-7(12)6-11(3)8(10)4-9(13)14-11/h4,7,12H,5-6H2,1-3H3	XEVQXKKKAVVSMW
InChI=1S/C13H16O6/c1-19-10-4-6-7(15)2-3-8(16)11(6)13(18)12(10)9(17)5-14/h4,7,9,14-15,17-18H,2-3,5H2,1H3	YWEIWRDWTNXMJK
InChI=1S/C22H31NO4/c1-4-23(27)10-20(3)6-5-17(25)22-15(20)7-13(18(22)23)21-9-12(11(2)19(21)26)14(24)8-16(21)22/h12-13,15-19,25-26H,2,4-10H2,1,3H3	YAFVVJNTIALWDB
InChI=1S/C31H42O10/c1-16-10-25(39-17(2)33)31(36)27(38-16)40-23-12-19-4-5-22-21(29(19,15-32)13-24(23)41-31)6-8-28(3)20(7-9-30(22,28)35)18-11-26(34)37-14-18/h11,15-16,19-25,27,35-36H,4-10,12-14H2,1-3H3	OXKMZIABKYHLAR
InChI=1S/C14H26N6O7/c1-6(21)10(15)12(25)20-8(5-9(22)23)11(24)19-7(13(26)27)3-2-4-18-14(16)17/h6-8,10,21H,2-5,15H2,1H3,(H,19,24)(H,20,25)(H,22,23)(H,26,27)(H4,16,17,18)	VXMHQKHDKCATDV
InChI=1S/C12H20N4O3/c1-3-7(2)10(12(18)19)16-11(17)9(13)4-8-5-14-6-15-8/h5-7,9-10H,3-4,13H2,1-2H3,(H,14,15)(H,16,17)(H,18,19)	IDXZDKMBEXLFMB
InChI=1S/C13H21N3O8/c1-5(2)10(13(23)24)16-12(22)7(4-9(19)20)15-11(21)6(14)3-8(17)18/h5-7,10H,3-4,14H2,1-2H3,(H,15,21)(H,16,22)(H,17,18)(H,19,20)(H,23,24)	PXLNPFOJZQMXAT
InChI=1S/C26H30O8/c1-3-5-7-9-16(27)11-15-12-17(28)13-20-22(15)26(32)34-21-14-19(29)23(25(30)31)18(24(21)33-20)10-8-6-4-2/h12-14,28-29H,3-11H2,1-2H3,(H,30,31)	KVTYWHGIZSCFLG
InChI=1S/C22H34N4O4/c1-6-7-8-9-10-13-18(27)25(5)19(15(2)3)21(29)24-16(4)22(30)26-14-11-12-17(26)20(23)28/h6-10,13,15-17,19H,11-12,14H2,1-5H3,(H2,23,28)(H,24,29)	FADHJFXHKLXQOJ
InChI=1S/C20H28O3/c1-12-7-6-9-20(5)18(23-20)17(22)15-11-16(21)14(3)19(4,10-8-12)13(15)2/h7,11,14,16,18,21H,2,6,8-10H2,1,3-5H3	VHPDNWQKZMURPV
InChI=1S/C30H50O/c1-24(2)14-11-17-27(5)20-12-18-25(3)15-9-10-16-26(4)19-13-21-28(6)22-23-29-30(7,8)31-29/h14-16,20-21,29H,9-13,17-19,22-23H2,1-8H3	QYIMSPSDBYKPPY
InChI=1S/C16H12O6/c1-7-3-10(18)14-11(4-7)22-12-6-8(17)5-9(16(20)21-2)13(12)15(14)19/h3-6,17-18H,1-2H3	MJOGVUMPZLEYIH
InChI=1S/C20H41NO2/c1-4-5-6-7-8-9-10-11-12-13-14-15-16-17-20(23)19(18-22)21(2)3/h16-17,19-20,22-23H,4-15,18H2,1-3H3	YRXOQXUDKDCXME
InChI=1S/C20H34O2/c1-2-3-4-5-6-7-8-9-10-11-12-13-14-15-16-17-18-19-20(21)22/h6-7,12-13,15-16H,2-5,8-11,14,17-19H2,1H3,(H,21,22)	MZHLWKPZCXLYSL
InChI=1S/C18H25NO6/c1-3-12-8-11(2)18(23,10-20)17(22)24-9-13-4-6-19-7-5-14(15(13)19)25-16(12)21/h3-4,11,14-15,20,23H,5-10H2,1-2H3	BCJMNZRQJAVDLD
InChI=1S/C19H29N3O5/c1-4-11(2)15(18(25)22-16(12(3)23)19(26)27)21-17(24)14(20)10-13-8-6-5-7-9-13/h5-9,11-12,14-16,23H,4,10,20H2,1-3H3,(H,21,24)(H,22,25)(H,26,27)	BYAIIACBWBOJCU
InChI=1S/C28H45NO9/c1-18(22(30)12-10-11-21(16-24(29)31)17-25(32)33)15-19(2)27(35)20(3)28(36)23(37-4)13-8-6-7-9-14-26(34)38-5/h8-9,13-15,18,20-21,23,27-28,35-36H,6-7,10-12,16-17H2,1-5H3,(H2,29,31)(H,32,33)	RSNBAEGFNZIXPM
InChI=1S/C17H25N3O6/c1-9(2)14(18)16(24)19-12(7-10-3-5-11(22)6-4-10)15(23)20-13(8-21)17(25)26/h3-6,9,12-14,21-22H,7-8,18H2,1-2H3,(H,19,24)(H,20,23)(H,25,26)	IECQJCJNPJVUSB
InChI=1S/C21H24O6/c1-5-6-15-10-20(23-3)13(2)19(27-21(20,24-4)11-16(15)22)14-7-8-17-18(9-14)26-12-25-17/h5,7-10,13,19H,1,6,11-12H2,2-4H3	YVRYZXAHRGGELT
InChI=1S/C13H25N7O5/c14-6-10(22)19-7(2-1-5-18-13(16)17)11(23)20-8(12(24)25)3-4-9(15)21/h7-8H,1-6,14H2,(H2,15,21)(H,19,22)(H,20,23)(H,24,25)(H4,16,17,18)	RQZGFWKQLPJOEQ
InChI=1S/C19H32O8/c1-9(21)5-6-11-10(2)17(12(22)7-19(11,3)4)27-18-16(25)15(24)14(23)13(8-20)26-18/h12-18,20,22-25H,5-8H2,1-4H3	JVIDANAJZDBKRL
InChI=1S/C15H13NO3/c1-9(15(17)18)10-4-5-13-12(7-10)8-11-3-2-6-16-14(11)19-13/h2-7,9H,8H2,1H3,(H,17,18)	TVQZAMVBTVNYLA
InChI=1S/C15H22N2O18P2/c18-5-1-2-17(15(26)16-5)12-9(22)6(19)4(32-12)3-31-36(27,28)35-37(29,30)34-14-10(23)7(20)8(21)11(33-14)13(24)25/h1-2,4,6-12,14,19-23H,3H2,(H,24,25)(H,27,28)(H,29,30)(H,16,18,26)	HDYANYHVCAPMJV
InChI=1S/C16H32N8O5/c17-6-2-1-5-10(14(27)24-11(15(28)29)8-12(19)25)23-13(26)9(18)4-3-7-22-16(20)21/h9-11H,1-8,17-18H2,(H2,19,25)(H,23,26)(H,24,27)(H,28,29)(H4,20,21,22)	SSZGOKWBHLOCHK
InChI=1S/C28H28N4O2/c1-18-7-6-10-22(13-18)31-28(34)26(15-21-17-29-24-12-5-4-11-23(21)24)32-27(33)25-14-19-8-2-3-9-20(19)16-30-25/h2-13,17,25-26,29-30H,14-16H2,1H3,(H,31,34)(H,32,33)	ZLSJYJQIKNDMBX
InChI=1S/C21H34N6O4/c1-3-13(2)17(27-18(28)15(22)12-14-8-5-4-6-9-14)19(29)26-16(20(30)31)10-7-11-25-21(23)24/h4-6,8-9,13,15-17H,3,7,10-12,22H2,1-2H3,(H,26,29)(H,27,28)(H,30,31)(H4,23,24,25)	FXPZZKBHNOMLGA
InChI=1S/C21H11ClF6N2O3/c22-12-8-10(21(26,27)28)4-7-17(12)33-11-5-6-16(15(25)9-11)29-20(32)30-19(31)18-13(23)2-1-3-14(18)24/h1-9H,(H2,29,30,31,32)	RYLHNOVXKPXDIP
InChI=1S/C8H12N2/c9-10-7-6-8-4-2-1-3-5-8/h1-5,10H,6-7,9H2	RMUCZJUITONUFY
InChI=1S/C13H26N6O6/c1-6(21)9(19-10(22)7(14)5-20)11(23)18-8(12(24)25)3-2-4-17-13(15)16/h6-9,20-21H,2-5,14H2,1H3,(H,18,23)(H,19,22)(H,24,25)(H4,15,16,17)	RXUOAOOZIWABBW
InChI=1S/C21H41N11O6/c1-10(2)15(18(36)30-12(19(37)38)6-4-8-29-21(26)27)32-17(35)13(9-14(23)33)31-16(34)11(22)5-3-7-28-20(24)25/h10-13,15H,3-9,22H2,1-2H3,(H2,23,33)(H,30,36)(H,31,34)(H,32,35)(H,37,38)(H4,24,25,28)(H4,26,27,29)	RPFILFGODGBBNL
InChI=1S/C13H11ClO4/c1-3-12(15)18-11-5-8-7(2)4-13(16)17-10(8)6-9(11)14/h4-6H,3H2,1-2H3	GFMFCUGMHTWVTG
InChI=1S/C14H22N6O6/c15-8(1-2-11(16)22)12(23)19-9(3-7-4-17-6-18-7)13(24)20-10(5-21)14(25)26/h4,6,8-10,21H,1-3,5,15H2,(H2,16,22)(H,17,18)(H,19,23)(H,20,24)(H,25,26)	ICDIMQAMJGDHSE
InChI=1S/C22H24N2O9/c1-21(32)7-5-4-6-8(25)9(7)15(26)10-12(21)17(28)13-14(24(2)3)16(27)11(20(23)31)19(30)22(13,33)18(10)29/h4-6,12-14,17,25,28-30,32-33H,1-3H3,(H2,23,31)	KTUXFHGUHYRDNF
InChI=1S/C16H12O6/c1-22-12-3-7(6-17)2-9-14(12)16(21)13-10(15(9)20)4-8(18)5-11(13)19/h2-5,17-19H,6H2,1H3	XNMZBRJAWRIJII
InChI=1S/C15H21N3O2/c1-15-7-8-17(3)13(15)18(4)12-6-5-10(9-11(12)15)20-14(19)16-2/h5-6,9,13H,7-8H2,1-4H3,(H,16,19)	PIJVFDBKTWXHHD
InChI=1S/C33H30N4O6/c1-43-21-8-6-7-20(17-21)29-28-24(22-9-2-4-11-25(22)34-28)18-27-31(39)37(33(42)36(27)29)26-12-5-3-10-23(26)30(38)35-15-13-19(14-16-35)32(40)41/h2-12,17,19,27,29,34H,13-16,18H2,1H3,(H,40,41)	YNEKLTQTLQODKL
InChI=1S/C5H11O7P/c6-3-1-5(7)12-4(3)2-11-13(8,9)10/h3-7H,1-2H2,(H2,8,9,10)	KKZFLSZAWCYPOC
InChI=1S/C13H23N5O7/c14-6(1-3-9(15)20)11(22)17-7(2-4-10(16)21)12(23)18-8(5-19)13(24)25/h6-8,19H,1-5,14H2,(H2,15,20)(H2,16,21)(H,17,22)(H,18,23)(H,24,25)	RBWKVOSARCFSQQ
InChI=1S/C20H24O9/c1-20(2,29-19-17(25)16(24)15(23)12(8-21)27-19)13-7-10-11(26-13)5-3-9-4-6-14(22)28-18(9)10/h3-6,12-13,15-17,19,21,23-25H,7-8H2,1-2H3	UCJHITBUIWHISE
InChI=1S/C8H16N2O3/c1-6(11)10-7(8(12)13)4-2-3-5-9/h7H,2-5,9H2,1H3,(H,10,11)(H,12,13)	VEYYWZRYIYDQJM
InChI=1S/C15H21N3O5/c1-8(13(20)18-9(2)15(22)23)17-14(21)12(16)7-10-3-5-11(19)6-4-10/h3-6,8-9,12,19H,7,16H2,1-2H3,(H,17,21)(H,18,20)(H,22,23)	VCXWRWYFJLXITF
InChI=1S/C16H24O7/c17-10(3-1-2-4-15(20)21)5-6-11-12(7-8-16(22)23)14(19)9-13(11)18/h11-13,18H,1-9H2,(H,20,21)(H,22,23)	ZJAZCYLYLVCSNH
InChI=1S/C17H22O6/c1-10-4-3-5-13(22-2)9-15(20)17-11(7-16(21)23-10)6-12(18)8-14(17)19/h6,8,10,13,18-19H,3-5,7,9H2,1-2H3	LBVPDFGFLMFDPI
InChI=1S/C19H29N3O5/c1-4-11(2)16(22-17(24)15(20)12(3)23)18(25)21-14(19(26)27)10-13-8-6-5-7-9-13/h5-9,11-12,14-16,23H,4,10,20H2,1-3H3,(H,21,25)(H,22,24)(H,26,27)	UYTYTDMCDBPDSC
InChI=1S/C2H7NO2S/c3-1-2-6(4)5/h1-3H2,(H,4,5)	VVIUBCNYACGLLV
InChI=1S/C13H20N6O5S/c14-7(1-6-3-16-5-17-6)11(21)19-9(4-25)12(22)18-8(13(23)24)2-10(15)20/h3,5,7-9,25H,1-2,4,14H2,(H2,15,20)(H,16,17)(H,18,22)(H,19,21)(H,23,24)	RBOOOLVEKJHUNA
InChI=1S/C20H32N6O5S/c1-32-10-8-15(18(29)26-16(19(30)31)3-2-9-24-20(22)23)25-17(28)14(21)11-12-4-6-13(27)7-5-12/h4-7,14-16,27H,2-3,8-11,21H2,1H3,(H,25,28)(H,26,29)(H,30,31)(H4,22,23,24)	BBSPTGPYIPGTKH
InChI=1S/C31H50N6O12/c1-20(11-16-38)18-27(41)37(48)15-7-10-26(32-22(3)39)31(45)49-17-12-21(2)19-28(42)36(47)14-6-9-25-30(44)33-24(29(43)34-25)8-5-13-35(46)23(4)40/h18-19,24-26,38,46-48H,5-17H2,1-4H3,(H,32,39)(H,33,44)(H,34,43)	OEZAYKMYHOLRMX
InChI=1S/C19H20O5/c1-9-7-10-5-6-19(24)16(14(10)13(21)8-9)17(22)11-3-2-4-12(20)15(11)18(19)23/h2-4,9,16,18,20,23-24H,5-8H2,1H3	CRULJZWXPCYLAC
InChI=1S/C14H27N5O6/c1-7(20)11(17)13(23)19-9(6-10(16)21)12(22)18-8(14(24)25)4-2-3-5-15/h7-9,11,20H,2-6,15,17H2,1H3,(H2,16,21)(H,18,22)(H,19,23)(H,24,25)	JTEICXDKGWKRRV
InChI=1S/C14H21N5O6/c1-7(12(22)19-10(14(24)25)2-3-11(20)21)18-13(23)9(15)4-8-5-16-6-17-8/h5-7,9-10H,2-4,15H2,1H3,(H,16,17)(H,18,23)(H,19,22)(H,20,21)(H,24,25)	AFPFGFUGETYOSY
InChI=1S/C20H29N3O5/c1-3-12(2)17(20(27)28)23-19(26)16(11-13-6-8-14(24)9-7-13)22-18(25)15-5-4-10-21-15/h6-9,12,15-17,21,24H,3-5,10-11H2,1-2H3,(H,22,25)(H,23,26)(H,27,28)	BXHRXLMCYSZSIY
InChI=1S/C28H32O6/c1-14(2)7-10-17-20(29)13-21-23(24(17)30)27(33)22-18(11-8-15(3)4)25(31)26(32)19(28(22)34-21)12-9-16(5)6/h7-9,13,29-32H,10-12H2,1-6H3	WVJYEKGQSBGNRP
InChI=1S/C11H22N6O4/c12-6(3-4-8(13)18)9(19)17-7(10(20)21)2-1-5-16-11(14)15/h6-7H,1-5,12H2,(H2,13,18)(H,17,19)(H,20,21)(H4,14,15,16)	OPINTGHFESTVAX
InChI=1S/C22H31N5O6/c23-10-4-3-6-15(24)20(30)26-17(8-9-19(28)29)21(31)27-18(22(32)33)11-13-12-25-16-7-2-1-5-14(13)16/h1-2,5,7,12,15,17-18,25H,3-4,6,8-11,23-24H2,(H,26,30)(H,27,31)(H,28,29)(H,32,33)	GHOIOYHDDKXIDX
InChI=1S/C18H27NO5/c1-5-14(18(23)24-4)11-12(2)9-7-6-8-10-13(3)15(20)16(21)17(19)22/h5-9,11,13,15-16,20-21H,10H2,1-4H3,(H2,19,22)	FEQKQISWJNDCPC
InChI=1S/C21H29N5O5/c1-3-11(2)18(21(30)31)26-20(29)16(9-17(23)27)25-19(28)14(22)8-12-10-24-15-7-5-4-6-13(12)15/h4-7,10-11,14,16,18,24H,3,8-9,22H2,1-2H3,(H2,23,27)(H,25,28)(H,26,29)(H,30,31)	LAIUAVGWZYTBKN
InChI=1S/C15H16O4/c1-15(2)8-7-10(9-16)13(19-15)11-5-3-4-6-12(11)14(17)18/h3-6,9H,7-8H2,1-2H3,(H,17,18)	PRIHHXHWVNIQPJ
InChI=1S/C13H18N4O3/c1-9(18)6-4-5-7-17-8-14-11-10(17)12(19)16(3)13(20)15(11)2/h8H,4-7H2,1-3H3	XBEDAMVJWVPVDS
InChI=1S/C13H23N3O4/c1-3-8(2)11(13(19)20)15-12(18)9-5-4-6-16(9)10(17)7-14/h8-9,11H,3-7,14H2,1-2H3,(H,15,18)(H,19,20)	SSFWXSNOKDZNHY
InChI=1S/C23H29N3O5S/c1-32-12-11-19(23(30)31)25-22(29)20(14-15-5-3-2-4-6-15)26-21(28)18(24)13-16-7-9-17(27)10-8-16/h2-10,18-20,27H,11-14,24H2,1H3,(H,25,29)(H,26,28)(H,30,31)	WPRVVBVWIUWLOH
InChI=1S/C8H8O3/c9-7-3-1-2-6(4-7)5-8(10)11/h1-4,9H,5H2,(H,10,11)	FVMDYYGIDFPZAX
InChI=1S/C24H30O14/c1-9-17(27)19(29)21(31)23(34-9)33-8-15-18(28)20(30)22(35-10(2)25)24(38-15)37-14-7-12-11(6-13(14)32-3)4-5-16(26)36-12/h4-7,9,15,17-24,27-31H,8H2,1-3H3	VJPARTQOILTISJ
InChI=1S/C9H10O3/c10-9(11)6-7-12-8-4-2-1-3-5-8/h1-5H,6-7H2,(H,10,11)	BUSOTUQRURCMCM
InChI=1S/C17H33N3O4S/c1-6-11(4)14(18)16(22)19-12(7-8-25-5)15(21)20-13(17(23)24)9-10(2)3/h10-14H,6-9,18H2,1-5H3,(H,19,22)(H,20,21)(H,23,24)	WSSGUVAKYCQSCT
InChI=1S/C16H22O4/c1-3-5-11-19-15(17)13-9-7-8-10-14(13)16(18)20-12-6-4-2/h7-10H,3-6,11-12H2,1-2H3	DOIRQSBPFJWKBE
InChI=1S/C15H16O3/c1-10(2)4-5-11-8-12-6-7-15(16)18-14(12)9-13(11)17-3/h4,6-9H,5H2,1-3H3	RSZDAYHEZSRVHS
InChI=1S/C18H20N2O5/c19-15(9-11-1-5-13(21)6-2-11)17(23)20-16(18(24)25)10-12-3-7-14(22)8-4-12/h1-8,15-16,21-22H,9-10,19H2,(H,20,23)(H,24,25)	JAQGKXUEKGKTKX
InChI=1S/C6H7NO/c1-5-6(8)3-2-4-7-5/h2-4,8H,1H3	AQSRRZGQRFFFGS
InChI=1S/C19H21N/c1-20-14-6-11-19-17-9-4-2-7-15(17)12-13-16-8-3-5-10-18(16)19/h2-5,7-11,20H,6,12-14H2,1H3	PHVGLTMQBUFIQQ
InChI=1S/C20H23NO4/c22-13-4-3-12-9-15-20(24)6-5-14(23)18-19(20,16(12)17(13)25-18)7-8-21(15)10-11-1-2-11/h3-4,11,15,18,22,24H,1-2,5-10H2	DQCKKXVULJGBQN
InChI=1S/C15H23N5O6/c1-7(2)12(20-13(23)9(16)4-11(21)22)14(24)19-10(15(25)26)3-8-5-17-6-18-8/h5-7,9-10,12H,3-4,16H2,1-2H3,(H,17,18)(H,19,24)(H,20,23)(H,21,22)(H,25,26)	XQFLFQWOBXPMHW
InChI=1S/C26H32N4O5/c1-15(2)11-22(25(33)30-23(26(34)35)12-16-7-9-18(31)10-8-16)29-24(32)20(27)13-17-14-28-21-6-4-3-5-19(17)21/h3-10,14-15,20,22-23,28,31H,11-13,27H2,1-2H3,(H,29,32)(H,30,33)(H,34,35)	MEZCXKYMMQJRDE
InChI=1S/C16H23N3O6/c1-8(16(24)25)18-15(23)13(9(2)20)19-14(22)12(17)7-10-3-5-11(21)6-4-10/h3-6,8-9,12-13,20-21H,7,17H2,1-2H3,(H,18,23)(H,19,22)(H,24,25)	XUIOBCQESNDTDE
InChI=1S/C13H11NO/c15-14(13-9-5-2-6-10-13)11-12-7-3-1-4-8-12/h1-11H	ZEAUJQWDPKRESH
InChI=1S/C14H28N4O4/c1-3-9(2)12(18-11(19)8-16)13(20)17-10(14(21)22)6-4-5-7-15/h9-10,12H,3-8,15-16H2,1-2H3,(H,17,20)(H,18,19)(H,21,22)	ITZOBNKQDZEOCE
InChI=1S/C23H44N8O7/c1-13(2)12-17(21(36)30-16(22(37)38)8-9-18(32)33)31-20(35)15(7-5-11-28-23(26)27)29-19(34)14(25)6-3-4-10-24/h13-17H,3-12,24-25H2,1-2H3,(H,29,34)(H,30,36)(H,31,35)(H,32,33)(H,37,38)(H4,26,27,28)	GCFDSQNYVQKZNI
InChI=1S/C10H15OPS2/c1-3-11-12(13,4-2)14-10-8-6-5-7-9-10/h5-9H,3-4H2,1-2H3	KVGLBTYUCJYMND
InChI=1S/C19H23N5O7/c20-13(6-11-8-21-9-22-11)17(28)23-14(7-16(26)27)18(29)24-15(19(30)31)5-10-1-3-12(25)4-2-10/h1-4,8-9,13-15,25H,5-7,20H2,(H,21,22)(H,23,28)(H,24,29)(H,26,27)(H,30,31)	LBHOVGUGOBINDL
InChI=1S/C18H13N3O/c22-18-13-6-2-4-8-15(13)20-17-16-12(9-10-21(17)18)11-5-1-3-7-14(11)19-16/h1-8,19H,9-10H2	ACVGWSKVRYFWRP
InChI=1S/C41H67NO15/c1-19-17-41(18-49-41)38(46)23(5)34(53-27(9)43)21(3)25(7)52-39(47)24(6)35(56-32-16-31(48-14)36(26(8)51-32)54-28(10)44)22(4)33(19)57-40-37(55-29(11)45)30(42(12)13)15-20(2)50-40/h19-26,30-37,40H,15-18H2,1-14H3	LQCLVBQBTUVCEQ
InChI=1S/C12H19N3O8S/c13-5(4-24)10(20)15-7(3-9(18)19)11(21)14-6(12(22)23)1-2-8(16)17/h5-7,24H,1-4,13H2,(H,14,21)(H,15,20)(H,16,17)(H,18,19)(H,22,23)	GSNRZJNHMVMOFV
InChI=1S/C3H5N5O/c4-1-6-2(5)8-3(9)7-1/h(H5,4,5,6,7,8,9)	MASBWURJQFFLOO
InChI=1S/C24H24N2O5/c1-14-18-7-6-17(30-2)9-21(18)31-24(29)19(14)10-23(28)25-11-15-8-16(13-25)20-4-3-5-22(27)26(20)12-15/h3-7,9,15-16H,8,10-13H2,1-2H3	FNRNYVURAACLBA
InChI=1S/C16H32N6O5/c1-4-8(2)12(15(26)27)22-13(24)10(6-5-7-20-16(18)19)21-14(25)11(17)9(3)23/h8-12,23H,4-7,17H2,1-3H3,(H,21,25)(H,22,24)(H,26,27)(H4,18,19,20)	MQBTXMPQNCGSSZ
InChI=1S/C14H29N5O4/c15-7-3-1-5-10(18-12(20)9-17)13(21)19-11(14(22)23)6-2-4-8-16/h10-11H,1-9,15-17H2,(H,18,20)(H,19,21)(H,22,23)	VEPBEGNDJYANCF
InChI=1S/C15H12O6/c16-7-4-10(19)15-11(20)6-13(21-12(15)5-7)14-8(17)2-1-3-9(14)18/h1-5,13,16-19H,6H2	TWELZOKMSAJRKP
InChI=1S/C8H9N3/c1-5-3-7-8(4-6(5)2)10-11-9-7/h3-4H,1-2H3,(H,9,10,11)	MVPKIPGHRNIOPT
InChI=1S/C30H18O10/c31-15-4-1-13(2-5-15)24-12-23(38)29-21(36)10-20(35)27(30(29)40-24)17-7-14(3-6-18(17)33)25-11-22(37)28-19(34)8-16(32)9-26(28)39-25/h1-12,31-36H	YUSWMAULDXZHPY
InChI=1S/C23H30N2O2/c1-7-23(4,5)22-16-11-18-20(15-9-8-10-17(24-22)19(15)16)21(27-14(3)26)13(2)12-25(18)6/h7-10,13,18,20-21,24H,1,11-12H2,2-6H3	OSICWVVWEXKSBD
InChI=1S/C13H25N3O4S2/c1-8(15-12(18)9(14)4-6-21-2)11(17)16-10(13(19)20)5-7-22-3/h8-10H,4-7,14H2,1-3H3,(H,15,18)(H,16,17)(H,19,20)	VTKPSXWRUGCOAC
InChI=1S/C17H22N2O4/c1-6-7-18-9-13(20)19(16(18)22)10-23-15(21)14-12(8-11(2)3)17(14,4)5/h1,8,12,14H,7,9-10H2,2-5H3	VPRAQYXPZIFIOH
InChI=1S/C22H21NO6/c1-2-15-11-21(25)29-19-12-16(8-9-17(15)19)28-13-20(24)23-18(22(26)27)10-14-6-4-3-5-7-14/h3-9,11-12,18H,2,10,13H2,1H3,(H,23,24)(H,26,27)	HVYQNVUUFHVCHX
InChI=1S/C22H15FN4O2S/c23-14-10-12-15(13-11-14)27-21(24)20(30(28,29)16-6-2-1-3-7-16)19-22(27)26-18-9-5-4-8-17(18)25-19/h1-13H,24H2	CSFVFDHRYKBBPD
InChI=1S/C26H42O9/c1-12-14-6-5-13-8-25(14,11-24(13,4)32)9-17(28)26(33)15(12)7-18(23(26,2)3)35-22-21(31)20(30)19(29)16(10-27)34-22/h13-22,27-33H,1,5-11H2,2-4H3	ANXMAYKAWZAHMB
InChI=1S/C25H28N8O2/c1-4-5-13-32-21-22(29-24(32)31-12-8-9-17(26)14-31)30(3)25(35)33(23(21)34)15-20-27-16(2)18-10-6-7-11-19(18)28-20/h6-7,10-11,17H,8-9,12-15,26H2,1-3H3	LTXREWYXXSTFRX
InChI=1S/C33H33N5O4/c1-21-8-2-3-9-22(21)30-29-25(23-10-4-6-12-26(23)35-29)20-28-32(40)38(33(41)37(28)30)27-13-7-5-11-24(27)31(39)34-14-15-36-16-18-42-19-17-36/h2-13,28,30,35H,14-20H2,1H3,(H,34,39)	VYXXYRCQTBQDRW
InChI=1S/C18H35N5O6/c1-4-10(2)14(20)17(27)21-11(3)15(25)23-13(9-24)16(26)22-12(18(28)29)7-5-6-8-19/h10-14,24H,4-9,19-20H2,1-3H3,(H,21,27)(H,22,26)(H,23,25)(H,28,29)	ZCFSAFTYUFFCOL
InChI=1S/C18H28N4O6/c19-8-2-1-3-13(20)16(25)22-15(10-23)17(26)21-14(18(27)28)9-11-4-6-12(24)7-5-11/h4-7,13-15,23-24H,1-3,8-10,19-20H2,(H,21,26)(H,22,25)(H,27,28)	YRNRVKTYDSLKMD
InChI=1S/C14H22N4O7/c15-7(6-10(16)19)13(23)18-5-1-2-9(18)12(22)17-8(14(24)25)3-4-11(20)21/h7-9H,1-6,15H2,(H2,16,19)(H,17,22)(H,20,21)(H,24,25)	YUOXLJYVSZYPBJ
InChI=1S/C12H17N3O/c1-8(2)15-7-12(16)9-3-4-11(14)10(5-9)6-13/h3-5,8,12,15-16H,7,14H2,1-2H3	BUXRLJCGHZZYNE
InChI=1S/C19H24O6/c1-8-6-9(2)14(21)13-17-19(25-18(13)23)7-10(3)16(24-17)15(22)11(19)4-5-12(8)20/h8-11,15-16,22H,4-7H2,1-3H3	CQUSWWXXDXWZBS
InChI=1S/C11H8O3/c1-6-5-9(13)10-7(11(6)14)3-2-4-8(10)12/h2-5,12H,1H3	VCMMXZQDRFWYSE
InChI=1S/C14H21N5O4/c1-8(18-13(21)10-3-2-4-16-10)12(20)19-11(14(22)23)5-9-6-15-7-17-9/h6-8,10-11,16H,2-5H2,1H3,(H,15,17)(H,18,21)(H,19,20)(H,22,23)	FCCBQBZXIAZNIG
InChI=1S/C12H13N3/c1-9-8-10(2)14-12(13-9)15-11-6-4-3-5-7-11/h3-8H,1-2H3,(H,13,14,15)	ZLIBICFPKPWGIZ
InChI=1S/C5H7N3O/c1-3-2-7-5(9)8-4(3)6/h2H,1H3,(H3,6,7,8,9)	LRSASMSXMSNRBT
InChI=1S/C14H24N2O7/c1-5-4-6(17)14(20)13(21-5)22-12-10(19)7(15-2)9(18)8(16-3)11(12)23-14/h5,7-13,15-16,18-20H,4H2,1-3H3	UNFWWIHTNXNPBV
InChI=1S/C17H31N3O4/c1-5-10(3)13(19-15(21)12-8-7-9-18-12)16(22)20-14(17(23)24)11(4)6-2/h10-14,18H,5-9H2,1-4H3,(H,19,21)(H,20,22)(H,23,24)	LNOWDSPAYBWJOR
InChI=1S/C11H24N2O2S/c1-10(2)13-11(14)12-8-6-4-5-7-9-16(3)15/h10H,4-9H2,1-3H3,(H2,12,13,14)	WUJKEABPANBOBA
InChI=1S/C10H8F2N4O/c11-7-2-1-3-8(12)6(7)4-16-5-9(10(13)17)14-15-16/h1-3,5H,4H2,(H2,13,17)	POGQSBRIGCQNEG
InChI=1S/C17H22I3N3O8/c1-23(9(29)6-26)15-13(19)10(16(30)21-2-7(27)4-24)12(18)11(14(15)20)17(31)22-3-8(28)5-25/h7-8,24-28H,2-6H2,1H3,(H,21,30)(H,22,31)	NJKDOADNQSYQEV
InChI=1S/C7H4BrN3O2/c8-7-4-2-1-3-5(11(12)13)6(4)9-10-7/h1-3H,(H,9,10)	NFSTZPMYAZRZPC
InChI=1S/C19H36O2/c1-3-4-5-6-7-8-9-10-11-12-13-14-15-16-17-18-19(20)21-2/h7-8H,3-6,9-18H2,1-2H3	LMWAESDDOGRMOK
InChI=1S/C18H27N3O4/c1-4-11(2)15(19)17(23)21-14(10-13-8-6-5-7-9-13)16(22)20-12(3)18(24)25/h5-9,11-12,14-15H,4,10,19H2,1-3H3,(H,20,22)(H,21,23)(H,24,25)	HQEPKOFULQTSFV
InChI=1S/C16H30N4O5S/c1-9(2)8-12(20-14(22)10(17)4-5-13(18)21)15(23)19-11(16(24)25)6-7-26-3/h9-12H,4-8,17H2,1-3H3,(H2,18,21)(H,19,23)(H,20,22)(H,24,25)	KHNJVFYHIKLUPD
InChI=1S/C12H14O5/c1-3-17-11(16)5-8-4-9(14)6-10(15)12(8)7(2)13/h4,6,14-15H,3,5H2,1-2H3	TURXCFUGBPBPRS
InChI=1S/C15H15NO2/c1-10-6-5-9-13(11(10)2)16-14-8-4-3-7-12(14)15(17)18/h3-9,16H,1-2H3,(H,17,18)	HYYBABOKPJLUIN
InChI=1S/C22H39NO/c1-4-5-6-7-8-9-10-11-12-13-14-15-16-17-18-19-22(24)23-20-21(2)3/h8-9,16-19,21H,4-7,10-15,20H2,1-3H3,(H,23,24)	PCWWIOUZYOPZHT
InChI=1S/C15H14O5/c1-8-3-10(16)6-11(4-8)20-12-5-9(2)14(15(18)19)13(17)7-12/h3-7,16-17H,1-2H3,(H,18,19)	ZJEIMBOWRAUNAN
InChI=1S/C18H24N4O6/c1-9(24)15(18(27)28)22-17(26)14(21-16(25)12(19)8-23)6-10-7-20-13-5-3-2-4-11(10)13/h2-5,7,9,12,14-15,20,23-24H,6,8,19H2,1H3,(H,21,25)(H,22,26)(H,27,28)	NERYDXBVARJIQS
InChI=1S/C18H18N2O6S/c1-10(21)26-8-12-9-27-17-14(16(23)20(17)15(12)18(24)25)19-13(22)7-11-5-3-2-4-6-11/h2-6,14,17H,7-9H2,1H3,(H,19,22)(H,24,25)	GOFCPYKUMJBHBH
InChI=1S/C15H29N5O5S/c1-26-7-5-9(17)13(22)20-11(8-12(18)21)14(23)19-10(15(24)25)4-2-3-6-16/h9-11H,2-8,16-17H2,1H3,(H2,18,21)(H,19,23)(H,20,22)(H,24,25)	DRXODWRPPUFIAY
InChI=1S/C17H25N3O5S/c1-10(17(24)25)19-16(23)14(9-11-3-5-12(21)6-4-11)20-15(22)13(18)7-8-26-2/h3-6,10,13-14,21H,7-9,18H2,1-2H3,(H,19,23)(H,20,22)(H,24,25)	HOTNHEUETJELDL
InChI=1S/C8H11N/c1-6-4-3-5-7(2)8(6)9/h3-5H,9H2,1-2H3	UFFBMTHBGFGIHF
InChI=1S/C14H20N2O4S/c1-21-7-6-11(15)13(18)16-12(14(19)20)8-9-2-4-10(17)5-3-9/h2-5,11-12,17H,6-8,15H2,1H3,(H,16,18)(H,19,20)	PESQCPHRXOFIPX
InChI=1S/C13H16ClNO/c1-15-13(9-5-4-8-12(13)16)10-6-2-3-7-11(10)14/h2-3,6-7,15H,4-5,8-9H2,1H3	YQEZLKZALYSWHR
InChI=1S/C20H31N3O5/c1-11(2)9-15(21)18(25)23-17(12(3)4)19(26)22-16(20(27)28)10-13-5-7-14(24)8-6-13/h5-8,11-12,15-17,24H,9-10,21H2,1-4H3,(H,22,26)(H,23,25)(H,27,28)	MSFITIBEMPWCBD
InChI=1S/C18H27N7O4/c1-3-10(2)15(25-16(26)13(19)4-11-6-20-8-22-11)17(27)24-14(18(28)29)5-12-7-21-9-23-12/h6-10,13-15H,3-5,19H2,1-2H3,(H,20,22)(H,21,23)(H,24,27)(H,25,26)(H,28,29)	UQTKYYNHMVAOAA
InChI=1S/C10H18N4O6/c11-3-8(17)13-5(1-2-7(12)16)9(18)14-6(4-15)10(19)20/h5-6,15H,1-4,11H2,(H2,12,16)(H,13,17)(H,14,18)(H,19,20)	GNPVTZJUUBPZKW
InChI=1S/C17H16N2O6/c1-9-13(16(20)24-3)15(14(10(2)18-9)17(21)25-4)11-7-5-6-8-12(11)19(22)23/h5-8H,1-4H3	UMQHJQGNGLQJPF
InChI=1S/C12H23N5O5/c13-4-2-1-3-8(12(21)22)17-10(19)6-16-11(20)7(14)5-9(15)18/h7-8H,1-6,13-14H2,(H2,15,18)(H,16,20)(H,17,19)(H,21,22)	OLVIPTLKNSAYRJ
InChI=1S/C16H27N3O8/c1-8(2)7-9(17)14(24)18-10(3-5-12(20)21)15(25)19-11(16(26)27)4-6-13(22)23/h8-11H,3-7,17H2,1-2H3,(H,18,24)(H,19,25)(H,20,21)(H,22,23)(H,26,27)	WIDZHJTYKYBLSR
InChI=1S/C21H29N5O4/c1-13(2)8-16(22)19(27)25-17(10-15-11-23-12-24-15)20(28)26-18(21(29)30)9-14-6-4-3-5-7-14/h3-7,11-13,16-18H,8-10,22H2,1-2H3,(H,23,24)(H,25,27)(H,26,28)(H,29,30)	XBCWOTOCBXXJDG
InChI=1S/C30H56N8O13/c1-2-3-4-9-19(41)16-23(42)38(51)15-7-10-20(32)26(44)36-24(25(43)30(48)49)29(47)35-22(17-39)28(46)34-21(11-8-14-37(50)18-40)27(45)33-13-6-5-12-31/h18-22,24-25,39,41,43,50-51H,2-17,31-32H2,1H3,(H,33,45)(H,34,46)(H,35,47)(H,36,44)(H,48,49)	NJIOFEXYZOVVKA
InChI=1S/C13H16N4O2/c1-19-11-4-2-10(3-5-11)16-13-15-7-6-12(17-13)14-8-9-18/h2-7,18H,8-9H2,1H3,(H2,14,15,16,17)	LKBSMPFEKIBRGC
InChI=1S/C25H41N7O6/c1-14(2)12-18(21(34)30-17(24(37)38)10-7-11-29-25(27)28)31-22(35)19(13-16-8-5-4-6-9-16)32-23(36)20(26)15(3)33/h4-6,8-9,14-15,17-20,33H,7,10-13,26H2,1-3H3,(H,30,34)(H,31,35)(H,32,36)(H,37,38)(H4,27,28,29)	GXPQFEPIVBYLLH
InChI=1S/C16H29N7O7/c17-8(3-6-12(25)26)13(27)22-9(4-5-11(18)24)14(28)23-10(15(29)30)2-1-7-21-16(19)20/h8-10H,1-7,17H2,(H2,18,24)(H,22,27)(H,23,28)(H,25,26)(H,29,30)(H4,19,20,21)	GFLQTABMFBXRIY
InChI=1S/C17H14Cl2F2N2O3/c18-11-6-22-7-12(19)15(11)23-16(24)10-3-4-13(26-17(20)21)14(5-10)25-8-9-1-2-9/h3-7,9,17H,1-2,8H2,(H,22,23,24)	MNDBXUUTURYVHR
InChI=1S/C43H56O17/c1-12-21(4)30(47)53-25-16-35(7)28(23-13-14-52-18-23)54-27(45)17-40(35)43-32(55-29(46)20(2)3)41(50)31(56-33(48)36(8)22(5)57-36)34(6)19-39(41,49)37(9,24(34)15-26(44)51-11)42(25,43)59-38(10,58-40)60-43/h13-14,18,20-22,24-25,28,31-32,49-50H,12,15-17,19H2,1-11H3	BUVRFGBECZFCRL
InChI=1S/C12H24N2O3/c1-5-8(4)10(12(16)17)14-11(15)9(13)6-7(2)3/h7-10H,5-6,13H2,1-4H3,(H,14,15)(H,16,17)	AZLASBBHHSLQDB
InChI=1S/C20H22O9/c21-9-12-8-13(22)6-7-14(12)28-20-18(25)17(24)16(23)15(29-20)10-27-19(26)11-4-2-1-3-5-11/h1-8,15-18,20-25H,9-10H2	FLROYCKIIJCTDY
InChI=1S/C14H16N2OS/c1-10(2)12-9-15-14(18-12)16-13(17)8-11-6-4-3-5-7-11/h3-7,9-10H,8H2,1-2H3,(H,15,16,17)	IGRZXNLKVUEFDM
InChI=1S/C18H36N4O4/c1-5-11(3)14(20)17(24)21-13(9-7-8-10-19)16(23)22-15(18(25)26)12(4)6-2/h11-15H,5-10,19-20H2,1-4H3,(H,21,24)(H,22,23)(H,25,26)	FFAUOCITXBMRBT
InChI=1S/C28H44O2/c1-19-10-14-24(29)18-23(19)13-12-22-8-7-17-28(6)25(15-16-26(22)28)20(2)9-11-21(3)27(4,5)30/h9,11-13,20-21,24-26,29-30H,1,7-8,10,14-18H2,2-6H3	KJKIIUAXZGLUND
InChI=1S/C23H32O4/c1-14(10-11-23(5)16(3)7-9-20(25)17(23)4)6-8-18-21(26)12-15(2)19(13-24)22(18)27/h6,12-13,16-17,26-27H,7-11H2,1-5H3	JSPPDMSCDGJJOM
InChI=1S/C20H40O2/c1-16(2)9-6-10-17(3)11-7-12-18(4)13-8-14-19(5)15-20(21)22/h16-19H,6-15H2,1-5H3,(H,21,22)	RLCKHJSFHOZMDR
InChI=1S/C23H34O5/c1-13(24)27-19-11-15-5-6-16-17-7-8-21(26)22(17,3)10-9-18(16)23(15,4)12-20(19)28-14(2)25/h15-20H,5-12H2,1-4H3	DHQLCWJHDQWZLR
InChI=1S/C15H23NO2/c1-4-7-13-8-5-6-9-15(13)18-11-14(17)10-16-12(2)3/h4-6,8-9,12,14,16-17H,1,7,10-11H2,2-3H3	PAZJSJFMUHDSTF
InChI=1S/C18H23N3O8/c19-11(8-10-4-2-1-3-5-10)16(26)21-13(9-15(24)25)17(27)20-12(18(28)29)6-7-14(22)23/h1-5,11-13H,6-9,19H2,(H,20,27)(H,21,26)(H,22,23)(H,24,25)(H,28,29)	DDYIRGBOZVKRFR
InChI=1S/C8H16N2O3/c1-3-5(2)7(9)8(13)10-4-6(11)12/h5,7H,3-4,9H2,1-2H3,(H,10,13)(H,11,12)	UCGDDTHMMVWVMV
InChI=1S/C20H30O8/c1-7-5-10(21)15(24)18(3)9(7)6-11-19(4)14(18)13(23)12(22)8(2)20(19,27)16(25)17(26)28-11/h8,10-16,21-25,27H,5-6H2,1-4H3	KHGBORGCCDJDRD
InChI=1S/C12H16O5/c1-3-4-8-7(2)11(12(15)16)9(17-8)5-6-10(13)14/h3-6H2,1-2H3,(H,13,14)(H,15,16)	WMCQWXZMVIETAO
InChI=1S/C24H26N6O3/c1-4-7-19-25-21(24(2,3)33)20(23(31)32)30(19)14-15-10-12-16(13-11-15)17-8-5-6-9-18(17)22-26-28-29-27-22/h5-6,8-13,33H,4,7,14H2,1-3H3,(H,31,32)(H,26,27,28,29)	VTRAEEWXHOVJFV
InChI=1S/C32H53N3O7/c1-23(2)17-15-13-11-9-7-8-10-12-14-16-18-26-25(4)30(39)32(5,41)31(40)33-21-27(36)34-24(3)19-20-28(37)35(6)22-29(38)42-26/h19-20,23,25-26,41H,3,7-18,21-22H2,1-2,4-6H3,(H,33,40)(H,34,36)	KVYJAWXEQAHJFZ
InChI=1S/C24H27NO2/c1-3-5-12-19(4-2)18-27-24(26)22(17-25)23(20-13-8-6-9-14-20)21-15-10-7-11-16-21/h6-11,13-16,19H,3-5,12,18H2,1-2H3	FMJSMJQBSVNSBF
InChI=1S/C10H15N/c1-9(11-2)8-10-6-4-3-5-7-10/h3-7,9,11H,8H2,1-2H3	MYWUZJCMWCOHBA
InChI=1S/C30H44O9/c1-16-24(33)26(36-3)25(34)27(38-16)39-19-6-10-29(15-31)18(13-19)4-5-22-21(29)7-9-28(2)20(8-11-30(22,28)35)17-12-23(32)37-14-17/h12,15-16,18-22,24-27,33-35H,4-11,13-14H2,1-3H3	PMTSPAGBAFCORP
InChI=1S/C21H22O9/c22-9-17-18(25)19(26)20(27)21(30-17)28-12-5-6-13-14(24)8-15(29-16(13)7-12)10-1-3-11(23)4-2-10/h1-7,15,17-23,25-27H,8-9H2	HJBUYKZTEBZNSH
InChI=1S/C16H24O3/c1-2-3-5-9-14-13(11-12-15(14)17)8-6-4-7-10-16(18)19/h3,5,11-14H,2,4,6-10H2,1H3,(H,18,19)	SZVNKXCDJUBPQO
InChI=1S/C30H50/c1-25(2)15-11-19-29(7)23-13-21-27(5)17-9-10-18-28(6)22-14-24-30(8)20-12-16-26(3)4/h15-18,23-24H,9-14,19-22H2,1-8H3	YYGNTYWPHWGJRM
InChI=1S/C20H31N3O5S/c1-12(2)10-17(20(27)28)23-19(26)16(8-9-29-3)22-18(25)15(21)11-13-4-6-14(24)7-5-13/h4-7,12,15-17,24H,8-11,21H2,1-3H3,(H,22,25)(H,23,26)(H,27,28)	OFHKXNKJXURPSY
InChI=1S/C18H28N6O5/c1-10(23-16(27)13(19)3-2-8-22-18(20)21)15(26)24-14(17(28)29)9-11-4-6-12(25)7-5-11/h4-7,10,13-14,25H,2-3,8-9,19H2,1H3,(H,23,27)(H,24,26)(H,28,29)(H4,20,21,22)	KGSJCPBERYUXCN
InChI=1S/C9H9NO/c10-9(11)7-6-8-4-2-1-3-5-8/h1-7H,(H2,10,11)	APEJMQOBVMLION
InChI=1S/C25H35NO4/c1-21(2,3)22(4,28)16-13-23-8-9-25(16,29-5)20-24(23)10-11-26-17(23)12-14-6-7-15(27)19(30-20)18(14)24/h6-7,16-17,20,26-28H,8-13H2,1-5H3	YOYLLRBMGQRFTN
InChI=1S/C12H22N4O5S/c1-5(2)9(12(20)21)16-11(19)7(4-22)15-10(18)6(13)3-8(14)17/h5-7,9,22H,3-4,13H2,1-2H3,(H2,14,17)(H,15,18)(H,16,19)(H,20,21)	SQZIAWGBBUSSPJ
InChI=1S/C20H16BrNO/c21-17-11-13-18(14-12-17)22-20(23)19(15-7-3-1-4-8-15)16-9-5-2-6-10-16/h1-14,19H,(H,22,23)	KIKNJLOFPANLQI
InChI=1S/C21H41N7O5/c1-6-12(4)16(22)19(31)26-13(5)17(29)28-15(10-11(2)3)18(30)27-14(20(32)33)8-7-9-25-21(23)24/h11-16H,6-10,22H2,1-5H3,(H,26,31)(H,27,30)(H,28,29)(H,32,33)(H4,23,24,25)	SWUZSYOSNBDQKC
InChI=1S/C16H31N7O5/c1-8(2)12(18)14(26)22-9(5-6-11(17)24)13(25)23-10(15(27)28)4-3-7-21-16(19)20/h8-10,12H,3-7,18H2,1-2H3,(H2,17,24)(H,22,26)(H,23,25)(H,27,28)(H4,19,20,21)	XTAUQCGQFJQGEJ
InChI=1S/C14H27N3O2/c1-11(2)17(12(3)4)9-7-15-13(18)10-16-8-5-6-14(16)19/h11-12H,5-10H2,1-4H3,(H,15,18)	ZULJGOSFKWFVRX
InChI=1S/C15H31N5O4/c1-10(18)13(21)19-11(6-2-4-8-16)14(22)20-12(15(23)24)7-3-5-9-17/h10-12H,2-9,16-18H2,1H3,(H,19,21)(H,20,22)(H,23,24)	VCSABYLVNWQYQE
InChI=1S/C19H28N6O6/c20-12(9-11-5-2-1-3-6-11)16(28)25-14(10-15(26)27)17(29)24-13(18(30)31)7-4-8-23-19(21)22/h1-3,5-6,12-14H,4,7-10,20H2,(H,24,29)(H,25,28)(H,26,27)(H,30,31)(H4,21,22,23)	XMPUYNHKEPFERE
InChI=1S/C16H26N6O5S/c1-28-5-4-11(15(25)22-12(16(26)27)2-3-13(18)23)21-14(24)10(17)6-9-7-19-8-20-9/h7-8,10-12H,2-6,17H2,1H3,(H2,18,23)(H,19,20)(H,21,24)(H,22,25)(H,26,27)	NKRWVZQTPXPNRZ
InChI=1S/C25H28N4O4/c30-23(20-11-6-12-26-20)28-21(13-16-7-2-1-3-8-16)24(31)29-22(25(32)33)14-17-15-27-19-10-5-4-9-18(17)19/h1-5,7-10,15,20-22,26-27H,6,11-14H2,(H,28,30)(H,29,31)(H,32,33)	YYARMJSFDLIDFS
InChI=1S/C13H24N4O6S/c1-6(18)10(13(22)23)17-12(21)8(5-9(15)19)16-11(20)7(14)3-4-24-2/h6-8,10,18H,3-5,14H2,1-2H3,(H2,15,19)(H,16,20)(H,17,21)(H,22,23)	HDNOQCZWJGGHSS
InChI=1S/C18H22N4O4/c19-13(8-11-9-20-14-5-2-1-4-12(11)14)18(26)22-7-3-6-15(22)17(25)21-10-16(23)24/h1-2,4-5,9,13,15,20H,3,6-8,10,19H2,(H,21,25)(H,23,24)	WMIUTJPFHMMUGY
InChI=1S/C17H25NO4/c1-20-13-11-15(21-2)17(16(12-13)22-3)14(19)7-6-10-18-8-4-5-9-18/h11-12H,4-10H2,1-3H3	OWYLAEYXIQKAOL
InChI=1S/C6H7N5/c1-11-3-10-6-4(11)5(7)8-2-9-6/h2-3H,1H3,(H2,7,8,9)	HCGHYQLFMPXSDU
InChI=1S/C15H31N7O5/c16-6-2-1-4-9(17)12(24)22-11(8-23)13(25)21-10(14(26)27)5-3-7-20-15(18)19/h9-11,23H,1-8,16-17H2,(H,21,25)(H,22,24)(H,26,27)(H4,18,19,20)	WQDKIVRHTQYJSN
InChI=1S/C11H16O5/c1-3-4-8(12)11(14)9-5-7(15-2)6-10(13)16-9/h5-6,8,11-12,14H,3-4H2,1-2H3	IQQUGRMXXJTLNW
InChI=1S/C25H39N5O8/c1-3-14(2)21(27)24(36)30-19(13-20(32)33)23(35)29-18(12-15-7-9-16(31)10-8-15)22(34)28-17(25(37)38)6-4-5-11-26/h7-10,14,17-19,21,31H,3-6,11-13,26-27H2,1-2H3,(H,28,34)(H,29,35)(H,30,36)(H,32,33)(H,37,38)	HGILEVZGQQBIAF
InChI=1S/C16H18Cl2N2O4/c1-4-23-14(21)12-9-16(3,15(22)24-5-2)20(19-12)13-7-6-10(17)8-11(13)18/h6-8H,4-5,9H2,1-3H3	OPGCOAPTHCZZIW
InChI=1S/C5H10N2O3/c1-3(6)5(10)7-2-4(8)9/h3H,2,6H2,1H3,(H,7,10)(H,8,9)	CXISPYVYMQWFLE
InChI=1S/C24H28ClNO6/c1-7-13(2)10-14(3)8-9-17-11-18-19(12-26(17)15(4)23(30)31)21(28)24(6,32-16(5)27)22(29)20(18)25/h8-13,15H,7H2,1-6H3,(H,30,31)	WCFJCDWCDZAMPA
InChI=1S/C21H29N5O5/c1-3-12(2)18(22)20(29)25-16(8-13-4-6-15(27)7-5-13)19(28)26-17(21(30)31)9-14-10-23-11-24-14/h4-7,10-12,16-18,27H,3,8-9,22H2,1-2H3,(H,23,24)(H,25,29)(H,26,28)(H,30,31)	JSLIXOUMAOUGBN
InChI=1S/C13H23N5O7/c14-6(5-19)11(22)17-7(1-3-9(15)20)12(23)18-8(13(24)25)2-4-10(16)21/h6-8,19H,1-5,14H2,(H2,15,20)(H2,16,21)(H,17,22)(H,18,23)(H,24,25)	IXUGADGDCQDLSA
InChI=1S/C5H11NO4S/c1-5(7)6-3-2-4-11(8,9)10/h2-4H2,1H3,(H,6,7)(H,8,9,10)	AFCGFAGUEYAMAO
InChI=1S/C16H30N4O6/c1-9(2)13(16(25)26)20-15(24)11(6-7-12(21)22)19-14(23)10(18)5-3-4-8-17/h9-11,13H,3-8,17-18H2,1-2H3,(H,19,23)(H,20,24)(H,21,22)(H,25,26)	ULUQBUKAPDUKOC
InChI=1S/C19H30N4O5/c1-12(24)16(21)18(26)23-15(11-13-7-3-2-4-8-13)17(25)22-14(19(27)28)9-5-6-10-20/h2-4,7-8,12,14-16,24H,5-6,9-11,20-21H2,1H3,(H,22,25)(H,23,26)(H,27,28)	VGYVVSQFSSKZRJ
InChI=1S/C18H30O8/c1-2-3-4-5-11-10(8-14(20)21)6-7-12(11)25-18-17(24)16(23)15(22)13(9-19)26-18/h3-4,10-13,15-19,22-24H,2,5-9H2,1H3,(H,20,21)	GJZJZRWFRZFTEE
InChI=1S/C20H18ClNO6/c1-10-7-12-14(21)9-13(17(23)16(12)20(27)28-10)18(24)22-15(19(25)26)8-11-5-3-2-4-6-11/h2-6,9-10,15,23H,7-8H2,1H3,(H,22,24)(H,25,26)	RWQKHEORZBHNRI
InChI=1S/C11H21N3O5/c1-6(2)3-8(11(18)19)14-9(16)4-13-10(17)7(12)5-15/h6-8,15H,3-5,12H2,1-2H3,(H,13,17)(H,14,16)(H,18,19)	GZFAWAQTEYDKII
InChI=1S/C31H31N5O4/c32-24(15-20-17-33-25-12-6-4-10-22(20)25)29(37)35-27(16-21-18-34-26-13-7-5-11-23(21)26)30(38)36-28(31(39)40)14-19-8-2-1-3-9-19/h1-13,17-18,24,27-28,33-34H,14-16,32H2,(H,35,37)(H,36,38)(H,39,40)	AOLQJUGGZLTUBD
InChI=1S/C15H18N4O4/c16-10(6-13(17)20)14(21)19-12(15(22)23)5-8-7-18-11-4-2-1-3-9(8)11/h1-4,7,10,12,18H,5-6,16H2,(H2,17,20)(H,19,21)(H,22,23)	RGGVDKVXLBOLNS
InChI=1S/C6H7N5O/c1-11-5(12)3-4(9-2-8-3)10-6(11)7/h2H,1H3,(H2,7,10)(H,8,9)	RFLVMTUMFYRZCB
InChI=1S/C20H32N2O3S/c1-6-8-13-22(14-9-7-2)26-21(5)19(23)24-17-12-10-11-16-15-20(3,4)25-18(16)17/h10-12H,6-9,13-15H2,1-5H3	JLQUFIHWVLZVTJ
InChI=1S/C23H29ClO4/c1-13(25)23(28-14(2)26)10-7-18-16-12-20(24)19-11-15(27)5-8-21(19,3)17(16)6-9-22(18,23)4/h11-12,16-18H,5-10H2,1-4H3	QMBJSIBWORFWQT
InChI=1S/C25H26O4/c1-15(2)5-7-18-13-17(8-11-22(18)26)21-14-29-25-19(9-6-16(3)4)23(27)12-10-20(25)24(21)28/h5-6,8,10-14,26-27H,7,9H2,1-4H3	YBJJPNXZVZRDIU
InChI=1S/C16H21N3O6/c17-9-13(20)18-12(8-10-4-2-1-3-5-10)15(23)19-11(16(24)25)6-7-14(21)22/h1-5,11-12H,6-9,17H2,(H,18,20)(H,19,23)(H,21,22)(H,24,25)	WZSHYFGOLPXPLL
InChI=1S/C23H22O7/c1-23(2)6-5-11-14(30-23)9-17-20(21(11)24)22(25)19-12-7-15(26-3)16(27-4)8-13(12)28-10-18(19)29-17/h5-9,18-19,24H,10H2,1-4H3	MTTUVGLGBORPBI
InChI=1S/C23H19N3O2/c1-23(2)11-9-14-18(28-23)8-7-17-19(14)15-10-12-26-21(20(15)24-17)25-16-6-4-3-5-13(16)22(26)27/h3-9,11,24H,10,12H2,1-2H3	ALCQRUPUCBKBMV
InChI=1S/C49H78O19/c1-21(2)22(3)36-40(62-23(4)52)47(9,59)39-24-10-11-29-45(7)14-13-30(44(5,6)28(45)12-15-46(29,8)48(24)19-49(39,68-36)61-20-48)65-43-38(67-41-34(57)32(55)27(17-51)64-41)37(25(53)18-60-43)66-42-35(58)33(56)31(54)26(16-50)63-42/h22,24-43,50-51,53-59H,1,10-20H2,2-9H3	ZAWVKTOAAOBPLL
InChI=1S/C10H12F3N/c1-7(14)5-8-3-2-4-9(6-8)10(11,12)13/h2-4,6-7H,5,14H2,1H3	MLBHFBKZUPLWBD
InChI=1S/C19H37NO4/c1-2-3-4-5-6-7-8-9-10-11-12-13-14-17(21)15-18(22)20-16-19(23)24/h17,21H,2-16H2,1H3,(H,20,22)(H,23,24)	IEWHONSDBIATGX
InChI=1S/C4H9NO2S/c1-8-2-3(5)4(6)7/h3H,2,5H2,1H3,(H,6,7)	IDIDJDIHTAOVLG
InChI=1S/C14H16O8/c1-14(21,13(19)20)11(17)7-22-12(18)5-3-8-2-4-9(15)10(16)6-8/h2-6,11,15-17,21H,7H2,1H3,(H,19,20)	RUEPXZDDWQCITK
InChI=1S/C20H25N5O7/c21-12(8-16(22)26)18(29)25-15(7-10-9-23-13-4-2-1-3-11(10)13)19(30)24-14(20(31)32)5-6-17(27)28/h1-4,9,12,14-15,23H,5-8,21H2,(H2,22,26)(H,24,30)(H,25,29)(H,27,28)(H,31,32)	FHCRKXCTKSHNOE
InChI=1S/C14H27N3O5/c1-5-8(4)11(14(21)22)17-12(19)9(6-18)16-13(20)10(15)7(2)3/h7-11,18H,5-6,15H2,1-4H3,(H,16,20)(H,17,19)(H,21,22)	PGQUDQYHWICSAB
InChI=1S/C24H29N3O5/c1-4-16-12-21(29)31-23-17-6-7-24(2,3)32-18(17)13-19(22(16)23)30-14-20(28)26-8-5-10-27-11-9-25-15-27/h9,11-13,15H,4-8,10,14H2,1-3H3,(H,26,28)	SQWWOLPKBDNQLV
InChI=1S/C24H23NO9/c1-31-15-4-6-19(32-2)13(7-15)8-21-23(28)17-5-3-16(10-20(17)34-21)33-12-22(27)25-11-14(26)9-18(25)24(29)30/h3-8,10,14,18,26H,9,11-12H2,1-2H3,(H,29,30)	PFFHOOZDXSMZIP
InChI=1S/C18H15NO5/c20-13-7-5-12(6-8-13)3-1-2-4-17(22)19-16-10-9-14(21)11-15(16)18(23)24/h1-11,20-21H,(H,19,22)(H,23,24)	FRNDILDQFSAXAR
InChI=1S/C16H22N2O4/c1-10(2)14(16(21)22)18-15(20)13(17-11(3)19)9-12-7-5-4-6-8-12/h4-8,10,13-14H,9H2,1-3H3,(H,17,19)(H,18,20)(H,21,22)	PAZRNFHBUAVIRN
InChI=1S/C19H27N3O7/c1-10(2)16(20)18(27)22-14(9-11-3-5-12(23)6-4-11)17(26)21-13(19(28)29)7-8-15(24)25/h3-6,10,13-14,16,23H,7-9,20H2,1-2H3,(H,21,26)(H,22,27)(H,24,25)(H,28,29)	PFMSJVIPEZMKSC
InChI=1S/C15H17NO3/c1-2-3-4-5-14(10-15(18)19)16-13-8-6-12(11-17)7-9-13/h2-9,11,14,16H,10H2,1H3,(H,18,19)	AUFWENFXRHUNPX
InChI=1S/C33H36O17/c1-13(35)45-23-12-44-31(32(47-15(3)37)29(23)46-14(2)36)25-19(39)10-21-24(30(25)43-4)18(38)9-20(49-21)16-5-7-17(8-6-16)48-33-28(42)27(41)26(40)22(11-34)50-33/h5-10,22-23,26-29,31-34,39-42H,11-12H2,1-4H3	UPTPSJJNEWBOBD
InChI=1S/C11H14N2S/c1-13-8-3-7-12-11(13)6-5-10-4-2-9-14-10/h2,4-6,9H,3,7-8H2,1H3	YSAUAVHXTIETRK
InChI=1S/C7H6N2O2/c1-9-3-2-6(10)5(4-8)7(9)11/h2-3,10H,1H3	JOTXKBDAQVLFAX
InChI=1S/C41H60N8O10/c1-8-31-38(54)48-34(40(57)58)26(5)36(52)46-29(15-12-20-44-41(42)43)37(53)45-28(25(4)35(51)47-30(39(55)56)18-19-33(50)49(31)6)17-16-23(2)21-24(3)32(59-7)22-27-13-10-9-11-14-27/h8-11,13-14,16-17,21,24-26,28-30,32,34H,12,15,18-20,22H2,1-7H3,(H,45,53)(H,46,52)(H,47,51)(H,48,54)(H,55,56)(H,57,58)(H4,42,43,44)	IXBQSRWSVIBXNC
InChI=1S/C28H44N2O2/c1-2-3-4-5-6-7-8-9-10-11-12-13-14-15-16-17-28(32)29-21-20-24-23-30-27-19-18-25(31)22-26(24)27/h9-10,18-19,22-23,30-31H,2-8,11-17,20-21H2,1H3,(H,29,32)	LCQKHZYXPCLVBI
InChI=1S/C17H26N2O2/c1-13(2)17(12-18,9-6-10-19-3)14-7-8-15(20-4)16(11-14)21-5/h7-8,11,13,19H,6,9-10H2,1-5H3	WLOBUUJURNEQCL
InChI=1S/C25H39N7O7/c1-3-14(2)20(26)23(37)32-17(12-15-8-5-4-6-9-15)21(35)31-18(13-19(33)34)22(36)30-16(24(38)39)10-7-11-29-25(27)28/h4-6,8-9,14,16-18,20H,3,7,10-13,26H2,1-2H3,(H,30,36)(H,31,35)(H,32,37)(H,33,34)(H,38,39)(H4,27,28,29)	RHOGALRQOPWWGO
InChI=1S/C24H23Cl3N4O/c25-16-7-9-18-15(13-16)5-4-6-19-22(24(32)29-30-11-2-1-3-12-30)28-31(23(18)19)21-10-8-17(26)14-20(21)27/h7-10,13-14H,1-6,11-12H2,(H,29,32)	NCXBPZJQQSNIRA
InChI=1S/C10H19N3O4S/c1-5(2)8(10(17)12-3-7(14)15)13-9(16)6(11)4-18/h5-6,8,18H,3-4,11H2,1-2H3,(H,12,17)(H,13,16)(H,14,15)	AZDQAZRURQMSQD
InChI=1S/C29H30N4O7/c1-15(2)22(39-16(3)34)23-30-19-12-8-6-10-17(19)24(35)31(23)21-14-29(40-25(21)36)18-11-7-9-13-20(18)32-26(29)33(38)28(4,5)27(32)37/h6-13,15,21-22,26,38H,14H2,1-5H3	CYNVLFGDEQQUPE
InChI=1S/C25H25NO8/c1-31-17-4-3-16(20(12-17)32-2)11-22-24(28)19-6-5-18(13-21(19)34-22)33-14-23(27)26-9-7-15(8-10-26)25(29)30/h3-6,11-13,15H,7-10,14H2,1-2H3,(H,29,30)	UHCZOYDGFUSCHQ
InChI=1S/C11H13NO3/c1-8(13)12-10(11(14)15)7-9-5-3-2-4-6-9/h2-6,10H,7H2,1H3,(H,12,13)(H,14,15)	CBQJSKKFNMDLON
InChI=1S/C23H24N2O4S/c1-2-3-6-21-24-14-19(12-18(23(28)29)13-20-5-4-11-30-20)25(21)15-16-7-9-17(10-8-16)22(26)27/h4-5,7-12,14H,2-3,6,13,15H2,1H3,(H,26,27)(H,28,29)	OROAFUQRIXKEMV
InChI=1S/C27H32O15/c1-9-20(32)22(34)24(36)26(39-9)38-8-18-21(33)23(35)25(37)27(42-18)40-11-5-14(30)19-15(31)7-16(41-17(19)6-11)10-2-3-12(28)13(29)4-10/h2-6,9,16,18,20-30,32-37H,7-8H2,1H3	OMQADRGFMLGFJF
InChI=1S/C18H25NO3/c1-14(2)12-19-18(20)8-6-4-3-5-7-15-9-10-16-17(11-15)22-13-21-16/h6,8-11,14H,3-5,7,12-13H2,1-2H3,(H,19,20)	PWLZXPUSJOUTMB
InChI=1S/C25H41NO3/c1-21(2)16-12-9-7-5-3-4-6-8-10-15-19-24(27)26-23(25(28)29)20-22-17-13-11-14-18-22/h11,13-14,17-18,21,23H,3-10,12,15-16,19-20H2,1-2H3,(H,26,27)(H,28,29)	WICAPTTWPBEVPW
InChI=1S/C18H17F4NO2/c1-2-16(17(24)23-11-12-6-4-3-5-7-12)25-13-8-9-15(19)14(10-13)18(20,21)22/h3-10,16H,2,11H2,1H3,(H,23,24)	FFQPZWRNXKPNPX
InChI=1S/C10H19N3O5/c1-4(11)8(15)13-7(6(3)14)9(16)12-5(2)10(17)18/h4-7,14H,11H2,1-3H3,(H,12,16)(H,13,15)(H,17,18)	OEVCHROQUIVQFZ
InChI=1S/C30H46O4/c1-17(2)18-10-13-30(25(33)34)15-14-27(5)19(23(18)30)8-9-22-28(27,6)12-11-21-26(3,4)24(32)20(16-31)29(21,22)7/h16,18-24,32H,1,8-15H2,2-7H3,(H,33,34)	SLWJVQQNDGLXTK
InChI=1S/C12H21N5O7/c13-5(4-18)10(21)16-6(1-2-8(14)19)11(22)17-7(12(23)24)3-9(15)20/h5-7,18H,1-4,13H2,(H2,14,19)(H2,15,20)(H,16,21)(H,17,22)(H,23,24)	CDVFZMOFNJPUDD
InChI=1S/C9H14O4/c10-7(11)6-9(8(12)13)4-2-1-3-5-9/h1-6H2,(H,10,11)(H,12,13)	SDAXMMUAZRUWNL
InChI=1S/C21H28N4O4/c1-12(2)18(21(28)29)25-20(27)17(24-19(26)16-8-5-9-22-16)10-13-11-23-15-7-4-3-6-14(13)15/h3-4,6-7,11-12,16-18,22-23H,5,8-10H2,1-2H3,(H,24,26)(H,25,27)(H,28,29)	HOJUNFDJDAPVBI
InChI=1S/C21H23N3O4S/c1-27-16-7-14(8-17(9-16)28-2)20(26)22-21(29)23-10-13-6-15(12-23)18-4-3-5-19(25)24(18)11-13/h3-5,7-9,13,15H,6,10-12H2,1-2H3,(H,22,26,29)	UBZYZLLHTDJVEC
InChI=1S/C20H17FO2S/c1-12-17(9-13-3-6-15(24-2)7-4-13)16-8-5-14(21)10-19(16)18(12)11-20(22)23/h3-10H,11H2,1-2H3,(H,22,23)	LFWHFZJPXXOYNR
InChI=1S/C16H21N3O4/c17-10-14(20)19-8-4-7-13(19)15(21)18-12(16(22)23)9-11-5-2-1-3-6-11/h1-3,5-6,12-13H,4,7-10,17H2,(H,18,21)(H,22,23)	IXHQLZIWBCQBLQ
InChI=1S/C24H37N5O8/c1-14(30)20(26)23(35)29-18(13-15-7-3-2-4-8-15)22(34)27-16(9-5-6-12-25)21(33)28-17(24(36)37)10-11-19(31)32/h2-4,7-8,14,16-18,20,30H,5-6,9-13,25-26H2,1H3,(H,27,34)(H,28,33)(H,29,35)(H,31,32)(H,36,37)	SQXXYQCZPNPHOW
InChI=1S/C19H26N4O4/c1-10(2)16(19(26)27)23-17(24)11(3)22-18(25)14(20)8-12-9-21-15-7-5-4-6-13(12)15/h4-7,9-11,14,16,21H,8,20H2,1-3H3,(H,22,25)(H,23,24)(H,26,27)	BIJDDZBDSJLWJY
InChI=1S/C20H23NO5/c22-18(21-10-9-20(24)8-2-1-3-15(20)12-21)13-25-16-6-4-14-5-7-19(23)26-17(14)11-16/h4-7,11,15,24H,1-3,8-10,12-13H2	GWOYTLYMCAAZGT
InChI=1S/C19H20O7/c20-15(11-25-18(23)13-7-3-1-4-8-13)17(22)16(21)12-26-19(24)14-9-5-2-6-10-14/h1-10,15-17,20-22H,11-12H2	UVZWLAGDMMCHPD
InChI=1S/C20H25N5O5/c26-14-5-3-12(4-6-14)8-16(24-18(27)15-2-1-7-22-15)19(28)25-17(20(29)30)9-13-10-21-11-23-13/h3-6,10-11,15-17,22,26H,1-2,7-9H2,(H,21,23)(H,24,27)(H,25,28)(H,29,30)	SHTKRJHDMNSKRM
InChI=1S/C10H19N3O4/c1-5(2)8(11)10(17)13-6(3)9(16)12-4-7(14)15/h5-6,8H,4,11H2,1-3H3,(H,12,16)(H,13,17)(H,14,15)	ASQFIHTXXMFENG
InChI=1S/C21H34O10/c1-10(24)12-6-11(4-5-21(9-23)13(12)7-15(25)30-21)20(2,3)31-19-18(28)17(27)16(26)14(8-22)29-19/h11-14,16-19,22-23,26-28H,4-9H2,1-3H3	HIJTUHQXWSDVSN
InChI=1S/C6H5NO2/c8-6(9)5-1-3-7-4-2-5/h1-4H,(H,8,9)	TWBYWOBDOCUKOW
InChI=1S/C16H28N4O8/c17-8-2-1-3-11(16(27)28)20-15(26)10(5-7-13(23)24)19-14(25)9(18)4-6-12(21)22/h9-11H,1-8,17-18H2,(H,19,25)(H,20,26)(H,21,22)(H,23,24)(H,27,28)	LGYZYFFDELZWRS
InChI=1S/C12H15Cl2NO5S/c1-21(19,20)8-4-2-7(3-5-8)10(17)9(6-16)15-12(18)11(13)14/h2-5,9-11,16-17H,6H2,1H3,(H,15,18)	OTVAEFIXJLOWRX
InChI=1S/C16H18O9/c1-6-2-8(18)12-9(19)3-7(4-10(12)23-6)24-16-15(22)14(21)13(20)11(5-17)25-16/h2-4,11,13-17,19-22H,5H2,1H3	BYYDEEAJCDGLER
InChI=1S/C15H27N5O7/c16-6-2-1-3-9(19-13(24)8(17)4-5-12(22)23)14(25)20-10(15(26)27)7-11(18)21/h8-10H,1-7,16-17H2,(H2,18,21)(H,19,24)(H,20,25)(H,22,23)(H,26,27)	SWRVAQHFBRZVNX
InChI=1S/C29H53NO5/c1-5-7-9-11-12-13-14-15-16-18-24(34-29(33)26(30-22-31)20-23(3)4)21-27-25(28(32)35-27)19-17-10-8-6-2/h22-27H,5-21H2,1-4H3,(H,30,31)	AHLBNYSZXLDEJQ
InChI=1S/C35H37N5O7/c1-21(2)32(42)38-34-37-31-30(33(43)39-34)36-20-40(31)29-18-27(41)28(47-29)19-46-35(22-8-6-5-7-9-22,23-10-14-25(44-3)15-11-23)24-12-16-26(45-4)17-13-24/h5-17,20-21,27-29,41H,18-19H2,1-4H3,(H2,37,38,39,42,43)	RMQXDNUKLIDXOS
InChI=1S/C16H16O3/c1-18-15-7-5-12(6-8-15)3-4-13-9-14(17)11-16(10-13)19-2/h3-11,17H,1-2H3	ULMJJZHWFJYIMM
InChI=1S/C14H25N3O7/c1-6(2)4-9(14(23)24)16-13(22)11(7(3)18)17-12(21)8(15)5-10(19)20/h6-9,11,18H,4-5,15H2,1-3H3,(H,16,22)(H,17,21)(H,19,20)(H,23,24)	JSNWZMFSLIWAHS
InChI=1S/C11H17N3O8/c12-4-7(15)13-6(3-9(18)19)10(20)14-5(11(21)22)1-2-8(16)17/h5-6H,1-4,12H2,(H,13,15)(H,14,20)(H,16,17)(H,18,19)(H,21,22)	QSTLUOIOYLYLLF
InChI=1S/C27H29N3O4/c1-32-22-13-16(14-23(33-2)26(22)34-3)24-25-19(18-11-7-8-12-20(18)29-25)15-21(30-24)27(31)28-17-9-5-4-6-10-17/h7-8,11-15,17,30H,4-6,9-10H2,1-3H3,(H,28,31)	FXHLHJGGCCHNCE
InChI=1S/C15H18O3/c1-18-13-9-7-12(8-10-13)14(15(16)17)11-5-3-2-4-6-11/h5,7-10,14H,2-4,6H2,1H3,(H,16,17)	QSIOKMFRNDBUFC
InChI=1S/C19H27N3O7/c1-3-10(2)16(22-17(26)13(20)9-15(24)25)18(27)21-14(19(28)29)8-11-4-6-12(23)7-5-11/h4-7,10,13-14,16,23H,3,8-9,20H2,1-2H3,(H,21,27)(H,22,26)(H,24,25)(H,28,29)	RTXQQDVBACBSCW
InChI=1S/C15H26N8O4S/c16-9(6-28)12(24)23-11(4-8-5-19-7-21-8)13(25)22-10(14(26)27)2-1-3-20-15(17)18/h5,7,9-11,28H,1-4,6,16H2,(H,19,21)(H,22,25)(H,23,24)(H,26,27)(H4,17,18,20)	ANPADMNVVOOYKW
InChI=1S/C20H36O5/c1-2-3-6-9-15(21)12-13-17-16(18(22)14-19(17)23)10-7-4-5-8-11-20(24)25/h15-17,19,21,23H,2-14H2,1H3,(H,24,25)	DPOINJQWXDTOSF
InChI=1S/C31H47NO8/c1-10-19(4)24(33)20(5)16-18(3)13-11-12-17(2)14-15-23-21(6)28(29(37-8)30(32-23)38-9)40-31-27(36)26(35)25(34)22(7)39-31/h10-11,13-14,16,20,22,24-27,31,33-36H,12,15H2,1-9H3	ZIBGPNICZWZARG
InChI=1S/C17H14O5/c1-20-11-4-6-12(15(8-11)21-2)14-9-22-16-7-10(18)3-5-13(16)17(14)19/h3-9,18H,1-2H3	SSRCYGATNWFTBJ
InChI=1S/C24H30O6/c1-10(2)14-15-12(25)9-13(26)16(18(27)11(3)4)19(15)30-21-17(14)20(28)23(5,6)22(29)24(21,7)8/h9-11,14,25-26H,1-8H3	AYAUOXWJIWVPSO
InChI=1S/C15H17NO4/c1-10(18)2-7-14-13(8-15(19)20-14)16-12-5-3-11(9-17)4-6-12/h2-7,9-10,13-14,16,18H,8H2,1H3	RYJWSNUDETVRFF
InChI=1S/C7H8N4O3/c1-10-4-3(8-6(10)13)5(12)11(2)7(14)9-4/h1-2H3,(H,8,13)(H,9,14)	UARKDOLETOEBCU
InChI=1S/C36H60O9/c1-20(10-13-26(37)32(4,5)43)21-14-15-35(8)22-11-12-25-31(2,3)30(42)24(45-29(41)19-33(6,44)18-28(39)40)17-34(25,7)23(22)16-27(38)36(21,35)9/h20-21,24-27,30,37-38,42-44H,10-19H2,1-9H3,(H,39,40)	SWRXIGFQDQTNKP
InChI=1S/C12H24N4O4/c1-7(14)10(17)15-8(2)11(18)16-9(12(19)20)5-3-4-6-13/h7-9H,3-6,13-14H2,1-2H3,(H,15,17)(H,16,18)(H,19,20)	FJVAQLJNTSUQPY
InChI=1S/C17H25N3O2S/c1-19(2)10-7-15-12-18-17-6-5-14(11-16(15)17)13-23(21,22)20-8-3-4-9-20/h5-6,11-12,18H,3-4,7-10,13H2,1-2H3	WKEMJKQOLOHJLZ
InChI=1S/C21H22NO4/c1-23-18-6-5-13-9-17-15-11-20(25-3)19(24-2)10-14(15)7-8-22(17)12-16(13)21(18)26-4/h5-6,9-12H,7-8H2,1-4H3	DJDOMQTVQYDGJL
InChI=1S/C11H15NO2/c1-8(12-2)5-9-3-4-10-11(6-9)14-7-13-10/h3-4,6,8,12H,5,7H2,1-2H3	SHXWCVYOXRDMCX
InChI=1S/C15H28N6O6S/c1-28-6-4-10(14(26)27)21-13(25)9(3-2-5-19-15(17)18)20-12(24)8(16)7-11(22)23/h8-10H,2-7,16H2,1H3,(H,20,24)(H,21,25)(H,22,23)(H,26,27)(H4,17,18,19)	CNKAZIGBGQIHLL
InChI=1S/C32H36N4O2/c1-7-29(3,4)31-17-23-25(37)36-24(26(38)35(23)27(31)33-21-15-11-9-13-19(21)31)18-32(30(5,6)8-2)20-14-10-12-16-22(20)34-28(32)36/h7-16,23-24,27-28,33-34H,1-2,17-18H2,3-6H3	VKEAHNPKYMHYJJ
InChI=1S/C26H52NO6P/c1-3-5-7-9-10-11-12-13-14-15-16-18-19-21-25(28)24(23-33-34(30,31)32)27-26(29)22-20-17-8-6-4-2/h19,21,24-25,28H,3-18,20,22-23H2,1-2H3,(H,27,29)(H2,30,31,32)	VSSNYUXSRXINIP
InChI=1S/C20H24N2O3S/c1-21(2)12-13-22-16-6-4-5-7-17(16)26-19(18(23)20(22)24)14-8-10-15(25-3)11-9-14/h4-11,18-19,23H,12-13H2,1-3H3	NZHUXMZTSSZXSB
InChI=1S/C14H26N4O7/c1-7(19)11(14(24)25)18-13(23)9(4-2-3-5-15)17-12(22)8(16)6-10(20)21/h7-9,11,19H,2-6,15-16H2,1H3,(H,17,22)(H,18,23)(H,20,21)(H,24,25)	DONWIPDSZZJHHK
InChI=1S/C24H30O3/c1-17(2)7-6-8-19(5)15-16-26-22-13-10-20-11-14-23(25)27-24(20)21(22)12-9-18(3)4/h7,9-11,13-15H,6,8,12,16H2,1-5H3	NKCISAZZXKYCSK
InChI=1S/C15H10O5/c16-9-6-11(17)14-12(7-9)19-8-13(15(14)18)20-10-4-2-1-3-5-10/h1-8,16-17H	BTXMPQREBZRAKM
InChI=1S/C12H18N2O/c15-12-6-5-11-14(12)10-4-3-9-13-7-1-2-8-13/h1-2,5-11H2	RSDOPYMFZBJHRL
InChI=1S/C14H27N3O4S/c1-8(2)7-11(14(20)21)17-12(18)9(3)16-13(19)10(15)5-6-22-4/h8-11H,5-7,15H2,1-4H3,(H,16,19)(H,17,18)(H,20,21)	QEVRUYFHWJJUHZ
InChI=1S/C14H27N3O5/c1-5-8(4)10(15)12(19)17-11(7(2)3)13(20)16-9(6-18)14(21)22/h7-11,18H,5-6,15H2,1-4H3,(H,16,20)(H,17,19)(H,21,22)	JZBVBOKASHNXAD
InChI=1S/C88H116N18O24/c1-45(2)37-61-78(117)94-58-21-12-13-33-89-70(110)31-29-59(77(116)101-65(88(127)128)38-50-25-27-53(109)28-26-50)95-76(115)60(30-32-71(111)129-7)96-79(118)62(39-51-42-90-56-19-10-8-17-54(51)56)97-80(119)63(98-81(120)66(44-107)102-83(122)68-23-14-34-104(68)86(125)64(100-75(58)114)40-52-43-91-57-20-11-9-18-55(52)57)41-72(112)130-48(5)73(84(123)99-61)103-74(113)46(3)93-82(121)67…	BCGKTBJHEZXJFM
InChI=1S/C16H15ClO6/c1-7-4-8(18)5-11(19)16(7)15(20)12-9(21-2)6-10(22-3)13(17)14(12)23-16/h5-7,19H,4H2,1-3H3	KUTVEHNZHKAAAO
InChI=1S/C9H15N3O6/c10-4(3-7(14)15)8(16)12-5(9(17)18)1-2-6(11)13/h4-5H,1-3,10H2,(H2,11,13)(H,12,16)(H,14,15)(H,17,18)	GSMPSRPMQQDRIB
InChI=1S/C18H25N3O7S/c1-29-7-6-13(20-16(25)12(19)9-15(23)24)17(26)21-14(18(27)28)8-10-2-4-11(22)5-3-10/h2-5,12-14,22H,6-9,19H2,1H3,(H,20,25)(H,21,26)(H,23,24)(H,27,28)	WQSXAPPYLGNMQL
InChI=1S/C8H15N3O7/c1-11(10-17)8(16)9-4-6(14)5(13)3(2-12)18-7(4)15/h3-7,12-15H,2H2,1H3,(H,9,16)	ZSJLQEPLLKMAKR
InChI=1S/C25H35NO5/c1-14-5-6-19-23(2,3)20(29)7-8-24(19,4)25(14)12-16-18(28)11-15-17(21(16)31-25)13-26(9-10-27)22(15)30/h11,14,19-20,27-29H,5-10,12-13H2,1-4H3	ZHECNBLIOXZXBL
InChI=1S/C13H25N3O5S/c1-7(2)10(13(20)21)16-12(19)9(6-17)15-11(18)8(14)4-5-22-3/h7-10,17H,4-6,14H2,1-3H3,(H,15,18)(H,16,19)(H,20,21)	GGXZOTSDJJTDGB
InChI=1S/C16H10N2O2/c19-15-10-6-2-4-8-12(10)17-14(15)13-9-5-1-3-7-11(9)18-16(13)20/h1-8,18,20H	JNLNPCNGMHKCKO
InChI=1S/C16H31N3O4S2/c1-10(2)9-13(19-14(20)11(17)5-7-24-3)15(21)18-12(16(22)23)6-8-25-4/h10-13H,5-9,17H2,1-4H3,(H,18,21)(H,19,20)(H,22,23)	LBNFTWKGISQVEE
InChI=1S/C13H25N3O5S2/c1-22-5-3-9(15-11(18)8(14)7-17)12(19)16-10(13(20)21)4-6-23-2/h8-10,17H,3-7,14H2,1-2H3,(H,15,18)(H,16,19)(H,20,21)	QSHKTZVJGDVFEW
InChI=1S/C20H26N2/c1-16(14-21(2)3)15-22-19-10-6-4-8-17(19)12-13-18-9-5-7-11-20(18)22/h4-11,16H,12-15H2,1-3H3	ZSCDBOWYZJWBIY
InChI=1S/C19H30N4O6/c1-11(24)16(19(28)29)23-18(27)15(10-12-5-7-13(25)8-6-12)22-17(26)14(21)4-2-3-9-20/h5-8,11,14-16,24-25H,2-4,9-10,20-21H2,1H3,(H,22,26)(H,23,27)(H,28,29)	PPNCMJARTHYNEC
InChI=1S/C9H11Cl3NO3PS/c1-3-14-17(18,15-4-2)16-9-7(11)5-6(10)8(12)13-9/h5H,3-4H2,1-2H3	SBPBAQFWLVIOKP
InChI=1S/C14H14O3/c1-16-13-9-12(17-14(15)10-13)8-7-11-5-3-2-4-6-11/h2-8,10,12H,9H2,1H3	XEAQIWGXBXCYFX
InChI=1S/C18H20N2O5/c21-15-8-7-14(16(22)19-10-11-4-3-9-24-11)20(15)17-12-5-1-2-6-13(12)18(23)25-17/h1-2,5-6,11,14,17H,3-4,7-10H2,(H,19,22)	LPVUBEMQVNVTLG
InChI=1S/C15H23N5O5/c1-8(4-21)2-3-16-13-10-14(18-6-17-13)20(7-19-10)15-12(24)11(23)9(5-22)25-15/h6-9,11-12,15,21-24H,2-5H2,1H3,(H,16,17,18)	DBVVQDGIJAUEAZ
InChI=1S/C22H22FN3O3/c23-17-7-5-15(6-8-17)20(27)16-9-11-25(12-10-16)13-14-26-21(28)18-3-1-2-4-19(18)24-22(26)29/h1-8,16H,9-14H2,(H,24,29)	FPCCSQOGAWCVBH
InChI=1S/C17H13NO5/c1-21-12-8-7-10-13(14(12)22-2)15(19)18-11-6-4-3-5-9(11)17(20)23-16(10)18/h3-8,16H,1-2H3	RROCIQVJGOEFSU
InChI=1S/C16H12N2O4/c1-21-14-12-13-9(7-11(19)17-12)8-5-3-4-6-10(8)18(13)16(20)15(14)22-2/h3-7H,1-2H3,(H,17,19)	YSGDIRUSCXOEHA
InChI=1S/C15H21N3O4/c1-9(13(19)18-10(2)15(21)22)17-14(20)12(16)8-11-6-4-3-5-7-11/h3-7,9-10,12H,8,16H2,1-2H3,(H,17,20)(H,18,19)(H,21,22)	BJEYSVHMGIJORT
InChI=1S/C25H28O12/c1-11-16(27)8-14-15(23(32)33)9-35-24(19(11)14)37-25-22(31)21(30)20(29)17(36-25)10-34-18(28)7-4-12-2-5-13(26)6-3-12/h2-7,9,14,16-17,19-22,24-27,29-31H,1,8,10H2,(H,32,33)	DFXWNJDFYDFQCW
InChI=1S/C17H16O5/c1-20-14-9-12(19)15-11(18)8-13(10-6-4-3-5-7-10)22-17(15)16(14)21-2/h3-7,9,13,19H,8H2,1-2H3	VPGMCCIECGDASG
InChI=1S/C20H28N4O4/c1-11(2)8-16(23-18(25)12(3)21)19(26)24-17(20(27)28)9-13-10-22-15-7-5-4-6-14(13)15/h4-7,10-12,16-17,22H,8-9,21H2,1-3H3,(H,23,25)(H,24,26)(H,27,28)	UWIQWPWWZUHBAO
InChI=1S/C19H28O3/c1-3-4-5-6-7-8-9-10-17(20)13-11-16-12-14-18(21)19(15-16)22-2/h9-10,12,14-15,21H,3-8,11,13H2,1-2H3	LGZSMXJRMTYABD
InChI=1S/C42H51N9O12/c1-21(2)34-39(59)43-18-33(55)45-29(20-52)37(57)47-28(42(62)63)17-23-19-51(30-7-4-3-6-25(23)30)35(40(60)48-34)49-36(56)27(16-22-9-11-24(53)12-10-22)46-38(58)31-8-5-15-50(31)41(61)26-13-14-32(54)44-26/h3-4,6-7,9-12,19,21,26-29,31,34-35,52-53H,5,8,13-18,20H2,1-2H3,(H,43,59)(H,44,54)(H,45,55)(H,46,58)(H,47,57)(H,48,60)(H,49,56)(H,62,63)	IPOLXDNCMOVXCP
InChI=1S/C13H24N4O6/c1-5(2)9(15)12(21)16-7(4-8(14)19)11(20)17-10(6(3)18)13(22)23/h5-7,9-10,18H,4,15H2,1-3H3,(H2,14,19)(H,16,21)(H,17,20)(H,22,23)	PVPAOIGJYHVWBT
InChI=1S/C26H41N5O8/c1-3-15(2)22(25(37)29-19(26(38)39)11-12-21(33)34)31-24(36)20(14-16-7-9-17(32)10-8-16)30-23(35)18(28)6-4-5-13-27/h7-10,15,18-20,22,32H,3-6,11-14,27-28H2,1-2H3,(H,29,37)(H,30,35)(H,31,36)(H,33,34)(H,38,39)	YIDCRMVWVNOROL
InChI=1S/C20H22O9/c21-8-16-17(25)18(26)20(29-16)27-11-5-13(23)12-7-14(24)19(28-15(12)6-11)9-1-3-10(22)4-2-9/h1-6,14,16-26H,7-8H2	XWFQRXGYJJOFCO
InChI=1S/C16H16O10/c1-25-15(23)16(24,8-11(18)19)13(14(21)22)26-12(20)7-4-9-2-5-10(17)6-3-9/h2-7,13,17,24H,8H2,1H3,(H,18,19)(H,21,22)	WOCSYFBKPNKGJB
InChI=1S/C20H31N7O6/c21-13(7-8-16(22)29)17(30)27-15(10-11-3-5-12(28)6-4-11)18(31)26-14(19(32)33)2-1-9-25-20(23)24/h3-6,13-15,28H,1-2,7-10,21H2,(H2,22,29)(H,26,31)(H,27,30)(H,32,33)(H4,23,24,25)	GTBXHETZPUURJE
InChI=1S/C24H25NO7/c1-30-16-6-8-18-19-9-7-17(11-21(19)32-24(29)20(18)10-16)31-13-22(26)25-12-14-2-4-15(5-3-14)23(27)28/h6-11,14-15H,2-5,12-13H2,1H3,(H,25,26)(H,27,28)	MQGHBBGWYHTZHS
InChI=1S/C17H14O7/c1-22-14-7-13-15(16(21)17(14)23-2)11(20)6-12(24-13)8-3-4-9(18)10(19)5-8/h3-7,18-19,21H,1-2H3	IMEYGBIXGJLUIS
InChI=1S/C11H21N3O5/c1-5(2)8(13-7(16)4-12)10(17)14-9(6(3)15)11(18)19/h5-6,8-9,15H,4,12H2,1-3H3,(H,13,16)(H,14,17)(H,18,19)	AFMOTCMSEBITOE
InChI=1S/C18H24N4O7/c19-11(9-15(24)25)16(26)22-13(8-10-4-2-1-3-5-10)17(27)21-12(18(28)29)6-7-14(20)23/h1-5,11-13H,6-9,19H2,(H2,20,23)(H,21,27)(H,22,26)(H,24,25)(H,28,29)	YRZIYQGXTSBRLT
InChI=1S/C15H20O3/c1-9-5-4-6-10(2)13(16)8-12-11(3)15(17)18-14(12)7-9/h5,10,14H,4,6-8H2,1-3H3	VILHAYBRKKWZBQ
InChI=1S/C20H32O2/c1-14(13-18(21)22)7-9-16-15(2)8-10-17-19(3,4)11-6-12-20(16,17)5/h13,16-17H,2,6-12H2,1,3-5H3,(H,21,22)	JFQBNOIJWROZGE
InChI=1S/C20H32O5/c1-2-3-6-9-15(21)12-13-17-16(18(22)14-19(17)23)10-7-4-5-8-11-20(24)25/h4,7,16-18,22H,2-3,5-6,8-14H2,1H3,(H,24,25)	VSRXYLYXIXYEST
InChI=1S/C20H20O4/c1-12(2)8-9-14-15(21)10-16(22)19-17(23)11-18(24-20(14)19)13-6-4-3-5-7-13/h3-8,10,18,21-22H,9,11H2,1-2H3	DAWSYIQAGQMLFS
InChI=1S/C11H10N2S2/c14-9-11(5-6-12-9)7-3-1-2-4-8(7)13-10(11)15/h1-4H,5-6H2,(H,12,14)(H,13,15)	OIDCZOCVOJNTRE
InChI=1S/C21H34N6O5/c1-3-12(2)17(22)19(30)27-16(11-13-6-8-14(28)9-7-13)18(29)26-15(20(31)32)5-4-10-25-21(23)24/h6-9,12,15-17,28H,3-5,10-11,22H2,1-2H3,(H,26,29)(H,27,30)(H,31,32)(H4,23,24,25)	HQLSBZFLOUHQJK
InChI=1S/C10H17NO3/c1-11-6-3-4-7(11)9(8(12)5-6)10(13)14-2/h6-9,12H,3-5H2,1-2H3	QIQNNBXHAYSQRY
InChI=1S/C12H18N2O4/c1-17-8-3-4-11(18-2)9(5-8)10(15)7-14-12(16)6-13/h3-5,10,15H,6-7,13H2,1-2H3,(H,14,16)	PTKSEFOSCHHMPD
InChI=1S/C11H6O4/c12-10-2-1-6-9(15-10)5-8-7(11(6)13)3-4-14-8/h1-5,13H	GIJHDGJRTUSBJR
InChI=1S/C15H26O/c1-6-15(5,16)12-8-11-14(4)10-7-9-13(2)3/h6,9,11,16H,1,7-8,10,12H2,2-5H3	FQTLCLSUCSAZDY
InChI=1S/C12H24N6O5S/c13-6(5-24)9(20)17-7(2-1-3-16-12(14)15)10(21)18-8(4-19)11(22)23/h6-8,19,24H,1-5,13H2,(H,17,20)(H,18,21)(H,22,23)(H4,14,15,16)	GEEXORWTBTUOHC
InChI=1S/C18H27N3O5/c1-10(2)15(18(25)26)21-16(23)13(9-12-7-5-4-6-8-12)20-17(24)14(19)11(3)22/h4-8,10-11,13-15,22H,9,19H2,1-3H3,(H,20,24)(H,21,23)(H,25,26)	NWECYMJLJGCBOD
InChI=1S/C13H24N4O3S/c1-13(2,3)14-8-10(18)9-20-12-11(15-21-16-12)17-4-6-19-7-5-17/h10,14,18H,4-9H2,1-3H3	BLJRIMJGRPQVNF
InChI=1S/C17H20FN3O3/c1-3-20-10-12(17(23)24)16(22)11-8-13(18)15(9-14(11)20)21-6-4-19(2)5-7-21/h8-10H,3-7H2,1-2H3,(H,23,24)	FHFYDNQZQSQIAI
InChI=1S/C23H30N6O9/c1-11(30)19(24)22(36)28-15(6-12-2-4-14(31)5-3-12)20(34)27-16(7-13-9-25-10-26-13)21(35)29-17(23(37)38)8-18(32)33/h2-5,9-11,15-17,19,30-31H,6-8,24H2,1H3,(H,25,26)(H,27,34)(H,28,36)(H,29,35)(H,32,33)(H,37,38)	DJQRMTQJYGFWHY
InChI=1S/C33H47NO13/c1-18-10-8-6-4-3-5-7-9-11-21(45-32-30(39)28(34)29(38)19(2)44-32)15-25-27(31(40)41)22(36)17-33(42,47-25)16-20(35)14-24-23(46-24)12-13-26(37)43-18/h3-9,11-13,18-25,27-30,32,35-36,38-39,42H,10,14-17,34H2,1-2H3,(H,40,41)	NCXMLFZGDNKEPB
InChI=1S/C26H32N4O4/c1-16(2)12-20(27)24(31)29-22(14-18-15-28-21-11-7-6-10-19(18)21)25(32)30-23(26(33)34)13-17-8-4-3-5-9-17/h3-11,15-16,20,22-23,28H,12-14,27H2,1-2H3,(H,29,31)(H,30,32)(H,33,34)	LFXSPAIBSZSTEM
InChI=1S/C21H24O11/c22-6-14-16(28)17(29)18(30)21(31-14)15-12(26)5-10(24)8-4-13(27)19(32-20(8)15)7-1-2-9(23)11(25)3-7/h1-3,5,13-14,16-19,21-30H,4,6H2	XWDHVYPMZCGHNM
InChI=1S/C16H12O4/c1-19-12-5-2-10(3-6-12)14-9-20-15-8-11(17)4-7-13(15)16(14)18/h2-9,17H,1H3	HKQYGTCOTHHOMP
InChI=1S/C14H25N3O7/c1-6(2)10(15)12(21)17-11(7(3)18)13(22)16-8(14(23)24)4-5-9(19)20/h6-8,10-11,18H,4-5,15H2,1-3H3,(H,16,22)(H,17,21)(H,19,20)(H,23,24)	UVHFONIHVHLDDQ
InChI=1S/C18H28N10O4/c19-12(2-1-3-24-18(20)21)15(29)27-13(4-10-6-22-8-25-10)16(30)28-14(17(31)32)5-11-7-23-9-26-11/h6-9,12-14H,1-5,19H2,(H,22,25)(H,23,26)(H,27,29)(H,28,30)(H,31,32)(H4,20,21,24)	MMGCRPZQZWTZTA
InChI=1S/C36H30O16/c37-20-6-1-16(11-24(20)41)13-27(34(45)46)50-29(44)10-5-18-3-9-23(40)33-30(18)31(32(52-33)19-4-8-22(39)26(43)15-19)36(49)51-28(35(47)48)14-17-2-7-21(38)25(42)12-17/h1-12,15,27-28,31-32,37-43H,13-14H2,(H,45,46)(H,47,48)	SNKFFCBZYFGCQN
InChI=1S/C18H24O4/c1-3-5-7-8-13-10-12-11-15(19)14(9-6-4-2)17(20)16(12)18(21)22-13/h3,5,11,13,19-20H,4,6-10H2,1-2H3	RNIKQZXKWIZFHL
InChI=1S/C13H17N3O5/c14-6-11(18)15-7-12(19)16-10(13(20)21)5-8-1-3-9(17)4-2-8/h1-4,10,17H,5-7,14H2,(H,15,18)(H,16,19)(H,20,21)	INLIXXRWNUKVCF
InChI=1S/C27H32N2O10/c1-35-24(34)15-11-36-25(38-26-22(33)21(32)20(31)18(10-30)37-26)19-14(15)8-27-23-13(6-7-29(27)9-17(19)39-27)12-4-2-3-5-16(12)28-23/h2-5,11,14,17-22,25-26,28,30-33H,6-10H2,1H3	OVRROYYXOBYCSR
InChI=1S/C16H23N5O6/c1-8(4-22)2-3-17-14-10-15(19-6-18-14)20-7-21(10)16-13(26)12(25)11(24)9(5-23)27-16/h2,6-7,9,11-13,16,22-26H,3-5H2,1H3,(H,17,18,19)	HTDHRCLVWUEXIS
InChI=1S/C20H31NO6/c1-10(2)12-6-5-11(3)20(12)9-14(22)19(4)16(27-19)17(20)26-18(25)13(21)7-8-15(23)24/h11-14,16-17,22H,1,5-9,21H2,2-4H3,(H,23,24)	RMFZYEBIQCUWPE
InChI=1S/C14H20O5S/c15-14(16)7-5-3-1-2-4-6-12-8-10-13(11-9-12)20(17,18)19/h8-11H,1-7H2,(H,15,16)(H,17,18,19)	KCKCVKAROJRVBA
InChI=1S/C21H27N5O7/c22-13(9-11-10-24-14-4-2-1-3-12(11)14)19(30)25-15(5-7-17(23)27)20(31)26-16(21(32)33)6-8-18(28)29/h1-4,10,13,15-16,24H,5-9,22H2,(H2,23,27)(H,25,30)(H,26,31)(H,28,29)(H,32,33)	VTHNLRXALGUDBS
InChI=1S/C21H26O5/c1-12-13(2)21(15-7-9-17(23-3)19(11-15)25-5)26-20(12)14-6-8-16(22)18(10-14)24-4/h6-13,20-22H,1-5H3	YPQNDHHCUQGPFN
InChI=1S/C17H26O11/c1-5-8-9(12(21)10(5)19)6(15(24)25-2)4-26-16(8)28-17-14(23)13(22)11(20)7(3-18)27-17/h4-5,7-14,16-23H,3H2,1-2H3	QDEYKGKBMCIYCT
InChI=1S/C17H31N7O8/c1-8(18)13(28)24-11(7-25)15(30)22-9(4-5-12(26)27)14(29)23-10(16(31)32)3-2-6-21-17(19)20/h8-11,25H,2-7,18H2,1H3,(H,22,30)(H,23,29)(H,24,28)(H,26,27)(H,31,32)(H4,19,20,21)	AIRXQGVZVDGOFH
InChI=1S/C5H6N2O/c8-3-5-1-2-6-4-7-5/h1-2,4,8H,3H2	OEYVFRVNVPKHQQ
InChI=1S/C18H28N8O4/c19-4-2-1-3-13(20)16(27)25-14(5-11-7-21-9-23-11)17(28)26-15(18(29)30)6-12-8-22-10-24-12/h7-10,13-15H,1-6,19-20H2,(H,21,23)(H,22,24)(H,25,27)(H,26,28)(H,29,30)	PRCHKVGXZVTALR
InChI=1S/C17H25N3O4/c1-3-11(2)15(18)17(24)20-13(16(23)19-10-14(21)22)9-12-7-5-4-6-8-12/h4-8,11,13,15H,3,9-10,18H2,1-2H3,(H,19,23)(H,20,24)(H,21,22)	UAELWXJFLZBKQS
InChI=1S/C4H9N3O2/c5-4(6)7-2-1-3(8)9/h1-2H2,(H,8,9)(H4,5,6,7)	KMXXSJLYVJEBHI
InChI=1S/C16H30N4O4/c1-10(2)13(16(23)24)20-15(22)12(6-3-4-8-17)19-14(21)11-7-5-9-18-11/h10-13,18H,3-9,17H2,1-2H3,(H,19,21)(H,20,22)(H,23,24)	WOIFYRZPIORBRY
InChI=1S/C22H32N4O8/c1-4-11(2)18(21(32)25-16(22(33)34)10-17(28)29)26-20(31)15(24-19(30)12(3)23)9-13-5-7-14(27)8-6-13/h5-8,11-12,15-16,18,27H,4,9-10,23H2,1-3H3,(H,24,30)(H,25,32)(H,26,31)(H,28,29)(H,33,34)	RBCCNWKVLQGSSI
InChI=1S/C18H36N6O4/c1-5-10(3)13(19)15(25)24-14(11(4)6-2)16(26)23-12(17(27)28)8-7-9-22-18(20)21/h10-14H,5-9,19H2,1-4H3,(H,23,26)(H,24,25)(H,27,28)(H4,20,21,22)	KYLIZSDYWQQTFM
InChI=1S/C28H36O7/c1-15(29)33-20-13-18-24(2,3)19(30)8-10-25(18,4)17-7-11-26(5)21(16-9-12-32-14-16)34-23(31)22-28(26,35-22)27(17,20)6/h8-10,12,14,17-22,30H,7,11,13H2,1-6H3	IYGKIJUHLXBVCF
InChI=1S/C15H20O3/c1-8-6-12-10(9(2)14(17)18-12)7-15(3)11(8)4-5-13(15)16/h8,10-12H,2,4-7H2,1,3H3	DCKYPAZZUYXYTC
InChI=1S/C23H19N3O3/c1-23(2)9-7-13-18(29-23)6-5-17-19(13)14-8-10-26-21(20(14)24-17)25-16-4-3-12(27)11-15(16)22(26)28/h3-7,9,11,24,27H,8,10H2,1-2H3	RVLYOYSYLAZGFX
InChI=1S/C23H28N4O6/c24-17(12-14-4-2-1-3-5-14)21(30)27-19(13-15-6-8-16(28)9-7-15)22(31)26-18(23(32)33)10-11-20(25)29/h1-9,17-19,28H,10-13,24H2,(H2,25,29)(H,26,31)(H,27,30)(H,32,33)	QUUCAHIYARMNBL
InChI=1S/C19H30N6O6/c1-10(26)15(25-16(28)13(20)3-2-8-23-19(21)22)17(29)24-14(18(30)31)9-11-4-6-12(27)7-5-11/h4-7,10,13-15,26-27H,2-3,8-9,20H2,1H3,(H,24,29)(H,25,28)(H,30,31)(H4,21,22,23)	OGZBJJLRKQZRHL
InChI=1S/C21H35N9O7/c1-10(2)16(30-17(33)12(22)6-11-8-25-9-27-11)19(35)28-13(4-3-5-26-21(23)24)18(34)29-14(20(36)37)7-15(31)32/h8-10,12-14,16H,3-7,22H2,1-2H3,(H,25,27)(H,28,35)(H,29,34)(H,30,33)(H,31,32)(H,36,37)(H4,23,24,26)	AXVJJGZDNQTXBZ
InChI=1S/C17H29N5O4S/c1-10(2)6-12(18)15(23)21-13(4-5-27-3)16(24)22-14(17(25)26)7-11-8-19-9-20-11/h8-10,12-14H,4-7,18H2,1-3H3,(H,19,20)(H,21,23)(H,22,24)(H,25,26)	POMXSEDNUXYPGK
InChI=1S/C17H22O10/c1-24-9-5-8(6-10(25-2)13(9)20)3-4-12(19)27-17-16(23)15(22)14(21)11(7-18)26-17/h3-6,11,14-18,20-23H,7H2,1-2H3	XRKBRPFTFKKHEF
InChI=1S/C42H46N4O6/c1-5-39-12-8-16-45-17-14-42(37(39)45)27-19-23(31(48)20-28(27)43-33(42)24(21-39)35(49)51-3)29-11-13-40(6-2)22-25(36(50)52-4)34-41(15-18-46(29)38(40)41)26-9-7-10-30(47)32(26)44-34/h7-13,19-20,29,37-38,43-44,47-48H,5-6,14-18,21-22H2,1-4H3	GLWALLILRDRCHZ
InChI=1S/C18H23N5O4/c1-11(22-17(25)14(19)8-13-9-20-10-21-13)16(24)23-15(18(26)27)7-12-5-3-2-4-6-12/h2-6,9-11,14-15H,7-8,19H2,1H3,(H,20,21)(H,22,25)(H,23,24)(H,26,27)	FLUVGKKRRMLNPU
InChI=1S/C34H32N4O5/c1-19(2)20-13-15-21(16-14-20)30-29-24(22-8-3-5-10-25(22)35-29)18-28-32(40)38(34(43)37(28)30)26-11-6-4-9-23(26)31(39)36-17-7-12-27(36)33(41)42/h3-6,8-11,13-16,19,27-28,30,35H,7,12,17-18H2,1-2H3,(H,41,42)	RRWXSVSMTCNULZ
InChI=1S/C17H24N4O7/c18-11(7-9-1-3-10(23)4-2-9)15(25)21-13(8-22)16(26)20-12(17(27)28)5-6-14(19)24/h1-4,11-13,22-23H,5-8,18H2,(H2,19,24)(H,20,26)(H,21,25)(H,27,28)	IEWKKXZRJLTIOV
InChI=1S/C14H19NO/c1-5-16-11-6-7-13-12(8-11)10(2)9-14(3,4)15-13/h6-9,15H,5H2,1-4H3	DECIPOUIJURFOJ
InChI=1S/C13H21N5O4/c1-7(2)11(18-10(19)4-14)12(20)17-9(13(21)22)3-8-5-15-6-16-8/h5-7,9,11H,3-4,14H2,1-2H3,(H,15,16)(H,17,20)(H,18,19)(H,21,22)	FULZDMOZUZKGQU
InChI=1S/C25H26O7/c1-13(2)5-4-6-14(3)7-8-15-9-10-18(26)21(22(15)28)23-20-17(25(31)32-23)11-16(24(29)30)12-19(20)27/h5,7,9-12,23,26-28H,4,6,8H2,1-3H3,(H,29,30)	YEOVVCBEYCCOOP
InChI=1S/C28H32O14/c1-10-20(32)23(35)25(37)28(39-10)42-27-24(36)21(33)17(9-29)41-26(27)19-15(38-2)8-16-18(22(19)34)13(31)7-14(40-16)11-3-5-12(30)6-4-11/h3-8,10,17,20-21,23-30,32-37H,9H2,1-2H3	UINZSMIFSIQGBZ
InChI=1S/C18H34O2/c1-2-3-4-5-6-7-8-9-10-11-12-13-14-15-16-17-18(19)20/h9-10H,2-8,11-17H2,1H3,(H,19,20)	ZQPPMHVWECSIRJ
InChI=1S/C17H25N3O5/c1-9(2)14(16(23)19-10(3)17(24)25)20-15(22)13(18)8-11-4-6-12(21)7-5-11/h4-7,9-10,13-14,21H,8,18H2,1-3H3,(H,19,23)(H,20,22)(H,24,25)	RGJZPXFZIUUQDN
InChI=1S/C13H23N3O7/c1-5(2)9(13(22)23)15-12(21)10(6(3)17)16-11(20)7(14)4-8(18)19/h5-7,9-10,17H,4,14H2,1-3H3,(H,15,21)(H,16,20)(H,18,19)(H,22,23)	ITGFVUYOLWBPQW
InChI=1S/C31H53N5O7/c1-11-19(6)24-30(41)35(10)25(18(4)5)31(42)34(9)21(8)27(38)32-14-12-23(37)43-22(16-17(2)3)29(40)36-15-13-20(7)26(36)28(39)33-24/h17-22,24-26H,11-16H2,1-10H3,(H,32,38)(H,33,39)	IXHIUUIJSWNPTJ
InChI=1S/C21H39N5O8/c1-4-11(2)17(26-19(31)16(23)12(3)27)20(32)24-13(7-5-6-10-22)18(30)25-14(21(33)34)8-9-15(28)29/h11-14,16-17,27H,4-10,22-23H2,1-3H3,(H,24,32)(H,25,30)(H,26,31)(H,28,29)(H,33,34)	CYWWHHHDZOXPQO
InChI=1S/C23H24O8/c1-10(24)30-13-7-22(2)12(5-6-14(22)25)16-18(13)23(3)15(9-28-4)31-21(27)11-8-29-20(17(11)23)19(16)26/h8,12-13,15H,5-7,9H2,1-4H3	QDLHCMPXEPAAMD
InChI=1S/C16H12O7/c1-22-16-11(20)6-13-14(15(16)21)10(19)5-12(23-13)7-2-3-8(17)9(18)4-7/h2-6,17-18,20-21H,1H3	FHHSEFRSDKWJKJ
InChI=1S/C33H40O18/c1-10-19(36)22(39)25(42)31(45-10)48-15-8-16(35)18-17(9-15)49-29(13-4-6-14(34)7-5-13)30(21(18)38)51-33-27(44)24(41)28(12(3)47-33)50-32-26(43)23(40)20(37)11(2)46-32/h4-12,19-20,22-28,31-37,39-44H,1-3H3	NLJNYZLJCNVCNR
InChI=1S/C33H30N4O5/c1-19-10-12-20(13-11-19)29-28-24(22-6-2-4-8-25(22)34-28)18-27-31(39)37(33(42)36(27)29)26-9-5-3-7-23(26)30(38)35-16-14-21(15-17-35)32(40)41/h2-13,21,27,29,34H,14-18H2,1H3,(H,40,41)	SHZFSEANVASGEO
InChI=1S/C10H20N4O4/c11-4-2-1-3-7(14-8(15)5-12)10(18)13-6-9(16)17/h7H,1-6,11-12H2,(H,13,18)(H,14,15)(H,16,17)	PDUHNKAFQXQNLH
InChI=1S/C14H18O6/c1-19-10(16)7-9(15)14-12(18)11(17)13(20-14)8-5-3-2-4-6-8/h2-6,9,11-15,17-18H,7H2,1H3	YCKKAXDZPAQYOF
InChI=1S/C32H30O14/c1-12-9-16(33)23-26(38)22-19(46-32(23,27(12)39)30(41)43-4)8-6-15(25(22)37)14-5-7-18-21(24(14)36)17(34)11-31(45-18,29(40)42-3)28-13(2)10-20(35)44-28/h5-8,12-13,27-28,33,36-37,39H,9-11H2,1-4H3	MLEYBVBRIZGXRW
InChI=1S/C7H5ClO2/c8-6-3-1-2-5(4-6)7(9)10/h1-4H,(H,9,10)	LULAYUGMBFYYEX
InChI=1S/C13H24N6O7/c14-6(2-1-3-17-13(15)16)10(23)18-7(4-9(21)22)11(24)19-8(5-20)12(25)26/h6-8,20H,1-5,14H2,(H,18,23)(H,19,24)(H,21,22)(H,25,26)(H4,15,16,17)	HKRXJBBCQBAGIM
InChI=1S/C16H31N7O5S/c1-29-8-6-11(15(27)28)23-14(26)10(4-5-12(18)24)22-13(25)9(17)3-2-7-21-16(19)20/h9-11H,2-8,17H2,1H3,(H2,18,24)(H,22,25)(H,23,26)(H,27,28)(H4,19,20,21)	BJNUAWGXPSHQMJ
InChI=1S/C31H47ClN8O10/c1-17(2)7-5-4-6-8-21-28(47)40-24(9-18(32)12-33-40)29(48)39-23(11-20(43)14-35-39)27(46)37-31(3,16-41)30(49)50-15-25(44)38-22(26(45)36-21)10-19(42)13-34-38/h4-7,17-24,33-35,41-43H,8-16H2,1-3H3,(H,36,45)(H,37,46)	OHBCWVJHZZYAHJ
InChI=1S/C21H21ClN4OS/c22-17-13-18-15(12-20(27)23-18)11-14(17)5-6-25-7-9-26(10-8-25)21-16-3-1-2-4-19(16)28-24-21/h1-4,11,13H,5-10,12H2,(H,23,27)	MVWVFYHBGMAFLY
InChI=1S/C21H42N8O6/c1-3-12(2)16(19(33)28-15(20(34)35)7-4-5-9-22)29-18(32)14(8-6-10-26-21(24)25)27-17(31)13(23)11-30/h12-16,30H,3-11,22-23H2,1-2H3,(H,27,31)(H,28,33)(H,29,32)(H,34,35)(H4,24,25,26)	TZGVTSPYCDWIFJ
InChI=1S/C11H21N3O6/c1-5(2)8(11(19)20)14-10(18)7(4-16)13-9(17)6(12)3-15/h5-8,15-16H,3-4,12H2,1-2H3,(H,13,17)(H,14,18)(H,19,20)	VGQVAVQWKJLIRM
InChI=1S/C23H28N4O7/c24-17(11-13-1-5-15(28)6-2-13)21(31)26-18(9-10-20(25)30)22(32)27-19(23(33)34)12-14-3-7-16(29)8-4-14/h1-8,17-19,28-29H,9-12,24H2,(H2,25,30)(H,26,31)(H,27,32)(H,33,34)	FJKXUIJOMUWCDD
InChI=1S/C15H26N4O7/c1-7(2)5-10(19-13(23)8(16)6-12(21)22)14(24)18-9(15(25)26)3-4-11(17)20/h7-10H,3-6,16H2,1-2H3,(H2,17,20)(H,18,24)(H,19,23)(H,21,22)(H,25,26)	XLILXFRAKOYEJX
InChI=1S/C17H20O9/c1-9(19)24-15-14(22)12(8-18)25-17(23)16(15)26-13(21)7-4-10-2-5-11(20)6-3-10/h2-7,12,14-18,20,22-23H,8H2,1H3	QXRDTLAXUJONPD
InChI=1S/C21H29N5O4/c1-3-13(2)18(22)20(28)25-16(9-14-7-5-4-6-8-14)19(27)26-17(21(29)30)10-15-11-23-12-24-15/h4-8,11-13,16-18H,3,9-10,22H2,1-2H3,(H,23,24)(H,25,28)(H,26,27)(H,29,30)	USXAYNCLFSUSBA
InChI=1S/C6H14N2O/c1-3-5-8(7-9)6-4-2/h3-6H2,1-2H3	YLKFDHTUAUWZPQ
InChI=1S/C21H25N3O6/c1-12(22)19(27)23-17(10-13-2-6-15(25)7-3-13)20(28)24-18(21(29)30)11-14-4-8-16(26)9-5-14/h2-9,12,17-18,25-26H,10-11,22H2,1H3,(H,23,27)(H,24,28)(H,29,30)	MUGAESARFRGOTQ
InChI=1S/C19H29N7O5/c20-12(9-11-5-2-1-3-6-11)16(28)25-13(7-4-8-24-19(22)23)17(29)26-14(18(30)31)10-15(21)27/h1-3,5-6,12-14H,4,7-10,20H2,(H2,21,27)(H,25,28)(H,26,29)(H,30,31)(H4,22,23,24)	AYPMIIKUMNADSU
InChI=1S/C21H25N/c1-21(2,3)15-8-5-9-16-22(4)17-19-13-10-12-18-11-6-7-14-20(18)19/h5-7,9-14H,16-17H2,1-4H3	DOMXUEMWDBAQBQ
InChI=1S/C26H38N10O7/c27-17(11-15-12-31-13-33-15)22(39)34-18(7-8-21(28)38)23(40)36-20(10-14-3-5-16(37)6-4-14)24(41)35-19(25(42)43)2-1-9-32-26(29)30/h3-6,12-13,17-20,37H,1-2,7-11,27H2,(H2,28,38)(H,31,33)(H,34,39)(H,35,41)(H,36,40)(H,42,43)(H4,29,30,32)	PGIQDSJTEYGUDD
InChI=1S/C14H26N4O6/c1-8(17-13(22)9(16)4-2-3-7-15)12(21)18-10(14(23)24)5-6-11(19)20/h8-10H,2-7,15-16H2,1H3,(H,17,22)(H,18,21)(H,19,20)(H,23,24)	PNPYKQFJGRFYJE
InChI=1S/C10H17N3O4/c1-6(11)10(17)13-4-2-3-7(13)9(16)12-5-8(14)15/h6-7H,2-5,11H2,1H3,(H,12,16)(H,14,15)	UGTHTQWIQKEDEH
InChI=1S/C25H25NO6/c27-23(26-14-16-6-8-18(9-7-16)24(28)29)15-31-20-11-10-19-12-21(17-4-2-1-3-5-17)25(30)32-22(19)13-20/h1-5,10-13,16,18H,6-9,14-15H2,(H,26,27)(H,28,29)	XYKMEDUGXHOUKH
InChI=1S/C21H31N7O5/c1-11(29)17(28-18(30)14(22)6-4-8-25-21(23)24)19(31)27-16(20(32)33)9-12-10-26-15-7-3-2-5-13(12)15/h2-3,5,7,10-11,14,16-17,26,29H,4,6,8-9,22H2,1H3,(H,27,31)(H,28,30)(H,32,33)(H4,23,24,25)	WTFIFQWLQXZLIZ
InChI=1S/C16H28N4O7/c1-8(2)7-11(16(26)27)20-15(25)10(4-5-12(18)21)19-14(24)9(17)3-6-13(22)23/h8-11H,3-7,17H2,1-2H3,(H2,18,21)(H,19,24)(H,20,25)(H,22,23)(H,26,27)	PVBBEKPHARMPHX
InChI=1S/C9H18N2O4/c1-5(2)3-7(9(14)15)11-8(13)6(10)4-12/h5-7,12H,3-4,10H2,1-2H3,(H,11,13)(H,14,15)	NFDYGNFETJVMSE
InChI=1S/C9H13NO2/c1-10-6-9(12)7-2-4-8(11)5-3-7/h2-5,9-12H,6H2,1H3	YRCWQPVGYLYSOX
InChI=1S/C14H25N3O6S/c1-7(2)11(14(22)23)17-13(21)9(4-5-24-3)16-12(20)8(15)6-10(18)19/h7-9,11H,4-6,15H2,1-3H3,(H,16,20)(H,17,21)(H,18,19)(H,22,23)	DJCAHYVLMSRBFR
InChI=1S/C20H28O10/c1-20(27,9-14(22)23)10-15(24)30-18-16(25)13(11-21)29-19(17(18)26)28-8-7-12-5-3-2-4-6-12/h2-6,13,16-19,21,25-27H,7-11H2,1H3,(H,22,23)	WGMNBGJQXOIVGA
InChI=1S/C18H15Br2N3O2/c19-9-5-18(6-10(20)16(9)24)2-4-22-15-12(18)13-11-8(1-3-21-13)7-23-14(11)17(15)25/h5-7,16,22-24H,1-4H2/p+1	PYSBSZHLMZJQFU
InChI=1S/C14H20N2O3/c1-19-13-10-11(4-6-12(13)17)5-7-14(18)16-9-3-2-8-15/h4-7,10,17H,2-3,8-9,15H2,1H3,(H,16,18)	SFUVCMKSYKHYLD
InChI=1S/C10H19N3O4/c1-3-5(2)8(10(16)17)13-9(15)6(11)4-7(12)14/h5-6,8H,3-4,11H2,1-2H3,(H2,12,14)(H,13,15)(H,16,17)	MQLZLIYPFDIDMZ
InChI=1S/C17H23N3O8/c18-11(8-21)15(25)19-12(5-6-14(23)24)16(26)20-13(17(27)28)7-9-1-3-10(22)4-2-9/h1-4,11-13,21-22H,5-8,18H2,(H,19,25)(H,20,26)(H,23,24)(H,27,28)	WBINSDOPZHQPPM
InChI=1S/C14H10O4/c1-17-9-3-5-10-11-4-2-8(15)6-13(11)18-14(16)12(10)7-9/h2-7,15H,1H3	IGJLBTGXYKPECW
InChI=1S/C14H21N3O2S/c1-15-20(18,19)10-11-4-5-14-13(8-11)12(9-16-14)6-7-17(2)3/h4-5,8-9,15-16H,6-7,10H2,1-3H3	KQKPFRSPSRPDEB
InChI=1S/C19H25N3O7/c23-12-5-3-11(4-6-12)10-15(22-17(26)13-2-1-9-20-13)18(27)21-14(19(28)29)7-8-16(24)25/h3-6,13-15,20,23H,1-2,7-10H2,(H,21,27)(H,22,26)(H,24,25)(H,28,29)	FZXSYIPVAFVYBH
InChI=1S/C16H22N4O6/c1-8(17)14(23)19-11(7-13(18)22)15(24)20-12(16(25)26)6-9-2-4-10(21)5-3-9/h2-5,8,11-12,21H,6-7,17H2,1H3,(H2,18,22)(H,19,23)(H,20,24)(H,25,26)	XQJAFSDFQZPYCU
InChI=1S/C13H19NO5S/c1-10-5-4-6-11(2)13(10)14(7-8-19-3)12(15)9-20(16,17)18/h4-6H,7-9H2,1-3H3,(H,16,17,18)	RVSCDWJKJDBFRS
InChI=1S/C13H25N3O5S2/c1-22-5-3-8(14)11(18)15-9(4-6-23-2)12(19)16-10(7-17)13(20)21/h8-10,17H,3-7,14H2,1-2H3,(H,15,18)(H,16,19)(H,20,21)	XOFDBXYPKZUAAM
InChI=1S/C21H37N5O8/c1-5-11(4)17(26-18(30)12(22)8-10(2)3)20(32)24-13(6-7-15(23)27)19(31)25-14(21(33)34)9-16(28)29/h10-14,17H,5-9,22H2,1-4H3,(H2,23,27)(H,24,32)(H,25,31)(H,26,30)(H,28,29)(H,33,34)	BZHXPSNIPSEVFB
InChI=1S/C19H28O4/c1-11(18(21)22)7-6-9-19(5)10-8-15-14(4)16(20)12(2)13(3)17(15)23-19/h11,20H,6-10H2,1-5H3,(H,21,22)	QWPNLVBAEZJBMI
InChI=1S/C15H10O4/c16-10-4-1-3-9(7-10)14-8-12(18)15-11(17)5-2-6-13(15)19-14/h1-8,16-17H	SZMQXDYEGKRZDG
InChI=1S/C15H14O/c16-15(14-9-5-2-6-10-14)12-11-13-7-3-1-4-8-13/h1-10H,11-12H2	QGGZBXOADPVUPN
InChI=1S/C62H80O31/c1-21(2)6-12-26-29(87-60-53(81)49(77)43(71)33(18-64)89-60)16-28(68)36(57(26)92-61-54(82)50(78)44(72)34(19-65)90-61)39-41(69)27(13-7-22(3)4)58(93-62-55(83)51(79)45(73)35(20-66)91-62)40(46(39)74)38-37-30(84-5)14-25(85-59-52(80)48(76)42(70)32(17-63)88-59)15-31(37)86-56(47(38)75)23-8-10-24(67)11-9-23/h6-11,14-16,32-35,38,42-45,47-56,59-83H,12-13,17-20H2,1-5H3	FTPZSVIUVXEHEJ
InChI=1S/C6H13NO8S/c7-3-5(9)4(8)2(15-6(3)10)1-14-16(11,12)13/h2-6,8-10H,1,7H2,(H,11,12,13)	MTDHILKWIRSIHB
InChI=1S/C15H22N6O7/c16-8(4-11(17)22)13(25)21-10(3-7-5-18-6-19-7)14(26)20-9(15(27)28)1-2-12(23)24/h5-6,8-10H,1-4,16H2,(H2,17,22)(H,18,19)(H,20,26)(H,21,25)(H,23,24)(H,27,28)	QEQVUHQQYDZUEN
InChI=1S/C21H20O6/c1-11(2)4-5-12-6-13(7-17(24)21(12)26-3)15-10-27-18-9-14(22)8-16(23)19(18)20(15)25/h4,6-10,22-24H,5H2,1-3H3	ONLZHAOKMQJPIC
InChI=1S/C14H21NO4/c1-10(2)15-8-12(16)9-19-13-5-3-11(4-6-13)7-14(17)18/h3-6,10,12,15-16H,7-9H2,1-2H3,(H,17,18)	PUQIRTNPJRFRCZ
InChI=1S/C20H29N3O6/c1-3-12(2)17(21)19(27)23-15(11-13-7-5-4-6-8-13)18(26)22-14(20(28)29)9-10-16(24)25/h4-8,12,14-15,17H,3,9-11,21H2,1-2H3,(H,22,26)(H,23,27)(H,24,25)(H,28,29)	SAVXZJYTTQQQDD
InChI=1S/C22H28N2O2/c1-7-17-8-10-18(11-9-17)20(25)23-24(22(4,5)6)21(26)19-13-15(2)12-16(3)14-19/h8-14H,7H2,1-6H3,(H,23,25)	QYPNKSZPJQQLRK
InChI=1S/C2H5NO2/c3-1-2(4)5/h1,3H2,(H,4,5)	DHMQDGOQFOQNFH
InChI=1S/C16H27N7O5/c17-4-2-1-3-11(22-14(25)10(18)6-13(19)24)15(26)23-12(16(27)28)5-9-7-20-8-21-9/h7-8,10-12H,1-6,17-18H2,(H2,19,24)(H,20,21)(H,22,25)(H,23,26)(H,27,28)	RZNAMKZJPBQWDJ
InChI=1S/C17H29N7O5/c18-6-2-1-3-12(23-15(26)11(19)4-5-14(20)25)16(27)24-13(17(28)29)7-10-8-21-9-22-10/h8-9,11-13H,1-7,18-19H2,(H2,20,25)(H,21,22)(H,23,26)(H,24,27)(H,28,29)	KSKFIECUYMYWNS
InChI=1S/C20H28O7/c1-6-12(4)19(24)26-15-9-14(10-22)17(23)18(16(15)11(2)3)27-20(25)13(5)7-8-21/h6-7,9,11,15-16,18,21-22H,8,10H2,1-5H3	CARMWCSYOJNGRD
InChI=1S/C17H15N7O5S/c1-9-6-13(23-29-9)24-30(27,28)12-4-2-10(3-5-12)18-7-11-8-19-15-14(20-11)16(25)22-17(26)21-15/h2-6,8,18H,7H2,1H3,(H,23,24)(H2,19,21,22,25,26)	ZTEDFROSGMEYCI
InChI=1S/C12H22O2/c1-2-3-4-5-6-7-8-11-9-10-12(13)14-11/h11H,2-10H2,1H3	WGPCZPLRVAWXPW
InChI=1S/C17H23N3O6/c1-10(18)15(23)19-12(7-8-14(21)22)16(24)20-13(17(25)26)9-11-5-3-2-4-6-11/h2-6,10,12-13H,7-9,18H2,1H3,(H,19,23)(H,20,24)(H,21,22)(H,25,26)	FBHOPGDGELNWRH
InChI=1S/C15H12O5/c16-10-3-1-8(2-4-10)13-6-9-5-11(17)7-12(18)14(9)15(19)20-13/h1-5,7,13,16-18H,6H2	WMAITHDYVBQITD
InChI=1S/C18H24N4O6/c1-9(24)15(17(26)21-14(8-23)18(27)28)22-16(25)12(19)6-10-7-20-13-5-3-2-4-11(10)13/h2-5,7,9,12,14-15,20,23-24H,6,8,19H2,1H3,(H,21,26)(H,22,25)(H,27,28)	VMXLNDRJXVAJFT
InChI=1S/C48H76O18/c1-21-29(52)31(54)35(58)40(61-21)65-37-32(55)30(53)24(19-49)62-41(37)66-38-34(57)33(56)36(39(59)60)64-42(38)63-28-12-13-45(5)25(46(28,6)20-50)11-14-48(8)26(45)10-9-22-23-17-43(2,3)18-27(51)44(23,4)15-16-47(22,48)7/h9,21,23-26,28-38,40-42,49-50,52-58H,10-20H2,1-8H3,(H,59,60)	CROUPKILZUPLQA
InChI=1S/C17H28O12/c1-3-6(2)15(25)26-5-8-10(20)12(22)14(24)17(28-8)29-16-13(23)11(21)9(19)7(4-18)27-16/h3,7-14,16-24H,4-5H2,1-2H3	ZMIQCOSRPMWYLS
InChI=1S/C43H48O24/c1-60-23-9-16(4-6-18(23)48)22-10-20(50)29-24(61-22)11-21(51)30(34(29)56)38-41(65-28(52)7-3-15-2-5-17(47)19(49)8-15)39(33(55)27(14-46)62-38)66-43-40(36(58)32(54)26(13-45)64-43)67-42-37(59)35(57)31(53)25(12-44)63-42/h2-11,25-27,31-33,35-49,51,53-59H,12-14H2,1H3	RUOOWOZSSMOGHQ
InChI=1S/C9H16ClN5/c1-5-11-7-12-6(10)13-8(14-7)15-9(2,3)4/h5H2,1-4H3,(H2,11,12,13,14,15)	FZXISNSWEXTPMF
InChI=1S/C20H23NO4/c1-21-8-7-12-10-15(24-3)20(25-4)18-16(12)13(21)9-11-5-6-14(23-2)19(22)17(11)18/h5-6,10,13,22H,7-9H2,1-4H3	QELDJEKNFOQJOY
InChI=1S/C19H25NO5/c1-18(2)15(24-19(3,4)25-18)11-23-13-9-7-8-12-14(22-6)10-16(21)20(5)17(12)13/h7-10,15H,11H2,1-6H3	HFXBOPGUQAUMHA
InChI=1S/C5H12O7P2/c1-5(2)3-4-11-14(9,10)12-13(6,7)8/h3H,4H2,1-2H3,(H,9,10)(H2,6,7,8)	CBIDRCWHNCKSTO
InChI=1S/C23H36N8O4/c24-10-4-3-8-18(21(33)31-19(22(34)35)9-5-11-28-23(26)27)30-20(32)16(25)12-14-13-29-17-7-2-1-6-15(14)17/h1-2,6-7,13,16,18-19,29H,3-5,8-12,24-25H2,(H,30,32)(H,31,33)(H,34,35)(H4,26,27,28)	ZHZLQVLQBDBQCQ
InChI=1S/C32H40O18/c33-9-20-22(37)24(39)26(41)29(48-20)46-15-5-6-16-17(36)8-18(47-19(16)7-15)13-1-3-14(4-2-13)45-30-27(25(40)23(38)21(10-34)49-30)50-31-28(42)32(43,11-35)12-44-31/h1-7,18,20-31,33-35,37-43H,8-12H2	JUYBMOHJXUXKDN
InChI=1S/C17H20O9/c1-25-12-6-9(2-4-10(12)18)3-5-14(20)26-13-8-17(24,16(22)23)7-11(19)15(13)21/h2-6,11,13,15,18-19,21,24H,7-8H2,1H3,(H,22,23)	RAGZUCNPTLULOL
InChI=1S/C12H8Cl2N2/c1-16-10-6-15-5-4-7(10)8-2-3-9(13)11(14)12(8)16/h2-6H,1H3	XGTYSLIGRKUXED
InChI=1S/C15H20N4O6/c16-10(6-12(17)21)14(24)19-11(15(25)18-7-13(22)23)5-8-1-3-9(20)4-2-8/h1-4,10-11,20H,5-7,16H2,(H2,17,21)(H,18,25)(H,19,24)(H,22,23)	YSYTWUMRHSFODC
InChI=1S/C12H9N3O/c1-8-11(9-2-4-14-5-3-9)6-10(7-13)12(16)15-8/h2-6H,1H3,(H,15,16)	PZRHRDRVRGEVNW
InChI=1S/C18H16O9/c1-6-4-9(19)13(21)16-10(6)18(24)27-15-8(5-25-3)12(20)11(17(22)23)7(2)14(15)26-16/h4,19-21H,5H2,1-3H3,(H,22,23)	FXGOBECSEIQDAS
InChI=1S/C15H22O4/c1-8-12(17)5-11-9-3-4-10(13(18)19)15(8,11)6-14(9,2)7-16/h8-11,16H,3-7H2,1-2H3,(H,18,19)	QIYQVTNAEPQSBX
InChI=1S/C22H30O3/c1-2-3-4-5-6-7-8-9-10-11-12-13-14-16-19-17-15-18-20(23)21(19)22(24)25/h2,4-5,7-8,15,17-18,23H,1,3,6,9-14,16H2,(H,24,25)	QUVGEKPNSCFQIR
InChI=1S/C13H20N6O5S/c14-7(4-25)11(21)18-8(2-10(15)20)12(22)19-9(13(23)24)1-6-3-16-5-17-6/h3,5,7-9,25H,1-2,4,14H2,(H2,15,20)(H,16,17)(H,18,21)(H,19,22)(H,23,24)	YRJICXCOIBUCRP
InChI=1S/C14H8N2O/c17-14-9-5-2-1-4-8(9)13-12-10(14)6-3-7-11(12)15-16-13/h1-7H,(H,15,16)	ACPOUJIDANTYHO
InChI=1S/C23H40O3/c1-2-3-4-5-6-7-8-9-10-11-12-13-14-15-16-17-18-19-20-26-23(21-24)22-25/h6-7,9-10,12-13,15-16,23-25H,2-5,8,11,14,17-22H2,1H3	CUJUUWXZAQHCNC
InChI=1S/C14H28N6O4/c1-7(2)10(15)12(22)20-9(5-4-6-18-14(16)17)11(21)19-8(3)13(23)24/h7-10H,4-6,15H2,1-3H3,(H,19,21)(H,20,22)(H,23,24)(H4,16,17,18)	VDPRBUOZLIFUIM
InChI=1S/C15H24N2O/c18-15-6-3-5-14-11-8-12(10-17(14)15)13-4-1-2-7-16(13)9-11/h11-14H,1-10H2	JYIJIIVLEOETIQ
InChI=1S/C10H19N3O4/c1-3-6(2)9(13-7(14)4-11)10(17)12-5-8(15)16/h6,9H,3-5,11H2,1-2H3,(H,12,17)(H,13,14)(H,15,16)	HMHRTKOWRUPPNU
InChI=1S/C22H25N3O8/c23-16(9-12-1-5-14(26)6-2-12)20(30)24-17(10-13-3-7-15(27)8-4-13)21(31)25-18(22(32)33)11-19(28)29/h1-8,16-18,26-27H,9-11,23H2,(H,24,30)(H,25,31)(H,28,29)(H,32,33)	OJCISMMNNUNNJA
InChI=1S/C13H24N4O6/c1-6(2)10(15)12(21)16-7(3-4-9(14)19)11(20)17-8(5-18)13(22)23/h6-8,10,18H,3-5,15H2,1-2H3,(H2,14,19)(H,16,21)(H,17,20)(H,22,23)	PWRITNSESKQTPW
InChI=1S/C20H34N10O6/c1-10(16(32)30-14(19(35)36)3-2-6-26-20(23)24)28-18(34)13(4-5-15(22)31)29-17(33)12(21)7-11-8-25-9-27-11/h8-10,12-14H,2-7,21H2,1H3,(H2,22,31)(H,25,27)(H,28,34)(H,29,33)(H,30,32)(H,35,36)(H4,23,24,26)	ULNZHMFXXLMUDT
InChI=1S/C13H10O5/c14-7-1-3-9(11(16)5-7)13(18)10-4-2-8(15)6-12(10)17/h1-6,14-17H	WXNRYSGJLQFHBR
InChI=1S/C11H12O4/c1-6-3-7-4-8(12)5-9(14-2)10(7)11(13)15-6/h4-6,12H,3H2,1-2H3	WGUHOBJSLARYHD
InChI=1S/C18H27N3O5/c1-4-10(2)15(18(25)26)21-17(24)14(20-16(23)11(3)19)9-12-5-7-13(22)8-6-12/h5-8,10-11,14-15,22H,4,9,19H2,1-3H3,(H,20,23)(H,21,24)(H,25,26)	GCTANJIJJROSLH
InChI=1S/C30H20O10/c31-15-4-1-13(2-5-15)24-12-23(38)29-21(36)10-20(35)27(30(29)40-24)17-7-14(3-6-18(17)33)25-11-22(37)28-19(34)8-16(32)9-26(28)39-25/h1-10,12,25,31-36H,11H2	JVBCTBWKMWXQQO
InChI=1S/C23H40O5/c1-4-5-8-11-18(24)14-15-20-19(21(25)16-22(20)26)12-9-6-7-10-13-23(27)28-17(2)3/h6,9,17,19-22,25-26H,4-5,7-8,10-16H2,1-3H3	HMEIMGKBZAEAEM
InChI=1S/C16H15F3N2O4/c1-8-12(15(22)25-3)13(14(21(23)24)9(2)20-8)10-6-4-5-7-11(10)16(17,18)19/h4-7,13,22H,1-3H3	YTMCTWONBYRCCU
InChI=1S/C21H24F3N3S/c1-25-11-13-26(14-12-25)9-4-10-27-17-5-2-3-6-19(17)28-20-8-7-16(15-18(20)27)21(22,23)24/h2-3,5-8,15H,4,9-14H2,1H3	ZEWQUBUPAILYHI
InChI=1S/C15H13N3/c1-2-6-12(7-3-1)10-16-15-13-8-4-5-9-14(13)17-11-18-15/h1-9,11H,10H2,(H,16,17,18)	FVWANTDQRFSCAL
InChI=1S/C10H20N2O4/c1-5(2)4-7(11)9(14)12-8(6(3)13)10(15)16/h5-8,13H,4,11H2,1-3H3,(H,12,14)(H,15,16)	LRKCBIUDWAXNEG
InChI=1S/C14H19NO2/c1-4-12-7-5-6-10(2)14(12)15-11(3)8-17-9-13(15)16/h5-7,11H,4,8-9H2,1-3H3	DVBDYPDVNRJKNJ
InChI=1S/C24H37N7O8/c1-12(2)19(22(37)30-17(23(38)39)11-18(33)34)31-21(36)16(4-3-9-28-24(26)27)29-20(35)15(25)10-13-5-7-14(32)8-6-13/h5-8,12,15-17,19,32H,3-4,9-11,25H2,1-2H3,(H,29,35)(H,30,37)(H,31,36)(H,33,34)(H,38,39)(H4,26,27,28)	MGBCEBKZKFBQPD
InChI=1S/C5H8O4/c1-2-3(4(6)7)5(8)9/h3H,2H2,1H3,(H,6,7)(H,8,9)	UKFXDFUAPNAMPJ
InChI=1S/C15H24O4/c1-9(2)14(19)15(11(4)7-13(17)18)6-5-10(3)12(16)8-15/h9-11H,5-8H2,1-4H3,(H,17,18)	ZIOCYJNRYIRTQD
InChI=1S/C10H19NO/c12-8-9-4-3-7-11-6-2-1-5-10(9)11/h9-10,12H,1-8H2	HDVAWXXJVMJBAR
InChI=1S/C31H57N5O10/c1-15(2)10-21(35-30(45)28(17(5)6)36-31(46)27(16(3)4)33-20(9)38)23(39)12-25(41)32-19(8)29(44)34-22(11-18(7)14-37)24(40)13-26(42)43/h15-19,21-24,27-28,37,39-40H,10-14H2,1-9H3,(H,32,41)(H,33,38)(H,34,44)(H,35,45)(H,36,46)(H,42,43)	SNPUUTQIPHTWGL
InChI=1S/C15H18N2O4/c1-3-8-4-11-14(19)16-10-6-12(18)13(21-2)5-9(10)15(20)17(11)7-8/h3,5-6,11,14,16,18-19H,4,7H2,1-2H3	QUYGRHFKOMIUQW
InChI=1S/C15H26N4O7/c1-7(2)12(17)14(24)18-8(4-6-11(21)22)13(23)19-9(15(25)26)3-5-10(16)20/h7-9,12H,3-6,17H2,1-2H3,(H2,16,20)(H,18,24)(H,19,23)(H,21,22)(H,25,26)	VLDMQVZZWDOKQF
InChI=1S/C8H7N/c1-2-7-3-5-8(9)6-4-7/h1,3-6H,9H2	JXYITCJMBRETQX
InChI=1S/C27H33NO6/c1-25(2)14-15-26(3,34-16-25)13-12-17-6-11-20-21(22(17)29)27(31,23(33-5)24(30)28-20)18-7-9-19(32-4)10-8-18/h6-13,23,29,31H,14-16H2,1-5H3,(H,28,30)	CVWJKBJRSZXDIW
InChI=1S/C27H33N3O5/c1-5-6-7-8-12-15-21(31)28-20(19-13-10-9-11-14-19)16-22(32)29-24(17(2)3)25(33)23-18(4)26(34)30-27(23)35/h5-15,17-18,20,23-24H,16H2,1-4H3,(H,28,31)(H,29,32)(H,30,34,35)	OHDXGZAYYBMHCY
InChI=1S/C21H35N9O4/c22-14(8-4-10-27-20(23)24)17(31)30-16(12-13-6-2-1-3-7-13)18(32)29-15(19(33)34)9-5-11-28-21(25)26/h1-3,6-7,14-16H,4-5,8-12,22H2,(H,29,32)(H,30,31)(H,33,34)(H4,23,24,27)(H4,25,26,28)	INXWADWANGLMPJ
InChI=1S/C21H24N6O6/c22-14(7-18(28)29)19(30)26-16(6-12-9-23-10-25-12)20(31)27-17(21(32)33)5-11-8-24-15-4-2-1-3-13(11)15/h1-4,8-10,14,16-17,24H,5-7,22H2,(H,23,25)(H,26,30)(H,27,31)(H,28,29)(H,32,33)	OOXKFYNWRVGYFM
InChI=1S/C14H26N6O6/c1-7(11(23)20-9(13(25)26)4-5-10(21)22)19-12(24)8(15)3-2-6-18-14(16)17/h7-9H,2-6,15H2,1H3,(H,19,24)(H,20,23)(H,21,22)(H,25,26)(H4,16,17,18)	VKKYFICVTYKFIO
InChI=1S/C26H34O7/c1-13-11-17-24(6)10-9-19(28)33-23(4,5)16(24)12-18(32-15(3)27)26(17,8)20-22(30)31-14(2)21(29)25(13,20)7/h9-10,14,16-18,20H,1,11-12H2,2-8H3	JFYYCQXZVIOBKU
InChI=1S/C20H34O4/c1-2-3-4-5-9-12-15-18(21)19(22)16-13-10-7-6-8-11-14-17-20(23)24/h6,8-10,12-13,18-19,21-22H,2-5,7,11,14-17H2,1H3,(H,23,24)	LRPPQRCHCPFBPE
InChI=1S/C23H27N3O5/c24-18(13-16-8-10-17(27)11-9-16)22(29)26-12-4-7-20(26)21(28)25-19(23(30)31)14-15-5-2-1-3-6-15/h1-3,5-6,8-11,18-20,27H,4,7,12-14,24H2,(H,25,28)(H,30,31)	RCMWNNJFKNDKQR
InChI=1S/C19H38N10O6/c1-9(14(31)28-12(17(34)35)6-4-8-26-19(23)24)27-16(33)13(10(2)30)29-15(32)11(20)5-3-7-25-18(21)22/h9-13,30H,3-8,20H2,1-2H3,(H,27,33)(H,28,31)(H,29,32)(H,34,35)(H4,21,22,25)(H4,23,24,26)	GOYWPWIJCVCCSO
InChI=1S/C20H36N6O8/c1-10(2)16(26-17(30)11(22)5-3-4-8-21)19(32)25-13(9-14(23)27)18(31)24-12(20(33)34)6-7-15(28)29/h10-13,16H,3-9,21-22H2,1-2H3,(H2,23,27)(H,24,31)(H,25,32)(H,26,30)(H,28,29)(H,33,34)	NENCMSDCOCCOOG
InChI=1S/C10H19O7PS/c1-5-16-9(11)7-8(10(12)17-6-2)19-18(13,14-3)15-4/h8H,5-7H2,1-4H3	WSORODGWGUUOBO
InChI=1S/C42H58N8O7/c1-23(2)20-32-40(55)46-27(7)37(52)47-33(21-29-22-44-31-17-12-11-16-30(29)31)39(54)43-19-13-18-34(51)45-26(6)38(53)49-35(24(3)4)41(56)50-36(42(57)48-32)25(5)28-14-9-8-10-15-28/h8-12,14-17,22-27,32-33,35-36,44H,13,18-21H2,1-7H3,(H,43,54)(H,45,51)(H,46,55)(H,47,52)(H,48,57)(H,49,53)(H,50,56)	JYHXDMQYXCMDPF
InChI=1S/C21H26N2S2/c1-22-13-6-5-7-16(22)12-14-23-18-8-3-4-9-20(18)25-21-11-10-17(24-2)15-19(21)23/h3-4,8-11,15-16H,5-7,12-14H2,1-2H3	KLBQZWRITKRQQV
InChI=1S/C16H22N4O6/c1-8(14(23)20-12(16(25)26)7-13(18)22)19-15(24)11(17)6-9-2-4-10(21)5-3-9/h2-5,8,11-12,21H,6-7,17H2,1H3,(H2,18,22)(H,19,24)(H,20,23)(H,25,26)	JONPRIHUYSPIMA
InChI=1S/C14H20ClNO2/c1-4-12-8-6-7-11(3)14(12)16(10-18-5-2)13(17)9-15/h6-8H,4-5,9-10H2,1-3H3	VTNQPKFIQCLBDU
InChI=1S/C30H46O3/c1-18-8-14-29-17-16-28(7)27(6)13-9-20-25(3,4)22(31)11-12-26(20,5)21(27)10-15-30(28,33-24(29)32)23(29)19(18)2/h10,15,18-23,31H,8-9,11-14,16-17H2,1-7H3	UVBLDLGZDSGCSN
InChI=1S/C17H31N3O4/c1-10(2)8-12(18)16(22)20-7-5-6-14(20)15(21)19-13(17(23)24)9-11(3)4/h10-14H,5-9,18H2,1-4H3,(H,19,21)(H,23,24)	KWLWZYMNUZJKMZ
InChI=1S/C29H49N5O9/c1-8-17(4)23-28(41)33(7)24(16(2)3)29(42)32(6)18(5)25(38)30-12-11-22(37)43-21(14-19(36)15-35)27(40)34-13-9-10-20(34)26(39)31-23/h16-21,23-24,35-36H,8-15H2,1-7H3,(H,30,38)(H,31,39)	DJYDCIUMNXZSBH
InChI=1S/C12H17NO/c1-4-13(5-2)12(14)11-8-6-7-10(3)9-11/h6-9H,4-5H2,1-3H3	MMOXZBCLCQITDF
InChI=1S/C25H24ClNO6/c1-14-21(11-10-18-17-4-2-3-5-19(17)25(31)33-23(14)18)32-13-22(28)27-20(24(29)30)12-15-6-8-16(26)9-7-15/h6-11,20H,2-5,12-13H2,1H3,(H,27,28)(H,29,30)	GLDJVJZHWUUVDR
InChI=1S/C16H26N6O5/c1-8(2)13(18)15(25)22-11(5-9-6-19-7-20-9)14(24)21-10(16(26)27)3-4-12(17)23/h6-8,10-11,13H,3-5,18H2,1-2H3,(H2,17,23)(H,19,20)(H,21,24)(H,22,25)(H,26,27)	SDSCOOZQQGUQFC
InChI=1S/C19H24N4O2/c20-18(21)14-4-8-16(9-5-14)24-12-2-1-3-13-25-17-10-6-15(7-11-17)19(22)23/h4-11H,1-3,12-13H2,(H3,20,21)(H3,22,23)	XDRYMKDFEDOLFX
InChI=1S/C9H9Br2NO3/c10-5-1-4(2-6(11)8(5)13)3-7(12)9(14)15/h1-2,7,13H,3,12H2,(H,14,15)	COESHZUDRKCEPA
InChI=1S/C24H31NO5/c1-4-17-13-21(26)30-22-15(2)20(9-8-19(17)22)29-16(3)23(27)25-12-11-24(28)10-6-5-7-18(24)14-25/h8-9,13,16,18,28H,4-7,10-12,14H2,1-3H3	JIPKFKKTDLZWLP
InChI=1S/C10H13ClN2/c11-9-2-1-3-10(8-9)13-6-4-12-5-7-13/h1-3,8,12H,4-7H2	VHFVKMTVMIZMIK
InChI=1S/C20H31N7O8/c1-3-9(2)16(19(33)26-13(20(34)35)6-15(29)30)27-18(32)12(5-14(22)28)25-17(31)11(21)4-10-7-23-8-24-10/h7-9,11-13,16H,3-6,21H2,1-2H3,(H2,22,28)(H,23,24)(H,25,31)(H,26,33)(H,27,32)(H,29,30)(H,34,35)	ZHIAECZSXPESAT
InChI=1S/C5H9N3O4/c6-5(7)8-2(4(11)12)1-3(9)10/h2H,1H2,(H,9,10)(H,11,12)(H4,6,7,8)	VVHOUVWJCQOYGG
InChI=1S/C25H24N2O7/c1-12-13(2)25(32)34-23-14(3)21(7-5-17(12)23)33-11-22(29)27-20(24(30)31)8-15-10-26-19-6-4-16(28)9-18(15)19/h4-7,9-10,20,26,28H,8,11H2,1-3H3,(H,27,29)(H,30,31)	MHVGZGYYFNJIHZ
InChI=1S/C11H13NO5/c1-6(13)11-8(4-10(16)17)7(5-12-11)2-3-9(14)15/h5,12H,2-4H2,1H3,(H,14,15)(H,16,17)	PFTVGDRYNNORCU
InChI=1S/C20H30N4O7/c21-10-2-1-3-15(20(30)31)23-19(29)16(11-12-4-6-13(25)7-5-12)24-18(28)14(22)8-9-17(26)27/h4-7,14-16,25H,1-3,8-11,21-22H2,(H,23,29)(H,24,28)(H,26,27)(H,30,31)	MFYLRRCYBBJYPI
InChI=1S/C7H6O3/c8-6-4-2-1-3-5(6)7(9)10/h1-4,8H,(H,9,10)	YGSDEFSMJLZEOE
InChI=1S/C17H18O3/c18-15-10-7-14(8-11-15)17(20)12-16(19)9-6-13-4-2-1-3-5-13/h1-5,7-8,10-11,16,18-19H,6,9,12H2	NNPDNNXUSPXBRO
InChI=1S/C22H30N4O4/c1-13(2)10-18(22(29)30)25-20(27)19-8-5-9-26(19)21(28)16(23)11-14-12-24-17-7-4-3-6-15(14)17/h3-4,6-7,12-13,16,18-19,24H,5,8-11,23H2,1-2H3,(H,25,27)(H,29,30)	XOLLWQIBBLBAHQ
InChI=1S/C15H25N5O4/c1-4-8(2)12(15(23)24)20-14(22)11(19-13(21)9(3)16)5-10-6-17-7-18-10/h6-9,11-12H,4-5,16H2,1-3H3,(H,17,18)(H,19,21)(H,20,22)(H,23,24)	JEPNLGMEZMCFEX
InChI=1S/C15H16N2O/c1-16-15(18)11-13(12-7-3-2-4-8-12)14-9-5-6-10-17-14/h2-10,13H,11H2,1H3,(H,16,18)	CKQJTGWITOTSIE
InChI=1S/C14H25N3O5/c1-8(2)6-10(14(21)22)16-12(19)11-4-3-5-17(11)13(20)9(15)7-18/h8-11,18H,3-7,15H2,1-2H3,(H,16,19)(H,21,22)	FKYWFUYPVKLJLP
InChI=1S/C15H28N4O5/c1-7(2)11(17)14(22)18-9(5-6-10(16)20)13(21)19-12(8(3)4)15(23)24/h7-9,11-12H,5-6,17H2,1-4H3,(H2,16,20)(H,18,22)(H,19,21)(H,23,24)	UZDHNIJRRTUKKC
InChI=1S/C13H21N5O5/c1-6(17-12(21)10(14)7(2)19)11(20)18-9(13(22)23)3-8-4-15-5-16-8/h4-7,9-10,19H,3,14H2,1-2H3,(H,15,16)(H,17,21)(H,18,20)(H,22,23)	STGXWWBXWXZOER
InChI=1S/C11H17NO/c1-8-5-4-6-9(2)11(8)13-7-10(3)12/h4-6,10H,7,12H2,1-3H3	VLPIATFUUWWMKC
InChI=1S/C11H13NO4/c1-12-11(13)16-9-5-3-2-4-8(9)10-14-6-7-15-10/h2-5,10H,6-7H2,1H3,(H,12,13)	SDKQRNRRDYRQKY
InChI=1S/C15H27N3O6/c1-7(2)5-10(15(23)24)18-13(21)9(6-11(19)20)17-14(22)12(16)8(3)4/h7-10,12H,5-6,16H2,1-4H3,(H,17,22)(H,18,21)(H,19,20)(H,23,24)	TZVUSFMQWPWHON
InChI=1S/C23H21NO8/c1-26-16-10-12(11-17(27-2)20(16)29-4)23(25)32-15-7-6-13-18(21(15)30-5)24-22-14(8-9-31-22)19(13)28-3/h6-11H,1-5H3	HPTABMIUROHMOU
InChI=1S/C19H14O7/c1-8-6-10(19(24)25)14(12(7-8)26-2)15-16(21)9-4-3-5-11(20)13(9)17(22)18(15)23/h3-7,20-21H,1-2H3,(H,24,25)	CPRXVUOMCYXPHA
InChI=1S/C17H33N7O5/c1-9(2)8-12(16(28)29)24-15(27)11(4-3-7-22-17(20)21)23-14(26)10(18)5-6-13(19)25/h9-12H,3-8,18H2,1-2H3,(H2,19,25)(H,23,26)(H,24,27)(H,28,29)(H4,20,21,22)	PRBLYKYHAJEABA
InChI=1S/C18H36N4O4/c1-5-11(3)14(21-16(23)13(20)9-7-8-10-19)17(24)22-15(18(25)26)12(4)6-2/h11-15H,5-10,19-20H2,1-4H3,(H,21,23)(H,22,24)(H,25,26)	JYXBNQOKPRQNQS
InChI=1S/C8H8BrNO/c1-6(11)10-8-4-2-7(9)3-5-8/h2-5H,1H3,(H,10,11)	MSLICLMCQYQNPK
InChI=1S/C53H86O24/c1-48(2)16-22-21-8-9-27-50(4)12-11-28(73-47-40(34(63)33(62)39(75-47)43(68)69)76-46-36(65)32(61)30(59)25(18-55)72-46)51(5,20-56)26(50)10-13-53(27,7)52(21,6)15-14-49(22,3)42(41(48)67)77-44-37(66)38(23(57)19-70-44)74-45-35(64)31(60)29(58)24(17-54)71-45/h8,22-42,44-47,54-67H,9-20H2,1-7H3,(H,68,69)	QSWYVJWAKZGGIL
InChI=1S/C15H10O5/c16-9-6-11(8-4-2-1-3-5-8)20-12-7-10(17)14(18)15(19)13(9)12/h1-7,17-19H	FXNFHKRTJBSTCS
InChI=1S/C22H27N3O5/c1-14(26)19(23)21(28)24-17(12-15-8-4-2-5-9-15)20(27)25-18(22(29)30)13-16-10-6-3-7-11-16/h2-11,14,17-19,26H,12-13,23H2,1H3,(H,24,28)(H,25,27)(H,29,30)	VEIKMWOMUYMMMK
InChI=1S/C30H38O11/c1-13(31)39-20-10-19(34)29-12-38-25(36)26(20,3)17(29)9-18(33)28(5)23(29)22(35)24(40-14(2)32)27(4)16(15-6-7-37-11-15)8-21-30(27,28)41-21/h6-7,11,16-21,23-25,33-34,36H,8-10,12H2,1-5H3	NAHTXVIXCMUDLF
InChI=1S/C23H28N4O3/c1-14(2)18(20(28)25-11-6-7-12-25)27-21(29)23(3)19-16(10-13-26(23)22(27)30)15-8-4-5-9-17(15)24-19/h4-5,8-9,14,18,24H,6-7,10-13H2,1-3H3	UKKHCHPPOXFENX
InChI=1S/C24H23N3O5/c1-30-18-5-3-17(4-6-18)21-14-24(29)32-22-13-19(7-8-20(21)22)31-15-23(28)26-9-2-11-27-12-10-25-16-27/h3-8,10,12-14,16H,2,9,11,15H2,1H3,(H,26,28)	OAIUGWIDKWVXDU
InChI=1S/C17H32N4O6/c1-10(2)9-13(17(26)27)21-16(25)12(5-3-4-8-18)20-15(24)11(19)6-7-14(22)23/h10-13H,3-9,18-19H2,1-2H3,(H,20,24)(H,21,25)(H,22,23)(H,26,27)	ILWHFUZZCFYSKT
InChI=1S/C12H22O11/c13-1-3-5(14)8(17)10(19)12(23-3)21-2-4-6(15)7(16)9(18)11(20)22-4/h3-20H,1-2H2	DLRVVLDZNNYCBX
InChI=1S/C12H17NO3/c1-2-3-4-5-6-7-8-9(14)10-11(16-10)12(13)15/h2-3,5-6,10-11H,4,7-8H2,1H3,(H2,13,15)	GVEZIHKRYBHEFX
InChI=1S/C19H20N8O5/c20-15-14-16(27-19(21)26-15)23-8-11(24-14)7-22-10-3-1-9(2-4-10)17(30)25-12(18(31)32)5-6-13(28)29/h1-4,8,12,22H,5-7H2,(H,25,30)(H,28,29)(H,31,32)(H4,20,21,23,26,27)	TVZGACDUOSZQKY
InChI=1S/C18H24N4O8/c19-11(7-9-1-3-10(23)4-2-9)16(27)21-12(5-6-15(25)26)17(28)22-13(18(29)30)8-14(20)24/h1-4,11-13,23H,5-8,19H2,(H2,20,24)(H,21,27)(H,22,28)(H,25,26)(H,29,30)	LOOCQRRBKZTPKO
InChI=1S/C15H10O/c16-15-13(11-7-3-1-4-8-11)14(15)12-9-5-2-6-10-12/h1-10H	HCIBTBXNLVOFER
InChI=1S/C13H14N2O3/c1-8(13(17)18)15-12(16)6-9-7-14-11-5-3-2-4-10(9)11/h2-5,7-8,14H,6H2,1H3,(H,15,16)(H,17,18)	FBDCJLXTUCMFLF
InChI=1S/C15H25N5O8/c16-7(1-6-12(23)24)13(25)19-8(2-4-10(17)21)14(26)20-9(15(27)28)3-5-11(18)22/h7-9H,1-6,16H2,(H2,17,21)(H2,18,22)(H,19,25)(H,20,26)(H,23,24)(H,27,28)	XHWLNISLUFEWNS
InChI=1S/C11H14O5/c1-4-16-11(13)7-5-8(14-2)10(12)9(6-7)15-3/h5-6,12H,4H2,1-3H3	WKUVKFZZCHINKG
InChI=1S/C16H23N3O6/c1-8(17)14(22)18-12(7-10-3-5-11(21)6-4-10)15(23)19-13(9(2)20)16(24)25/h3-6,8-9,12-13,20-21H,7,17H2,1-2H3,(H,18,22)(H,19,23)(H,24,25)	JPOQZCHGOTWRTM
InChI=1S/C25H39N5O8/c1-3-14(2)21(24(36)28-18(25(37)38)6-4-5-11-26)30-23(35)19(13-20(32)33)29-22(34)17(27)12-15-7-9-16(31)10-8-15/h7-10,14,17-19,21,31H,3-6,11-13,26-27H2,1-2H3,(H,28,36)(H,29,34)(H,30,35)(H,32,33)(H,37,38)	ASPXSGZAGSVTLQ
InChI=1S/C26H32N4O9/c1-14(31)22(30-23(35)18(27)11-15-5-3-2-4-6-15)25(37)28-19(12-16-7-9-17(32)10-8-16)24(36)29-20(26(38)39)13-21(33)34/h2-10,14,18-20,22,31-32H,11-13,27H2,1H3,(H,28,37)(H,29,36)(H,30,35)(H,33,34)(H,38,39)	XIHRFFVYNJHFMK
InChI=1S/C6H14O6/c7-1-3(9)5(11)6(12)4(10)2-8/h3-12H,1-2H2	FBPFZTCFMRRESA
InChI=1S/C17H23NO4/c1-18-12-7-13(9-15(18)16(20)8-12)22-17(21)14(10-19)11-5-3-2-4-6-11/h2-6,12-16,19-20H,7-10H2,1H3	WTQYWNWRJNXDEG
InChI=1S/C20H18O5/c1-25-20-12-15(6-11-19(20)24)5-10-18(23)13-17(22)9-4-14-2-7-16(21)8-3-14/h2-13,21,23-24H,1H3	UEPVWRDHSPMIAZ
InChI=1S/C21H34N6O5/c1-3-12(2)17(19(30)26-16(20(31)32)5-4-10-25-21(23)24)27-18(29)15(22)11-13-6-8-14(28)9-7-13/h6-9,12,15-17,28H,3-5,10-11,22H2,1-2H3,(H,26,30)(H,27,29)(H,31,32)(H4,23,24,25)	PJWCWGXAVIVXQC
InChI=1S/C29H39N5O8/c30-15-5-4-8-23(29(41)42)33-27(39)22(13-14-25(36)37)32-28(40)24(17-18-6-2-1-3-7-18)34-26(38)21(31)16-19-9-11-20(35)12-10-19/h1-3,6-7,9-12,21-24,35H,4-5,8,13-17,30-31H2,(H,32,40)(H,33,39)(H,34,38)(H,36,37)(H,41,42)	VHKAMQVKZAMDIX
InChI=1S/C25H34O8/c1-23-9-7-15(26)11-14(23)3-4-16-17-8-10-25(32,24(17,2)12-18(27)22(16)23)19(28)13-33-21(31)6-5-20(29)30/h11,16-18,22,27,32H,3-10,12-13H2,1-2H3,(H,29,30)	VWQWXZAWFPZJDA
InChI=1S/C19H21N3O2/c1-13-4-2-5-16(8-13)20-19(24)21-10-14-9-15(12-21)17-6-3-7-18(23)22(17)11-14/h2-8,14-15H,9-12H2,1H3,(H,20,24)	QLEGWPDWXNOEIY
InChI=1S/C11H19N3O7/c1-5(11(20)21)13-10(19)7(2-3-8(16)17)14-9(18)6(12)4-15/h5-7,15H,2-4,12H2,1H3,(H,13,19)(H,14,18)(H,16,17)(H,20,21)	SMIDBHKWSYUBRZ
InChI=1S/C22H29FO4/c1-11-6-14-13-8-16(23)15-7-12(25)4-5-21(15,2)20(13)17(26)9-22(14,3)19(11)18(27)10-24/h4-5,7,11,13-14,16-17,19-20,24,26H,6,8-10H2,1-3H3	GAKMQHDJQHZUTJ
InChI=1S/C21H38N4O7/c1-7-12(6)17(25-19(29)16(22)11(4)5)20(30)23-13(8-10(2)3)18(28)24-14(21(31)32)9-15(26)27/h10-14,16-17H,7-9,22H2,1-6H3,(H,23,30)(H,24,28)(H,25,29)(H,26,27)(H,31,32)	LYUFTNWQHIPGNM
InChI=1S/C21H23NO6/c1-12-17(27-11-18(23)22-9-7-13(8-10-22)20(24)25)6-5-15-14-3-2-4-16(14)21(26)28-19(12)15/h5-6,13H,2-4,7-11H2,1H3,(H,24,25)	JGOQQRJLZBEXQB
InChI=1S/C7H5N3O2/c11-10(12)6-2-1-5-4-8-9-7(5)3-6/h1-4H,(H,8,9)	ORZRMRUXSPNQQL
InChI=1S/C15H28N6O5/c1-8(22)11(14(25)26)20-12(23)10-5-3-7-21(10)13(24)9(16)4-2-6-19-15(17)18/h8-11,22H,2-7,16H2,1H3,(H,20,23)(H,25,26)(H4,17,18,19)	AWMAZIIEFPFHCP
InChI=1S/C14H18O5/c1-8(6-13(15)16)5-9(2)11-7-12(18-4)10(3)14(17)19-11/h5,7-8H,6H2,1-4H3,(H,15,16)	MPAYQRIVOSEDQH
InChI=1S/C18H27N3O4S/c1-3-11(2)15(17(23)20-14(10-26)18(24)25)21-16(22)13(19)9-12-7-5-4-6-8-12/h4-8,11,13-15,26H,3,9-10,19H2,1-2H3,(H,20,23)(H,21,22)(H,24,25)	RGZYXNFHYRFNNS
InChI=1S/C9H14O2/c1-2-3-4-6-9(11)7-5-8-10/h5,7-8H,2-4,6H2,1H3	SEPPVOUBHWNCAW
InChI=1S/C20H41NO2/c1-2-3-4-5-6-7-8-9-10-11-12-13-14-15-16-17-20(23)19(21)18-22/h16-17,19-20,22-23H,2-15,18,21H2,1H3	HTJSZHKGNMXZJN
InChI=1S/C29H33N5O3/c1-19(26(35)30-21-12-15-32(16-13-21)18-20-8-4-3-5-9-20)34-27(36)29(2)25-23(14-17-33(29)28(34)37)22-10-6-7-11-24(22)31-25/h3-11,19,21,31H,12-18H2,1-2H3,(H,30,35)	OYWCMRLTNOLTBE
InChI=1S/C17H34N4O4S/c1-4-11(2)14(21-15(22)12(19)7-5-6-9-18)16(23)20-13(17(24)25)8-10-26-3/h11-14H,4-10,18-19H2,1-3H3,(H,20,23)(H,21,22)(H,24,25)	CBNMHRCLYBJIIZ
InChI=1S/C39H40O17/c40-19-28-35(53-31(46)17-8-23-3-12-26(43)13-4-23)37(50)39(21-41,55-28)56-38-36(54-32(47)18-9-24-5-14-27(44)15-6-24)34(49)33(48)29(52-38)20-51-30(45)16-7-22-1-10-25(42)11-2-22/h1-18,28-29,33-38,40-44,48-50H,19-21H2	SMVZSPTUXANNGQ
InChI=1S/C26H29N3O4/c1-22(2)10-8-14-16(33-22)7-6-15-18(14)27-20(31)25(15)13-26-17(23(25,3)4)12-24(19(30)28-26)9-5-11-29(24)21(26)32/h6-8,10,17H,5,9,11-13H2,1-4H3,(H,27,31)(H,28,30)	RNWRZMCJFWSZOX
InChI=1S/C16H27N5O5/c1-4-8(2)12(17)14(23)21-13(9(3)22)15(24)20-11(16(25)26)5-10-6-18-7-19-10/h6-9,11-13,22H,4-5,17H2,1-3H3,(H,18,19)(H,20,24)(H,21,23)(H,25,26)	GMUYXHHJAGQHGB
InChI=1S/C54H88O22/c1-23-32(58)36(62)39(65)44(69-23)74-31-18-52(8)51(7)13-9-27-49(5,28(51)10-14-54(52)29-17-48(3,4)15-16-53(29,31)22-68-54)12-11-30(50(27,6)21-57)73-47-43(76-45-40(66)37(63)33(59)24(2)70-45)42(35(61)26(20-56)72-47)75-46-41(67)38(64)34(60)25(19-55)71-46/h10,14,23-47,55-67H,9,11-13,15-22H2,1-8H3	FCWFCYFJTWKGBL
InChI=1S/C4H9N3O2/c1-7(4(5)6)2-3(8)9/h2H2,1H3,(H3,5,6)(H,8,9)	CVSVTCORWBXHQV
InChI=1S/C20H21N/c1-21(2)15-7-12-20-18-10-5-3-8-16(18)13-14-17-9-4-6-11-19(17)20/h3-6,8-14H,7,15H2,1-2H3	JURKNVYFZMSNLP
InChI=1S/C18H29NO3/c1-14(2)8-6-4-5-7-9-18(21)19-13-15-10-11-16(20)17(12-15)22-3/h10-12,14,20H,4-9,13H2,1-3H3,(H,19,21)	XJQPQKLURWNAAH
InChI=1S/C11H22N2O3S/c1-4-7(2)9(12)10(14)13-8(11(15)16)5-6-17-3/h7-9H,4-6,12H2,1-3H3,(H,13,14)(H,15,16)	TUYOFUHICRWDGA
InChI=1S/C19H22N6O4/c20-14(5-11-7-22-15-4-2-1-3-13(11)15)18(27)23-9-17(26)25-16(19(28)29)6-12-8-21-10-24-12/h1-4,7-8,10,14,16,22H,5-6,9,20H2,(H,21,24)(H,23,27)(H,25,26)(H,28,29)	OZUJUVFWMHTWCZ
InChI=1S/C20H27N5O4/c1-12(2)17(21)19(27)24-15(8-13-6-4-3-5-7-13)18(26)25-16(20(28)29)9-14-10-22-11-23-14/h3-7,10-12,15-17H,8-9,21H2,1-2H3,(H,22,23)(H,24,27)(H,25,26)(H,28,29)	UXODSMTVPWXHBT
InChI=1S/C52H71N7O12/c1-29(2)25-40-50(66)58-44(52(69)70)33(6)46(62)56-41(27-36-17-13-11-14-18-36)49(65)54-38(22-21-30(3)26-31(4)42(71-10)28-37-19-15-12-16-20-37)32(5)45(61)55-39(51(67)68)23-24-43(60)59(9)35(8)48(64)53-34(7)47(63)57-40/h11-22,26,29,31-34,38-42,44H,8,23-25,27-28H2,1-7,9-10H3,(H,53,64)(H,54,65)(H,55,61)(H,56,62)(H,57,63)(H,58,66)(H,67,68)(H,69,70)	FEVBMCJUKWWWBT
InChI=1S/C10H19N3O6/c1-4(11)8(16)12-6(3-14)9(17)13-7(5(2)15)10(18)19/h4-7,14-15H,3,11H2,1-2H3,(H,12,16)(H,13,17)(H,18,19)	WQKAQKZRDIZYNV
InChI=1S/C26H43N7O6/c27-14-6-4-10-19(31-23(35)18(29)16-17-8-2-1-3-9-17)24(36)32-20(12-13-22(30)34)25(37)33-21(26(38)39)11-5-7-15-28/h1-3,8-9,18-21H,4-7,10-16,27-29H2,(H2,30,34)(H,31,35)(H,32,36)(H,33,37)(H,38,39)	HIMWTOYZYWVEND
[truncated: 14,110 more rows]
