# Supplementary material for: Identification of metabolites from tandem mass spectra with a machine learning approach utilizing structural features
Source: Bioinformatics. 2019 Oct 12;36(4):1213–8. doi: 10.1093/bioinformatics/btz736 (PMC7703789; doi:10.1093/bioinformatics/btz736)
Supplement: btz736_Supplementary_Data [file btz736_supplementary_data.zip › Supplemental table 3 CASMI 2016 dataset.xlsx]

## Sheet: Database=KEGG
SpecNo	CFM-ID	CSI:FingerID	SF-Matching	Consensus result*	InChI	InChIKey	Splash
4	1	1	1	1	InChI=1S/C6H3Cl2NO2/c7-3-1-2-4(8)9-5(3)6(10)11/h1-2H,(H,10,11)	HUBANNPOLNYSAD	splash10-0002-0900000000-542e27365dbeade6ae34
5	1	1	1	1	InChI=1S/C9H7N7O2S/c1-15-4-14-7(16(17)18)9(15)19-8-5-6(11-2-10-5)12-3-13-8/h2-4H,1H3,(H,10,11,12,13)	LMEKQMALGUDUQG	splash10-004i-0390000000-0d11d23373539cfb283c
7	1	1	1	1	InChI=1S/C9H15NO3S/c1-6(5-14)8(11)10-4-2-3-7(10)9(12)13/h6-7,14H,2-5H2,1H3,(H,12,13)	FAKRSMQSSFJEIM	splash10-001i-0910000000-8797427ebbfead8313f9
8	1	1	1	1	InChI=1S/C16H16O9/c1-6-4-10(17)24-9-5-7(2-3-8(6)9)23-16-13(20)11(18)12(19)14(25-16)15(21)22/h2-5,11-14,16,18-20H,1H3,(H,21,22)	ARQXEQLMMNGFDU	splash10-004i-0901000000-d8348c023cec1e45f249
9	1	2	1	1	InChI=1S/C6H8ClN5O2S/c1-8-6(11-12(13)14)10-3-4-2-9-5(7)15-4/h2H,3H2,1H3,(H2,8,10,11)	PGOOBECODWQEAB	splash10-014j-0930000000-6ac1af4e98bf8f7a4d2b
11	1	1	1	1	InChI=1S/C13H12F2N6O/c14-10-1-2-11(12(15)3-10)13(22,4-20-8-16-6-18-20)5-21-9-17-7-19-21/h1-3,6-9,22H,4-5H2	RFHAOTPXVQNOHP	splash10-0006-0900000000-224c620bb2943c3558aa
12	1	1	1	1	InChI=1S/C19H24N2O3/c1-13(7-8-14-5-3-2-4-6-14)21-12-18(23)15-9-10-17(22)16(11-15)19(20)24/h2-6,9-11,13,18,21-23H,7-8,12H2,1H3,(H2,20,24)	SGUAFYQXFOLMHL	splash10-004i-0319000000-cd3fa186952809ae3558
15	1	1	1	1	InChI=1S/C12H13N3O4S/c1-8-7-12(14-19-8)15-20(17,18)11-5-3-10(4-6-11)13-9(2)16/h3-7H,1-2H3,(H,13,16)(H,14,15)	GXPIUNZCALHVBA	splash10-000t-0910000000-3576ca5ec77ab87354ec
18	1	1	1	1	InChI=1S/C10H8O6S/c1-6-4-10(11)15-9-5-7(2-3-8(6)9)16-17(12,13)14/h2-5H,1H3,(H,12,13,14)	FUYLLJCBCKRIAL	splash10-004i-0910000000-40c2d0c66e551f426494
19	1	2	1	1	InChI=1S/C17H19N3O3S/c1-10-8-18-15(11(2)16(10)23-4)9-24(21)17-19-13-6-5-12(22-3)7-14(13)20-17/h5-8H,9H2,1-4H3,(H,19,20)	SUBDBMMJDZJVOS	splash10-002f-0900000000-412912cbbcdbd1b34699
21	1	1	1	1	InChI=1S/C20H28N2O5/c1-3-27-20(26)16(12-11-15-8-5-4-6-9-15)21-14(2)18(23)22-13-7-10-17(22)19(24)25/h4-6,8-9,14,16-17,21H,3,7,10-13H2,1-2H3,(H,24,25)	GBXSMTUPTTWBMN	splash10-004i-0809000000-0e192d1573028e60641c
22	2	2	1	1	InChI=1S/C6H5BrO/c7-5-1-3-6(8)4-2-5/h1-4,8H	GZFGOTFRPZRKDS	splash10-00di-0900000000-dc052e1db76d1c94a81f
23	4	1	4	NA	InChI=1S/C15H12N2O2/c16-15(19)17-12-7-3-1-5-10(12)9-14(18)11-6-2-4-8-13(11)17/h1-8H,9H2,(H2,16,19)	CTRLABGOLIVAIY	splash10-0pb9-0090000000-46d01e1171f998679d03
25	1	NA	1	NA	InChI=1S/C28H27NO4S/c30-21-8-4-20(5-9-21)28-26(24-13-10-22(31)18-25(24)34-28)27(32)19-6-11-23(12-7-19)33-17-16-29-14-2-1-3-15-29/h4-13,18,30-31H,1-3,14-17H2	GZUITABIAKMVPG	splash10-0229-0035900000-dcf0b4afb1abd2691c7c
31	2	1	1	1	InChI=1S/C6H4Cl2O/c7-4-1-2-6(9)5(8)3-4/h1-3,9H	HFZWRUODUSTPEG	splash10-03di-0900000000-94ffb74b937db7fcfcaa
34	1	1	1	1	InChI=1S/C24H30O8/c1-24-9-8-14-13-5-3-12(10-11(13)2-4-15(14)16(24)6-7-17(24)25)31-23-20(28)18(26)19(27)21(32-23)22(29)30/h3,5,10,14-16,18-21,23,26-28H,2,4,6-9H2,1H3,(H,29,30)	FJAZVHYPASAQKM	splash10-00kb-0150900000-78a9ec4beb4fe22a8735
37	2	3	1	1	InChI=1S/C8H6Cl2O3/c9-5-1-2-7(6(10)3-5)13-4-8(11)12/h1-3H,4H2,(H,11,12)	OVSKIKFHRZPJSS	splash10-03di-0900000000-6e3b873d7e2075a6278c
38	1	1	1	1	InChI=1S/C33H30N4O2/c1-4-9-30-35-31-21(2)18-24(32-34-27-12-7-8-13-28(27)36(32)3)19-29(31)37(30)20-22-14-16-23(17-15-22)25-10-5-6-11-26(25)33(38)39/h5-8,10-19H,4,9,20H2,1-3H3,(H,38,39)	RMMXLENWKUUMAY	splash10-01p9-0093450000-1dd7fd500cf0b3c0dc32
40	1	2	1	1	InChI=1S/C9H9ClO3/c1-6-4-7(10)2-3-8(6)13-5-9(11)12/h2-4H,5H2,1H3,(H,11,12)	WHKUVVPPKQRRBV	splash10-0006-0900000000-317245194cfbfd9f6a04
42	2	2	2	>1	InChI=1S/C6H4Br2O/c7-4-1-2-6(9)5(8)3-4/h1-3,9H	FAXWFCTVSHEODL	splash10-0002-0090000000-b6a35a6269602c894685
44	1	1	1	1	InChI=1S/C23H36O7/c1-4-13(2)23(29)30-20-11-17(25)9-15-6-5-14(3)19(22(15)20)8-7-16(24)10-18(26)12-21(27)28/h5-6,9,13-14,16-20,22,24-26H,4,7-8,10-12H2,1-3H3,(H,27,28)	TUZYXOIXSAXUGO	splash10-00di-0607900000-e57e263ad3f74bfda195
45	1	1	2	NA	InChI=1S/C14H8O4/c15-10-6-5-9-11(14(10)18)13(17)8-4-2-1-3-7(8)12(9)16/h1-6,15,18H	RGCKGOZRHPZPFP	splash10-000i-0090000000-2e1af3fb26b31d5b8b16
46	2	1	1	1	InChI=1S/C15H10O2/c16-15(17)14-12-7-3-1-5-10(12)9-11-6-2-4-8-13(11)14/h1-9H,(H,16,17)	XGWFJBFNAQHLEF	splash10-004i-0920000000-74d6774211ae2552ee49
48	1	1	1	1	InChI=1S/C15H11I4NO4/c16-8-4-7(5-9(17)13(8)21)24-14-10(18)1-6(2-11(14)19)3-12(20)15(22)23/h1-2,4-5,12,21H,3,20H2,(H,22,23)	XUIIKFGFIJCVMT	splash10-004i-0900000000-6e0a640216afcce0837e
49	1	1	1	1	InChI=1S/C9H8Cl2O3/c1-5(9(12)13)14-8-3-2-6(10)4-7(8)11/h2-5H,1H3,(H,12,13)	MZHCENGPTKEIGP	splash10-03di-0900000000-c667dcc3884ba18db470
50	1	1	1	1	InChI=1S/C24H20N6O3/c1-2-33-24-25-20-9-5-8-19(23(31)32)21(20)30(24)14-15-10-12-16(13-11-15)17-6-3-4-7-18(17)22-26-28-29-27-22/h3-13H,2,14H2,1H3,(H,31,32)(H,26,27,28,29)	HTQMVQVXFRQIKW	splash10-053i-0829800000-75336f6b69959f06951d
51	1	1	1	1	InChI=1S/C11H11F3N2O3/c1-6(2)10(17)15-7-3-4-9(16(18)19)8(5-7)11(12,13)14/h3-6H,1-2H3,(H,15,17)	MKXKFYHWDHIYRV	splash10-004i-0090000000-983edf51e9c479db69a5
52	1	1	1	1	InChI=1S/C13H11Cl2NO2/c1-12-6-13(12,2)11(18)16(10(12)17)9-4-7(14)3-8(15)5-9/h3-5H,6H2,1-2H3	QXJKBPAVAHBARF	splash10-001i-0090000000-2d2ed954680ad1cd59a0
53	2	1	1	1	InChI=1S/C18H20N2O6/c1-5-26-18(22)15-11(3)19-10(2)14(17(21)25-4)16(15)12-7-6-8-13(9-12)20(23)24/h6-9,16,19H,5H2,1-4H3	PVHUJELLJLJGLN	splash10-0ab9-2539000000-3d9a9111a145f234fc24
54	2	1	1	1	InChI=1S/C14H8O5/c15-8-5-9(16)14(19)11-10(8)12(17)6-3-1-2-4-7(6)13(11)18/h1-5,15-16,19H	BBNQQADTFFCFGB	splash10-0a4i-0090000000-fdf6f240d32f873d58bb
55	1	1	1	1	InChI=1S/C14H9ClF2N2O2/c15-8-4-6-9(7-5-8)18-14(21)19-13(20)12-10(16)2-1-3-11(12)17/h1-7H,(H2,18,19,20,21)	QQQYTWIFVNKMRW	splash10-0a4r-0962000000-d51ae063ca121dd27bda
56	1	NA	1	NA	InChI=1S/C17H14F3N3O2S/c1-11-2-4-12(5-3-11)15-10-16(17(18,19)20)22-23(15)13-6-8-14(9-7-13)26(21,24)25/h2-10H,1H3,(H2,21,24,25)	RZEKVGVHFLEQIL	splash10-001i-0029000000-1a5ed66ff895eeb127ce
59	1	1	1	1	InChI=1S/C18H22O5S/c1-18-9-8-14-13-5-3-12(23-24(20,21)22)10-11(13)2-4-15(14)16(18)6-7-17(18)19/h3,5,10,14-16H,2,4,6-9H2,1H3,(H,20,21,22)	JKKFKPJIXZFSSB	splash10-00kb-0059000000-48af526a23f581a19f0a
60	1	2	1	1	InChI=1S/C14H11Cl2NO2/c15-10-5-3-6-11(16)14(10)17-12-7-2-1-4-9(12)8-13(18)19/h1-7,17H,8H2,(H,18,19)	DCOPUUMXTXDBNB	splash10-0udi-0090000000-659ebbc59b4a39d35b04
61	1	1	1	1	InChI=1S/C23H28ClN3O5S/c1-32-21-12-9-17(24)15-20(21)22(28)25-14-13-16-7-10-19(11-8-16)33(30,31)27-23(29)26-18-5-3-2-4-6-18/h7-12,15,18H,2-6,13-14H2,1H3,(H,25,28)(H2,26,27,29)	ZNNLBTZKUZBEKO	splash10-00dl-0901300000-a19ba3565aec1b9acb36
62	1	1	1	1	InChI=1S/C19H16ClNO4/c1-11-15(10-18(22)23)16-9-14(25-2)7-8-17(16)21(11)19(24)12-3-5-13(20)6-4-12/h3-9H,10H2,1-2H3,(H,22,23)	CGIGDMFJXJATDK	splash10-08gi-0195000000-7ea82149ddaa783e01df
63	1	1	1	1	InChI=1S/C33H35FN2O5/c1-21(2)31-30(33(41)35-25-11-7-4-8-12-25)29(22-9-5-3-6-10-22)32(23-13-15-24(34)16-14-23)36(31)18-17-26(37)19-27(38)20-28(39)40/h3-16,21,26-27,37-38H,17-20H2,1-2H3,(H,35,41)(H,39,40)	XUKUURHRXDUEBC	splash10-0a6s-1085190000-9e43612012842effca5a
65	1	1	1	1	InChI=1S/C24H34N4O5S/c1-4-21-17(3)15-28(22(21)29)24(31)25-14-13-18-7-11-20(12-8-18)34(32,33)27-23(30)26-19-9-5-16(2)6-10-19/h7-8,11-12,16,19H,4-6,9-10,13-15H2,1-3H3,(H,25,31)(H2,26,27,30)	WIGIZIANZCJQQY	splash10-004i-0092300000-285644d8691c9bbbb3c1
71	1	1	1	1	InChI=1S/C15H12Br4O2/c1-15(2,7-3-9(16)13(20)10(17)4-7)8-5-11(18)14(21)12(19)6-8/h3-6,20-21H,1-2H3	VEORPZCZECFIRK	splash10-000i-0000090000-603ff79c73346c2e7b37
74	1	1	1	1	InChI=1S/C21H11ClF6N2O3/c22-12-8-10(21(26,27)28)4-7-17(12)33-11-5-6-16(15(25)9-11)29-20(32)30-19(31)18-13(23)2-1-3-14(18)24/h1-9H,(H2,29,30,31,32)	RYLHNOVXKPXDIP	splash10-0zi9-0926800000-516d331b4a3bb3ccf566
75	1	1	1	1	InChI=1S/C13H6Cl6O2/c14-6-2-8(16)12(20)4(10(6)18)1-5-11(19)7(15)3-9(17)13(5)21/h2-3,20-21H,1H2	ACGUYXCXAPNIKK	splash10-0udl-0902800000-eab954bdd46ef95ea0e6
77	1	1	1	1	InChI=1S/C13H7Cl4NO2/c14-8-7(12(19)11(17)10(16)9(8)15)13(20)18-6-4-2-1-3-5-6/h1-5,19H,(H,18,20)	BDOBMVIEWHZYDL	splash10-0002-0409000000-af50f6f859a031464809
79	1	1	1	1	InChI=1S/C36H62O11/c1-10-34(31-20(3)16-26(43-31)28-19(2)15-21(4)36(41,18-37)46-28)12-11-27(44-34)33(8)13-14-35(47-33)17-25(38)22(5)30(45-35)23(6)29(42-9)24(7)32(39)40/h19-31,37-38,41H,10-18H2,1-9H3,(H,39,40)	GAOZTHIDHYLHMS	splash10-014i-0000009000-804faad3ea2675612b12
82	1	1	1	1	InChI=1S/C6H10N6/c7-4-10-5(8)12-6(11-4)9-3-1-2-3/h3H,1-2H2,(H5,7,8,9,10,11,12)	LVQDKIWDGQRHTE	splash10-014i-2900000000-40be1b7e35476a62fba1
84	1	1	1	1	InChI=1S/C4H7N3O/c1-7-2-3(8)6-4(7)5/h2H2,1H3,(H2,5,6,8)	DDRJAANPRJIHGJ	splash10-03di-1900000000-aee223895a050c685c6e
85	1	1	1	1	InChI=1S/C7H6N2/c1-2-4-7-6(3-1)8-5-9-7/h1-5H,(H,8,9)	HYZJCKYKOHLVJF	splash10-014i-0900000000-bd88b80667e7579ea2d2
86	1	1	1	1	InChI=1S/C6H13N/c7-6-4-2-1-3-5-6/h6H,1-5,7H2	PAFZNILMFXTMIY	splash10-001i-9200000000-784fd5e818b551146b97
88	1	1	1	1	InChI=1S/C9H9N3O2/c1-14-9(13)12-8-10-6-4-2-3-5-7(6)11-8/h2-5H,1H3,(H2,10,11,12,13)	TWFZGCMQGLPBSX	splash10-03di-0900000000-8f8ad13c0f401efa32e1
96	1	1	1	1	InChI=1S/C9H15NO3S/c1-6(5-14)8(11)10-4-2-3-7(10)9(12)13/h6-7,14H,2-5H2,1H3,(H,12,13)	FAKRSMQSSFJEIM	splash10-01b9-9720000000-8218e12ef8f7e988c312
97	1	1	1	1	InChI=1S/C13H12N4/c1-17-11-7-10(9-5-3-2-4-6-9)8-15-12(11)16-13(17)14/h2-8H,1H3,(H2,14,15,16)	UQVKZNNCIHJZLS	splash10-004i-0090000000-f3cfae76fa7ac8760463
99	1	1	1	1	InChI=1S/C18H19N3O/c1-12-19-9-10-21(12)11-13-7-8-16-17(18(13)22)14-5-3-4-6-15(14)20(16)2/h3-6,9-10,13H,7-8,11H2,1-2H3	FELGMEQIXOGIFQ	splash10-006x-0790000000-39dfc83ad8c54c21d83d
102	1	1	1	1	InChI=1S/C9H6N2O3/c12-10-6-5-9(11(13)14)7-3-1-2-4-8(7)10/h1-6H	YHQDZJICGQWFHK	splash10-0007-0900000000-d83c065897842726f4f9
107	1	1	1	1	InChI=1S/C12H10O4S/c13-9-1-5-11(6-2-9)17(15,16)12-7-3-10(14)4-8-12/h1-8,13-14H	VPWNQTHUCYMVMZ	splash10-0pb9-1940000000-f799cb2cf1ed8b34837d
109	1	1	1	1	InChI=1S/C13H18N4O3/c1-9(18)6-4-5-7-17-12(19)10-11(14-8-15(10)2)16(3)13(17)20/h8H,4-7H2,1-3H3	BYPFEZZEUUWMEJ	splash10-0059-2970000000-95d1edcd63b61b13b22e
111	1	2	1	1	InChI=1S/C21H21ClN4OS/c22-17-13-18-15(12-20(27)23-18)11-14(17)5-6-25-7-9-26(10-8-25)21-16-3-1-2-4-19(16)28-24-21/h1-4,11,13H,5-10,12H2,(H,23,27)	MVWVFYHBGMAFLY	splash10-01ox-0900400000-0a17dd0e237f50ba91c5
112	2	1	1	1	InChI=1S/C17H20N2S/c1-13(18(2)3)12-19-14-8-4-6-10-16(14)20-17-11-7-5-9-15(17)19/h4-11,13H,12H2,1-3H3	PWWVAXIEGOYWEE	splash10-000i-9220000000-9d761be1437f10dcc94b
113	1	3	2	>1	InChI=1S/C6H5Cl2N/c7-5-2-1-4(9)3-6(5)8/h1-3H,9H2	SDYWXFYBZPNOFX	splash10-03di-0900000000-154761829b10b18c5700
114	1	1	1	1	InChI=1S/C14H14Cl2N2O/c1-2-7-19-14(9-18-6-5-17-10-18)12-4-3-11(15)8-13(12)16/h2-6,8,10,14H,1,7,9H2	PZBPKYOVPCNPJY	splash10-0002-1390000000-52ebd080d291525b80dd
115	1	NA	1	NA	InChI=1S/C28H27NO4S/c30-21-8-4-20(5-9-21)28-26(24-13-10-22(31)18-25(24)34-28)27(32)19-6-11-23(12-7-19)33-17-16-29-14-2-1-3-15-29/h4-13,18,30-31H,1-3,14-17H2	GZUITABIAKMVPG	splash10-0229-6600900000-ea14790ae9aed263379b
118	1	1	1	1	InChI=1S/C22H24ClN3O/c1-25-13-4-5-18(12-14-25)26-22(27)20-7-3-2-6-19(20)21(24-26)15-16-8-10-17(23)11-9-16/h2-3,6-11,18H,4-5,12-15H2,1H3	MBUVEWMHONZEQD	splash10-03e9-2908000000-3d19ebb91515adce237b
120	2	1	2	NA	InChI=1S/C18H35NO/c1-16-14-19(15-17(2)20-16)18-12-10-8-6-4-3-5-7-9-11-13-18/h16-18H,3-15H2,1-2H3	JMXKCYUTURMERF	splash10-00lr-4490000000-13eeb8180c6d88351f71
121	1	1	1	1	InChI=1S/C11H13NO4/c1-11(2)15-8-6-4-5-7(9(8)16-11)14-10(13)12-3/h4-6H,1-3H3,(H,12,13)	XEGGRYVFLWGFHI	splash10-0aor-1900000000-a9609f640fae38178ab7
122	1	1	1	1	InChI=1S/C12H11ClN2O5S/c13-9-5-10(15-6-7-2-1-3-20-7)8(12(16)17)4-11(9)21(14,18)19/h1-5,15H,6H2,(H,16,17)(H2,14,18,19)	ZZUFCTLCJUWOSV	splash10-001i-9000000000-f6727b05eb8ee02a6e7c
123	1	1	1	1	InChI=1S/C6H12Cl3O4P/c7-1-4-11-14(10,12-5-2-8)13-6-3-9/h1-6H2	HQUQLFOMPYWACS	splash10-03l1-9460000000-e5c5522e7d9f46c519b0
124	1	1	1	1	InChI=1S/C17H19N5/c1-16(2,9-18)14-5-13(8-22-12-20-11-21-22)6-15(7-14)17(3,4)10-19/h5-7,11-12H,8H2,1-4H3	YBBLVLTVTVSKRW	splash10-004i-0090000000-8ccdc5fa9f18334eae92
132	1	2	1	1	InChI=1S/C22H17ClN2/c23-21-14-8-7-13-20(21)22(25-16-15-24-17-25,18-9-3-1-4-10-18)19-11-5-2-6-12-19/h1-17H	VNFPBHJOKIVQEB	splash10-00or-0391000000-e8d9d4c77703a87fdcd8
133	1	1	1	1	InChI=1S/C29H33ClN2O2/c1-31(2)27(33)29(24-9-5-3-6-10-24,25-11-7-4-8-12-25)19-22-32-20-17-28(34,18-21-32)23-13-15-26(30)16-14-23/h3-16,34H,17-22H2,1-2H3	RDOIQAHITMMDAJ	splash10-016r-0090300000-e11942e343a28799a5ab
137	1	1	1	1	InChI=1S/C21H25ClN2O3/c22-19-8-6-18(7-9-19)21(17-4-2-1-3-5-17)24-12-10-23(11-13-24)14-15-27-16-20(25)26/h1-9,21H,10-16H2,(H,25,26)	ZKLPARSLTMPFCP	splash10-0udi-0491000000-ac48bba9129fe5016c4b
139	1	1	1	1	InChI=1S/C14H16ClN3O/c1-11-5-3-6-12(2)14(11)18(13(19)9-15)10-17-8-4-7-16-17/h3-8H,9-10H2,1-2H3	STEPQTYSZVCJPV	splash10-001i-0940000000-9326198e06099730c78c
141	1	1	1	1	InChI=1S/C12H14O4/c1-3-15-11(13)9-7-5-6-8-10(9)12(14)16-4-2/h5-8H,3-4H2,1-2H3	FLKPEMZONWLCSK	splash10-0002-0900000000-adbdc25fa7d0fdb4f868
142	1	1	1	1	InChI=1S/C16H13ClN2O2/c1-19-13-8-7-11(17)9-12(13)14(18-15(20)16(19)21)10-5-3-2-4-6-10/h2-9,15,20H,1H3	SEQDDYPDSLOBDC	splash10-0a4i-0092000000-36017deb260bb70b05cd
143	1	1	1	1	InChI=1S/C23H32O6/c1-13(24)29-12-19(27)23(28)9-7-17-16-5-4-14-10-15(25)6-8-21(14,2)20(16)18(26)11-22(17,23)3/h10,16-18,20,26,28H,4-9,11-12H2,1-3H3	ALEXXDVDDISNDU	splash10-0a4i-1952400000-d603eddb030c054321a8
145	1	1	1	1	InChI=1S/C22H23ClN6O/c1-2-3-8-20-24-21(23)19(14-30)29(20)13-15-9-11-16(12-10-15)17-6-4-5-7-18(17)22-25-27-28-26-22/h4-7,9-12,30H,2-3,8,13-14H2,1H3,(H,25,26,27,28)	PSIFNNKUMBGKDQ	splash10-0a4i-0591300000-32a922edf20b3eb76950
146	1	1	1	1	InChI=1S/C13H24N4O3S/c1-6-8-9-11-10(3)15-13(14-7-2)16-12(11)20-21(18,19)17(4)5/h6-9H2,1-5H3,(H,14,15,16)	DSKJPMWIHSOYEA	splash10-014i-0749000000-8723fc88e6a20dfd25d8
148	1	1	1	1	InChI=1S/C17H20O6/c1-9(5-7-13(18)19)4-6-11-15(20)14-12(8-23-17(14)21)10(2)16(11)22-3/h4,20H,5-8H2,1-3H3,(H,18,19)	HPNSFSBZBAHARI	splash10-0a4i-0294000000-31d6abb5cfcd65770f2c
149	1	1	1	1	InChI=1S/C8H10NO5PS/c1-12-15(16,13-2)14-8-5-3-7(4-6-8)9(10)11/h3-6H,1-2H3	RLBIQVVOMOPOHC	splash10-024m-0950000000-b37490e472102dbf68f9
150	1	1	1	1	InChI=1S/C26H29NO/c1-4-25(21-11-7-5-8-12-21)26(22-13-9-6-10-14-22)23-15-17-24(18-16-23)28-20-19-27(2)3/h5-18H,4,19-20H2,1-3H3	NKANXQFJJICGDU	splash10-00di-9006000000-8443975759913521d9cd
152	1	1	1	1	InChI=1S/C13H18O5S/c1-5-16-12-13(2,3)10-8-9(18-19(4,14)15)6-7-11(10)17-12/h6-8,12H,5H2,1-4H3	IRCMYGHHKLLGHV	splash10-00di-0900000000-725a33edc1b458d7feca
155	2	1	1	1	InChI=1S/C20H26O2/c1-3-20(22)11-9-18-17-6-4-13-12-14(21)5-7-15(13)16(17)8-10-19(18,20)2/h1,12,15-18,22H,4-11H2,2H3	VIKNJXKGJWUCNN	splash10-0002-2980000000-df89e74e56f790c12ed4
156	1	1	1	1	InChI=1S/C24H20N6O3/c1-2-33-24-25-20-9-5-8-19(23(31)32)21(20)30(24)14-15-10-12-16(13-11-15)17-6-3-4-7-18(17)22-26-28-29-27-22/h3-13H,2,14H2,1H3,(H,31,32)(H,26,27,28,29)	HTQMVQVXFRQIKW	splash10-03di-0692200000-2d47b15f47b41bdbebed
158	1	1	1	1	InChI=1S/C10H15O3PS2/c1-8-7-9(5-6-10(8)16-4)13-14(15,11-2)12-3/h5-7H,1-4H3	PNVJTZOFSHSLTO	splash10-001i-0290000000-9da11dc2725fc111b8c4
166	4	1	1	1	InChI=1S/C15H10O2/c16-13-10-15(11-6-2-1-3-7-11)17-14-9-5-4-8-12(13)14/h1-10H	VHBFFQKBGNRLFZ	splash10-00di-0090000000-fbeb1951905acd75fd95
168	1	1	1	1	InChI=1S/C10H12ClNO2/c1-7(2)14-10(13)12-9-5-3-4-8(11)6-9/h3-7H,1-2H3,(H,12,13)	CWJSHJJYOPWUGX	splash10-0597-9700000000-e996b4092445d0a0323e
169	1	1	1	1	InChI=1S/C14H18ClN3O2/c1-14(2,3)12(19)13(18-9-16-8-17-18)20-11-6-4-10(15)5-7-11/h4-9,12-13,19H,1-3H3	BAZVSMNPJJMILC	splash10-00di-9000000000-b8301dde02116d676f10
170	1	1	1	1	InChI=1S/C18H20N2O6/c1-5-26-18(22)15-11(3)19-10(2)14(17(21)25-4)16(15)12-7-6-8-13(9-12)20(23)24/h6-9,16,19H,5H2,1-4H3	PVHUJELLJLJGLN	splash10-016r-0159000000-4e10a6643ba97ab23a0f
172	4	1	1	1	InChI=1S/C21H28O2/c1-3-20-11-9-17-16-8-6-15(22)13-14(16)5-7-18(17)19(20)10-12-21(20,23)4-2/h2,13,16-19,23H,3,5-12H2,1H3	WWYNJERNGUHSAO	splash10-03di-2924000000-eb357f64cb0652555ccb
178	1	1	1	1	InChI=1S/C17H20N2O/c1-18(2)15-9-5-13(6-10-15)17(20)14-7-11-16(12-8-14)19(3)4/h5-12H,1-4H3	VVBLNCFGVYUYGU	splash10-00kb-0970000000-31b2826a55f412163f57
179	1	1	1	1	InChI=1S/C14H9ClF2N2O2/c15-8-4-6-9(7-5-8)18-14(21)19-13(20)12-10(16)2-1-3-11(12)17/h1-7H,(H2,18,19,20,21)	QQQYTWIFVNKMRW	splash10-0a4i-0900000000-e2755cab4c400036ab0e
182	1	NA	1	NA	InChI=1S/C17H14F3N3O2S/c1-11-2-4-12(5-3-11)15-10-16(17(18,19)20)22-23(15)13-6-8-14(9-7-13)26(21,24)25/h2-10H,1H3,(H2,21,24,25)	RZEKVGVHFLEQIL	splash10-001i-0029000000-13ff69b3abd31dde6bae
184	1	1	2	NA	InChI=1S/C22H32O3/c1-13-11-16-17(20(3)8-5-15(24)12-19(13)20)6-9-21(4)18(16)7-10-22(21,25)14(2)23/h12-13,16-18,25H,5-11H2,1-4H3	FRQMUZJSZHZSGN	splash10-006t-3916000000-f1b704b4b765820320e8
185	1	1	1	1	InChI=1S/C23H28ClN3O5S/c1-32-21-12-9-17(24)15-20(21)22(28)25-14-13-16-7-10-19(11-8-16)33(30,31)27-23(29)26-18-5-3-2-4-6-18/h7-12,15,18H,2-6,13-14H2,1H3,(H,25,28)(H2,26,27,29)	ZNNLBTZKUZBEKO	splash10-014i-0906000000-4ed189ce2c190cc04470
186	1	1	1	1	InChI=1S/C11H20N3O3PS/c1-6-14(7-2)11-12-9(3)8-10(13-11)17-18(19,15-4)16-5/h8H,6-7H2,1-5H3	QHOQHJPRIBSPCY	splash10-0a4i-1819000000-888949daea8237727973
187	1	1	1	1	InChI=1S/C17H19NO4/c1-2-20-17(19)18-12-13-21-14-8-10-16(11-9-14)22-15-6-4-3-5-7-15/h3-11H,2,12-13H2,1H3,(H,18,19)	HJUFTIJOISQSKQ	splash10-000i-9410000000-358c1eb9b95e46c3a62b
188	1	1	1	1	InChI=1S/C24H32O4/c1-14-12-18-19(22(4)9-6-17(27)13-21(14)22)7-10-23(5)20(18)8-11-24(23,15(2)25)28-16(3)26/h12-13,18-20H,6-11H2,1-5H3	RQZAXGRLVPAYTJ	splash10-00n0-0497000000-046272fbcad7d1d41298
190	1	1	1	1	InChI=1S/C33H35FN2O5/c1-21(2)31-30(33(41)35-25-11-7-4-8-12-25)29(22-9-5-3-6-10-22)32(23-13-15-24(34)16-14-23)36(31)18-17-26(37)19-27(38)20-28(39)40/h3-16,21,26-27,37-38H,17-20H2,1-2H3,(H,35,41)(H,39,40)	XUKUURHRXDUEBC	splash10-0f6x-0092420000-fb2c084ecdd5af8f6f7b
191	1	1	1	1	InChI=1S/C24H34O4/c1-14-12-18-19(22(4)9-6-17(27)13-21(14)22)7-10-23(5)20(18)8-11-24(23,15(2)25)28-16(3)26/h13-14,18-20H,6-12H2,1-5H3	PSGAAPLEWMOORI	splash10-009i-2947000000-2c9190ea372fd54323e9
192	1	1	1	1	InChI=1S/C24H34N4O5S/c1-4-21-17(3)15-28(22(21)29)24(31)25-14-13-18-7-11-20(12-8-18)34(32,33)27-23(30)26-19-9-5-16(2)6-10-19/h7-8,11-12,16,19H,4-6,9-10,13-15H2,1-3H3,(H,25,31)(H2,26,27,30)	WIGIZIANZCJQQY	splash10-0fb9-0904000000-d6963d3854c74729a002
194	1	1	1	1	InChI=1S/C12H14Cl3O4P/c1-3-17-20(16,18-4-2)19-12(8-13)10-6-5-9(14)7-11(10)15/h5-8H,3-4H2,1-2H3	FSAVDKDHPDSCTO	splash10-052b-5921000000-ca673e01864845cb768e
195	1	1	1	1	InChI=1S/C14H20N3O5PS/c1-5-19-14(18)11-9-17-12(15-10(11)4)8-13(16-17)22-23(24,20-6-2)21-7-3/h8-9H,5-7H2,1-4H3	JOOMJVFZQRQWKR	splash10-00di-0987000000-a6c1dca59fde3a139f0d
201	1	1	1	1	InChI=1S/C20H21ClO4/c1-13(2)24-19(23)20(3,4)25-17-11-7-15(8-12-17)18(22)14-5-9-16(21)10-6-14/h5-13H,1-4H3	YMTINGFKWWXKFG	splash10-0019-0941000000-27e0cd2c4e952b499a9a
202	1	1	1	1	InChI=1S/C13H19N3O4/c1-5-10(6-2)14-12-11(15(17)18)7-8(3)9(4)13(12)16(19)20/h7,10,14H,5-6H2,1-4H3	CHIFOSRWCNZCFN	splash10-03fr-2980000000-71d5b5ce1d194570b4a3
203	1	1	1	1	InChI=1S/C9H22O4P2S4/c1-5-10-14(16,11-6-2)18-9-19-15(17,12-7-3)13-8-4/h5-9H2,1-4H3	RIZMRRKBZQXFOY	splash10-01vn-0900000000-ec58bd8bbff6a945898d
205	1	1	1	1	InChI=1S/C20H26O4/c21-19(23-15-9-3-1-4-10-15)17-13-7-8-14-18(17)20(22)24-16-11-5-2-6-12-16/h7-8,13-16H,1-6,9-12H2	VOWAEIGWURALJQ	splash10-0002-0900000000-323aabb78a0f17636216
206	1	1	1	1	InChI=1S/C21H11ClF6N2O3/c22-12-8-10(21(26,27)28)4-7-17(12)33-11-5-6-16(15(25)9-11)29-20(32)30-19(31)18-13(23)2-1-3-14(18)24/h1-9H,(H2,29,30,31,32)	RYLHNOVXKPXDIP	splash10-0a4l-0900000000-8c2ce8abb31941acfef3
207	4	1	3	NA	InChI=1S/C20H30O2/c1-13(2)14-6-8-16-15(12-14)7-9-17-19(16,3)10-5-11-20(17,4)18(21)22/h7,12-13,16-17H,5-6,8-11H2,1-4H3,(H,21,22)	RSWGJHLUYNHPMX	splash10-0kmi-2912000000-40590a8fa4518924c910
Consensus result*: NA mean SF-Matching and CSI:FingerID did not have the same result for the spectrum. >1 mean the consensus is not correct.

## Sheet: Database=HMDB
SpecNo	CFM-ID	CSI:FingerID	SF-Matching	Consensus result*	InChI	InChIKey	Splash
5	1	1	1	1	InChI=1S/C9H7N7O2S/c1-15-4-14-7(16(17)18)9(15)19-8-5-6(11-2-10-5)12-3-13-8/h2-4H,1H3,(H,10,11,12,13)	LMEKQMALGUDUQG	splash10-004i-0390000000-0d11d23373539cfb283c
6	1	1	1	1	InChI=1S/C9H9NO4/c1-5(11)10-6-2-3-8(12)7(4-6)9(13)14/h2-4,12H,1H3,(H,10,11)(H,13,14)	GEFDRROBUCULOD	splash10-0udi-0900000000-1e2f1bce4213b28a08b1
7	1	1	1	1	InChI=1S/C9H15NO3S/c1-6(5-14)8(11)10-4-2-3-7(10)9(12)13/h6-7,14H,2-5H2,1H3,(H,12,13)	FAKRSMQSSFJEIM	splash10-001i-0910000000-8797427ebbfead8313f9
8	1	1	1	1	InChI=1S/C16H16O9/c1-6-4-10(17)24-9-5-7(2-3-8(6)9)23-16-13(20)11(18)12(19)14(25-16)15(21)22/h2-5,11-14,16,18-20H,1H3,(H,21,22)	ARQXEQLMMNGFDU	splash10-004i-0901000000-d8348c023cec1e45f249
11	1	1	1	1	InChI=1S/C13H12F2N6O/c14-10-1-2-11(12(15)3-10)13(22,4-20-8-16-6-18-20)5-21-9-17-7-19-21/h1-3,6-9,22H,4-5H2	RFHAOTPXVQNOHP	splash10-0006-0900000000-224c620bb2943c3558aa
12	1	1	1	1	InChI=1S/C19H24N2O3/c1-13(7-8-14-5-3-2-4-6-14)21-12-18(23)15-9-10-17(22)16(11-15)19(20)24/h2-6,9-11,13,18,21-23H,7-8,12H2,1H3,(H2,20,24)	SGUAFYQXFOLMHL	splash10-004i-0319000000-cd3fa186952809ae3558
13	1	1	1	1	InChI=1S/C20H22N8O6/c1-28(8-12-18(32)26-16-14(23-12)15(21)25-20(22)27-16)10-4-2-9(3-5-10)17(31)24-11(19(33)34)6-7-13(29)30/h2-5,11H,6-8H2,1H3,(H,24,31)(H,29,30)(H,33,34)(H5,21,22,25,26,27,32)	HODZDDDNGRLGSI	splash10-014l-0722900000-d89277c9a7711e508c79
15	1	1	1	1	InChI=1S/C12H13N3O4S/c1-8-7-12(14-19-8)15-20(17,18)11-5-3-10(4-6-11)13-9(2)16/h3-7H,1-2H3,(H,13,16)(H,14,15)	GXPIUNZCALHVBA	splash10-000t-0910000000-3576ca5ec77ab87354ec
16	1	1	1	1	InChI=1S/C22H24ClN5O2/c23-15-6-7-20-18(14-15)25-22(30)28(20)16-8-12-26(13-9-16)10-3-11-27-19-5-2-1-4-17(19)24-21(27)29/h1-2,4-7,14,16H,3,8-13H2,(H,24,29)(H,25,30)	FGXWKSZFVQUSTL	splash10-00xr-0700900000-fbaf0980af220c88125f
17	1	1	1	1	InChI=1S/C12H14N4O4S/c1-19-11-7-10(14-12(15-11)20-2)16-21(17,18)9-5-3-8(13)4-6-9/h3-7H,13H2,1-2H3,(H,14,15,16)	ZZORFUFYDOWNEF	splash10-0a4i-0009000000-6a816a27b2d84825241f
19	1	1	1	1	InChI=1S/C17H19N3O3S/c1-10-8-18-15(11(2)16(10)23-4)9-24(21)17-19-13-6-5-12(22-3)7-14(13)20-17/h5-8H,9H2,1-4H3,(H,19,20)	SUBDBMMJDZJVOS	splash10-002f-0900000000-412912cbbcdbd1b34699
20	4	1	1	1	InChI=1S/C10H10O4/c1-2-14-10(13)8-6-4-3-5-7(8)9(11)12/h3-6H,2H2,1H3,(H,11,12)	YWWHKOHZGJFMIE	splash10-0007-0900000000-e3be2058874e4c54fcba
21	1	1	1	1	InChI=1S/C20H28N2O5/c1-3-27-20(26)16(12-11-15-8-5-4-6-9-15)21-14(2)18(23)22-13-7-10-17(22)19(24)25/h4-6,8-9,14,16-17,21H,3,7,10-13H2,1-2H3,(H,24,25)	GBXSMTUPTTWBMN	splash10-004i-0809000000-0e192d1573028e60641c
22	2	1	1	1	InChI=1S/C6H5BrO/c7-5-1-3-6(8)4-2-5/h1-4,8H	GZFGOTFRPZRKDS	splash10-00di-0900000000-dc052e1db76d1c94a81f
23	4	1	4	NA	InChI=1S/C15H12N2O2/c16-15(19)17-12-7-3-1-5-10(12)9-14(18)11-6-2-4-8-13(11)17/h1-8H,9H2,(H2,16,19)	CTRLABGOLIVAIY	splash10-0pb9-0090000000-46d01e1171f998679d03
24	1	1	2	NA	InChI=1S/C23H32N6O4S/c1-5-8-20-24-16(4)21-23(30)25-22(26-29(20)21)18-15-17(9-10-19(18)33-7-3)34(31,32)28-13-11-27(6-2)12-14-28/h9-10,15H,5-8,11-14H2,1-4H3,(H,25,26,30)	SECKRCOLJRRGGV	splash10-000i-0040900000-a78a646244f2fb1f6276
25	1	NA	1	NA	InChI=1S/C28H27NO4S/c30-21-8-4-20(5-9-21)28-26(24-13-10-22(31)18-25(24)34-28)27(32)19-6-11-23(12-7-19)33-17-16-29-14-2-1-3-15-29/h4-13,18,30-31H,1-3,14-17H2	GZUITABIAKMVPG	splash10-0229-0035900000-dcf0b4afb1abd2691c7c
28	1	1	1	1	InChI=1S/C9H10O3/c1-2-12-9(11)7-3-5-8(10)6-4-7/h3-6,10H,2H2,1H3	NUVBSKCKDOMJSU	splash10-014r-0900000000-3eb9e5cfcd05f833bb11
30	1	1	1	1	InChI=1S/C16H13N3O3/c1-22-16(21)19-15-17-12-8-7-11(9-13(12)18-15)14(20)10-5-3-2-4-6-10/h2-9H,1H3,(H2,17,18,19,21)	OPXLLQIJSORQAM	splash10-03di-0090000000-85dd5a77b566811c09d7
31	2	1	1	1	InChI=1S/C6H4Cl2O/c7-4-1-2-6(9)5(8)3-4/h1-3,9H	HFZWRUODUSTPEG	splash10-03di-0900000000-94ffb74b937db7fcfcaa
34	1	1	1	1	InChI=1S/C24H30O8/c1-24-9-8-14-13-5-3-12(10-11(13)2-4-15(14)16(24)6-7-17(24)25)31-23-20(28)18(26)19(27)21(32-23)22(29)30/h3,5,10,14-16,18-21,23,26-28H,2,4,6-9H2,1H3,(H,29,30)	FJAZVHYPASAQKM	splash10-00kb-0150900000-78a9ec4beb4fe22a8735
35	1	1	1	1	InChI=1S/C10H12O3/c1-2-7-13-10(12)8-3-5-9(11)6-4-8/h3-6,11H,2,7H2,1H3	QELSKZZBTMNZEB	splash10-004i-0900000000-a528bf6bd610eaa4d56d
37	1	1	1	1	InChI=1S/C8H6Cl2O3/c9-5-1-2-7(6(10)3-5)13-4-8(11)12/h1-3H,4H2,(H,11,12)	OVSKIKFHRZPJSS	splash10-03di-0900000000-6e3b873d7e2075a6278c
38	1	1	1	1	InChI=1S/C33H30N4O2/c1-4-9-30-35-31-21(2)18-24(32-34-27-12-7-8-13-28(27)36(32)3)19-29(31)37(30)20-22-14-16-23(17-15-22)25-10-5-6-11-26(25)33(38)39/h5-8,10-19H,4,9,20H2,1-3H3,(H,38,39)	RMMXLENWKUUMAY	splash10-01p9-0093450000-1dd7fd500cf0b3c0dc32
39	2	1	3	NA	InChI=1S/C12H14O4/c1-8(2)7-16-12(15)10-6-4-3-5-9(10)11(13)14/h3-6,8H,7H2,1-2H3,(H,13,14)	RZJSUWQGFCHNFS	splash10-0089-0930000000-d249a5cd21193a8a3cd2
41	9	1	1	1	InChI=1S/C15H12O4/c16-14(17)12-8-4-5-9-13(12)15(18)19-10-11-6-2-1-3-7-11/h1-9H,10H2,(H,16,17)	XIKIUQUXDNHBFR	splash10-0a59-0970000000-fa1c2407813f2b87e224
42	2	1	2	>1	InChI=1S/C6H4Br2O/c7-4-1-2-6(9)5(8)3-4/h1-3,9H	FAXWFCTVSHEODL	splash10-0002-0090000000-b6a35a6269602c894685
44	1	1	1	1	InChI=1S/C23H36O7/c1-4-13(2)23(29)30-20-11-17(25)9-15-6-5-14(3)19(22(15)20)8-7-16(24)10-18(26)12-21(27)28/h5-6,9,13-14,16-20,22,24-26H,4,7-8,10-12H2,1-3H3,(H,27,28)	TUZYXOIXSAXUGO	splash10-00di-0607900000-e57e263ad3f74bfda195
48	1	5	1	1	InChI=1S/C15H11I4NO4/c16-8-4-7(5-9(17)13(8)21)24-14-10(18)1-6(2-11(14)19)3-12(20)15(22)23/h1-2,4-5,12,21H,3,20H2,(H,22,23)	XUIIKFGFIJCVMT	splash10-004i-0900000000-6e0a640216afcce0837e
50	1	1	1	1	InChI=1S/C24H20N6O3/c1-2-33-24-25-20-9-5-8-19(23(31)32)21(20)30(24)14-15-10-12-16(13-11-15)17-6-3-4-7-18(17)22-26-28-29-27-22/h3-13H,2,14H2,1H3,(H,31,32)(H,26,27,28,29)	HTQMVQVXFRQIKW	splash10-053i-0829800000-75336f6b69959f06951d
51	1	1	1	1	InChI=1S/C11H11F3N2O3/c1-6(2)10(17)15-7-3-4-9(16(18)19)8(5-7)11(12,13)14/h3-6H,1-2H3,(H,15,17)	MKXKFYHWDHIYRV	splash10-004i-0090000000-983edf51e9c479db69a5
53	1	1	1	1	InChI=1S/C18H20N2O6/c1-5-26-18(22)15-11(3)19-10(2)14(17(21)25-4)16(15)12-7-6-8-13(9-12)20(23)24/h6-9,16,19H,5H2,1-4H3	PVHUJELLJLJGLN	splash10-0ab9-2539000000-3d9a9111a145f234fc24
55	1	1	1	1	InChI=1S/C14H9ClF2N2O2/c15-8-4-6-9(7-5-8)18-14(21)19-13(20)12-10(16)2-1-3-11(12)17/h1-7H,(H2,18,19,20,21)	QQQYTWIFVNKMRW	splash10-0a4r-0962000000-d51ae063ca121dd27bda
56	1	1	1	1	InChI=1S/C17H14F3N3O2S/c1-11-2-4-12(5-3-11)15-10-16(17(18,19)20)22-23(15)13-6-8-14(9-7-13)26(21,24)25/h2-10H,1H3,(H2,21,24,25)	RZEKVGVHFLEQIL	splash10-001i-0029000000-1a5ed66ff895eeb127ce
57	1	1	1	1	InChI=1S/C27H29N5O6S/c1-27(2,3)18-10-12-19(13-11-18)39(34,35)32-23-22(38-21-9-6-5-8-20(21)36-4)26(37-17-16-33)31-25(30-23)24-28-14-7-15-29-24/h5-15,33H,16-17H2,1-4H3,(H,30,31,32)	GJPICJJJRGTNOD	splash10-0udj-0810090000-b97444dff91ec725276d
59	1	1	1	1	InChI=1S/C18H22O5S/c1-18-9-8-14-13-5-3-12(23-24(20,21)22)10-11(13)2-4-15(14)16(18)6-7-17(18)19/h3,5,10,14-16H,2,4,6-9H2,1H3,(H,20,21,22)	JKKFKPJIXZFSSB	splash10-00kb-0059000000-48af526a23f581a19f0a
60	1	1	1	1	InChI=1S/C14H11Cl2NO2/c15-10-5-3-6-11(16)14(10)17-12-7-2-1-4-9(12)8-13(18)19/h1-7,17H,8H2,(H,18,19)	DCOPUUMXTXDBNB	splash10-0udi-0090000000-659ebbc59b4a39d35b04
61	1	1	1	1	InChI=1S/C23H28ClN3O5S/c1-32-21-12-9-17(24)15-20(21)22(28)25-14-13-16-7-10-19(11-8-16)33(30,31)27-23(29)26-18-5-3-2-4-6-18/h7-12,15,18H,2-6,13-14H2,1H3,(H,25,28)(H2,26,27,29)	ZNNLBTZKUZBEKO	splash10-00dl-0901300000-a19ba3565aec1b9acb36
62	1	1	1	1	InChI=1S/C19H16ClNO4/c1-11-15(10-18(22)23)16-9-14(25-2)7-8-17(16)21(11)19(24)12-3-5-13(20)6-4-12/h3-9H,10H2,1-2H3,(H,22,23)	CGIGDMFJXJATDK	splash10-08gi-0195000000-7ea82149ddaa783e01df
63	1	1	1	1	InChI=1S/C33H35FN2O5/c1-21(2)31-30(33(41)35-25-11-7-4-8-12-25)29(22-9-5-3-6-10-22)32(23-13-15-24(34)16-14-23)36(31)18-17-26(37)19-27(38)20-28(39)40/h3-16,21,26-27,37-38H,17-20H2,1-2H3,(H,35,41)(H,39,40)	XUKUURHRXDUEBC	splash10-0a6s-1085190000-9e43612012842effca5a
65	1	1	1	1	InChI=1S/C24H34N4O5S/c1-4-21-17(3)15-28(22(21)29)24(31)25-14-13-18-7-11-20(12-8-18)34(32,33)27-23(30)26-19-9-5-16(2)6-10-19/h7-8,11-12,16,19H,4-6,9-10,13-15H2,1-3H3,(H,25,31)(H2,26,27,30)	WIGIZIANZCJQQY	splash10-004i-0092300000-285644d8691c9bbbb3c1
70	1	1	1	1	InChI=1S/C16H12N2O4S/c19-15-10-5-11-3-1-2-4-14(11)16(15)18-17-12-6-8-13(9-7-12)23(20,21)22/h1-10,19H,(H,20,21,22)	RDUJRVXKAIVTDH	splash10-00b9-1809000000-fcdf5c6f78bbc29f643a
72	1	1	1	1	InChI=1S/C8H2F17NO2S/c9-1(10,3(13,14)5(17,18)7(21,22)23)2(11,12)4(15,16)6(19,20)8(24,25)29(26,27)28/h(H2,26,27,28)	RRRXPPIDPYTNJG	splash10-0002-0000900000-7c1b31a19a83d0f8f666
75	1	1	1	1	InChI=1S/C13H6Cl6O2/c14-6-2-8(16)12(20)4(10(6)18)1-5-11(19)7(15)3-9(17)13(5)21/h2-3,20-21H,1H2	ACGUYXCXAPNIKK	splash10-0udl-0902800000-eab954bdd46ef95ea0e6
80	1	1	1	1	InChI=1S/C10HF19O2/c11-2(12,1(30)31)3(13,14)4(15,16)5(17,18)6(19,20)7(21,22)8(23,24)9(25,26)10(27,28)29/h(H,30,31)	PCIUEQPBYFRTEM	splash10-014i-0260900000-a1b49344a19440758757
81	1	1	1	1	InChI=1S/C18H30O3S/c1-2-3-4-5-6-7-8-9-10-11-12-17-13-15-18(16-14-17)22(19,20)21/h13-16H,2-12H2,1H3,(H,19,20,21)	KWXICGTUELOLSQ	splash10-004i-0209000000-4a579ba26b483f6ad141
82	1	1	1	1	InChI=1S/C6H10N6/c7-4-10-5(8)12-6(11-4)9-3-1-2-3/h3H,1-2H2,(H5,7,8,9,10,11,12)	LVQDKIWDGQRHTE	splash10-014i-2900000000-40be1b7e35476a62fba1
84	1	1	1	1	InChI=1S/C4H7N3O/c1-7-2-3(8)6-4(7)5/h2H2,1H3,(H2,5,6,8)	DDRJAANPRJIHGJ	splash10-03di-1900000000-aee223895a050c685c6e
86	2	1	1	1	InChI=1S/C6H13N/c7-6-4-2-1-3-5-6/h6H,1-5,7H2	PAFZNILMFXTMIY	splash10-001i-9200000000-784fd5e818b551146b97
88	1	1	1	1	InChI=1S/C9H9N3O2/c1-14-9(13)12-8-10-6-4-2-3-5-7(6)11-8/h2-5H,1H3,(H2,10,11,12,13)	TWFZGCMQGLPBSX	splash10-03di-0900000000-8f8ad13c0f401efa32e1
91	1	1	1	1	InChI=1S/C9H9NO4/c1-5(11)10-6-2-3-8(12)7(4-6)9(13)14/h2-4,12H,1H3,(H,10,11)(H,13,14)	GEFDRROBUCULOD	splash10-004s-0900000000-3d690c93bc0cd137133a
96	1	1	1	1	InChI=1S/C9H15NO3S/c1-6(5-14)8(11)10-4-2-3-7(10)9(12)13/h6-7,14H,2-5H2,1H3,(H,12,13)	FAKRSMQSSFJEIM	splash10-01b9-9720000000-8218e12ef8f7e988c312
97	1	1	1	1	InChI=1S/C13H12N4/c1-17-11-7-10(9-5-3-2-4-6-9)8-15-12(11)16-13(17)14/h2-8H,1H3,(H2,14,15,16)	UQVKZNNCIHJZLS	splash10-004i-0090000000-f3cfae76fa7ac8760463
98	1	1	1	1	InChI=1S/C19H19ClN2/c20-16-5-6-17-15(12-16)4-3-14-2-1-9-22-19(14)18(17)13-7-10-21-11-8-13/h1-2,5-6,9,12,21H,3-4,7-8,10-11H2	JAUOIFJMECXRGI	splash10-0bt9-0094000000-536b5a1d05f7479c2b04
99	1	1	1	1	InChI=1S/C18H19N3O/c1-12-19-9-10-21(12)11-13-7-8-16-17(18(13)22)14-5-3-4-6-15(14)20(16)2/h3-6,9-10,13H,7-8,11H2,1-2H3	FELGMEQIXOGIFQ	splash10-006x-0790000000-39dfc83ad8c54c21d83d
105	1	1	1	1	InChI=1S/C23H27FN4O2/c1-15-18(23(29)28-10-3-2-4-21(28)25-15)9-13-27-11-7-16(8-12-27)22-19-6-5-17(24)14-20(19)30-26-22/h5-6,14,16H,2-4,7-13H2,1H3	RAPZEAPATHNIPO	splash10-0006-0900300000-2ca53f2d737c37046831
106	1	1	1	1	InChI=1S/C20H22N8O6/c1-28(8-12-18(32)26-16-14(23-12)15(21)25-20(22)27-16)10-4-2-9(3-5-10)17(31)24-11(19(33)34)6-7-13(29)30/h2-5,11H,6-8H2,1H3,(H,24,31)(H,29,30)(H,33,34)(H5,21,22,25,26,27,32)	HODZDDDNGRLGSI	splash10-006x-0903000000-bf096d9770c8bb8e6cfa
108	1	1	1	1	InChI=1S/C22H24ClN5O2/c23-15-6-7-20-18(14-15)25-22(30)28(20)16-8-12-26(13-9-16)10-3-11-27-19-5-2-1-4-17(19)24-21(27)29/h1-2,4-7,14,16H,3,8-13H2,(H,24,29)(H,25,30)	FGXWKSZFVQUSTL	splash10-004i-0900300000-877326ac38180c1229cd
109	1	1	1	1	InChI=1S/C13H18N4O3/c1-9(18)6-4-5-7-17-12(19)10-11(14-8-15(10)2)16(3)13(17)20/h8H,4-7H2,1-3H3	BYPFEZZEUUWMEJ	splash10-0059-2970000000-95d1edcd63b61b13b22e
110	1	NA	1	NA	InChI=1S/C21H27FO6/c1-18-6-5-12(24)7-11(18)3-4-13-14-8-15(25)21(28,17(27)10-23)19(14,2)9-16(26)20(13,18)22/h5-7,13-16,23,25-26,28H,3-4,8-10H2,1-2H3	GFNANZIMVAIWHM	splash10-05dj-1796000000-9f348b03b37624d18d74
111	1	1	1	1	InChI=1S/C21H21ClN4OS/c22-17-13-18-15(12-20(27)23-18)11-14(17)5-6-25-7-9-26(10-8-25)21-16-3-1-2-4-19(16)28-24-21/h1-4,11,13H,5-10,12H2,(H,23,27)	MVWVFYHBGMAFLY	splash10-01ox-0900400000-0a17dd0e237f50ba91c5
112	2	1	1	1	InChI=1S/C17H20N2S/c1-13(18(2)3)12-19-14-8-4-6-10-16(14)20-17-11-7-5-9-15(17)19/h4-11,13H,12H2,1-3H3	PWWVAXIEGOYWEE	splash10-000i-9220000000-9d761be1437f10dcc94b
114	1	1	1	1	InChI=1S/C14H14Cl2N2O/c1-2-7-19-14(9-18-6-5-17-10-18)12-4-3-11(15)8-13(12)16/h2-6,8,10,14H,1,7,9H2	PZBPKYOVPCNPJY	splash10-0002-1390000000-52ebd080d291525b80dd
115	1	NA	1	NA	InChI=1S/C28H27NO4S/c30-21-8-4-20(5-9-21)28-26(24-13-10-22(31)18-25(24)34-28)27(32)19-6-11-23(12-7-19)33-17-16-29-14-2-1-3-15-29/h4-13,18,30-31H,1-3,14-17H2	GZUITABIAKMVPG	splash10-0229-6600900000-ea14790ae9aed263379b
117	1	1	1	1	InChI=1S/C18H19NOS/c1-19-12-11-17(18-10-5-13-21-18)20-16-9-4-7-14-6-2-3-8-15(14)16/h2-10,13,17,19H,11-12H2,1H3	ZEUITGRIYCTCEM	splash10-0002-0590000000-894e0be7451e63140e89
118	1	1	1	1	InChI=1S/C22H24ClN3O/c1-25-13-4-5-18(12-14-25)26-22(27)20-7-3-2-6-19(20)21(24-26)15-16-8-10-17(23)11-9-16/h2-3,6-11,18H,4-5,12-15H2,1H3	MBUVEWMHONZEQD	splash10-03e9-2908000000-3d19ebb91515adce237b
122	1	1	1	1	InChI=1S/C12H11ClN2O5S/c13-9-5-10(15-6-7-2-1-3-20-7)8(12(16)17)4-11(9)21(14,18)19/h1-5,15H,6H2,(H,16,17)(H2,14,18,19)	ZZUFCTLCJUWOSV	splash10-001i-9000000000-f6727b05eb8ee02a6e7c
124	1	1	1	1	InChI=1S/C17H19N5/c1-16(2,9-18)14-5-13(8-22-12-20-11-21-22)6-15(7-14)17(3,4)10-19/h5-7,11-12H,8H2,1-4H3	YBBLVLTVTVSKRW	splash10-004i-0090000000-8ccdc5fa9f18334eae92
125	6	1	1	1	InChI=1S/C10H10O/c1-9(11)7-8-10-5-3-2-4-6-10/h2-8H,1H3	BWHOZHOGCMHOBV	splash10-002b-0900000000-c9b5a6eed8a7aec0303a
130	1	1	1	1	InChI=1S/C22H18N2/c1-3-7-18(8-4-1)19-11-13-21(14-12-19)22(24-16-15-23-17-24)20-9-5-2-6-10-20/h1-17,22H	OCAPBUJLXMYKEJ	splash10-0006-0190000000-e6d6c0b5fe503dddd253
132	1	1	1	1	InChI=1S/C22H17ClN2/c23-21-14-8-7-13-20(21)22(25-16-15-24-17-25,18-9-3-1-4-10-18)19-11-5-2-6-12-19/h1-17H	VNFPBHJOKIVQEB	splash10-00or-0391000000-e8d9d4c77703a87fdcd8
133	1	1	1	1	InChI=1S/C29H33ClN2O2/c1-31(2)27(33)29(24-9-5-3-6-10-24,25-11-7-4-8-12-25)19-22-32-20-17-28(34,18-21-32)23-13-15-26(30)16-14-23/h3-16,34H,17-22H2,1-2H3	RDOIQAHITMMDAJ	splash10-016r-0090300000-e11942e343a28799a5ab
137	1	2	1	1	InChI=1S/C21H25ClN2O3/c22-19-8-6-18(7-9-19)21(17-4-2-1-3-5-17)24-12-10-23(11-13-24)14-15-27-16-20(25)26/h1-9,21H,10-16H2,(H,25,26)	ZKLPARSLTMPFCP	splash10-0udi-0491000000-ac48bba9129fe5016c4b
141	3	1	1	1	InChI=1S/C12H14O4/c1-3-15-11(13)9-7-5-6-8-10(9)12(14)16-4-2/h5-8H,3-4H2,1-2H3	FLKPEMZONWLCSK	splash10-0002-0900000000-adbdc25fa7d0fdb4f868
142	1	2	1	1	InChI=1S/C16H13ClN2O2/c1-19-13-8-7-11(17)9-12(13)14(18-15(20)16(19)21)10-5-3-2-4-6-10/h2-9,15,20H,1H3	SEQDDYPDSLOBDC	splash10-0a4i-0092000000-36017deb260bb70b05cd
145	1	1	1	1	InChI=1S/C22H23ClN6O/c1-2-3-8-20-24-21(23)19(14-30)29(20)13-15-9-11-16(12-10-15)17-6-4-5-7-18(17)22-25-27-28-26-22/h4-7,9-12,30H,2-3,8,13-14H2,1H3,(H,25,26,27,28)	PSIFNNKUMBGKDQ	splash10-0a4i-0591300000-32a922edf20b3eb76950
147	1	1	1	1	InChI=1S/C18H14Cl4N2O/c19-13-2-1-12(16(21)7-13)10-25-18(9-24-6-5-23-11-24)15-4-3-14(20)8-17(15)22/h1-8,11,18H,9-10H2	BYBLEWFAAKGYCD	splash10-0bt9-0900500000-1a5805da9606edbe7e9a
148	1	1	1	1	InChI=1S/C17H20O6/c1-9(5-7-13(18)19)4-6-11-15(20)14-12(8-23-17(14)21)10(2)16(11)22-3/h4,20H,5-8H2,1-3H3,(H,18,19)	HPNSFSBZBAHARI	splash10-0a4i-0294000000-31d6abb5cfcd65770f2c
150	1	1	1	1	InChI=1S/C26H29NO/c1-4-25(21-11-7-5-8-12-21)26(22-13-9-6-10-14-22)23-15-17-24(18-16-23)28-20-19-27(2)3/h5-18H,4,19-20H2,1-3H3	NKANXQFJJICGDU	splash10-00di-9006000000-8443975759913521d9cd
151	1	1	1	1	InChI=1S/C16H16ClNO2S/c1-20-16(19)15(12-4-2-3-5-13(12)17)18-8-6-14-11(10-18)7-9-21-14/h2-5,7,9,15H,6,8,10H2,1H3	GKTWGGQPFAXNFI	splash10-0230-0935000000-88f82034b7c68c075892
155	3	1	1	1	InChI=1S/C20H26O2/c1-3-20(22)11-9-18-17-6-4-13-12-14(21)5-7-15(13)16(17)8-10-19(18,20)2/h1,12,15-18,22H,4-11H2,2H3	VIKNJXKGJWUCNN	splash10-0002-2980000000-df89e74e56f790c12ed4
156	1	1	1	1	InChI=1S/C24H20N6O3/c1-2-33-24-25-20-9-5-8-19(23(31)32)21(20)30(24)14-15-10-12-16(13-11-15)17-6-3-4-7-18(17)22-26-28-29-27-22/h3-13H,2,14H2,1H3,(H,31,32)(H,26,27,28,29)	HTQMVQVXFRQIKW	splash10-03di-0692200000-2d47b15f47b41bdbebed
158	1	1	1	1	InChI=1S/C10H15O3PS2/c1-8-7-9(5-6-10(8)16-4)13-14(15,11-2)12-3/h5-7H,1-4H3	PNVJTZOFSHSLTO	splash10-001i-0290000000-9da11dc2725fc111b8c4
161	1	1	2	NA	InChI=1S/C21H26O2/c1-3-20-11-9-17-16-8-6-15(22)13-14(16)5-7-18(17)19(20)10-12-21(20,23)4-2/h2,10,12-13,16-19,23H,3,5-9,11H2,1H3	SIGSPDASOTUPFS	splash10-03di-2925000000-3df52002fdc70798671d
164	1	1	1	1	InChI=1S/C32H39NO2/c1-32(2,3)28-18-16-25(17-19-28)30(34)15-10-22-33-23-20-29(21-24-33)35-31(26-11-6-4-7-12-26)27-13-8-5-9-14-27/h4-9,11-14,16-19,29,31H,10,15,20-24H2,1-3H3	MJJALKDDGIKVBE	splash10-0gi0-0930400000-a3b7001dd8bec489cf92
165	1	1	1	1	InChI=1S/C24H30O3/c1-22-6-3-12(25)9-17(22)13-10-14(13)20-16(22)4-7-23(2)21(20)15-11-18(15)24(23)8-5-19(26)27-24/h9,13-16,18,20-21H,3-8,10-11H2,1-2H3	METQSPRSQINEEU	splash10-014i-4927000000-359623571b311466b817
166	2	1	1	1	InChI=1S/C15H10O2/c16-13-10-15(11-6-2-1-3-7-11)17-14-9-5-4-8-12(13)14/h1-10H	VHBFFQKBGNRLFZ	splash10-00di-0090000000-fbeb1951905acd75fd95
167	1	1	1	1	InChI=1S/C22H28O3/c1-20-9-5-15(23)13-14(20)3-4-16-17(20)6-10-21(2)18(16)7-11-22(21)12-8-19(24)25-22/h3-4,13,16-18H,5-12H2,1-2H3	UJVLDDZCTMKXJK	splash10-0006-2819000000-495791a67e12af69203d
170	1	1	1	1	InChI=1S/C18H20N2O6/c1-5-26-18(22)15-11(3)19-10(2)14(17(21)25-4)16(15)12-7-6-8-13(9-12)20(23)24/h6-9,16,19H,5H2,1-4H3	PVHUJELLJLJGLN	splash10-016r-0159000000-4e10a6643ba97ab23a0f
172	4	1	1	1	InChI=1S/C21H28O2/c1-3-20-11-9-17-16-8-6-15(22)13-14(16)5-7-18(17)19(20)10-12-21(20,23)4-2/h2,13,16-19,23H,3,5-12H2,1H3	WWYNJERNGUHSAO	splash10-03di-2924000000-eb357f64cb0652555ccb
173	2	1	2	NA	InChI=1S/C17H27NO3/c1-3-4-5-6-7-8-9-17(20)18-13-14-10-11-15(19)16(12-14)21-2/h10-12,19H,3-9,13H2,1-2H3,(H,18,20)	RGOVYLWUIBMPGK	splash10-000i-0900000000-8458eb835ff534a3139b
174	1	1	1	1	InChI=1S/C22H27ClO3/c1-11(24)22(26)7-5-14-12-9-18(23)17-10-19(25)13-8-16(13)21(17,3)15(12)4-6-20(14,22)2/h9-10,12-16,26H,4-8H2,1-3H3	DUSHUSLJJMDGTE	splash10-004i-1569000000-a0ff13be629506ff86a3
176	1	1	1	1	InChI=1S/C24H29N5O3/c1-4-5-10-21(30)29(22(16(2)3)24(31)32)15-17-11-13-18(14-12-17)19-8-6-7-9-20(19)23-25-27-28-26-23/h6-9,11-14,16,22H,4-5,10,15H2,1-3H3,(H,31,32)(H,25,26,27,28)	ACWBQPMHZXGDFX	splash10-0a4u-0391100000-8997765a9ed3c9424c07
179	1	1	1	1	InChI=1S/C14H9ClF2N2O2/c15-8-4-6-9(7-5-8)18-14(21)19-13(20)12-10(16)2-1-3-11(12)17/h1-7H,(H2,18,19,20,21)	QQQYTWIFVNKMRW	splash10-0a4i-0900000000-e2755cab4c400036ab0e
181	1	1	1	1	InChI=1S/C27H29N5O6S/c1-27(2,3)18-10-12-19(13-11-18)39(34,35)32-23-22(38-21-9-6-5-8-20(21)36-4)26(37-17-16-33)31-25(30-23)24-28-14-7-15-29-24/h5-15,33H,16-17H2,1-4H3,(H,30,31,32)	GJPICJJJRGTNOD	splash10-0udi-1690040000-c561d9dbb5ed88285519
182	1	1	1	1	InChI=1S/C17H14F3N3O2S/c1-11-2-4-12(5-3-11)15-10-16(17(18,19)20)22-23(15)13-6-8-14(9-7-13)26(21,24)25/h2-10H,1H3,(H2,21,24,25)	RZEKVGVHFLEQIL	splash10-001i-0029000000-13ff69b3abd31dde6bae
183	2	1	2	NA	InChI=1S/C21H28O2/c1-13(22)17-6-7-18-16-5-4-14-12-15(23)8-10-20(14,2)19(16)9-11-21(17,18)3/h4-5,12,16-19H,6-11H2,1-3H3	JGMOKGBVKVMRFX	splash10-03di-2966000000-979f386c9d37c0f83d8c
184	11	1	1	1	InChI=1S/C22H32O3/c1-13-11-16-17(20(3)8-5-15(24)12-19(13)20)6-9-21(4)18(16)7-10-22(21,25)14(2)23/h12-13,16-18,25H,5-11H2,1-4H3	FRQMUZJSZHZSGN	splash10-006t-3916000000-f1b704b4b765820320e8
185	1	1	1	1	InChI=1S/C23H28ClN3O5S/c1-32-21-12-9-17(24)15-20(21)22(28)25-14-13-16-7-10-19(11-8-16)33(30,31)27-23(29)26-18-5-3-2-4-6-18/h7-12,15,18H,2-6,13-14H2,1H3,(H,25,28)(H2,26,27,29)	ZNNLBTZKUZBEKO	splash10-014i-0906000000-4ed189ce2c190cc04470
190	1	1	1	1	InChI=1S/C33H35FN2O5/c1-21(2)31-30(33(41)35-25-11-7-4-8-12-25)29(22-9-5-3-6-10-22)32(23-13-15-24(34)16-14-23)36(31)18-17-26(37)19-27(38)20-28(39)40/h3-16,21,26-27,37-38H,17-20H2,1-2H3,(H,35,41)(H,39,40)	XUKUURHRXDUEBC	splash10-0f6x-0092420000-fb2c084ecdd5af8f6f7b
192	1	1	1	1	InChI=1S/C24H34N4O5S/c1-4-21-17(3)15-28(22(21)29)24(31)25-14-13-18-7-11-20(12-8-18)34(32,33)27-23(30)26-19-9-5-16(2)6-10-19/h7-8,11-12,16,19H,4-6,9-10,13-15H2,1-3H3,(H,25,31)(H2,26,27,30)	WIGIZIANZCJQQY	splash10-0fb9-0904000000-d6963d3854c74729a002
196	1	1	1	1	InChI=1S/C16H33NO3/c1-2-3-4-5-6-7-8-9-10-11-16(20)17(12-14-18)13-15-19/h18-19H,2-15H2,1H3	AOMUHOFOVNGZAN	splash10-052r-7960000000-cbf84658f45c669979de
200	2	1	1	1	InChI=1S/C16H12N2O4S/c19-15-10-5-11-3-1-2-4-14(11)16(15)18-17-12-6-8-13(9-7-12)23(20,21)22/h1-10,19H,(H,20,21,22)	RDUJRVXKAIVTDH	splash10-056r-0904000000-1c7aa0beaedad048a943
201	1	1	1	1	InChI=1S/C20H21ClO4/c1-13(2)24-19(23)20(3,4)25-17-11-7-15(8-12-17)18(22)14-5-9-16(21)10-6-14/h5-13H,1-4H3	YMTINGFKWWXKFG	splash10-0019-0941000000-27e0cd2c4e952b499a9a
208	1	1	1	1	InChI=1S/C29H53NO5/c1-5-7-9-11-12-13-14-15-16-18-24(34-29(33)26(30-22-31)20-23(3)4)21-27-25(28(32)35-27)19-17-10-8-6-2/h22-27H,5-21H2,1-4H3,(H,30,31)	AHLBNYSZXLDEJQ	splash10-02t9-8904000000-fc005bdc0b16cd7dc7e8
Consensus result*: NA mean SF-Matching and CSI:FingerID did not have the same result for the spectrum. >1 mean the consensus is not correct.

## Sheet: Database=ChEBI
SpecNo	CFM-ID	CSI:FingerID	SF-Matching	Consensus result*	InChI	InChIKey	Splash
1	3	1	3	NA	InChI=1S/C10H9NO3S/c11-10-3-1-2-7-6-8(15(12,13)14)4-5-9(7)10/h1-6H,11H2,(H,12,13,14)	UWPJYQYRSWYIGZ	splash10-00di-0190000000-516644fdcace34d81659
2	2	1	1	1	InChI=1S/C10H8O6S2/c11-17(12,13)9-3-1-7-2-4-10(18(14,15)16)6-8(7)5-9/h1-6H,(H,11,12,13)(H,14,15,16)	VILFVXYKHXVYAB	splash10-052r-0190000000-26a11fc034153d4a7054
4	1	1	2	>1	InChI=1S/C6H3Cl2NO2/c7-3-1-2-4(8)9-5(3)6(10)11/h1-2H,(H,10,11)	HUBANNPOLNYSAD	splash10-0002-0900000000-542e27365dbeade6ae34
5	1	1	1	1	InChI=1S/C9H7N7O2S/c1-15-4-14-7(16(17)18)9(15)19-8-5-6(11-2-10-5)12-3-13-8/h2-4H,1H3,(H,10,11,12,13)	LMEKQMALGUDUQG	splash10-004i-0390000000-0d11d23373539cfb283c
7	1	1	1	1	InChI=1S/C9H15NO3S/c1-6(5-14)8(11)10-4-2-3-7(10)9(12)13/h6-7,14H,2-5H2,1H3,(H,12,13)	FAKRSMQSSFJEIM	splash10-001i-0910000000-8797427ebbfead8313f9
8	1	1	1	1	InChI=1S/C16H16O9/c1-6-4-10(17)24-9-5-7(2-3-8(6)9)23-16-13(20)11(18)12(19)14(25-16)15(21)22/h2-5,11-14,16,18-20H,1H3,(H,21,22)	ARQXEQLMMNGFDU	splash10-004i-0901000000-d8348c023cec1e45f249
9	1	1	1	1	InChI=1S/C6H8ClN5O2S/c1-8-6(11-12(13)14)10-3-4-2-9-5(7)15-4/h2H,3H2,1H3,(H2,8,10,11)	PGOOBECODWQEAB	splash10-014j-0930000000-6ac1af4e98bf8f7a4d2b
11	1	1	1	1	InChI=1S/C13H12F2N6O/c14-10-1-2-11(12(15)3-10)13(22,4-20-8-16-6-18-20)5-21-9-17-7-19-21/h1-3,6-9,22H,4-5H2	RFHAOTPXVQNOHP	splash10-0006-0900000000-224c620bb2943c3558aa
12	1	1	1	1	InChI=1S/C19H24N2O3/c1-13(7-8-14-5-3-2-4-6-14)21-12-18(23)15-9-10-17(22)16(11-15)19(20)24/h2-6,9-11,13,18,21-23H,7-8,12H2,1H3,(H2,20,24)	SGUAFYQXFOLMHL	splash10-004i-0319000000-cd3fa186952809ae3558
15	1	1	1	1	InChI=1S/C12H13N3O4S/c1-8-7-12(14-19-8)15-20(17,18)11-5-3-10(4-6-11)13-9(2)16/h3-7H,1-2H3,(H,13,16)(H,14,15)	GXPIUNZCALHVBA	splash10-000t-0910000000-3576ca5ec77ab87354ec
16	1	1	1	1	InChI=1S/C22H24ClN5O2/c23-15-6-7-20-18(14-15)25-22(30)28(20)16-8-12-26(13-9-16)10-3-11-27-19-5-2-1-4-17(19)24-21(27)29/h1-2,4-7,14,16H,3,8-13H2,(H,24,29)(H,25,30)	FGXWKSZFVQUSTL	splash10-00xr-0700900000-fbaf0980af220c88125f
17	1	1	1	1	InChI=1S/C12H14N4O4S/c1-19-11-7-10(14-12(15-11)20-2)16-21(17,18)9-5-3-8(13)4-6-9/h3-7H,13H2,1-2H3,(H,14,15,16)	ZZORFUFYDOWNEF	splash10-0a4i-0009000000-6a816a27b2d84825241f
19	1	1	1	1	InChI=1S/C17H19N3O3S/c1-10-8-18-15(11(2)16(10)23-4)9-24(21)17-19-13-6-5-12(22-3)7-14(13)20-17/h5-8H,9H2,1-4H3,(H,19,20)	SUBDBMMJDZJVOS	splash10-002f-0900000000-412912cbbcdbd1b34699
20	1	1	1	1	InChI=1S/C10H10O4/c1-2-14-10(13)8-6-4-3-5-7(8)9(11)12/h3-6H,2H2,1H3,(H,11,12)	YWWHKOHZGJFMIE	splash10-0007-0900000000-e3be2058874e4c54fcba
21	1	1	1	1	InChI=1S/C20H28N2O5/c1-3-27-20(26)16(12-11-15-8-5-4-6-9-15)21-14(2)18(23)22-13-7-10-17(22)19(24)25/h4-6,8-9,14,16-17,21H,3,7,10-13H2,1-2H3,(H,24,25)	GBXSMTUPTTWBMN	splash10-004i-0809000000-0e192d1573028e60641c
22	1	1	1	1	InChI=1S/C6H5BrO/c7-5-1-3-6(8)4-2-5/h1-4,8H	GZFGOTFRPZRKDS	splash10-00di-0900000000-dc052e1db76d1c94a81f
23	2	1	2	NA	InChI=1S/C15H12N2O2/c16-15(19)17-12-7-3-1-5-10(12)9-14(18)11-6-2-4-8-13(11)17/h1-8H,9H2,(H2,16,19)	CTRLABGOLIVAIY	splash10-0pb9-0090000000-46d01e1171f998679d03
24	1	1	1	1	InChI=1S/C23H32N6O4S/c1-5-8-20-24-16(4)21-23(30)25-22(26-29(20)21)18-15-17(9-10-19(18)33-7-3)34(31,32)28-13-11-27(6-2)12-14-28/h9-10,15H,5-8,11-14H2,1-4H3,(H,25,26,30)	SECKRCOLJRRGGV	splash10-000i-0040900000-a78a646244f2fb1f6276
25	1	NA	1	NA	InChI=1S/C28H27NO4S/c30-21-8-4-20(5-9-21)28-26(24-13-10-22(31)18-25(24)34-28)27(32)19-6-11-23(12-7-19)33-17-16-29-14-2-1-3-15-29/h4-13,18,30-31H,1-3,14-17H2	GZUITABIAKMVPG	splash10-0229-0035900000-dcf0b4afb1abd2691c7c
28	2	1	1	1	InChI=1S/C9H10O3/c1-2-12-9(11)7-3-5-8(10)6-4-7/h3-6,10H,2H2,1H3	NUVBSKCKDOMJSU	splash10-014r-0900000000-3eb9e5cfcd05f833bb11
29	2	3	3	>1	InChI=1S/C6H5IO/c7-5-1-3-6(8)4-2-5/h1-4,8H	VSMDINRNYYEDRN	splash10-004i-0930000000-5df6d821adc32e252b27
30	1	2	1	1	InChI=1S/C16H13N3O3/c1-22-16(21)19-15-17-12-8-7-11(9-13(12)18-15)14(20)10-5-3-2-4-6-10/h2-9H,1H3,(H2,17,18,19,21)	OPXLLQIJSORQAM	splash10-03di-0090000000-85dd5a77b566811c09d7
31	4	1	1	1	InChI=1S/C6H4Cl2O/c7-4-1-2-6(9)5(8)3-4/h1-3,9H	HFZWRUODUSTPEG	splash10-03di-0900000000-94ffb74b937db7fcfcaa
33	2	1	1	1	InChI=1S/C12H10O2S/c13-9-1-5-11(6-2-9)15-12-7-3-10(14)4-8-12/h1-8,13-14H	VWGKEVWFBOUAND	splash10-00xr-0970000000-fd2572a99f3f0dc92647
34	1	1	1	1	InChI=1S/C24H30O8/c1-24-9-8-14-13-5-3-12(10-11(13)2-4-15(14)16(24)6-7-17(24)25)31-23-20(28)18(26)19(27)21(32-23)22(29)30/h3,5,10,14-16,18-21,23,26-28H,2,4,6-9H2,1H3,(H,29,30)	FJAZVHYPASAQKM	splash10-00kb-0150900000-78a9ec4beb4fe22a8735
35	2	1	1	1	InChI=1S/C10H12O3/c1-2-7-13-10(12)8-3-5-9(11)6-4-8/h3-6,11H,2,7H2,1H3	QELSKZZBTMNZEB	splash10-004i-0900000000-a528bf6bd610eaa4d56d
37	3	2	1	1	InChI=1S/C8H6Cl2O3/c9-5-1-2-7(6(10)3-5)13-4-8(11)12/h1-3H,4H2,(H,11,12)	OVSKIKFHRZPJSS	splash10-03di-0900000000-6e3b873d7e2075a6278c
38	1	1	1	1	InChI=1S/C33H30N4O2/c1-4-9-30-35-31-21(2)18-24(32-34-27-12-7-8-13-28(27)36(32)3)19-29(31)37(30)20-22-14-16-23(17-15-22)25-10-5-6-11-26(25)33(38)39/h5-8,10-19H,4,9,20H2,1-3H3,(H,38,39)	RMMXLENWKUUMAY	splash10-01p9-0093450000-1dd7fd500cf0b3c0dc32
39	1	1	3	NA	InChI=1S/C12H14O4/c1-8(2)7-16-12(15)10-6-4-3-5-9(10)11(13)14/h3-6,8H,7H2,1-2H3,(H,13,14)	RZJSUWQGFCHNFS	splash10-0089-0930000000-d249a5cd21193a8a3cd2
40	1	1	1	1	InChI=1S/C9H9ClO3/c1-6-4-7(10)2-3-8(6)13-5-9(11)12/h2-4H,5H2,1H3,(H,11,12)	WHKUVVPPKQRRBV	splash10-0006-0900000000-317245194cfbfd9f6a04
41	8	1	1	1	InChI=1S/C15H12O4/c16-14(17)12-8-4-5-9-13(12)15(18)19-10-11-6-2-1-3-7-11/h1-9H,10H2,(H,16,17)	XIKIUQUXDNHBFR	splash10-0a59-0970000000-fa1c2407813f2b87e224
43	1	1	1	NA	InChI=1S/C14H8O3/c15-8-5-6-11-12(7-8)14(17)10-4-2-1-3-9(10)13(11)16/h1-7,15H	GCDBEYOJCZLKMC	splash10-00di-0090000000-e9f4aab08e68cbe75597
44	1	1	1	1	InChI=1S/C23H36O7/c1-4-13(2)23(29)30-20-11-17(25)9-15-6-5-14(3)19(22(15)20)8-7-16(24)10-18(26)12-21(27)28/h5-6,9,13-14,16-20,22,24-26H,4,7-8,10-12H2,1-3H3,(H,27,28)	TUZYXOIXSAXUGO	splash10-00di-0607900000-e57e263ad3f74bfda195
45	2	2	2	NA	InChI=1S/C14H8O4/c15-10-6-5-9-11(14(10)18)13(17)8-4-2-1-3-7(8)12(9)16/h1-6,15,18H	RGCKGOZRHPZPFP	splash10-000i-0090000000-2e1af3fb26b31d5b8b16
46	3	1	1	1	InChI=1S/C15H10O2/c16-15(17)14-12-7-3-1-5-10(12)9-11-6-2-4-8-13(11)14/h1-9H,(H,16,17)	XGWFJBFNAQHLEF	splash10-004i-0920000000-74d6774211ae2552ee49
48	1	1	1	1	InChI=1S/C15H11I4NO4/c16-8-4-7(5-9(17)13(8)21)24-14-10(18)1-6(2-11(14)19)3-12(20)15(22)23/h1-2,4-5,12,21H,3,20H2,(H,22,23)	XUIIKFGFIJCVMT	splash10-004i-0900000000-6e0a640216afcce0837e
49	1	1	1	1	InChI=1S/C9H8Cl2O3/c1-5(9(12)13)14-8-3-2-6(10)4-7(8)11/h2-5H,1H3,(H,12,13)	MZHCENGPTKEIGP	splash10-03di-0900000000-c667dcc3884ba18db470
50	1	1	1	1	InChI=1S/C24H20N6O3/c1-2-33-24-25-20-9-5-8-19(23(31)32)21(20)30(24)14-15-10-12-16(13-11-15)17-6-3-4-7-18(17)22-26-28-29-27-22/h3-13H,2,14H2,1H3,(H,31,32)(H,26,27,28,29)	HTQMVQVXFRQIKW	splash10-053i-0829800000-75336f6b69959f06951d
51	1	1	1	1	InChI=1S/C11H11F3N2O3/c1-6(2)10(17)15-7-3-4-9(16(18)19)8(5-7)11(12,13)14/h3-6H,1-2H3,(H,15,17)	MKXKFYHWDHIYRV	splash10-004i-0090000000-983edf51e9c479db69a5
52	1	1	1	1	InChI=1S/C13H11Cl2NO2/c1-12-6-13(12,2)11(18)16(10(12)17)9-4-7(14)3-8(15)5-9/h3-5H,6H2,1-2H3	QXJKBPAVAHBARF	splash10-001i-0090000000-2d2ed954680ad1cd59a0
53	2	1	1	1	InChI=1S/C18H20N2O6/c1-5-26-18(22)15-11(3)19-10(2)14(17(21)25-4)16(15)12-7-6-8-13(9-12)20(23)24/h6-9,16,19H,5H2,1-4H3	PVHUJELLJLJGLN	splash10-0ab9-2539000000-3d9a9111a145f234fc24
54	3	1	1	1	InChI=1S/C14H8O5/c15-8-5-9(16)14(19)11-10(8)12(17)6-3-1-2-4-7(6)13(11)18/h1-5,15-16,19H	BBNQQADTFFCFGB	splash10-0a4i-0090000000-fdf6f240d32f873d58bb
55	1	1	1	1	InChI=1S/C14H9ClF2N2O2/c15-8-4-6-9(7-5-8)18-14(21)19-13(20)12-10(16)2-1-3-11(12)17/h1-7H,(H2,18,19,20,21)	QQQYTWIFVNKMRW	splash10-0a4r-0962000000-d51ae063ca121dd27bda
58	1	1	1	1	InChI=1S/C12H4Cl2F6N4/c13-5-1-4(11(15,16)17)2-6(14)9(5)24-10(22)8(12(18,19)20)7(3-21)23-24/h1-2H,22H2	JWKXVHLIRTVXLD	splash10-0udi-0019000000-352d9e513b6acb15b4cc
59	1	1	1	1	InChI=1S/C18H22O5S/c1-18-9-8-14-13-5-3-12(23-24(20,21)22)10-11(13)2-4-15(14)16(18)6-7-17(18)19/h3,5,10,14-16H,2,4,6-9H2,1H3,(H,20,21,22)	JKKFKPJIXZFSSB	splash10-00kb-0059000000-48af526a23f581a19f0a
60	1	2	1	1	InChI=1S/C14H11Cl2NO2/c15-10-5-3-6-11(16)14(10)17-12-7-2-1-4-9(12)8-13(18)19/h1-7,17H,8H2,(H,18,19)	DCOPUUMXTXDBNB	splash10-0udi-0090000000-659ebbc59b4a39d35b04
61	1	1	1	1	InChI=1S/C23H28ClN3O5S/c1-32-21-12-9-17(24)15-20(21)22(28)25-14-13-16-7-10-19(11-8-16)33(30,31)27-23(29)26-18-5-3-2-4-6-18/h7-12,15,18H,2-6,13-14H2,1H3,(H,25,28)(H2,26,27,29)	ZNNLBTZKUZBEKO	splash10-00dl-0901300000-a19ba3565aec1b9acb36
62	1	1	1	1	InChI=1S/C19H16ClNO4/c1-11-15(10-18(22)23)16-9-14(25-2)7-8-17(16)21(11)19(24)12-3-5-13(20)6-4-12/h3-9H,10H2,1-2H3,(H,22,23)	CGIGDMFJXJATDK	splash10-08gi-0195000000-7ea82149ddaa783e01df
63	1	1	1	1	InChI=1S/C33H35FN2O5/c1-21(2)31-30(33(41)35-25-11-7-4-8-12-25)29(22-9-5-3-6-10-22)32(23-13-15-24(34)16-14-23)36(31)18-17-26(37)19-27(38)20-28(39)40/h3-16,21,26-27,37-38H,17-20H2,1-2H3,(H,35,41)(H,39,40)	XUKUURHRXDUEBC	splash10-0a6s-1085190000-9e43612012842effca5a
64	1	2	1	1	InChI=1S/C12H4Cl2F6N4S/c13-5-1-4(11(15,16)17)2-6(14)8(5)24-10(22)9(7(3-21)23-24)25-12(18,19)20/h1-2H,22H2	FQXWEKADCSXYOC	splash10-03e9-0297000000-f26679fd9251993472ae
65	1	1	1	1	InChI=1S/C24H34N4O5S/c1-4-21-17(3)15-28(22(21)29)24(31)25-14-13-18-7-11-20(12-8-18)34(32,33)27-23(30)26-19-9-5-16(2)6-10-19/h7-8,11-12,16,19H,4-6,9-10,13-15H2,1-3H3,(H,25,31)(H2,26,27,30)	WIGIZIANZCJQQY	splash10-004i-0092300000-285644d8691c9bbbb3c1
67	1	1	1	1	InChI=1S/C6HF11O2/c7-2(8,1(18)19)3(9,10)4(11,12)5(13,14)6(15,16)17/h(H,18,19)	PXUULQAPEKKVAH	splash10-014i-0090000000-374fc5d00ce5c363c2bc
68	1	1	1	1	InChI=1S/C8HCl3N2O/c9-5-3(1-12)6(10)7(11)8(14)4(5)2-13/h14H	MDQKYGOECVSPIW	splash10-0006-0090000000-d6e8679cb776e852c92f
69	1	1	1	1	InChI=1S/C13H9Cl3N2O/c14-8-1-3-9(4-2-8)17-13(19)18-10-5-6-11(15)12(16)7-10/h1-7H,(H2,17,18,19)	ICUTUKXCWQYESQ	splash10-0a4i-0900000000-68ed903c2c78b374365e
71	1	1	1	1	InChI=1S/C15H12Br4O2/c1-15(2,7-3-9(16)13(20)10(17)4-7)8-5-11(18)14(21)12(19)6-8/h3-6,20-21H,1-2H3	VEORPZCZECFIRK	splash10-000i-0000090000-603ff79c73346c2e7b37
74	1	1	1	1	InChI=1S/C21H11ClF6N2O3/c22-12-8-10(21(26,27)28)4-7-17(12)33-11-5-6-16(15(25)9-11)29-20(32)30-19(31)18-13(23)2-1-3-14(18)24/h1-9H,(H2,29,30,31,32)	RYLHNOVXKPXDIP	splash10-0zi9-0926800000-516d331b4a3bb3ccf566
75	1	1	1	1	InChI=1S/C13H6Cl6O2/c14-6-2-8(16)12(20)4(10(6)18)1-5-11(19)7(15)3-9(17)13(5)21/h2-3,20-21H,1H2	ACGUYXCXAPNIKK	splash10-0udl-0902800000-eab954bdd46ef95ea0e6
76	1	1	2	>1	InChI=1S/C13H7Cl4NO2/c14-6-3-8(12(19)11(17)4-6)13(20)18-7-1-2-9(15)10(16)5-7/h1-5,19H,(H,18,20)	SJQBHPJLLIJASD	splash10-0002-0409000000-6dd88b0b12305af8a909
77	2	1	1	1	InChI=1S/C13H7Cl4NO2/c14-8-7(12(19)11(17)10(16)9(8)15)13(20)18-6-4-2-1-3-5-6/h1-5,19H,(H,18,20)	BDOBMVIEWHZYDL	splash10-0002-0409000000-af50f6f859a031464809
79	1	1	1	1	InChI=1S/C36H62O11/c1-10-34(31-20(3)16-26(43-31)28-19(2)15-21(4)36(41,18-37)46-28)12-11-27(44-34)33(8)13-14-35(47-33)17-25(38)22(5)30(45-35)23(6)29(42-9)24(7)32(39)40/h19-31,37-38,41H,10-18H2,1-9H3,(H,39,40)	GAOZTHIDHYLHMS	splash10-014i-0000009000-804faad3ea2675612b12
80	1	1	1	1	InChI=1S/C10HF19O2/c11-2(12,1(30)31)3(13,14)4(15,16)5(17,18)6(19,20)7(21,22)8(23,24)9(25,26)10(27,28)29/h(H,30,31)	PCIUEQPBYFRTEM	splash10-014i-0260900000-a1b49344a19440758757
82	1	1	1	1	InChI=1S/C6H10N6/c7-4-10-5(8)12-6(11-4)9-3-1-2-3/h3H,1-2H2,(H5,7,8,9,10,11,12)	LVQDKIWDGQRHTE	splash10-014i-2900000000-40be1b7e35476a62fba1
84	1	1	1	1	InChI=1S/C4H7N3O/c1-7-2-3(8)6-4(7)5/h2H2,1H3,(H2,5,6,8)	DDRJAANPRJIHGJ	splash10-03di-1900000000-aee223895a050c685c6e
86	2	1	1	1	InChI=1S/C6H13N/c7-6-4-2-1-3-5-6/h6H,1-5,7H2	PAFZNILMFXTMIY	splash10-001i-9200000000-784fd5e818b551146b97
88	1	1	1	1	InChI=1S/C9H9N3O2/c1-14-9(13)12-8-10-6-4-2-3-5-7(6)11-8/h2-5H,1H3,(H2,10,11,12,13)	TWFZGCMQGLPBSX	splash10-03di-0900000000-8f8ad13c0f401efa32e1
93	1	1	1	1	InChI=1S/C9H17N5O/c1-5-10-6-11-7(13-8(15)12-6)14-9(2,3)4/h5H2,1-4H3,(H3,10,11,12,13,14,15)	OYTCZOJKXCTBHG	splash10-004i-2900000000-9201451876f18820e454
96	1	1	1	1	InChI=1S/C9H15NO3S/c1-6(5-14)8(11)10-4-2-3-7(10)9(12)13/h6-7,14H,2-5H2,1H3,(H,12,13)	FAKRSMQSSFJEIM	splash10-01b9-9720000000-8218e12ef8f7e988c312
97	1	1	1	1	InChI=1S/C13H12N4/c1-17-11-7-10(9-5-3-2-4-6-9)8-15-12(11)16-13(17)14/h2-8H,1H3,(H2,14,15,16)	UQVKZNNCIHJZLS	splash10-004i-0090000000-f3cfae76fa7ac8760463
98	1	1	1	1	InChI=1S/C19H19ClN2/c20-16-5-6-17-15(12-16)4-3-14-2-1-9-22-19(14)18(17)13-7-10-21-11-8-13/h1-2,5-6,9,12,21H,3-4,7-8,10-11H2	JAUOIFJMECXRGI	splash10-0bt9-0094000000-536b5a1d05f7479c2b04
102	2	1	2	NA	InChI=1S/C9H6N2O3/c12-10-6-5-9(11(13)14)7-3-1-2-4-8(7)10/h1-6H	YHQDZJICGQWFHK	splash10-0007-0900000000-d83c065897842726f4f9
103	1	1	2	NA	InChI=1S/C9H9NO/c10-9(11)7-6-8-4-2-1-3-5-8/h1-7H,(H2,10,11)	APEJMQOBVMLION	splash10-001i-0900000000-5d2635f7321c7340e422
105	1	1	1	1	InChI=1S/C23H27FN4O2/c1-15-18(23(29)28-10-3-2-4-21(28)25-15)9-13-27-11-7-16(8-12-27)22-19-6-5-17(24)14-20(19)30-26-22/h5-6,14,16H,2-4,7-13H2,1H3	RAPZEAPATHNIPO	splash10-0006-0900300000-2ca53f2d737c37046831
107	1	1	1	1	InChI=1S/C12H10O4S/c13-9-1-5-11(6-2-9)17(15,16)12-7-3-10(14)4-8-12/h1-8,13-14H	VPWNQTHUCYMVMZ	splash10-0pb9-1940000000-f799cb2cf1ed8b34837d
108	1	1	1	1	InChI=1S/C22H24ClN5O2/c23-15-6-7-20-18(14-15)25-22(30)28(20)16-8-12-26(13-9-16)10-3-11-27-19-5-2-1-4-17(19)24-21(27)29/h1-2,4-7,14,16H,3,8-13H2,(H,24,29)(H,25,30)	FGXWKSZFVQUSTL	splash10-004i-0900300000-877326ac38180c1229cd
110	1	1	1	1	InChI=1S/C21H27FO6/c1-18-6-5-12(24)7-11(18)3-4-13-14-8-15(25)21(28,17(27)10-23)19(14,2)9-16(26)20(13,18)22/h5-7,13-16,23,25-26,28H,3-4,8-10H2,1-2H3	GFNANZIMVAIWHM	splash10-05dj-1796000000-9f348b03b37624d18d74
111	1	2	1	1	InChI=1S/C21H21ClN4OS/c22-17-13-18-15(12-20(27)23-18)11-14(17)5-6-25-7-9-26(10-8-25)21-16-3-1-2-4-19(16)28-24-21/h1-4,11,13H,5-10,12H2,(H,23,27)	MVWVFYHBGMAFLY	splash10-01ox-0900400000-0a17dd0e237f50ba91c5
112	2	1	1	1	InChI=1S/C17H20N2S/c1-13(18(2)3)12-19-14-8-4-6-10-16(14)20-17-11-7-5-9-15(17)19/h4-11,13H,12H2,1-3H3	PWWVAXIEGOYWEE	splash10-000i-9220000000-9d761be1437f10dcc94b
113	2	1	1	1	InChI=1S/C6H5Cl2N/c7-5-2-1-4(9)3-6(5)8/h1-3H,9H2	SDYWXFYBZPNOFX	splash10-03di-0900000000-154761829b10b18c5700
114	1	1	1	1	InChI=1S/C14H14Cl2N2O/c1-2-7-19-14(9-18-6-5-17-10-18)12-4-3-11(15)8-13(12)16/h2-6,8,10,14H,1,7,9H2	PZBPKYOVPCNPJY	splash10-0002-1390000000-52ebd080d291525b80dd
115	1	NA	1	NA	InChI=1S/C28H27NO4S/c30-21-8-4-20(5-9-21)28-26(24-13-10-22(31)18-25(24)34-28)27(32)19-6-11-23(12-7-19)33-17-16-29-14-2-1-3-15-29/h4-13,18,30-31H,1-3,14-17H2	GZUITABIAKMVPG	splash10-0229-6600900000-ea14790ae9aed263379b
117	1	1	1	1	InChI=1S/C18H19NOS/c1-19-12-11-17(18-10-5-13-21-18)20-16-9-4-7-14-6-2-3-8-15(14)16/h2-10,13,17,19H,11-12H2,1H3	ZEUITGRIYCTCEM	splash10-0002-0590000000-894e0be7451e63140e89
118	1	1	1	1	InChI=1S/C22H24ClN3O/c1-25-13-4-5-18(12-14-25)26-22(27)20-7-3-2-6-19(20)21(24-26)15-16-8-10-17(23)11-9-16/h2-3,6-11,18H,4-5,12-15H2,1H3	MBUVEWMHONZEQD	splash10-03e9-2908000000-3d19ebb91515adce237b
120	2	1	2	NA	InChI=1S/C18H35NO/c1-16-14-19(15-17(2)20-16)18-12-10-8-6-4-3-5-7-9-11-13-18/h16-18H,3-15H2,1-2H3	JMXKCYUTURMERF	splash10-00lr-4490000000-13eeb8180c6d88351f71
121	1	1	1	1	InChI=1S/C11H13NO4/c1-11(2)15-8-6-4-5-7(9(8)16-11)14-10(13)12-3/h4-6H,1-3H3,(H,12,13)	XEGGRYVFLWGFHI	splash10-0aor-1900000000-a9609f640fae38178ab7
122	1	1	1	1	InChI=1S/C12H11ClN2O5S/c13-9-5-10(15-6-7-2-1-3-20-7)8(12(16)17)4-11(9)21(14,18)19/h1-5,15H,6H2,(H,16,17)(H2,14,18,19)	ZZUFCTLCJUWOSV	splash10-001i-9000000000-f6727b05eb8ee02a6e7c
123	1	1	1	1	InChI=1S/C6H12Cl3O4P/c7-1-4-11-14(10,12-5-2-8)13-6-3-9/h1-6H2	HQUQLFOMPYWACS	splash10-03l1-9460000000-e5c5522e7d9f46c519b0
124	1	1	1	1	InChI=1S/C17H19N5/c1-16(2,9-18)14-5-13(8-22-12-20-11-21-22)6-15(7-14)17(3,4)10-19/h5-7,11-12H,8H2,1-4H3	YBBLVLTVTVSKRW	splash10-004i-0090000000-8ccdc5fa9f18334eae92
125	1	1	1	1	InChI=1S/C10H10O/c1-9(11)7-8-10-5-3-2-4-6-10/h2-8H,1H3	BWHOZHOGCMHOBV	splash10-002b-0900000000-c9b5a6eed8a7aec0303a
128	1	1	1	1	InChI=1S/C12H10O2S/c13-15(14,11-7-3-1-4-8-11)12-9-5-2-6-10-12/h1-10H	KZTYYGOKRVBIMI	splash10-014m-9870000000-3dcd1382591f7017d96f
130	1	1	1	1	InChI=1S/C22H18N2/c1-3-7-18(8-4-1)19-11-13-21(14-12-19)22(24-16-15-23-17-24)20-9-5-2-6-10-20/h1-17,22H	OCAPBUJLXMYKEJ	splash10-0006-0190000000-e6d6c0b5fe503dddd253
132	1	2	1	1	InChI=1S/C22H17ClN2/c23-21-14-8-7-13-20(21)22(25-16-15-24-17-25,18-9-3-1-4-10-18)19-11-5-2-6-12-19/h1-17H	VNFPBHJOKIVQEB	splash10-00or-0391000000-e8d9d4c77703a87fdcd8
133	1	1	1	1	InChI=1S/C29H33ClN2O2/c1-31(2)27(33)29(24-9-5-3-6-10-24,25-11-7-4-8-12-25)19-22-32-20-17-28(34,18-21-32)23-13-15-26(30)16-14-23/h3-16,34H,17-22H2,1-2H3	RDOIQAHITMMDAJ	splash10-016r-0090300000-e11942e343a28799a5ab
134	1	1	1	1	InChI=1S/C10H15NO2S/c1-2-3-9-11-14(12,13)10-7-5-4-6-8-10/h4-8,11H,2-3,9H2,1H3	IPRJXAGUEGOFGG	splash10-052g-5900000000-5d23dc1ef544f9511251
137	1	NA	1	NA	InChI=1S/C21H25ClN2O3/c22-19-8-6-18(7-9-19)21(17-4-2-1-3-5-17)24-12-10-23(11-13-24)14-15-27-16-20(25)26/h1-9,21H,10-16H2,(H,25,26)	ZKLPARSLTMPFCP	splash10-0udi-0491000000-ac48bba9129fe5016c4b
139	1	1	1	1	InChI=1S/C14H16ClN3O/c1-11-5-3-6-12(2)14(11)18(13(19)9-15)10-17-8-4-7-16-17/h3-8H,9-10H2,1-2H3	STEPQTYSZVCJPV	splash10-001i-0940000000-9326198e06099730c78c
141	1	1	1	1	InChI=1S/C12H14O4/c1-3-15-11(13)9-7-5-6-8-10(9)12(14)16-4-2/h5-8H,3-4H2,1-2H3	FLKPEMZONWLCSK	splash10-0002-0900000000-adbdc25fa7d0fdb4f868
143	1	1	1	1	InChI=1S/C23H32O6/c1-13(24)29-12-19(27)23(28)9-7-17-16-5-4-14-10-15(25)6-8-21(14,2)20(16)18(26)11-22(17,23)3/h10,16-18,20,26,28H,4-9,11-12H2,1-3H3	ALEXXDVDDISNDU	splash10-0a4i-1952400000-d603eddb030c054321a8
144	1	1	1	1	InChI=1S/C14H31NO/c1-4-5-6-7-8-9-10-11-12-13-14-15(2,3)16/h4-14H2,1-3H3	SYELZBGXAIXKHU	splash10-053r-5090000000-aa2a283929dbfc2371fa
145	1	2	1	1	InChI=1S/C22H23ClN6O/c1-2-3-8-20-24-21(23)19(14-30)29(20)13-15-9-11-16(12-10-15)17-6-4-5-7-18(17)22-25-27-28-26-22/h4-7,9-12,30H,2-3,8,13-14H2,1H3,(H,25,26,27,28)	PSIFNNKUMBGKDQ	splash10-0a4i-0591300000-32a922edf20b3eb76950
146	1	1	1	1	InChI=1S/C13H24N4O3S/c1-6-8-9-11-10(3)15-13(14-7-2)16-12(11)20-21(18,19)17(4)5/h6-9H2,1-5H3,(H,14,15,16)	DSKJPMWIHSOYEA	splash10-014i-0749000000-8723fc88e6a20dfd25d8
148	1	1	1	1	InChI=1S/C17H20O6/c1-9(5-7-13(18)19)4-6-11-15(20)14-12(8-23-17(14)21)10(2)16(11)22-3/h4,20H,5-8H2,1-3H3,(H,18,19)	HPNSFSBZBAHARI	splash10-0a4i-0294000000-31d6abb5cfcd65770f2c
150	1	1	1	1	InChI=1S/C26H29NO/c1-4-25(21-11-7-5-8-12-21)26(22-13-9-6-10-14-22)23-15-17-24(18-16-23)28-20-19-27(2)3/h5-18H,4,19-20H2,1-3H3	NKANXQFJJICGDU	splash10-00di-9006000000-8443975759913521d9cd
151	1	1	1	1	InChI=1S/C16H16ClNO2S/c1-20-16(19)15(12-4-2-3-5-13(12)17)18-8-6-14-11(10-18)7-9-21-14/h2-5,7,9,15H,6,8,10H2,1H3	GKTWGGQPFAXNFI	splash10-0230-0935000000-88f82034b7c68c075892
152	1	1	1	1	InChI=1S/C13H18O5S/c1-5-16-12-13(2,3)10-8-9(18-19(4,14)15)6-7-11(10)17-12/h6-8,12H,5H2,1-4H3	IRCMYGHHKLLGHV	splash10-00di-0900000000-725a33edc1b458d7feca
155	2	1	1	1	InChI=1S/C20H26O2/c1-3-20(22)11-9-18-17-6-4-13-12-14(21)5-7-15(13)16(17)8-10-19(18,20)2/h1,12,15-18,22H,4-11H2,2H3	VIKNJXKGJWUCNN	splash10-0002-2980000000-df89e74e56f790c12ed4
156	1	1	1	1	InChI=1S/C24H20N6O3/c1-2-33-24-25-20-9-5-8-19(23(31)32)21(20)30(24)14-15-10-12-16(13-11-15)17-6-3-4-7-18(17)22-26-28-29-27-22/h3-13H,2,14H2,1H3,(H,31,32)(H,26,27,28,29)	HTQMVQVXFRQIKW	splash10-03di-0692200000-2d47b15f47b41bdbebed
157	1	1	2	NA	InChI=1S/C11H15NO2/c1-4-14-11(13)9-5-7-10(8-6-9)12(2)3/h5-8H,4H2,1-3H3	FZUGPQWGEGAKET	splash10-0006-0900000000-ca24e244d927cc3de0a5
158	1	1	1	1	InChI=1S/C10H15O3PS2/c1-8-7-9(5-6-10(8)16-4)13-14(15,11-2)12-3/h5-7H,1-4H3	PNVJTZOFSHSLTO	splash10-001i-0290000000-9da11dc2725fc111b8c4
160	6	1	2	NA	InChI=1S/C14H11N/c1-3-7-13-11(5-1)9-10-12-6-2-4-8-14(12)15-13/h1-10,15H	LCGTWRLJTMHIQZ	splash10-0006-0900000000-9081215cb062dce7303d
162	9	9	1	NA	InChI=1S/C14H10O/c15-14-12-7-3-1-5-10(12)9-11-6-2-4-8-13(11)14/h1-8H,9H2	RJGDLRCDCYRQOQ	splash10-0002-0900000000-9128dfbdfe1141dbaf95
163	1	1	1	1	InChI=1S/C14H17NO2/c1-4-15(5-2)11-6-7-12-10(3)8-14(16)17-13(12)9-11/h6-9H,4-5H2,1-3H3	AFYCEAFSNDLKSX	splash10-0f89-0290000000-c1fd0522c4c74d2892d4
165	1	1	1	1	InChI=1S/C24H30O3/c1-22-6-3-12(25)9-17(22)13-10-14(13)20-16(22)4-7-23(2)21(20)15-11-18(15)24(23)8-5-19(26)27-24/h9,13-16,18,20-21H,3-8,10-11H2,1-2H3	METQSPRSQINEEU	splash10-014i-4927000000-359623571b311466b817
168	1	3	1	1	InChI=1S/C10H12ClNO2/c1-7(2)14-10(13)12-9-5-3-4-8(11)6-9/h3-7H,1-2H3,(H,12,13)	CWJSHJJYOPWUGX	splash10-0597-9700000000-e996b4092445d0a0323e
169	1	1	1	1	InChI=1S/C14H18ClN3O2/c1-14(2,3)12(19)13(18-9-16-8-17-18)20-11-6-4-10(15)5-7-11/h4-9,12-13,19H,1-3H3	BAZVSMNPJJMILC	splash10-00di-9000000000-b8301dde02116d676f10
170	1	1	1	1	InChI=1S/C18H20N2O6/c1-5-26-18(22)15-11(3)19-10(2)14(17(21)25-4)16(15)12-7-6-8-13(9-12)20(23)24/h6-9,16,19H,5H2,1-4H3	PVHUJELLJLJGLN	splash10-016r-0159000000-4e10a6643ba97ab23a0f
172	4	1	1	1	InChI=1S/C21H28O2/c1-3-20-11-9-17-16-8-6-15(22)13-14(16)5-7-18(17)19(20)10-12-21(20,23)4-2/h2,13,16-19,23H,3,5-12H2,1H3	WWYNJERNGUHSAO	splash10-03di-2924000000-eb357f64cb0652555ccb
174	1	1	1	1	InChI=1S/C22H27ClO3/c1-11(24)22(26)7-5-14-12-9-18(23)17-10-19(25)13-8-16(13)21(17,3)15(12)4-6-20(14,22)2/h9-10,12-16,26H,4-8H2,1-3H3	DUSHUSLJJMDGTE	splash10-004i-1569000000-a0ff13be629506ff86a3
176	1	1	1	1	InChI=1S/C24H29N5O3/c1-4-5-10-21(30)29(22(16(2)3)24(31)32)15-17-11-13-18(14-12-17)19-8-6-7-9-20(19)23-25-27-28-26-23/h6-9,11-14,16,22H,4-5,10,15H2,1-3H3,(H,31,32)(H,25,26,27,28)	ACWBQPMHZXGDFX	splash10-0a4u-0391100000-8997765a9ed3c9424c07
177	1	1	1	1	InChI=1S/C21H16ClFN4O5/c1-28-26-18(21-27-30-11-10-29-21)13-6-2-4-8-15(13)31-19-17(23)20(25-12-24-19)32-16-9-5-3-7-14(16)22/h2-9,12H,10-11H2,1H3	UFEODZBUAFNAEU	splash10-0570-1921700000-748c739c23362939c457
179	1	1	1	1	InChI=1S/C14H9ClF2N2O2/c15-8-4-6-9(7-5-8)18-14(21)19-13(20)12-10(16)2-1-3-11(12)17/h1-7H,(H2,18,19,20,21)	QQQYTWIFVNKMRW	splash10-0a4i-0900000000-e2755cab4c400036ab0e
183	2	1	2	NA	InChI=1S/C21H28O2/c1-13(22)17-6-7-18-16-5-4-14-12-15(23)8-10-20(14,2)19(16)9-11-21(17,18)3/h4-5,12,16-19H,6-11H2,1-3H3	JGMOKGBVKVMRFX	splash10-03di-2966000000-979f386c9d37c0f83d8c
184	14	1	2	NA	InChI=1S/C22H32O3/c1-13-11-16-17(20(3)8-5-15(24)12-19(13)20)6-9-21(4)18(16)7-10-22(21,25)14(2)23/h12-13,16-18,25H,5-11H2,1-4H3	FRQMUZJSZHZSGN	splash10-006t-3916000000-f1b704b4b765820320e8
185	1	2	1	1	InChI=1S/C23H28ClN3O5S/c1-32-21-12-9-17(24)15-20(21)22(28)25-14-13-16-7-10-19(11-8-16)33(30,31)27-23(29)26-18-5-3-2-4-6-18/h7-12,15,18H,2-6,13-14H2,1H3,(H,25,28)(H2,26,27,29)	ZNNLBTZKUZBEKO	splash10-014i-0906000000-4ed189ce2c190cc04470
186	1	1	1	1	InChI=1S/C11H20N3O3PS/c1-6-14(7-2)11-12-9(3)8-10(13-11)17-18(19,15-4)16-5/h8H,6-7H2,1-5H3	QHOQHJPRIBSPCY	splash10-0a4i-1819000000-888949daea8237727973
187	1	1	1	1	InChI=1S/C17H19NO4/c1-2-20-17(19)18-12-13-21-14-8-10-16(11-9-14)22-15-6-4-3-5-7-15/h3-11H,2,12-13H2,1H3,(H,18,19)	HJUFTIJOISQSKQ	splash10-000i-9410000000-358c1eb9b95e46c3a62b
189	1	2	1	1	InChI=1S/C18H16F3NO4/c1-24-11-14(17(23)25-2)13-7-4-3-6-12(13)10-26-16-9-5-8-15(22-16)18(19,20)21/h3-9,11H,10H2,1-2H3	IBSNKSODLGJUMQ	splash10-0002-0920000000-66075974ea9aa8d35cab
190	1	1	1	1	InChI=1S/C33H35FN2O5/c1-21(2)31-30(33(41)35-25-11-7-4-8-12-25)29(22-9-5-3-6-10-22)32(23-13-15-24(34)16-14-23)36(31)18-17-26(37)19-27(38)20-28(39)40/h3-16,21,26-27,37-38H,17-20H2,1-2H3,(H,35,41)(H,39,40)	XUKUURHRXDUEBC	splash10-0f6x-0092420000-fb2c084ecdd5af8f6f7b
191	1	1	1	1	InChI=1S/C24H34O4/c1-14-12-18-19(22(4)9-6-17(27)13-21(14)22)7-10-23(5)20(18)8-11-24(23,15(2)25)28-16(3)26/h13-14,18-20H,6-12H2,1-5H3	PSGAAPLEWMOORI	splash10-009i-2947000000-2c9190ea372fd54323e9
192	1	1	1	1	InChI=1S/C24H34N4O5S/c1-4-21-17(3)15-28(22(21)29)24(31)25-14-13-18-7-11-20(12-8-18)34(32,33)27-23(30)26-19-9-5-16(2)6-10-19/h7-8,11-12,16,19H,4-6,9-10,13-15H2,1-3H3,(H,25,31)(H2,26,27,30)	WIGIZIANZCJQQY	splash10-0fb9-0904000000-d6963d3854c74729a002
194	1	1	1	1	InChI=1S/C12H14Cl3O4P/c1-3-17-20(16,18-4-2)19-12(8-13)10-6-5-9(14)7-11(10)15/h5-8H,3-4H2,1-2H3	FSAVDKDHPDSCTO	splash10-052b-5921000000-ca673e01864845cb768e
195	1	1	1	1	InChI=1S/C14H20N3O5PS/c1-5-19-14(18)11-9-17-12(15-10(11)4)8-13(16-17)22-23(24,20-6-2)21-7-3/h8-9H,5-7H2,1-4H3	JOOMJVFZQRQWKR	splash10-00di-0987000000-a6c1dca59fde3a139f0d
201	1	1	1	1	InChI=1S/C20H21ClO4/c1-13(2)24-19(23)20(3,4)25-17-11-7-15(8-12-17)18(22)14-5-9-16(21)10-6-14/h5-13H,1-4H3	YMTINGFKWWXKFG	splash10-0019-0941000000-27e0cd2c4e952b499a9a
202	1	1	1	1	InChI=1S/C13H19N3O4/c1-5-10(6-2)14-12-11(15(17)18)7-8(3)9(4)13(12)16(19)20/h7,10,14H,5-6H2,1-4H3	CHIFOSRWCNZCFN	splash10-03fr-2980000000-71d5b5ce1d194570b4a3
203	1	1	1	1	InChI=1S/C9H22O4P2S4/c1-5-10-14(16,11-6-2)18-9-19-15(17,12-7-3)13-8-4/h5-9H2,1-4H3	RIZMRRKBZQXFOY	splash10-01vn-0900000000-ec58bd8bbff6a945898d
206	1	1	1	1	InChI=1S/C21H11ClF6N2O3/c22-12-8-10(21(26,27)28)4-7-17(12)33-11-5-6-16(15(25)9-11)29-20(32)30-19(31)18-13(23)2-1-3-14(18)24/h1-9H,(H2,29,30,31,32)	RYLHNOVXKPXDIP	splash10-0a4l-0900000000-8c2ce8abb31941acfef3
207	3	1	2	NA	InChI=1S/C20H30O2/c1-13(2)14-6-8-16-15(12-14)7-9-17-19(16,3)10-5-11-20(17,4)18(21)22/h7,12-13,16-17H,5-6,8-11H2,1-4H3,(H,21,22)	RSWGJHLUYNHPMX	splash10-0kmi-2912000000-40590a8fa4518924c910
208	1	1	1	1	InChI=1S/C29H53NO5/c1-5-7-9-11-12-13-14-15-16-18-24(34-29(33)26(30-22-31)20-23(3)4)21-27-25(28(32)35-27)19-17-10-8-6-2/h22-27H,5-21H2,1-4H3,(H,30,31)	AHLBNYSZXLDEJQ	splash10-02t9-8904000000-fc005bdc0b16cd7dc7e8
Consensus result*: NA mean SF-Matching and CSI:FingerID did not have the same result for the spectrum. >1 mean the consensus is not correct.

## Sheet: Database=ChEMBL
SpecNo	CFM-ID	CSI:FingerID	SF-Matching	Consensus result*	InChI	InChIKey	Splash
1	11	1	4	NA	InChI=1S/C10H9NO3S/c11-10-3-1-2-7-6-8(15(12,13)14)4-5-9(7)10/h1-6H,11H2,(H,12,13,14)	UWPJYQYRSWYIGZ	splash10-00di-0190000000-516644fdcace34d81659
4	1	6	2	>1	InChI=1S/C6H3Cl2NO2/c7-3-1-2-4(8)9-5(3)6(10)11/h1-2H,(H,10,11)	HUBANNPOLNYSAD	splash10-0002-0900000000-542e27365dbeade6ae34
5	5	1	1	1	InChI=1S/C9H7N7O2S/c1-15-4-14-7(16(17)18)9(15)19-8-5-6(11-2-10-5)12-3-13-8/h2-4H,1H3,(H,10,11,12,13)	LMEKQMALGUDUQG	splash10-004i-0390000000-0d11d23373539cfb283c
6	6	1	1	1	InChI=1S/C9H9NO4/c1-5(11)10-6-2-3-8(12)7(4-6)9(13)14/h2-4,12H,1H3,(H,10,11)(H,13,14)	GEFDRROBUCULOD	splash10-0udi-0900000000-1e2f1bce4213b28a08b1
7	3	1	6	NA	InChI=1S/C9H15NO3S/c1-6(5-14)8(11)10-4-2-3-7(10)9(12)13/h6-7,14H,2-5H2,1H3,(H,12,13)	FAKRSMQSSFJEIM	splash10-001i-0910000000-8797427ebbfead8313f9
8	1	1	1	1	InChI=1S/C16H16O9/c1-6-4-10(17)24-9-5-7(2-3-8(6)9)23-16-13(20)11(18)12(19)14(25-16)15(21)22/h2-5,11-14,16,18-20H,1H3,(H,21,22)	ARQXEQLMMNGFDU	splash10-004i-0901000000-d8348c023cec1e45f249
9	1	4	1	1	InChI=1S/C6H8ClN5O2S/c1-8-6(11-12(13)14)10-3-4-2-9-5(7)15-4/h2H,3H2,1H3,(H2,8,10,11)	PGOOBECODWQEAB	splash10-014j-0930000000-6ac1af4e98bf8f7a4d2b
11	1	44	1	1	InChI=1S/C13H12F2N6O/c14-10-1-2-11(12(15)3-10)13(22,4-20-8-16-6-18-20)5-21-9-17-7-19-21/h1-3,6-9,22H,4-5H2	RFHAOTPXVQNOHP	splash10-0006-0900000000-224c620bb2943c3558aa
12	9	1	1	1	InChI=1S/C19H24N2O3/c1-13(7-8-14-5-3-2-4-6-14)21-12-18(23)15-9-10-17(22)16(11-15)19(20)24/h2-6,9-11,13,18,21-23H,7-8,12H2,1H3,(H2,20,24)	SGUAFYQXFOLMHL	splash10-004i-0319000000-cd3fa186952809ae3558
13	1	1	5	NA	InChI=1S/C20H22N8O6/c1-28(8-12-18(32)26-16-14(23-12)15(21)25-20(22)27-16)10-4-2-9(3-5-10)17(31)24-11(19(33)34)6-7-13(29)30/h2-5,11H,6-8H2,1H3,(H,24,31)(H,29,30)(H,33,34)(H5,21,22,25,26,27,32)	HODZDDDNGRLGSI	splash10-014l-0722900000-d89277c9a7711e508c79
14	1	4	1	1	InChI=1S/C10H9FO3/c11-8-3-1-7(2-4-8)9(12)5-6-10(13)14/h1-4H,5-6H2,(H,13,14)	WUYWHIAAQYQKPP	splash10-0udi-0900000000-ef6a81d4a0d938863094
15	18	1	1	1	InChI=1S/C12H13N3O4S/c1-8-7-12(14-19-8)15-20(17,18)11-5-3-10(4-6-11)13-9(2)16/h3-7H,1-2H3,(H,13,16)(H,14,15)	GXPIUNZCALHVBA	splash10-000t-0910000000-3576ca5ec77ab87354ec
16	2	NA	1	NA	InChI=1S/C22H24ClN5O2/c23-15-6-7-20-18(14-15)25-22(30)28(20)16-8-12-26(13-9-16)10-3-11-27-19-5-2-1-4-17(19)24-21(27)29/h1-2,4-7,14,16H,3,8-13H2,(H,24,29)(H,25,30)	FGXWKSZFVQUSTL	splash10-00xr-0700900000-fbaf0980af220c88125f
17	7	1	1	1	InChI=1S/C12H14N4O4S/c1-19-11-7-10(14-12(15-11)20-2)16-21(17,18)9-5-3-8(13)4-6-9/h3-7H,13H2,1-2H3,(H,14,15,16)	ZZORFUFYDOWNEF	splash10-0a4i-0009000000-6a816a27b2d84825241f
18	1	1	1	1	InChI=1S/C10H8O6S/c1-6-4-10(11)15-9-5-7(2-3-8(6)9)16-17(12,13)14/h2-5H,1H3,(H,12,13,14)	FUYLLJCBCKRIAL	splash10-004i-0910000000-40c2d0c66e551f426494
19	1	289	1	1	InChI=1S/C17H19N3O3S/c1-10-8-18-15(11(2)16(10)23-4)9-24(21)17-19-13-6-5-12(22-3)7-14(13)20-17/h5-8H,9H2,1-4H3,(H,19,20)	SUBDBMMJDZJVOS	splash10-002f-0900000000-412912cbbcdbd1b34699
21	1	1	1	1	InChI=1S/C20H28N2O5/c1-3-27-20(26)16(12-11-15-8-5-4-6-9-15)21-14(2)18(23)22-13-7-10-17(22)19(24)25/h4-6,8-9,14,16-17,21H,3,7,10-13H2,1-2H3,(H,24,25)	GBXSMTUPTTWBMN	splash10-004i-0809000000-0e192d1573028e60641c
22	2	3	1	1	InChI=1S/C6H5BrO/c7-5-1-3-6(8)4-2-5/h1-4,8H	GZFGOTFRPZRKDS	splash10-00di-0900000000-dc052e1db76d1c94a81f
23	5	1	10	NA	InChI=1S/C15H12N2O2/c16-15(19)17-12-7-3-1-5-10(12)9-14(18)11-6-2-4-8-13(11)17/h1-8H,9H2,(H2,16,19)	CTRLABGOLIVAIY	splash10-0pb9-0090000000-46d01e1171f998679d03
24	4	1	4	NA	InChI=1S/C23H32N6O4S/c1-5-8-20-24-16(4)21-23(30)25-22(26-29(20)21)18-15-17(9-10-19(18)33-7-3)34(31,32)28-13-11-27(6-2)12-14-28/h9-10,15H,5-8,11-14H2,1-4H3,(H,25,26,30)	SECKRCOLJRRGGV	splash10-000i-0040900000-a78a646244f2fb1f6276
25	6	NA	2	NA	InChI=1S/C28H27NO4S/c30-21-8-4-20(5-9-21)28-26(24-13-10-22(31)18-25(24)34-28)27(32)19-6-11-23(12-7-19)33-17-16-29-14-2-1-3-15-29/h4-13,18,30-31H,1-3,14-17H2	GZUITABIAKMVPG	splash10-0229-0035900000-dcf0b4afb1abd2691c7c
26	1	4	1	1	InChI=1S/C8H8BrNO/c1-6(11)10-8-4-2-7(9)3-5-8/h2-5H,1H3,(H,10,11)	MSLICLMCQYQNPK	splash10-03di-0390000000-0e68656b64556f063fbc
27	13	1	1	1	InChI=1S/C13H10O5/c14-7-1-3-9(11(16)5-7)13(18)10-4-2-8(15)6-12(10)17/h1-6,14-17H	WXNRYSGJLQFHBR	splash10-000j-0950000000-24d74787355c294d52a4
28	4	1	1	1	InChI=1S/C9H10O3/c1-2-12-9(11)7-3-5-8(10)6-4-7/h3-6,10H,2H2,1H3	NUVBSKCKDOMJSU	splash10-014r-0900000000-3eb9e5cfcd05f833bb11
29	3	3	3	>1	InChI=1S/C6H5IO/c7-5-1-3-6(8)4-2-5/h1-4,8H	VSMDINRNYYEDRN	splash10-004i-0930000000-5df6d821adc32e252b27
30	3	38	1	1	InChI=1S/C16H13N3O3/c1-22-16(21)19-15-17-12-8-7-11(9-13(12)18-15)14(20)10-5-3-2-4-6-10/h2-9H,1H3,(H2,17,18,19,21)	OPXLLQIJSORQAM	splash10-03di-0090000000-85dd5a77b566811c09d7
31	2	4	1	1	InChI=1S/C6H4Cl2O/c7-4-1-2-6(9)5(8)3-4/h1-3,9H	HFZWRUODUSTPEG	splash10-03di-0900000000-94ffb74b937db7fcfcaa
32	4	1	1	1	InChI=1S/C9H9NOS2/c1-2-11-6-3-4-7-8(5-6)13-9(12)10-7/h3-5H,2H2,1H3,(H,10,12)	HOASVNMVYBSLSU	splash10-001i-0910000000-d84ce7635556b7973cef
33	3	5	1	1	InChI=1S/C12H10O2S/c13-9-1-5-11(6-2-9)15-12-7-3-10(14)4-8-12/h1-8,13-14H	VWGKEVWFBOUAND	splash10-00xr-0970000000-fd2572a99f3f0dc92647
34	1	1	1	1	InChI=1S/C24H30O8/c1-24-9-8-14-13-5-3-12(10-11(13)2-4-15(14)16(24)6-7-17(24)25)31-23-20(28)18(26)19(27)21(32-23)22(29)30/h3,5,10,14-16,18-21,23,26-28H,2,4,6-9H2,1H3,(H,29,30)	FJAZVHYPASAQKM	splash10-00kb-0150900000-78a9ec4beb4fe22a8735
35	6	1	1	1	InChI=1S/C10H12O3/c1-2-7-13-10(12)8-3-5-9(11)6-4-8/h3-6,11H,2,7H2,1H3	QELSKZZBTMNZEB	splash10-004i-0900000000-a528bf6bd610eaa4d56d
36	58	60	1	1	InChI=1S/C15H18N4O7S/c1-4-9-26-14-16-19(15(22)18(14)2)13(21)17-27(23,24)11-8-6-5-7-10(11)12(20)25-3/h5-8H,4,9H2,1-3H3,(H,17,21)	JTHMVYBOQLDDIY	splash10-03di-0900000000-bc16703a4b82b4f932ab
37	6	6	1	1	InChI=1S/C8H6Cl2O3/c9-5-1-2-7(6(10)3-5)13-4-8(11)12/h1-3H,4H2,(H,11,12)	OVSKIKFHRZPJSS	splash10-03di-0900000000-6e3b873d7e2075a6278c
38	1	1	1	1	InChI=1S/C33H30N4O2/c1-4-9-30-35-31-21(2)18-24(32-34-27-12-7-8-13-28(27)36(32)3)19-29(31)37(30)20-22-14-16-23(17-15-22)25-10-5-6-11-26(25)33(38)39/h5-8,10-19H,4,9,20H2,1-3H3,(H,38,39)	RMMXLENWKUUMAY	splash10-01p9-0093450000-1dd7fd500cf0b3c0dc32
40	2	NA	1	NA	InChI=1S/C9H9ClO3/c1-6-4-7(10)2-3-8(6)13-5-9(11)12/h2-4H,5H2,1H3,(H,11,12)	WHKUVVPPKQRRBV	splash10-0006-0900000000-317245194cfbfd9f6a04
41	106	1	1	1	InChI=1S/C15H12O4/c16-14(17)12-8-4-5-9-13(12)15(18)19-10-11-6-2-1-3-7-11/h1-9H,10H2,(H,16,17)	XIKIUQUXDNHBFR	splash10-0a59-0970000000-fa1c2407813f2b87e224
42	1	1	2	>1	InChI=1S/C6H4Br2O/c7-4-1-2-6(9)5(8)3-4/h1-3,9H	FAXWFCTVSHEODL	splash10-0002-0090000000-b6a35a6269602c894685
43	4	32	2	NA	InChI=1S/C14H8O3/c15-8-5-6-11-12(7-8)14(17)10-4-2-1-3-9(10)13(11)16/h1-7,15H	GCDBEYOJCZLKMC	splash10-00di-0090000000-e9f4aab08e68cbe75597
44	2	1	4	NA	InChI=1S/C23H36O7/c1-4-13(2)23(29)30-20-11-17(25)9-15-6-5-14(3)19(22(15)20)8-7-16(24)10-18(26)12-21(27)28/h5-6,9,13-14,16-20,22,24-26H,4,7-8,10-12H2,1-3H3,(H,27,28)	TUZYXOIXSAXUGO	splash10-00di-0607900000-e57e263ad3f74bfda195
45	3	2	2	NA	InChI=1S/C14H8O4/c15-10-6-5-9-11(14(10)18)13(17)8-4-2-1-3-7(8)12(9)16/h1-6,15,18H	RGCKGOZRHPZPFP	splash10-000i-0090000000-2e1af3fb26b31d5b8b16
46	13	1	1	1	InChI=1S/C15H10O2/c16-15(17)14-12-7-3-1-5-10(12)9-11-6-2-4-8-13(11)14/h1-9H,(H,16,17)	XGWFJBFNAQHLEF	splash10-004i-0920000000-74d6774211ae2552ee49
47	17	1	1	1	InChI=1S/C12H11O4P/c13-17(14,15-11-7-3-1-4-8-11)16-12-9-5-2-6-10-12/h1-10H,(H,13,14)	ASMQGLCHMVWBQR	splash10-0002-0090000000-1b8aa54c2722adaf977e
48	1	1	1	1	InChI=1S/C15H11I4NO4/c16-8-4-7(5-9(17)13(8)21)24-14-10(18)1-6(2-11(14)19)3-12(20)15(22)23/h1-2,4-5,12,21H,3,20H2,(H,22,23)	XUIIKFGFIJCVMT	splash10-004i-0900000000-6e0a640216afcce0837e
49	2	1	1	1	InChI=1S/C9H8Cl2O3/c1-5(9(12)13)14-8-3-2-6(10)4-7(8)11/h2-5H,1H3,(H,12,13)	MZHCENGPTKEIGP	splash10-03di-0900000000-c667dcc3884ba18db470
50	2	1	1	1	InChI=1S/C24H20N6O3/c1-2-33-24-25-20-9-5-8-19(23(31)32)21(20)30(24)14-15-10-12-16(13-11-15)17-6-3-4-7-18(17)22-26-28-29-27-22/h3-13H,2,14H2,1H3,(H,31,32)(H,26,27,28,29)	HTQMVQVXFRQIKW	splash10-053i-0829800000-75336f6b69959f06951d
51	6	6	1	1	InChI=1S/C11H11F3N2O3/c1-6(2)10(17)15-7-3-4-9(16(18)19)8(5-7)11(12,13)14/h3-6H,1-2H3,(H,15,17)	MKXKFYHWDHIYRV	splash10-004i-0090000000-983edf51e9c479db69a5
52	2	9	1	1	InChI=1S/C13H11Cl2NO2/c1-12-6-13(12,2)11(18)16(10(12)17)9-4-7(14)3-8(15)5-9/h3-5H,6H2,1-2H3	QXJKBPAVAHBARF	splash10-001i-0090000000-2d2ed954680ad1cd59a0
53	21	1	1	1	InChI=1S/C18H20N2O6/c1-5-26-18(22)15-11(3)19-10(2)14(17(21)25-4)16(15)12-7-6-8-13(9-12)20(23)24/h6-9,16,19H,5H2,1-4H3	PVHUJELLJLJGLN	splash10-0ab9-2539000000-3d9a9111a145f234fc24
54	5	1	1	1	InChI=1S/C14H8O5/c15-8-5-9(16)14(19)11-10(8)12(17)6-3-1-2-4-7(6)13(11)18/h1-5,15-16,19H	BBNQQADTFFCFGB	splash10-0a4i-0090000000-fdf6f240d32f873d58bb
55	1	14	1	1	InChI=1S/C14H9ClF2N2O2/c15-8-4-6-9(7-5-8)18-14(21)19-13(20)12-10(16)2-1-3-11(12)17/h1-7H,(H2,18,19,20,21)	QQQYTWIFVNKMRW	splash10-0a4r-0962000000-d51ae063ca121dd27bda
56	3	NA	1	NA	InChI=1S/C17H14F3N3O2S/c1-11-2-4-12(5-3-11)15-10-16(17(18,19)20)22-23(15)13-6-8-14(9-7-13)26(21,24)25/h2-10H,1H3,(H2,21,24,25)	RZEKVGVHFLEQIL	splash10-001i-0029000000-1a5ed66ff895eeb127ce
57	1	1	5	NA	InChI=1S/C27H29N5O6S/c1-27(2,3)18-10-12-19(13-11-18)39(34,35)32-23-22(38-21-9-6-5-8-20(21)36-4)26(37-17-16-33)31-25(30-23)24-28-14-7-15-29-24/h5-15,33H,16-17H2,1-4H3,(H,30,31,32)	GJPICJJJRGTNOD	splash10-0udj-0810090000-b97444dff91ec725276d
59	1	144	1	1	InChI=1S/C18H22O5S/c1-18-9-8-14-13-5-3-12(23-24(20,21)22)10-11(13)2-4-15(14)16(18)6-7-17(18)19/h3,5,10,14-16H,2,4,6-9H2,1H3,(H,20,21,22)	JKKFKPJIXZFSSB	splash10-00kb-0059000000-48af526a23f581a19f0a
60	1	27	1	1	InChI=1S/C14H11Cl2NO2/c15-10-5-3-6-11(16)14(10)17-12-7-2-1-4-9(12)8-13(18)19/h1-7,17H,8H2,(H,18,19)	DCOPUUMXTXDBNB	splash10-0udi-0090000000-659ebbc59b4a39d35b04
61	3	9	1	1	InChI=1S/C23H28ClN3O5S/c1-32-21-12-9-17(24)15-20(21)22(28)25-14-13-16-7-10-19(11-8-16)33(30,31)27-23(29)26-18-5-3-2-4-6-18/h7-12,15,18H,2-6,13-14H2,1H3,(H,25,28)(H2,26,27,29)	ZNNLBTZKUZBEKO	splash10-00dl-0901300000-a19ba3565aec1b9acb36
62	5	NA	1	NA	InChI=1S/C19H16ClNO4/c1-11-15(10-18(22)23)16-9-14(25-2)7-8-17(16)21(11)19(24)12-3-5-13(20)6-4-12/h3-9H,10H2,1-2H3,(H,22,23)	CGIGDMFJXJATDK	splash10-08gi-0195000000-7ea82149ddaa783e01df
63	1	NA	1	NA	InChI=1S/C33H35FN2O5/c1-21(2)31-30(33(41)35-25-11-7-4-8-12-25)29(22-9-5-3-6-10-22)32(23-13-15-24(34)16-14-23)36(31)18-17-26(37)19-27(38)20-28(39)40/h3-16,21,26-27,37-38H,17-20H2,1-2H3,(H,35,41)(H,39,40)	XUKUURHRXDUEBC	splash10-0a6s-1085190000-9e43612012842effca5a
65	1	1	1	1	InChI=1S/C24H34N4O5S/c1-4-21-17(3)15-28(22(21)29)24(31)25-14-13-18-7-11-20(12-8-18)34(32,33)27-23(30)26-19-9-5-16(2)6-10-19/h7-8,11-12,16,19H,4-6,9-10,13-15H2,1-3H3,(H,25,31)(H2,26,27,30)	WIGIZIANZCJQQY	splash10-004i-0092300000-285644d8691c9bbbb3c1
67	1	4	1	1	InChI=1S/C6HF11O2/c7-2(8,1(18)19)3(9,10)4(11,12)5(13,14)6(15,16)17/h(H,18,19)	PXUULQAPEKKVAH	splash10-014i-0090000000-374fc5d00ce5c363c2bc
68	1	2	1	1	InChI=1S/C8HCl3N2O/c9-5-3(1-12)6(10)7(11)8(14)4(5)2-13/h14H	MDQKYGOECVSPIW	splash10-0006-0090000000-d6e8679cb776e852c92f
69	2	4	1	1	InChI=1S/C13H9Cl3N2O/c14-8-1-3-9(4-2-8)17-13(19)18-10-5-6-11(15)12(16)7-10/h1-7H,(H2,17,18,19)	ICUTUKXCWQYESQ	splash10-0a4i-0900000000-68ed903c2c78b374365e
70	1	1	1	1	InChI=1S/C16H12N2O4S/c19-15-10-5-11-3-1-2-4-14(11)16(15)18-17-12-6-8-13(9-7-12)23(20,21)22/h1-10,19H,(H,20,21,22)	RDUJRVXKAIVTDH	splash10-00b9-1809000000-fcdf5c6f78bbc29f643a
71	1	1	1	1	InChI=1S/C15H12Br4O2/c1-15(2,7-3-9(16)13(20)10(17)4-7)8-5-11(18)14(21)12(19)6-8/h3-6,20-21H,1-2H3	VEORPZCZECFIRK	splash10-000i-0000090000-603ff79c73346c2e7b37
72	1	2	1	1	InChI=1S/C8H2F17NO2S/c9-1(10,3(13,14)5(17,18)7(21,22)23)2(11,12)4(15,16)6(19,20)8(24,25)29(26,27)28/h(H2,26,27,28)	RRRXPPIDPYTNJG	splash10-0002-0000900000-7c1b31a19a83d0f8f666
73	1	1	1	1	InChI=1S/C6HBr5O/c7-1-2(8)4(10)6(12)5(11)3(1)9/h12H	SVHOVVJFOWGYJO	splash10-001i-0000900000-27290b141d9307c8cb01
74	1	19	1	1	InChI=1S/C21H11ClF6N2O3/c22-12-8-10(21(26,27)28)4-7-17(12)33-11-5-6-16(15(25)9-11)29-20(32)30-19(31)18-13(23)2-1-3-14(18)24/h1-9H,(H2,29,30,31,32)	RYLHNOVXKPXDIP	splash10-0zi9-0926800000-516d331b4a3bb3ccf566
75	1	1	1	1	InChI=1S/C13H6Cl6O2/c14-6-2-8(16)12(20)4(10(6)18)1-5-11(19)7(15)3-9(17)13(5)21/h2-3,20-21H,1H2	ACGUYXCXAPNIKK	splash10-0udl-0902800000-eab954bdd46ef95ea0e6
76	3	3	2	>1	InChI=1S/C13H7Cl4NO2/c14-6-3-8(12(19)11(17)4-6)13(20)18-7-1-2-9(15)10(16)5-7/h1-5,19H,(H,18,20)	SJQBHPJLLIJASD	splash10-0002-0409000000-6dd88b0b12305af8a909
79	1	1	1	1	InChI=1S/C36H62O11/c1-10-34(31-20(3)16-26(43-31)28-19(2)15-21(4)36(41,18-37)46-28)12-11-27(44-34)33(8)13-14-35(47-33)17-25(38)22(5)30(45-35)23(6)29(42-9)24(7)32(39)40/h19-31,37-38,41H,10-18H2,1-9H3,(H,39,40)	GAOZTHIDHYLHMS	splash10-014i-0000009000-804faad3ea2675612b12
80	1	7	1	1	InChI=1S/C10HF19O2/c11-2(12,1(30)31)3(13,14)4(15,16)5(17,18)6(19,20)7(21,22)8(23,24)9(25,26)10(27,28)29/h(H,30,31)	PCIUEQPBYFRTEM	splash10-014i-0260900000-a1b49344a19440758757
81	2	1	1	1	InChI=1S/C18H30O3S/c1-2-3-4-5-6-7-8-9-10-11-12-17-13-15-18(16-14-17)22(19,20)21/h13-16H,2-12H2,1H3,(H,19,20,21)	KWXICGTUELOLSQ	splash10-004i-0209000000-4a579ba26b483f6ad141
82	1	1	1	1	InChI=1S/C6H10N6/c7-4-10-5(8)12-6(11-4)9-3-1-2-3/h3H,1-2H2,(H5,7,8,9,10,11,12)	LVQDKIWDGQRHTE	splash10-014i-2900000000-40be1b7e35476a62fba1
83	2	1	14	NA	InChI=1S/C7H10N2/c1-9(2)7-3-5-8-6-4-7/h3-6H,1-2H3	VHYFNPMBLIVWCW	splash10-00di-0900000000-4461babfc9755323a338
84	3	1	1	1	InChI=1S/C4H7N3O/c1-7-2-3(8)6-4(7)5/h2H2,1H3,(H2,5,6,8)	DDRJAANPRJIHGJ	splash10-03di-1900000000-aee223895a050c685c6e
85	7	1	3	NA	InChI=1S/C7H6N2/c1-2-4-7-6(3-1)8-5-9-7/h1-5H,(H,8,9)	HYZJCKYKOHLVJF	splash10-014i-0900000000-bd88b80667e7579ea2d2
86	4	1	1	1	InChI=1S/C6H13N/c7-6-4-2-1-3-5-6/h6H,1-5,7H2	PAFZNILMFXTMIY	splash10-001i-9200000000-784fd5e818b551146b97
87	4	1	3	NA	InChI=1S/C7H6N2O3/c8-7(10)5-3-1-2-4-6(5)9(11)12/h1-4H,(H2,8,10)	KLGQWSOYKYFBTR	splash10-0udi-2900000000-b4968c80a794a687cb36
88	1	1	1	1	InChI=1S/C9H9N3O2/c1-14-9(13)12-8-10-6-4-2-3-5-7(6)11-8/h2-5H,1H3,(H2,10,11,12,13)	TWFZGCMQGLPBSX	splash10-03di-0900000000-8f8ad13c0f401efa32e1
89	6	1	5	NA	InChI=1S/C6H6N2O2/c1-10-6(9)5-4-7-2-3-8-5/h2-4H,1H3	TWIIRMSFZNYMQE	splash10-002b-7900000000-2b6c3733dc28d4c755d6
90	3	1	2	NA	InChI=1S/C7H6N2S/c10-7-8-5-3-1-2-4-6(5)9-7/h1-4H,(H2,8,9,10)	YHMYGUUIMTVXNW	splash10-0udi-0900000000-fb98672233d1be54e37c
91	2	1	2	NA	InChI=1S/C9H9NO4/c1-5(11)10-6-2-3-8(12)7(4-6)9(13)14/h2-4,12H,1H3,(H,10,11)(H,13,14)	GEFDRROBUCULOD	splash10-004s-0900000000-3d690c93bc0cd137133a
92	2	1	2	NA	InChI=1S/C9H11NO/c1-7-5-3-4-6-9(7)10-8(2)11/h3-6H,1-2H3,(H,10,11)	BPEXTIMJLDWDTL	splash10-0pb9-0900000000-a97e87c4e92c798b2d7f
94	1	1	1	1	InChI=1S/C13H18Br2N2O/c14-9-5-8(13(16)12(15)6-9)7-17-10-1-3-11(18)4-2-10/h5-6,10-11,17-18H,1-4,7,16H2	JBDGDEWWOUBZPM	splash10-03di-0192000000-e763f5c427d838f875b9
95	1	1	3	NA	InChI=1S/C7H6N4/c1-2-4-6(5-3-1)7-8-10-11-9-7/h1-5H,(H,8,9,10,11)	MARUHZGHZWCEQU	splash10-0udi-0900000000-a862217a42ac754b143d
96	2	1	1	1	InChI=1S/C9H15NO3S/c1-6(5-14)8(11)10-4-2-3-7(10)9(12)13/h6-7,14H,2-5H2,1H3,(H,12,13)	FAKRSMQSSFJEIM	splash10-01b9-9720000000-8218e12ef8f7e988c312
97	16	1	1	1	InChI=1S/C13H12N4/c1-17-11-7-10(9-5-3-2-4-6-9)8-15-12(11)16-13(17)14/h2-8H,1H3,(H2,14,15,16)	UQVKZNNCIHJZLS	splash10-004i-0090000000-f3cfae76fa7ac8760463
98	1	46	1	1	InChI=1S/C19H19ClN2/c20-16-5-6-17-15(12-16)4-3-14-2-1-9-22-19(14)18(17)13-7-10-21-11-8-13/h1-2,5-6,9,12,21H,3-4,7-8,10-11H2	JAUOIFJMECXRGI	splash10-0bt9-0094000000-536b5a1d05f7479c2b04
99	1	1	1	1	InChI=1S/C18H19N3O/c1-12-19-9-10-21(12)11-13-7-8-16-17(18(13)22)14-5-3-4-6-15(14)20(16)2/h3-6,9-10,13H,7-8,11H2,1-2H3	FELGMEQIXOGIFQ	splash10-006x-0790000000-39dfc83ad8c54c21d83d
100	1	NA	1	NA	InChI=1S/C16H22FNO/c1-13-8-11-18(12-9-13)10-2-3-16(19)14-4-6-15(17)7-5-14/h4-7,13H,2-3,8-12H2,1H3	DKMFBWQBDIGMHM	splash10-0300-0940000000-5f2b3e89368f333f4076
101	2	1	1	1	InChI=1S/C11H14N4O4/c1-13-6-12-9-8(13)10(18)15(11(19)14(9)2)5-3-4-7(16)17/h6H,3-5H2,1-2H3,(H,16,17)	WKASGTGXOGALBG	splash10-00dm-0490000000-5f4dae7c7b2f0362722a
102	24	1	2	NA	InChI=1S/C9H6N2O3/c12-10-6-5-9(11(13)14)7-3-1-2-4-8(7)10/h1-6H	YHQDZJICGQWFHK	splash10-0007-0900000000-d83c065897842726f4f9
105	1	NA	1	NA	InChI=1S/C23H27FN4O2/c1-15-18(23(29)28-10-3-2-4-21(28)25-15)9-13-27-11-7-16(8-12-27)22-19-6-5-17(24)14-20(19)30-26-22/h5-6,14,16H,2-4,7-13H2,1H3	RAPZEAPATHNIPO	splash10-0006-0900300000-2ca53f2d737c37046831
106	1	1	5	NA	InChI=1S/C20H22N8O6/c1-28(8-12-18(32)26-16-14(23-12)15(21)25-20(22)27-16)10-4-2-9(3-5-10)17(31)24-11(19(33)34)6-7-13(29)30/h2-5,11H,6-8H2,1H3,(H,24,31)(H,29,30)(H,33,34)(H5,21,22,25,26,27,32)	HODZDDDNGRLGSI	splash10-006x-0903000000-bf096d9770c8bb8e6cfa
107	1	1	1	1	InChI=1S/C12H10O4S/c13-9-1-5-11(6-2-9)17(15,16)12-7-3-10(14)4-8-12/h1-8,13-14H	VPWNQTHUCYMVMZ	splash10-0pb9-1940000000-f799cb2cf1ed8b34837d
108	2	NA	1	NA	InChI=1S/C22H24ClN5O2/c23-15-6-7-20-18(14-15)25-22(30)28(20)16-8-12-26(13-9-16)10-3-11-27-19-5-2-1-4-17(19)24-21(27)29/h1-2,4-7,14,16H,3,8-13H2,(H,24,29)(H,25,30)	FGXWKSZFVQUSTL	splash10-004i-0900300000-877326ac38180c1229cd
109	1	1	1	1	InChI=1S/C13H18N4O3/c1-9(18)6-4-5-7-17-12(19)10-11(14-8-15(10)2)16(3)13(17)20/h8H,4-7H2,1-3H3	BYPFEZZEUUWMEJ	splash10-0059-2970000000-95d1edcd63b61b13b22e
110	20	NA	1	NA	InChI=1S/C21H27FO6/c1-18-6-5-12(24)7-11(18)3-4-13-14-8-15(25)21(28,17(27)10-23)19(14,2)9-16(26)20(13,18)22/h5-7,13-16,23,25-26,28H,3-4,8-10H2,1-2H3	GFNANZIMVAIWHM	splash10-05dj-1796000000-9f348b03b37624d18d74
111	2	56	3	>1	InChI=1S/C21H21ClN4OS/c22-17-13-18-15(12-20(27)23-18)11-14(17)5-6-25-7-9-26(10-8-25)21-16-3-1-2-4-19(16)28-24-21/h1-4,11,13H,5-10,12H2,(H,23,27)	MVWVFYHBGMAFLY	splash10-01ox-0900400000-0a17dd0e237f50ba91c5
112	3	1	1	1	InChI=1S/C17H20N2S/c1-13(18(2)3)12-19-14-8-4-6-10-16(14)20-17-11-7-5-9-15(17)19/h4-11,13H,12H2,1-3H3	PWWVAXIEGOYWEE	splash10-000i-9220000000-9d761be1437f10dcc94b
113	3	5	3	>1	InChI=1S/C6H5Cl2N/c7-5-2-1-4(9)3-6(5)8/h1-3H,9H2	SDYWXFYBZPNOFX	splash10-03di-0900000000-154761829b10b18c5700
114	1	9	1	1	InChI=1S/C14H14Cl2N2O/c1-2-7-19-14(9-18-6-5-17-10-18)12-4-3-11(15)8-13(12)16/h2-6,8,10,14H,1,7,9H2	PZBPKYOVPCNPJY	splash10-0002-1390000000-52ebd080d291525b80dd
115	2	NA	1	NA	InChI=1S/C28H27NO4S/c30-21-8-4-20(5-9-21)28-26(24-13-10-22(31)18-25(24)34-28)27(32)19-6-11-23(12-7-19)33-17-16-29-14-2-1-3-15-29/h4-13,18,30-31H,1-3,14-17H2	GZUITABIAKMVPG	splash10-0229-6600900000-ea14790ae9aed263379b
116	1	4	1	1	InChI=1S/C8H8BrNO/c1-6(11)10-8-4-2-7(9)3-5-8/h2-5H,1H3,(H,10,11)	MSLICLMCQYQNPK	splash10-01ox-9470000000-407b6bf24a4ee775e942
117	2	1	1	1	InChI=1S/C18H19NOS/c1-19-12-11-17(18-10-5-13-21-18)20-16-9-4-7-14-6-2-3-8-15(14)16/h2-10,13,17,19H,11-12H2,1H3	ZEUITGRIYCTCEM	splash10-0002-0590000000-894e0be7451e63140e89
118	3	NA	1	NA	InChI=1S/C22H24ClN3O/c1-25-13-4-5-18(12-14-25)26-22(27)20-7-3-2-6-19(20)21(24-26)15-16-8-10-17(23)11-9-16/h2-3,6-11,18H,4-5,12-15H2,1H3	MBUVEWMHONZEQD	splash10-03e9-2908000000-3d19ebb91515adce237b
121	1	1	1	1	InChI=1S/C11H13NO4/c1-11(2)15-8-6-4-5-7(9(8)16-11)14-10(13)12-3/h4-6H,1-3H3,(H,12,13)	XEGGRYVFLWGFHI	splash10-0aor-1900000000-a9609f640fae38178ab7
122	2	NA	1	NA	InChI=1S/C12H11ClN2O5S/c13-9-5-10(15-6-7-2-1-3-20-7)8(12(16)17)4-11(9)21(14,18)19/h1-5,15H,6H2,(H,16,17)(H2,14,18,19)	ZZUFCTLCJUWOSV	splash10-001i-9000000000-f6727b05eb8ee02a6e7c
123	1	1	1	1	InChI=1S/C6H12Cl3O4P/c7-1-4-11-14(10,12-5-2-8)13-6-3-9/h1-6H2	HQUQLFOMPYWACS	splash10-03l1-9460000000-e5c5522e7d9f46c519b0
124	1	1	1	1	InChI=1S/C17H19N5/c1-16(2,9-18)14-5-13(8-22-12-20-11-21-22)6-15(7-14)17(3,4)10-19/h5-7,11-12H,8H2,1-4H3	YBBLVLTVTVSKRW	splash10-004i-0090000000-8ccdc5fa9f18334eae92
125	7	1	1	1	InChI=1S/C10H10O/c1-9(11)7-8-10-5-3-2-4-6-10/h2-8H,1H3	BWHOZHOGCMHOBV	splash10-002b-0900000000-c9b5a6eed8a7aec0303a
126	1	1	26	NA	InChI=1S/C11H12N2OS/c1-2-4-10-9(3-1)12-11(15-10)13-5-7-14-8-6-13/h1-4H,5-8H2	VVUVJGRVEYHIHC	splash10-00di-0290000000-62010a98dda97b1efdb8
127	3	1	2	NA	InChI=1S/C12H10OS/c13-14(11-7-3-1-4-8-11)12-9-5-2-6-10-12/h1-10H	JJHHIJFTHRNPIK	splash10-0udi-0890000000-806ebe8da606e6c66b33
128	1	1	1	1	InChI=1S/C12H10O2S/c13-15(14,11-7-3-1-4-8-11)12-9-5-2-6-10-12/h1-10H	KZTYYGOKRVBIMI	splash10-014m-9870000000-3dcd1382591f7017d96f
130	12	1	1	1	InChI=1S/C22H18N2/c1-3-7-18(8-4-1)19-11-13-21(14-12-19)22(24-16-15-23-17-24)20-9-5-2-6-10-20/h1-17,22H	OCAPBUJLXMYKEJ	splash10-0006-0190000000-e6d6c0b5fe503dddd253
132	1	NA	1	NA	InChI=1S/C22H17ClN2/c23-21-14-8-7-13-20(21)22(25-16-15-24-17-25,18-9-3-1-4-10-18)19-11-5-2-6-12-19/h1-17H	VNFPBHJOKIVQEB	splash10-00or-0391000000-e8d9d4c77703a87fdcd8
133	1	NA	1	NA	InChI=1S/C29H33ClN2O2/c1-31(2)27(33)29(24-9-5-3-6-10-24,25-11-7-4-8-12-25)19-22-32-20-17-28(34,18-21-32)23-13-15-26(30)16-14-23/h3-16,34H,17-22H2,1-2H3	RDOIQAHITMMDAJ	splash10-016r-0090300000-e11942e343a28799a5ab
134	1	1	1	1	InChI=1S/C10H15NO2S/c1-2-3-9-11-14(12,13)10-7-5-4-6-8-10/h4-8,11H,2-3,9H2,1H3	IPRJXAGUEGOFGG	splash10-052g-5900000000-5d23dc1ef544f9511251
135	1	1	1	1	InChI=1S/C15H30N6O6/c1-22-7-19(8-23-2)13-16-14(20(9-24-3)10-25-4)18-15(17-13)21(11-26-5)12-27-6/h7-12H2,1-6H3	BNCADMBVWNPPIZ	splash10-004i-0961000000-6436ea721d379c509db7
136	1	1	1	1	InChI=1S/C9H9NOS2/c1-2-11-6-3-4-7-8(5-6)13-9(12)10-7/h3-5H,2H2,1H3,(H,10,12)	HOASVNMVYBSLSU	splash10-03di-0690000000-fa47e707a90ba53a949f
137	8	NA	1	NA	InChI=1S/C21H25ClN2O3/c22-19-8-6-18(7-9-19)21(17-4-2-1-3-5-17)24-12-10-23(11-13-24)14-15-27-16-20(25)26/h1-9,21H,10-16H2,(H,25,26)	ZKLPARSLTMPFCP	splash10-0udi-0491000000-ac48bba9129fe5016c4b
138	1	1	1	1	InChI=1S/C15H18N4O7S/c1-4-9-26-14-16-19(15(22)18(14)2)13(21)17-27(23,24)11-8-6-5-7-10(11)12(20)25-3/h5-8H,4,9H2,1-3H3,(H,17,21)	JTHMVYBOQLDDIY	splash10-066s-0900000000-bfcac62c9c4c3e044615
139	1	67	1	1	InChI=1S/C14H16ClN3O/c1-11-5-3-6-12(2)14(11)18(13(19)9-15)10-17-8-4-7-16-17/h3-8H,9-10H2,1-2H3	STEPQTYSZVCJPV	splash10-001i-0940000000-9326198e06099730c78c
140	1	1	1	1	InChI=1S/C14H12O6S/c1-20-12-8-11(15)10(7-13(12)21(17,18)19)14(16)9-5-3-2-4-6-9/h2-8,15H,1H3,(H,17,18,19)	CXVGEDCSTKKODG	splash10-0a59-0397000000-664b396d8f30a365ead8
141	16	1	1	1	InChI=1S/C12H14O4/c1-3-15-11(13)9-7-5-6-8-10(9)12(14)16-4-2/h5-8H,3-4H2,1-2H3	FLKPEMZONWLCSK	splash10-0002-0900000000-adbdc25fa7d0fdb4f868
142	1	30	1	1	InChI=1S/C16H13ClN2O2/c1-19-13-8-7-11(17)9-12(13)14(18-15(20)16(19)21)10-5-3-2-4-6-10/h2-9,15,20H,1H3	SEQDDYPDSLOBDC	splash10-0a4i-0092000000-36017deb260bb70b05cd
143	3	1	1	1	InChI=1S/C23H32O6/c1-13(24)29-12-19(27)23(28)9-7-17-16-5-4-14-10-15(25)6-8-21(14,2)20(16)18(26)11-22(17,23)3/h10,16-18,20,26,28H,4-9,11-12H2,1-3H3	ALEXXDVDDISNDU	splash10-0a4i-1952400000-d603eddb030c054321a8
144	1	1	1	1	InChI=1S/C14H31NO/c1-4-5-6-7-8-9-10-11-12-13-14-15(2,3)16/h4-14H2,1-3H3	SYELZBGXAIXKHU	splash10-053r-5090000000-aa2a283929dbfc2371fa
145	1	NA	1	NA	InChI=1S/C22H23ClN6O/c1-2-3-8-20-24-21(23)19(14-30)29(20)13-15-9-11-16(12-10-15)17-6-4-5-7-18(17)22-25-27-28-26-22/h4-7,9-12,30H,2-3,8,13-14H2,1H3,(H,25,26,27,28)	PSIFNNKUMBGKDQ	splash10-0a4i-0591300000-32a922edf20b3eb76950
146	1	1	1	1	InChI=1S/C13H24N4O3S/c1-6-8-9-11-10(3)15-13(14-7-2)16-12(11)20-21(18,19)17(4)5/h6-9H2,1-5H3,(H,14,15,16)	DSKJPMWIHSOYEA	splash10-014i-0749000000-8723fc88e6a20dfd25d8
147	3	12	1	1	InChI=1S/C18H14Cl4N2O/c19-13-2-1-12(16(21)7-13)10-25-18(9-24-6-5-23-11-24)15-4-3-14(20)8-17(15)22/h1-8,11,18H,9-10H2	BYBLEWFAAKGYCD	splash10-0bt9-0900500000-1a5805da9606edbe7e9a
148	1	1	1	1	InChI=1S/C17H20O6/c1-9(5-7-13(18)19)4-6-11-15(20)14-12(8-23-17(14)21)10(2)16(11)22-3/h4,20H,5-8H2,1-3H3,(H,18,19)	HPNSFSBZBAHARI	splash10-0a4i-0294000000-31d6abb5cfcd65770f2c
149	1	1	1	1	InChI=1S/C8H10NO5PS/c1-12-15(16,13-2)14-8-5-3-7(4-6-8)9(10)11/h3-6H,1-2H3	RLBIQVVOMOPOHC	splash10-024m-0950000000-b37490e472102dbf68f9
150	1	1	1	1	InChI=1S/C26H29NO/c1-4-25(21-11-7-5-8-12-21)26(22-13-9-6-10-14-22)23-15-17-24(18-16-23)28-20-19-27(2)3/h5-18H,4,19-20H2,1-3H3	NKANXQFJJICGDU	splash10-00di-9006000000-8443975759913521d9cd
151	3	NA	1	NA	InChI=1S/C16H16ClNO2S/c1-20-16(19)15(12-4-2-3-5-13(12)17)18-8-6-14-11(10-18)7-9-21-14/h2-5,7,9,15H,6,8,10H2,1H3	GKTWGGQPFAXNFI	splash10-0230-0935000000-88f82034b7c68c075892
152	3	1	1	1	InChI=1S/C13H18O5S/c1-5-16-12-13(2,3)10-8-9(18-19(4,14)15)6-7-11(10)17-12/h6-8,12H,5H2,1-4H3	IRCMYGHHKLLGHV	splash10-00di-0900000000-725a33edc1b458d7feca
153	1	1	1	1	InChI=1S/C12H11O4P/c13-17(14,15-11-7-3-1-4-8-11)16-12-9-5-2-6-10-12/h1-10H,(H,13,14)	ASMQGLCHMVWBQR	splash10-0udi-2390000000-607557e96ba39a755904
154	1	1	2	NA	InChI=1S/C11H12N2OS2/c1-2-4-10-9(3-1)12-11(15-10)16-13-5-7-14-8-6-13/h1-4H,5-8H2	MHKLKWCYGIBEQF	splash10-0f79-9170000000-97bd0241fc5073483358
155	10	1	1	1	InChI=1S/C20H26O2/c1-3-20(22)11-9-18-17-6-4-13-12-14(21)5-7-15(13)16(17)8-10-19(18,20)2/h1,12,15-18,22H,4-11H2,2H3	VIKNJXKGJWUCNN	splash10-0002-2980000000-df89e74e56f790c12ed4
156	1	1	1	1	InChI=1S/C24H20N6O3/c1-2-33-24-25-20-9-5-8-19(23(31)32)21(20)30(24)14-15-10-12-16(13-11-15)17-6-3-4-7-18(17)22-26-28-29-27-22/h3-13H,2,14H2,1H3,(H,31,32)(H,26,27,28,29)	HTQMVQVXFRQIKW	splash10-03di-0692200000-2d47b15f47b41bdbebed
157	2	1	3	NA	InChI=1S/C11H15NO2/c1-4-14-11(13)9-5-7-10(8-6-9)12(2)3/h5-8H,4H2,1-3H3	FZUGPQWGEGAKET	splash10-0006-0900000000-ca24e244d927cc3de0a5
158	1	1	1	1	InChI=1S/C10H15O3PS2/c1-8-7-9(5-6-10(8)16-4)13-14(15,11-2)12-3/h5-7H,1-4H3	PNVJTZOFSHSLTO	splash10-001i-0290000000-9da11dc2725fc111b8c4
159	1	1	1	1	InChI=1S/C14H14O4/c1-3-9-17-13(15)11-7-5-6-8-12(11)14(16)18-10-4-2/h3-8H,1-2,9-10H2	QUDWYFHPNIMBFC	splash10-000i-0900000000-9e135bfde7e278c20d16
160	20	1	4	NA	InChI=1S/C14H11N/c1-3-7-13-11(5-1)9-10-12-6-2-4-8-14(12)15-13/h1-10,15H	LCGTWRLJTMHIQZ	splash10-0006-0900000000-9081215cb062dce7303d
161	4	1	14	NA	InChI=1S/C21H26O2/c1-3-20-11-9-17-16-8-6-15(22)13-14(16)5-7-18(17)19(20)10-12-21(20,23)4-2/h2,10,12-13,16-19,23H,3,5-9,11H2,1H3	SIGSPDASOTUPFS	splash10-03di-2925000000-3df52002fdc70798671d
162	3	3	1	NA	InChI=1S/C14H10O/c15-14-12-7-3-1-5-10(12)9-11-6-2-4-8-13(11)14/h1-8H,9H2	RJGDLRCDCYRQOQ	splash10-0002-0900000000-9128dfbdfe1141dbaf95
163	4	1	47	NA	InChI=1S/C14H17NO2/c1-4-15(5-2)11-6-7-12-10(3)8-14(16)17-13(12)9-11/h6-9H,4-5H2,1-3H3	AFYCEAFSNDLKSX	splash10-0f89-0290000000-c1fd0522c4c74d2892d4
164	1	1	1	1	InChI=1S/C32H39NO2/c1-32(2,3)28-18-16-25(17-19-28)30(34)15-10-22-33-23-20-29(21-24-33)35-31(26-11-6-4-7-12-26)27-13-8-5-9-14-27/h4-9,11-14,16-19,29,31H,10,15,20-24H2,1-3H3	MJJALKDDGIKVBE	splash10-0gi0-0930400000-a3b7001dd8bec489cf92
165	8	1	1	1	InChI=1S/C24H30O3/c1-22-6-3-12(25)9-17(22)13-10-14(13)20-16(22)4-7-23(2)21(20)15-11-18(15)24(23)8-5-19(26)27-24/h9,13-16,18,20-21H,3-8,10-11H2,1-2H3	METQSPRSQINEEU	splash10-014i-4927000000-359623571b311466b817
166	18	1	1	1	InChI=1S/C15H10O2/c16-13-10-15(11-6-2-1-3-7-11)17-14-9-5-4-8-12(13)14/h1-10H	VHBFFQKBGNRLFZ	splash10-00di-0090000000-fbeb1951905acd75fd95
167	1	1	1	1	InChI=1S/C22H28O3/c1-20-9-5-15(23)13-14(20)3-4-16-17(20)6-10-21(2)18(16)7-11-22(21)12-8-19(24)25-22/h3-4,13,16-18H,5-12H2,1-2H3	UJVLDDZCTMKXJK	splash10-0006-2819000000-495791a67e12af69203d
168	8	5	1	1	InChI=1S/C10H12ClNO2/c1-7(2)14-10(13)12-9-5-3-4-8(11)6-9/h3-7H,1-2H3,(H,12,13)	CWJSHJJYOPWUGX	splash10-0597-9700000000-e996b4092445d0a0323e
169	1	37	1	1	InChI=1S/C14H18ClN3O2/c1-14(2,3)12(19)13(18-9-16-8-17-18)20-11-6-4-10(15)5-7-11/h4-9,12-13,19H,1-3H3	BAZVSMNPJJMILC	splash10-00di-9000000000-b8301dde02116d676f10
170	2	1	1	1	InChI=1S/C18H20N2O6/c1-5-26-18(22)15-11(3)19-10(2)14(17(21)25-4)16(15)12-7-6-8-13(9-12)20(23)24/h6-9,16,19H,5H2,1-4H3	PVHUJELLJLJGLN	splash10-016r-0159000000-4e10a6643ba97ab23a0f
172	19	1	1	1	InChI=1S/C21H28O2/c1-3-20-11-9-17-16-8-6-15(22)13-14(16)5-7-18(17)19(20)10-12-21(20,23)4-2/h2,13,16-19,23H,3,5-12H2,1H3	WWYNJERNGUHSAO	splash10-03di-2924000000-eb357f64cb0652555ccb
173	4	1	1	1	InChI=1S/C17H27NO3/c1-3-4-5-6-7-8-9-17(20)18-13-14-10-11-15(19)16(12-14)21-2/h10-12,19H,3-9,13H2,1-2H3,(H,18,20)	RGOVYLWUIBMPGK	splash10-000i-0900000000-8458eb835ff534a3139b
174	1	NA	1	NA	InChI=1S/C22H27ClO3/c1-11(24)22(26)7-5-14-12-9-18(23)17-10-19(25)13-8-16(13)21(17,3)15(12)4-6-20(14,22)2/h9-10,12-16,26H,4-8H2,1-3H3	DUSHUSLJJMDGTE	splash10-004i-1569000000-a0ff13be629506ff86a3
176	1	1	1	1	InChI=1S/C24H29N5O3/c1-4-5-10-21(30)29(22(16(2)3)24(31)32)15-17-11-13-18(14-12-17)19-8-6-7-9-20(19)23-25-27-28-26-23/h6-9,11-14,16,22H,4-5,10,15H2,1-3H3,(H,31,32)(H,25,26,27,28)	ACWBQPMHZXGDFX	splash10-0a4u-0391100000-8997765a9ed3c9424c07
177	3	NA	1	NA	InChI=1S/C21H16ClFN4O5/c1-28-26-18(21-27-30-11-10-29-21)13-6-2-4-8-15(13)31-19-17(23)20(25-12-24-19)32-16-9-5-3-7-14(16)22/h2-9,12H,10-11H2,1H3	UFEODZBUAFNAEU	splash10-0570-1921700000-748c739c23362939c457
178	20	5	1	NA	InChI=1S/C17H20N2O/c1-18(2)15-9-5-13(6-10-15)17(20)14-7-11-16(12-8-14)19(3)4/h5-12H,1-4H3	VVBLNCFGVYUYGU	splash10-00kb-0970000000-31b2826a55f412163f57
179	1	25	1	1	InChI=1S/C14H9ClF2N2O2/c15-8-4-6-9(7-5-8)18-14(21)19-13(20)12-10(16)2-1-3-11(12)17/h1-7H,(H2,18,19,20,21)	QQQYTWIFVNKMRW	splash10-0a4i-0900000000-e2755cab4c400036ab0e
180	1	1	5	NA	InChI=1S/C16H12O/c1-11(17)16-10-12-6-2-3-7-13(12)14-8-4-5-9-15(14)16/h2-10H,1H3	UIFAWZBYTTXSOG	splash10-00di-0090000000-5340741421b9eef31a74
181	1	1	6	NA	InChI=1S/C27H29N5O6S/c1-27(2,3)18-10-12-19(13-11-18)39(34,35)32-23-22(38-21-9-6-5-8-20(21)36-4)26(37-17-16-33)31-25(30-23)24-28-14-7-15-29-24/h5-15,33H,16-17H2,1-4H3,(H,30,31,32)	GJPICJJJRGTNOD	splash10-0udi-1690040000-c561d9dbb5ed88285519
182	5	NA	1	NA	InChI=1S/C17H14F3N3O2S/c1-11-2-4-12(5-3-11)15-10-16(17(18,19)20)22-23(15)13-6-8-14(9-7-13)26(21,24)25/h2-10H,1H3,(H2,21,24,25)	RZEKVGVHFLEQIL	splash10-001i-0029000000-13ff69b3abd31dde6bae
183	5	1	4	NA	InChI=1S/C21H28O2/c1-13(22)17-6-7-18-16-5-4-14-12-15(23)8-10-20(14,2)19(16)9-11-21(17,18)3/h4-5,12,16-19H,6-11H2,1-3H3	JGMOKGBVKVMRFX	splash10-03di-2966000000-979f386c9d37c0f83d8c
184	3	1	1	1	InChI=1S/C22H32O3/c1-13-11-16-17(20(3)8-5-15(24)12-19(13)20)6-9-21(4)18(16)7-10-22(21,25)14(2)23/h12-13,16-18,25H,5-11H2,1-4H3	FRQMUZJSZHZSGN	splash10-006t-3916000000-f1b704b4b765820320e8
185	1	30	1	1	InChI=1S/C23H28ClN3O5S/c1-32-21-12-9-17(24)15-20(21)22(28)25-14-13-16-7-10-19(11-8-16)33(30,31)27-23(29)26-18-5-3-2-4-6-18/h7-12,15,18H,2-6,13-14H2,1H3,(H,25,28)(H2,26,27,29)	ZNNLBTZKUZBEKO	splash10-014i-0906000000-4ed189ce2c190cc04470
186	1	1	1	1	InChI=1S/C11H20N3O3PS/c1-6-14(7-2)11-12-9(3)8-10(13-11)17-18(19,15-4)16-5/h8H,6-7H2,1-5H3	QHOQHJPRIBSPCY	splash10-0a4i-1819000000-888949daea8237727973
187	1	1	1	1	InChI=1S/C17H19NO4/c1-2-20-17(19)18-12-13-21-14-8-10-16(11-9-14)22-15-6-4-3-5-7-15/h3-11H,2,12-13H2,1H3,(H,18,19)	HJUFTIJOISQSKQ	splash10-000i-9410000000-358c1eb9b95e46c3a62b
188	1	1	1	1	InChI=1S/C24H32O4/c1-14-12-18-19(22(4)9-6-17(27)13-21(14)22)7-10-23(5)20(18)8-11-24(23,15(2)25)28-16(3)26/h12-13,18-20H,6-11H2,1-5H3	RQZAXGRLVPAYTJ	splash10-00n0-0497000000-046272fbcad7d1d41298
189	1	NA	1	NA	InChI=1S/C18H16F3NO4/c1-24-11-14(17(23)25-2)13-7-4-3-6-12(13)10-26-16-9-5-8-15(22-16)18(19,20)21/h3-9,11H,10H2,1-2H3	IBSNKSODLGJUMQ	splash10-0002-0920000000-66075974ea9aa8d35cab
190	2	16	1	1	InChI=1S/C33H35FN2O5/c1-21(2)31-30(33(41)35-25-11-7-4-8-12-25)29(22-9-5-3-6-10-22)32(23-13-15-24(34)16-14-23)36(31)18-17-26(37)19-27(38)20-28(39)40/h3-16,21,26-27,37-38H,17-20H2,1-2H3,(H,35,41)(H,39,40)	XUKUURHRXDUEBC	splash10-0f6x-0092420000-fb2c084ecdd5af8f6f7b
191	2	1	2	NA	InChI=1S/C24H34O4/c1-14-12-18-19(22(4)9-6-17(27)13-21(14)22)7-10-23(5)20(18)8-11-24(23,15(2)25)28-16(3)26/h13-14,18-20H,6-12H2,1-5H3	PSGAAPLEWMOORI	splash10-009i-2947000000-2c9190ea372fd54323e9
192	1	1	1	1	InChI=1S/C24H34N4O5S/c1-4-21-17(3)15-28(22(21)29)24(31)25-14-13-18-7-11-20(12-8-18)34(32,33)27-23(30)26-19-9-5-16(2)6-10-19/h7-8,11-12,16,19H,4-6,9-10,13-15H2,1-3H3,(H,25,31)(H2,26,27,30)	WIGIZIANZCJQQY	splash10-0fb9-0904000000-d6963d3854c74729a002
193	1	1	1	1	InChI=1S/C9H15Cl6O4P/c10-1-7(2-11)17-20(16,18-8(3-12)4-13)19-9(5-14)6-15/h7-9H,1-6H2	ASLWPAWFJZFCKF	splash10-0002-9011000000-2bba73b782606a6e5eff
194	1	5	1	1	InChI=1S/C12H14Cl3O4P/c1-3-17-20(16,18-4-2)19-12(8-13)10-6-5-9(14)7-11(10)15/h5-8H,3-4H2,1-2H3	FSAVDKDHPDSCTO	splash10-052b-5921000000-ca673e01864845cb768e
195	1	1	1	1	InChI=1S/C14H20N3O5PS/c1-5-19-14(18)11-9-17-12(15-10(11)4)8-13(16-17)22-23(24,20-6-2)21-7-3/h8-9H,5-7H2,1-4H3	JOOMJVFZQRQWKR	splash10-00di-0987000000-a6c1dca59fde3a139f0d
196	1	1	1	1	InChI=1S/C16H33NO3/c1-2-3-4-5-6-7-8-9-10-11-16(20)17(12-14-18)13-15-19/h18-19H,2-15H2,1H3	AOMUHOFOVNGZAN	splash10-052r-7960000000-cbf84658f45c669979de
198	2	1	1	1	InChI=1S/C12H27O4P/c1-10(2)7-14-17(13,15-8-11(3)4)16-9-12(5)6/h10-12H,7-9H2,1-6H3	HRKAMJBPFPHCSD	splash10-0002-9000000000-5980b2c2bbabd790ddb9
200	1	1	1	1	InChI=1S/C16H12N2O4S/c19-15-10-5-11-3-1-2-4-14(11)16(15)18-17-12-6-8-13(9-7-12)23(20,21)22/h1-10,19H,(H,20,21,22)	RDUJRVXKAIVTDH	splash10-056r-0904000000-1c7aa0beaedad048a943
201	1	NA	1	NA	InChI=1S/C20H21ClO4/c1-13(2)24-19(23)20(3,4)25-17-11-7-15(8-12-17)18(22)14-5-9-16(21)10-6-14/h5-13H,1-4H3	YMTINGFKWWXKFG	splash10-0019-0941000000-27e0cd2c4e952b499a9a
202	19	1	1	1	InChI=1S/C13H19N3O4/c1-5-10(6-2)14-12-11(15(17)18)7-8(3)9(4)13(12)16(19)20/h7,10,14H,5-6H2,1-4H3	CHIFOSRWCNZCFN	splash10-03fr-2980000000-71d5b5ce1d194570b4a3
203	1	1	1	1	InChI=1S/C9H22O4P2S4/c1-5-10-14(16,11-6-2)18-9-19-15(17,12-7-3)13-8-4/h5-9H2,1-4H3	RIZMRRKBZQXFOY	splash10-01vn-0900000000-ec58bd8bbff6a945898d
204	1	1	2	NA	InChI=1S/C21H21O4P/c1-16-10-4-7-13-19(16)23-26(22,24-20-14-8-5-11-17(20)2)25-21-15-9-6-12-18(21)3/h4-15H,1-3H3	YSMRWXYRXBRSND	splash10-014i-1529000000-03109333d2aa2ca9b355
205	1	1	2	NA	InChI=1S/C20H26O4/c21-19(23-15-9-3-1-4-10-15)17-13-7-8-14-18(17)20(22)24-16-11-5-2-6-12-16/h7-8,13-16H,1-6,9-12H2	VOWAEIGWURALJQ	splash10-0002-0900000000-323aabb78a0f17636216
206	1	12	1	1	InChI=1S/C21H11ClF6N2O3/c22-12-8-10(21(26,27)28)4-7-17(12)33-11-5-6-16(15(25)9-11)29-20(32)30-19(31)18-13(23)2-1-3-14(18)24/h1-9H,(H2,29,30,31,32)	RYLHNOVXKPXDIP	splash10-0a4l-0900000000-8c2ce8abb31941acfef3
207	6	1	3	NA	InChI=1S/C20H30O2/c1-13(2)14-6-8-16-15(12-14)7-9-17-19(16,3)10-5-11-20(17,4)18(21)22/h7,12-13,16-17H,5-6,8-11H2,1-4H3,(H,21,22)	RSWGJHLUYNHPMX	splash10-0kmi-2912000000-40590a8fa4518924c910
208	1	1	2	NA	InChI=1S/C29H53NO5/c1-5-7-9-11-12-13-14-15-16-18-24(34-29(33)26(30-22-31)20-23(3)4)21-27-25(28(32)35-27)19-17-10-8-6-2/h22-27H,5-21H2,1-4H3,(H,30,31)	AHLBNYSZXLDEJQ	splash10-02t9-8904000000-fc005bdc0b16cd7dc7e8
Consensus result*: NA mean SF-Matching and CSI:FingerID did not have the same result for the spectrum. >1 mean the consensus is not correct.
