# Supplementary material for: Identification of metabolites from tandem mass spectra with a machine learning approach utilizing structural features
Source: Bioinformatics. 2019 Oct 12;36(4):1213–8. doi: 10.1093/bioinformatics/btz736 (PMC7703789; doi:10.1093/bioinformatics/btz736)
Supplement: btz736_Supplementary_Data [file btz736_supplementary_data.zip › Supplemental table 4 CASMI_2017 dataset.xlsx]

## Sheet: Database=KEGG
SpecNo	CFM-ID	CSI:FingerID	SF-Matching	Consensus result*	InChI	InChIKey	Splash
46	1	3	4	>1	InChI=1S/C27H43NO8/c1-12-4-5-17-24(3,33)19-13(11-28(17)10-12)14-9-25-21(26(14,34)22(32)20(19)31)15(29)8-16-23(25,2)7-6-18(30)27(16,35)36-25/h12-22,29-35H,4-11H2,1-3H3	RNPABQVCNAUEIY	splash10-0006-0000900000-6a303dec9dcdc50f75d2
53	1	1	1	1	InChI=1S/C34H46O18/c1-43-17-5-13(6-18(44-2)31(17)51-33-27(41)25(39)23(37)21(9-35)49-33)29-15-11-48-30(16(15)12-47-29)14-7-19(45-3)32(20(8-14)46-4)52-34-28(42)26(40)24(38)22(10-36)50-34/h5-8,15-16,21-30,33-42H,9-12H2,1-4H3	FFDULTAFAQRACT	splash10-014i-0000930000-f0cb995050bdebbbbead
57	1	3	1	NA	InChI=1S/C18H22O11/c1-6(20)25-4-7-2-9-12-8(16(24)27-9)5-26-17(11(7)12)29-18-15(23)14(22)13(21)10(3-19)28-18/h2,5,9-15,17-19,21-23H,3-4H2,1H3	IBIPGYWNOBGEMH	splash10-0002-0900200000-169d89c80e1bfd47b814
59	2	1	2	1	InChI=1S/C28H46O7/c1-15(24(2,3)33)11-23(32)27(6,34)22-8-10-28(35)17-12-19(29)18-13-20(30)21(31)14-25(18,4)16(17)7-9-26(22,28)5/h12,15-16,18,20-23,30-35H,7-11,13-14H2,1-6H3	IJRBORPEVKCEQD	splash10-000f-0000960000-ca329c5a52e1d35045e9
61	8	3	1	NA	InChI=1S/C16H12O6/c1-21-16-11(19)7-13-14(15(16)20)10(18)6-12(22-13)8-2-4-9(17)5-3-8/h2-7,17,19-20H,1H3	IHFBPDAQLQOCBX	splash10-001i-0090000000-9da268771255370aff33
68	1	2	3	>1	InChI=1S/C42H72O14/c1-20(2)10-9-13-42(8,52)21-11-15-40(6)28(21)22(45)16-26-39(5)14-12-27(46)38(3,4)35(39)23(17-41(26,40)7)53-37-34(32(50)30(48)25(19-44)55-37)56-36-33(51)31(49)29(47)24(18-43)54-36/h10,21-37,43-52H,9,11-19H2,1-8H3	UZIOUZHBUYLDHW	splash10-0f6t-0000000970-bcb5442a1fdfabdc0098
83	6	1	2	NA	InChI=1S/C27H30O15/c28-7-15-20(35)22(37)26(42-27-23(38)21(36)19(34)16(8-29)41-27)25(40-15)18-12(32)5-11(31)17-13(33)6-14(39-24(17)18)9-1-3-10(30)4-2-9/h1-6,15-16,19-23,25-32,34-38H,7-8H2	FYTOTHFWELWOCG	splash10-0006-0000490000-8a0a41638e99aeb17ce8
88	5	4	1	NA	InChI=1S/C27H30O14/c1-8-17(31)21(35)23(37)27(39-8)16-20(34)15(26-24(38)22(36)18(32)13(7-28)41-26)19(33)14-11(30)6-12(40-25(14)16)9-2-4-10(29)5-3-9/h2-6,8,13,17-18,21-24,26-29,31-38H,7H2,1H3	MVOUGOXRXQDXDC	splash10-004i-0000090000-de38c4337a1fff951f9c
93	1	1	1	1	InChI=1S/C30H22O10/c31-15-5-1-13(2-6-15)29-25(27(37)23-19(35)9-17(33)11-21(23)39-29)26-28(38)24-20(36)10-18(34)12-22(24)40-30(26)14-3-7-16(32)8-4-14/h1-12,25-26,29-36H	RNQBLQALVMHBKH	splash10-00r6-0019560000-67dfb0312e4a47b8cbc7
101	1	1	1	1	InChI=1S/C25H24O6/c1-13(2)5-7-15-21(28)20-22(29)17(14-6-8-18(26)19(27)11-14)12-30-24(20)16-9-10-25(3,4)31-23(15)16/h5-6,8-12,26-28H,7H2,1-4H3	GHCZYXUOYFOXIP	splash10-014i-0000900000-e730fe1c296745a54330
113	2	2	1	NA	InChI=1S/C34H28O22/c35-9-22-27(53-30(48)10-1-14(36)23(44)15(37)2-10)28(54-31(49)11-3-16(38)24(45)17(39)4-11)29(55-32(50)12-5-18(40)25(46)19(41)6-12)34(52-22)56-33(51)13-7-20(42)26(47)21(43)8-13/h1-8,22,27-29,34-47H,9H2	XFLTYUCKJRFDOU	splash10-014i-0100109500-4151122981e34b99aa5f
116	1	1	2	>1	InChI=1S/C34H28O22/c35-14-1-10(2-15(36)23(14)43)30(48)52-9-22-27(47)28(54-31(49)11-3-16(37)24(44)17(38)4-11)29(55-32(50)12-5-18(39)25(45)19(40)6-12)34(53-22)56-33(51)13-7-20(41)26(46)21(42)8-13/h1-8,22,27-29,34-47H,9H2	RATQVALKDAUZBW	splash10-00kr-0000206900-0a095e5de8eca8c76f7f
132	4	1	1	1	InChI=1S/C27H43NO8/c1-12-4-5-17-24(3,33)19-13(11-28(17)10-12)14-9-25-21(26(14,34)22(32)20(19)31)15(29)8-16-23(25,2)7-6-18(30)27(16,35)36-25/h12-22,29-35H,4-11H2,1-3H3	RNPABQVCNAUEIY	splash10-03di-0000090000-8ec39e13d8b860016714
137	1	1	1	1	InChI=1S/C42H72O14/c1-20(2)10-9-13-42(8,52)21-11-15-40(6)28(21)22(45)16-26-39(5)14-12-27(46)38(3,4)35(39)23(17-41(26,40)7)53-37-34(32(50)30(48)25(19-44)55-37)56-36-33(51)31(49)29(47)24(18-43)54-36/h10,21-37,43-52H,9,11-19H2,1-8H3	UZIOUZHBUYLDHW	splash10-00dl-0221900000-42dc60388889bda4f77b
140	5	4	1	1	InChI=1S/C16H17NO4/c18-13-2-10-11-6-17(12(10)4-14(13)19)5-8-1-15-16(3-9(8)11)21-7-20-15/h1-3,11-14,18-19H,4-7H2	JKZMYBLUKAMPKM	splash10-000i-0090000000-e11fa6a2efa6760fd016
150	1	1	1	1	InChI=1S/C34H46O18/c1-43-17-5-13(6-18(44-2)31(17)51-33-27(41)25(39)23(37)21(9-35)49-33)29-15-11-48-30(16(15)12-47-29)14-7-19(45-3)32(20(8-14)46-4)52-34-28(42)26(40)24(38)22(10-36)50-34/h5-8,15-16,21-30,33-42H,9-12H2,1-4H3	FFDULTAFAQRACT	splash10-06di-0794301000-964854fa59c128d68555
154	1	1	1	1	InChI=1S/C18H22O11/c1-6(20)25-4-7-2-9-12-8(16(24)27-9)5-26-17(11(7)12)29-18-15(23)14(22)13(21)10(3-19)28-18/h2,5,9-15,17-19,21-23H,3-4H2,1H3	IBIPGYWNOBGEMH	splash10-004i-1910000000-14ec67e4521c098d023a
155	2	1	2	1	InChI=1S/C28H46O7/c1-15(24(2,3)33)11-23(32)27(6,34)22-8-10-28(35)17-12-19(29)18-13-20(30)21(31)14-25(18,4)16(17)7-9-26(22,28)5/h12,15-16,18,20-23,30-35H,7-11,13-14H2,1-6H3	IJRBORPEVKCEQD	splash10-056u-0016900000-f8d704c819de477df4b1
158	5	3	2	NA	InChI=1S/C16H12O6/c1-21-16-11(19)7-13-14(15(16)20)10(18)6-12(22-13)8-2-4-9(17)5-3-8/h2-7,17,19-20H,1H3	IHFBPDAQLQOCBX	splash10-0udr-0089000000-1332d238f0ba0ce07f7a
163	1	1	1	1	InChI=1S/C29H38N2O4/c1-6-18-17-31-10-8-20-14-27(33-3)29(35-5)16-23(20)25(31)12-21(18)11-24-22-15-28(34-4)26(32-2)13-19(22)7-9-30-24/h13-16,18,21,25H,6-12,17H2,1-5H3	FBRKYRSUSJWLHH	splash10-0a4i-0590200000-9111353144be63c23c67
167	2	1	1	1	InChI=1S/C18H21NO5/c1-19-9-18(20)17(4-3-12(21-2)6-16(17)19)13-7-15-14(22-10-23-15)5-11(13)8-24-18/h3-5,7,12,16,20H,6,8-10H2,1-2H3	YLWAQARRNQVEHD	splash10-03di-0029000000-555a5386596fed60a102
183	2	2	1	1	InChI=1S/C17H16O5/c1-10(2)6-8-21-17-15-12(7-9-20-15)14(19-3)11-4-5-13(18)22-16(11)17/h4-7,9H,8H2,1-3H3	BMLZFLQMBMYVHG	splash10-001i-0090000000-1238f1b2328025911e69
195	2	1	1	1	InChI=1S/C27H30O14/c1-8-17(31)21(35)23(37)27(39-8)16-20(34)15(26-24(38)22(36)18(32)13(7-28)41-26)19(33)14-11(30)6-12(40-25(14)16)9-2-4-10(29)5-3-9/h2-6,8,13,17-18,21-24,26-29,31-38H,7H2,1H3	MVOUGOXRXQDXDC	splash10-01t9-0000390000-6fc5269aee5c72991dfe
199	1	1	1	1	InChI=1S/C30H22O10/c31-15-5-1-13(2-6-15)29-25(27(37)23-19(35)9-17(33)11-21(23)39-29)26-28(38)24-20(36)10-18(34)12-22(24)40-30(26)14-3-7-16(32)8-4-14/h1-12,25-26,29-36H	RNQBLQALVMHBKH	splash10-0udi-0911130000-d9cd4f466a17e45f661f
209	2	1	1	1	InChI=1S/C25H24O6/c1-13(2)5-7-15-21(28)20-22(29)17(14-6-8-18(26)19(27)11-14)12-30-24(20)16-9-10-25(3,4)31-23(15)16/h5-6,8-12,26-28H,7H2,1-4H3	GHCZYXUOYFOXIP	splash10-01b9-0009300000-4fb545aec3b0016c4116
215	3	3	1	NA	InChI=1S/C20H19NO5/c1-21-6-5-11-7-16(24-2)14(22)8-13(11)20(21)9-12-3-4-15-18(26-10-25-15)17(12)19(20)23/h3-4,7-8,22H,5-6,9-10H2,1-2H3	AHNUBWYOIHCGFN	splash10-0udi-0019000000-036e3c22001d932cd5c5
225	3	5	1	1	InChI=1S/C30H50O2/c1-19(2)20-10-15-30(18-31)17-16-28(6)21(25(20)30)8-9-23-27(5)13-12-24(32)26(3,4)22(27)11-14-29(23,28)7/h20-25,31-32H,1,8-18H2,2-7H3	FVWJYYTZTCVBKE	splash10-004i-0440900000-ea38765b2d3e3fd2c308
Consensus result*: NA mean SF-Matching and CSI:FingerID did not have the same result for the spectrum. >1 mean the consensus is not correct.

## Sheet: Database=HMDB
SpecNo	CFM-ID	CSI:FingerID	SF-Matching	Consensus result*	InChI	InChIKey	Splash
48	14	27	31	NA	InChI=1S/C16H14O5/c1-19-12-5-4-10-15-11(7-20-16(10)14(12)18)9-3-2-8(17)6-13(9)21-15/h2-6,11,15,17-18H,7H2,1H3	QDFJNOVWEADTGJ	splash10-00dr-0190000000-b98bc1fe9d41e697c601
53	1	1	1	1	InChI=1S/C34H46O18/c1-43-17-5-13(6-18(44-2)31(17)51-33-27(41)25(39)23(37)21(9-35)49-33)29-15-11-48-30(16(15)12-47-29)14-7-19(45-3)32(20(8-14)46-4)52-34-28(42)26(40)24(38)22(10-36)50-34/h5-8,15-16,21-30,33-42H,9-12H2,1-4H3	FFDULTAFAQRACT	splash10-014i-0000930000-f0cb995050bdebbbbead
58	1	1	4	NA	InChI=1S/C15H16O3/c1-18-15-9-12(8-14(17)10-15)6-5-11-3-2-4-13(16)7-11/h2-4,7-10,16-17H,5-6H2,1H3	VYQXIUVIYICVCM	splash10-004l-0190000000-a4ea0a428cbd384a6b67
61	2	5	1	NA	InChI=1S/C16H12O6/c1-21-16-11(19)7-13-14(15(16)20)10(18)6-12(22-13)8-2-4-9(17)5-3-8/h2-7,17,19-20H,1H3	IHFBPDAQLQOCBX	splash10-001i-0090000000-9da268771255370aff33
62	2	1	1	1	InChI=1S/C20H24O4/c1-24-20(13-7-16-4-10-18(22)11-5-16)14-19(23)12-6-15-2-8-17(21)9-3-15/h2-5,8-11,20-22H,6-7,12-14H2,1H3	PASZRDILCDRSOZ	splash10-004i-4359000000-33a30ca3e075294bb582
64	1	1	1	1	InChI=1S/C19H28O11/c20-6-10-12(21)14(23)16(25)19(29-10)28-8-11-13(22)15(24)17(26)18(30-11)27-7-9-4-2-1-3-5-9/h1-5,10-26H,6-8H2	LLEMMFPELBNINR	splash10-001i-0110900000-b9fca086017b0d503252
68	1	3	8	>1	InChI=1S/C42H72O14/c1-20(2)10-9-13-42(8,52)21-11-15-40(6)28(21)22(45)16-26-39(5)14-12-27(46)38(3,4)35(39)23(17-41(26,40)7)53-37-34(32(50)30(48)25(19-44)55-37)56-36-33(51)31(49)29(47)24(18-43)54-36/h10,21-37,43-52H,9,11-19H2,1-8H3	UZIOUZHBUYLDHW	splash10-0f6t-0000000970-bcb5442a1fdfabdc0098
74	1	1	1	1	InChI=1S/C34H44O19/c1-14-24(42)26(44)31(53-32-27(45)25(43)21(40)13-48-32)34(49-14)52-30-28(46)33(47-9-8-16-3-6-18(37)20(39)11-16)50-22(12-35)29(30)51-23(41)7-4-15-2-5-17(36)19(38)10-15/h2-7,10-11,14,21-22,24-40,42-46H,8-9,12-13H2,1H3	UDHCHDJLZGYDDM	splash10-0a4i-0000000900-fcf43c8d670d6f9de764
103	6	1	2	NA	InChI=1S/C25H26O6/c1-13(2)5-8-17-20(28)12-21(29)22-23(30)18(9-6-14(3)4)24(31-25(17)22)16-10-7-15(26)11-19(16)27/h5-7,10-12,26-29H,8-9H2,1-4H3	UWQYBLOHTQWSQD	splash10-00di-0032900000-0f6413d9d612c0480bab
110	2	2	1	NA	InChI=1S/C18H19NO5/c1-24-17-10-12(2-8-15(17)21)3-9-18(23)19-11-16(22)13-4-6-14(20)7-5-13/h2-10,16,20-22H,11H2,1H3,(H,19,23)	VJSCHQMOTSXAKB	splash10-03di-0519000000-20523d3f60b4c7c3e3d6
116	1	1	1	1	InChI=1S/C34H28O22/c35-14-1-10(2-15(36)23(14)43)30(48)52-9-22-27(47)28(54-31(49)11-3-16(37)24(44)17(38)4-11)29(55-32(50)12-5-18(39)25(45)19(40)6-12)34(53-22)56-33(51)13-7-20(41)26(46)21(42)8-13/h1-8,22,27-29,34-47H,9H2	RATQVALKDAUZBW	splash10-00kr-0000206900-0a095e5de8eca8c76f7f
127	1	1	1	1	InChI=1S/C32H52O14/c1-6-32(5,12-8-11-17(2)9-7-10-18(3)13-20(35)14-19(4)29(41)42)46-31-28(26(39)24(37)22(16-34)44-31)45-30-27(40)25(38)23(36)21(15-33)43-30/h6,10-11,14,20-28,30-31,33-40H,1,7-9,12-13,15-16H2,2-5H3,(H,41,42)	ISQUNAAALVXWGI	splash10-0a4i-0000009000-e2bc88419fd5a1b77b3b
129	4	1	1	1	InChI=1S/C28H40O6/c1-14(2)11-19(20-24(32)15(12-29)23(31)16(13-30)25(20)33)27(5)9-7-18-22(27)21-17(26(21,3)4)8-10-28(18,6)34/h12-14,17-19,21-22,31-34H,7-11H2,1-6H3	IBLPTYJTKWQCDX	splash10-00di-0000900000-745d33977d5dda0f9526
134	19	4	1	NA	InChI=1S/C16H14O5/c1-19-12-5-4-10-15-11(7-20-16(10)14(12)18)9-3-2-8(17)6-13(9)21-15/h2-6,11,15,17-18H,7H2,1H3	QDFJNOVWEADTGJ	splash10-0079-0690000000-71859416e0d5f0c0139c
136	2	1	1	1	InChI=1S/C15H16O3/c1-18-15-9-12(8-14(17)10-15)6-5-11-3-2-4-13(16)7-11/h2-4,7-10,16-17H,5-6H2,1H3	VYQXIUVIYICVCM	splash10-0002-0690000000-392a9baac49fc11d5dc0
137	1	1	4	NA	InChI=1S/C42H72O14/c1-20(2)10-9-13-42(8,52)21-11-15-40(6)28(21)22(45)16-26-39(5)14-12-27(46)38(3,4)35(39)23(17-41(26,40)7)53-37-34(32(50)30(48)25(19-44)55-37)56-36-33(51)31(49)29(47)24(18-43)54-36/h10,21-37,43-52H,9,11-19H2,1-8H3	UZIOUZHBUYLDHW	splash10-00dl-0221900000-42dc60388889bda4f77b
148	2	1	1	1	InChI=1S/C19H21NO4/c1-22-15-9-12-11(7-14(15)21)6-13-17-10(4-5-20-13)8-16(23-2)19(24-3)18(12)17/h7-9,13,20-21H,4-6H2,1-3H3	GVVXPMORGFYVOO	splash10-01q9-0094000000-412b93f65473501c80eb
150	1	1	1	1	InChI=1S/C34H46O18/c1-43-17-5-13(6-18(44-2)31(17)51-33-27(41)25(39)23(37)21(9-35)49-33)29-15-11-48-30(16(15)12-47-29)14-7-19(45-3)32(20(8-14)46-4)52-34-28(42)26(40)24(38)22(10-36)50-34/h5-8,15-16,21-30,33-42H,9-12H2,1-4H3	FFDULTAFAQRACT	splash10-06di-0794301000-964854fa59c128d68555
158	22	4	2	NA	InChI=1S/C16H12O6/c1-21-16-11(19)7-13-14(15(16)20)10(18)6-12(22-13)8-2-4-9(17)5-3-8/h2-7,17,19-20H,1H3	IHFBPDAQLQOCBX	splash10-0udr-0089000000-1332d238f0ba0ce07f7a
159	2	1	2	NA	InChI=1S/C20H24O4/c1-24-20(13-7-16-4-10-18(22)11-5-16)14-19(23)12-6-15-2-8-17(21)9-3-15/h2-5,8-11,20-22H,6-7,12-14H2,1H3	PASZRDILCDRSOZ	splash10-053r-0921000000-90569727786aa3ec0b28
160	1	1	2	>1	InChI=1S/C19H28O11/c20-6-10-12(21)14(23)16(25)19(29-10)28-8-11-13(22)15(24)17(26)18(30-11)27-7-9-4-2-1-3-5-9/h1-5,10-26H,6-8H2	LLEMMFPELBNINR	splash10-004i-4497000000-396308ff94d93aa91952
178	6	5	5	NA	InChI=1S/C18H20O4/c1-4-5-6-7-8-9-10-11-12-13-18(22-17(3)20)14-15-21-16(2)19/h4-5,10-13,18H,14-15H2,1-3H3	PGHCYQUSYHWJAI	splash10-0udj-0709000000-db193ea04266e5d7a511
180	1	1	1	1	InChI=1S/C34H44O19/c1-14-24(42)26(44)31(53-32-27(45)25(43)21(40)13-48-32)34(49-14)52-30-28(46)33(47-9-8-16-3-6-18(37)20(39)11-16)50-22(12-35)29(30)51-23(41)7-4-15-2-5-17(36)19(38)10-15/h2-7,10-11,14,21-22,24-40,42-46H,8-9,12-13H2,1H3	UDHCHDJLZGYDDM	splash10-03di-0904110000-bb7d3e43b986e6c4b273
181	3	5	6	NA	InChI=1S/C15H20O4/c1-8-4-5-11(16)9(2)7-13-14(12(17)6-8)10(3)15(18)19-13/h6,11-14,16-17H,2-5,7H2,1H3	KNEQPJSDSYNUHP	splash10-003r-0950000000-8de75342509b18542945
212	1	13	1	NA	InChI=1S/C25H26O6/c1-13(2)5-8-17-20(28)12-21(29)22-23(30)18(9-6-14(3)4)24(31-25(17)22)16-10-7-15(26)11-19(16)27/h5-7,10-12,26-29H,8-9H2,1-4H3	UWQYBLOHTQWSQD	splash10-03k9-0009400000-d88dab8c25229f2d85e8
223	2	1	1	1	InChI=1S/C18H19NO5/c1-24-17-10-12(2-8-15(17)21)3-9-18(23)19-11-16(22)13-4-6-14(20)7-5-13/h2-10,16,20-22H,11H2,1H3,(H,19,23)	VJSCHQMOTSXAKB	splash10-004i-0903000000-c5d12a995ff8ad1e89e1
225	11	5	1	1	InChI=1S/C30H50O2/c1-19(2)20-10-15-30(18-31)17-16-28(6)21(25(20)30)8-9-23-27(5)13-12-24(32)26(3,4)22(27)11-14-29(23,28)7/h20-25,31-32H,1,8-18H2,2-7H3	FVWJYYTZTCVBKE	splash10-004i-0440900000-ea38765b2d3e3fd2c308
238	1	1	1	1	InChI=1S/C32H52O14/c1-6-32(5,12-8-11-17(2)9-7-10-18(3)13-20(35)14-19(4)29(41)42)46-31-28(26(39)24(37)22(16-34)44-31)45-30-27(40)25(38)23(36)21(15-33)43-30/h6,10-11,14,20-28,30-31,33-40H,1,7-9,12-13,15-16H2,2-5H3,(H,41,42)	ISQUNAAALVXWGI	splash10-0fb9-1978100000-ea8c665b3001f46f9066
239	1	2	1	1	InChI=1S/C26H30O13/c27-9-19-20(31)21(32)22(39-25-23(33)26(34,10-28)11-35-25)24(38-19)36-14-4-1-12(2-5-14)17-8-16(30)15-6-3-13(29)7-18(15)37-17/h1-7,17,19-25,27-29,31-34H,8-11H2	FTVKHUHJWDMWIR	splash10-0a4i-0290000000-b5f4e3d11b26eee0365d
Consensus result*: NA mean SF-Matching and CSI:FingerID did not have the same result for the spectrum. >1 mean the consensus is not correct.

## Sheet: Database=ChEBI
SpecNo	CFM-ID	CSI:FingerID	SF-Matching	Consensus result*	InChI	InChIKey	Splash
53	1	1	1	1	InChI=1S/C34H46O18/c1-43-17-5-13(6-18(44-2)31(17)51-33-27(41)25(39)23(37)21(9-35)49-33)29-15-11-48-30(16(15)12-47-29)14-7-19(45-3)32(20(8-14)46-4)52-34-28(42)26(40)24(38)22(10-36)50-34/h5-8,15-16,21-30,33-42H,9-12H2,1-4H3	FFDULTAFAQRACT	splash10-014i-0000930000-f0cb995050bdebbbbead
57	1	8	1	NA	InChI=1S/C18H22O11/c1-6(20)25-4-7-2-9-12-8(16(24)27-9)5-26-17(11(7)12)29-18-15(23)14(22)13(21)10(3-19)28-18/h2,5,9-15,17-19,21-23H,3-4H2,1H3	IBIPGYWNOBGEMH	splash10-0002-0900200000-169d89c80e1bfd47b814
61	9	3	1	NA	InChI=1S/C16H12O6/c1-21-16-11(19)7-13-14(15(16)20)10(18)6-12(22-13)8-2-4-9(17)5-3-8/h2-7,17,19-20H,1H3	IHFBPDAQLQOCBX	splash10-001i-0090000000-9da268771255370aff33
68	1	2	5	>1	InChI=1S/C42H72O14/c1-20(2)10-9-13-42(8,52)21-11-15-40(6)28(21)22(45)16-26-39(5)14-12-27(46)38(3,4)35(39)23(17-41(26,40)7)53-37-34(32(50)30(48)25(19-44)55-37)56-36-33(51)31(49)29(47)24(18-43)54-36/h10,21-37,43-52H,9,11-19H2,1-8H3	UZIOUZHBUYLDHW	splash10-0f6t-0000000970-bcb5442a1fdfabdc0098
69	2	1	2	NA	InChI=1S/C36H43NO17/c1-15-16(2)31(44)53-29-26(49-18(4)39)30(52-21(7)42)35(14-47-17(3)38)28(51-20(6)41)25(43)23-27(50-19(5)40)36(35,34(29,9)46)54-33(23,8)13-48-32(45)22-11-10-12-37-24(15)22/h10-12,15-16,23,26-30,46H,13-14H2,1-9H3	IMIAGCONYJPMDY	splash10-014i-0100000900-5dde2cd4b0c51d1a6e22
83	5	1	2	NA	InChI=1S/C27H30O15/c28-7-15-20(35)22(37)26(42-27-23(38)21(36)19(34)16(8-29)41-27)25(40-15)18-12(32)5-11(31)17-13(33)6-14(39-24(17)18)9-1-3-10(30)4-2-9/h1-6,15-16,19-23,25-32,34-38H,7-8H2	FYTOTHFWELWOCG	splash10-0006-0000490000-8a0a41638e99aeb17ce8
87	1	1	1	1	InChI=1S/C15H18O5/c1-6-3-9(17)12-7(2)15(19)20-14(12)13-8(5-16)4-10(18)11(6)13/h4,7,9,12-14,16-17H,3,5H2,1-2H3	ZHZZKRDEPZMPLJ	splash10-014i-0290000000-1f85fe8210ca81a762a3
88	5	4	1	NA	InChI=1S/C27H30O14/c1-8-17(31)21(35)23(37)27(39-8)16-20(34)15(26-24(38)22(36)18(32)13(7-28)41-26)19(33)14-11(30)6-12(40-25(14)16)9-2-4-10(29)5-3-9/h2-6,8,13,17-18,21-24,26-29,31-38H,7H2,1H3	MVOUGOXRXQDXDC	splash10-004i-0000090000-de38c4337a1fff951f9c
93	1	1	1	1	InChI=1S/C30H22O10/c31-15-5-1-13(2-6-15)29-25(27(37)23-19(35)9-17(33)11-21(23)39-29)26-28(38)24-20(36)10-18(34)12-22(24)40-30(26)14-3-7-16(32)8-4-14/h1-12,25-26,29-36H	RNQBLQALVMHBKH	splash10-00r6-0019560000-67dfb0312e4a47b8cbc7
98	1	1	1	1	InChI=1S/C32H26O10/c1-39-19-7-3-15(4-8-19)31-27(29(37)25-21(35)11-17(33)13-23(25)41-31)28-30(38)26-22(36)12-18(34)14-24(26)42-32(28)16-5-9-20(40-2)10-6-16/h3-14,27-28,31-36H,1-2H3	BTCICADMSGBCKA	splash10-014i-0102590000-766d3e28cdc1c2be418d
108	3	2	2	>1	InChI=1S/C24H26O6/c1-12(2)6-8-14-17(25)11-18(26)20-21(28)16-10-19(27)23(29-5)15(9-7-13(3)4)22(16)30-24(14)20/h6-7,10-11,25-27H,8-9H2,1-5H3	CJBZJZGULKATPY	splash10-0a4i-0006900000-34de65cf953e52ac4ed4
110	1	2	2	>1	InChI=1S/C18H19NO5/c1-24-17-10-12(2-8-15(17)21)3-9-18(23)19-11-16(22)13-4-6-14(20)7-5-13/h2-10,16,20-22H,11H2,1H3,(H,19,23)	VJSCHQMOTSXAKB	splash10-03di-0519000000-20523d3f60b4c7c3e3d6
113	1	2	1	NA	InChI=1S/C34H28O22/c35-9-22-27(53-30(48)10-1-14(36)23(44)15(37)2-10)28(54-31(49)11-3-16(38)24(45)17(39)4-11)29(55-32(50)12-5-18(40)25(46)19(41)6-12)34(52-22)56-33(51)13-7-20(42)26(47)21(43)8-13/h1-8,22,27-29,34-47H,9H2	XFLTYUCKJRFDOU	splash10-014i-0100109500-4151122981e34b99aa5f
116	2	1	2	>1	InChI=1S/C34H28O22/c35-14-1-10(2-15(36)23(14)43)30(48)52-9-22-27(47)28(54-31(49)11-3-16(37)24(44)17(38)4-11)29(55-32(50)12-5-18(39)25(45)19(40)6-12)34(53-22)56-33(51)13-7-20(41)26(46)21(42)8-13/h1-8,22,27-29,34-47H,9H2	RATQVALKDAUZBW	splash10-00kr-0000206900-0a095e5de8eca8c76f7f
119	1	1	6	NA	InChI=1S/C15H18O6/c1-15(2,19)14(18)13(17)9-6-8-4-5-12(16)21-10(8)7-11(9)20-3/h4-7,13-14,17-19H,1-3H3	PCSZTTAMZGNQNB	splash10-0h09-0941000000-a8d88e73cb9d5f7b514a
137	1	1	1	1	InChI=1S/C42H72O14/c1-20(2)10-9-13-42(8,52)21-11-15-40(6)28(21)22(45)16-26-39(5)14-12-27(46)38(3,4)35(39)23(17-41(26,40)7)53-37-34(32(50)30(48)25(19-44)55-37)56-36-33(51)31(49)29(47)24(18-43)54-36/h10,21-37,43-52H,9,11-19H2,1-8H3	UZIOUZHBUYLDHW	splash10-00dl-0221900000-42dc60388889bda4f77b
140	1	4	1	NA	InChI=1S/C16H17NO4/c18-13-2-10-11-6-17(12(10)4-14(13)19)5-8-1-15-16(3-9(8)11)21-7-20-15/h1-3,11-14,18-19H,4-7H2	JKZMYBLUKAMPKM	splash10-000i-0090000000-e11fa6a2efa6760fd016
150	1	1	1	1	InChI=1S/C34H46O18/c1-43-17-5-13(6-18(44-2)31(17)51-33-27(41)25(39)23(37)21(9-35)49-33)29-15-11-48-30(16(15)12-47-29)14-7-19(45-3)32(20(8-14)46-4)52-34-28(42)26(40)24(38)22(10-36)50-34/h5-8,15-16,21-30,33-42H,9-12H2,1-4H3	FFDULTAFAQRACT	splash10-06di-0794301000-964854fa59c128d68555
154	1	1	1	1	InChI=1S/C18H22O11/c1-6(20)25-4-7-2-9-12-8(16(24)27-9)5-26-17(11(7)12)29-18-15(23)14(22)13(21)10(3-19)28-18/h2,5,9-15,17-19,21-23H,3-4H2,1H3	IBIPGYWNOBGEMH	splash10-004i-1910000000-14ec67e4521c098d023a
158	13	3	1	NA	InChI=1S/C16H12O6/c1-21-16-11(19)7-13-14(15(16)20)10(18)6-12(22-13)8-2-4-9(17)5-3-8/h2-7,17,19-20H,1H3	IHFBPDAQLQOCBX	splash10-0udr-0089000000-1332d238f0ba0ce07f7a
167	1	1	1	1	InChI=1S/C18H21NO5/c1-19-9-18(20)17(4-3-12(21-2)6-16(17)19)13-7-15-14(22-10-23-15)5-11(13)8-24-18/h3-5,7,12,16,20H,6,8-10H2,1-2H3	YLWAQARRNQVEHD	splash10-03di-0029000000-555a5386596fed60a102
169	2	1	1	1	InChI=1S/C36H43NO17/c1-15-16(2)31(44)53-29-26(49-18(4)39)30(52-21(7)42)35(14-47-17(3)38)28(51-20(6)41)25(43)23-27(50-19(5)40)36(35,34(29,9)46)54-33(23,8)13-48-32(45)22-11-10-12-37-24(15)22/h10-12,15-16,23,26-30,46H,13-14H2,1-9H3	IMIAGCONYJPMDY	splash10-03di-0000000900-d85b2b83603ef86a4a39
181	3	6	7	NA	InChI=1S/C15H20O4/c1-8-4-5-11(16)9(2)7-13-14(12(17)6-8)10(3)15(18)19-13/h6,11-14,16-17H,2-5,7H2,1H3	KNEQPJSDSYNUHP	splash10-003r-0950000000-8de75342509b18542945
193	1	1	1	1	InChI=1S/C15H18O5/c1-6-3-9(17)12-7(2)15(19)20-14(12)13-8(5-16)4-10(18)11(6)13/h4,7,9,12-14,16-17H,3,5H2,1-2H3	ZHZZKRDEPZMPLJ	splash10-00p0-0980000000-51de0bdeaa35142cb7cf
195	2	1	1	1	InChI=1S/C27H30O14/c1-8-17(31)21(35)23(37)27(39-8)16-20(34)15(26-24(38)22(36)18(32)13(7-28)41-26)19(33)14-11(30)6-12(40-25(14)16)9-2-4-10(29)5-3-9/h2-6,8,13,17-18,21-24,26-29,31-38H,7H2,1H3	MVOUGOXRXQDXDC	splash10-01t9-0000390000-6fc5269aee5c72991dfe
199	1	2	1	1	InChI=1S/C30H22O10/c31-15-5-1-13(2-6-15)29-25(27(37)23-19(35)9-17(33)11-21(23)39-29)26-28(38)24-20(36)10-18(34)12-22(24)40-30(26)14-3-7-16(32)8-4-14/h1-12,25-26,29-36H	RNQBLQALVMHBKH	splash10-0udi-0911130000-d9cd4f466a17e45f661f
205	1	1	2	NA	InChI=1S/C17H24O5/c1-9(6-5-7-21-12(4)18)14-10(2)8-13-15(16(14)19)11(3)17(20)22-13/h9,13,15-16,19H,3,5-8H2,1-2,4H3	QKUFZFLZBUSEHN	splash10-002r-0910000000-9e7e165412cd9dd079fb
206	1	6	1	1	InChI=1S/C32H26O10/c1-39-19-7-3-15(4-8-19)31-27(29(37)25-21(35)11-17(33)13-23(25)41-31)28-30(38)26-22(36)12-18(34)14-24(26)42-32(28)16-5-9-20(40-2)10-6-16/h3-14,27-28,31-36H,1-2H3	BTCICADMSGBCKA	splash10-0uk9-0921550000-d33325cf513673e3247a
215	3	3	1	NA	InChI=1S/C20H19NO5/c1-21-6-5-11-7-16(24-2)14(22)8-13(11)20(21)9-12-3-4-15-18(26-10-25-15)17(12)19(20)23/h3-4,7-8,22H,5-6,9-10H2,1-2H3	AHNUBWYOIHCGFN	splash10-0udi-0019000000-036e3c22001d932cd5c5
221	2	1	1	1	InChI=1S/C24H26O6/c1-12(2)6-8-14-17(25)11-18(26)20-21(28)16-10-19(27)23(29-5)15(9-7-13(3)4)22(16)30-24(14)20/h6-7,10-11,25-27H,8-9H2,1-5H3	CJBZJZGULKATPY	splash10-0a4i-0009100000-4b3f35831d7f6df74dd0
223	1	1	1	1	InChI=1S/C18H19NO5/c1-24-17-10-12(2-8-15(17)21)3-9-18(23)19-11-16(22)13-4-6-14(20)7-5-13/h2-10,16,20-22H,11H2,1H3,(H,19,23)	VJSCHQMOTSXAKB	splash10-004i-0903000000-c5d12a995ff8ad1e89e1
225	9	26	1	1	InChI=1S/C30H50O2/c1-19(2)20-10-15-30(18-31)17-16-28(6)21(25(20)30)8-9-23-27(5)13-12-24(32)26(3,4)22(27)11-14-29(23,28)7/h20-25,31-32H,1,8-18H2,2-7H3	FVWJYYTZTCVBKE	splash10-004i-0440900000-ea38765b2d3e3fd2c308
229	1	1	1	1	InChI=1S/C15H18O6/c1-15(2,19)14(18)13(17)9-6-8-4-5-12(16)21-10(8)7-11(9)20-3/h4-7,13-14,17-19H,1-3H3	PCSZTTAMZGNQNB	splash10-0002-0090000000-d3f8f7b06961eb8f5d70
231	1	1	2	NA	InChI=1S/C41H48O11/c1-22-23(2)41(29-12-16-33(36(20-29)47-8)51-25(4)39(43)27-10-14-31-37(18-27)49-21-48-31)52-40(22)28-11-15-32(35(19-28)46-7)50-24(3)38(42)26-9-13-30(44-5)34(17-26)45-6/h9-20,22-25,38-43H,21H2,1-8H3	GSWZMFDCPMPHDL	splash10-03e9-0368229000-1830aead1e5f564cc474
Consensus result*: NA mean SF-Matching and CSI:FingerID did not have the same result for the spectrum. >1 mean the consensus is not correct.

## Sheet: Database=ChEMBL
SpecNo	CFM-ID	CSI:FingerID	SF-Matching	Consensus result*	InChI	InChIKey	Splash
53	1	22	1	NA	InChI=1S/C34H46O18/c1-43-17-5-13(6-18(44-2)31(17)51-33-27(41)25(39)23(37)21(9-35)49-33)29-15-11-48-30(16(15)12-47-29)14-7-19(45-3)32(20(8-14)46-4)52-34-28(42)26(40)24(38)22(10-36)50-34/h5-8,15-16,21-30,33-42H,9-12H2,1-4H3	FFDULTAFAQRACT	splash10-014i-0000930000-f0cb995050bdebbbbead
55	2	1	3	NA	InChI=1S/C44H68O19/c1-19-39(63-41-38(53)36(51)34(49)29(62-41)18-57-40-37(52)35(50)33(48)28(16-45)61-40)26(55-5)14-31(58-19)60-23-8-10-42(3)22(13-23)6-7-25-24(42)9-11-43(4)32(21-12-30(47)56-17-21)27(59-20(2)46)15-44(25,43)54/h12,19,22-29,31-41,45,48-54H,6-11,13-18H2,1-5H3	PKZLCDIEFSFXDK	splash10-00di-0000000093-b45f9484ff1dfa04289c
57	1	274	1	NA	InChI=1S/C18H22O11/c1-6(20)25-4-7-2-9-12-8(16(24)27-9)5-26-17(11(7)12)29-18-15(23)14(22)13(21)10(3-19)28-18/h2,5,9-15,17-19,21-23H,3-4H2,1H3	IBIPGYWNOBGEMH	splash10-0002-0900200000-169d89c80e1bfd47b814
58	15	4	70	NA	InChI=1S/C15H16O3/c1-18-15-9-12(8-14(17)10-15)6-5-11-3-2-4-13(16)7-11/h2-4,7-10,16-17H,5-6H2,1H3	VYQXIUVIYICVCM	splash10-004l-0190000000-a4ea0a428cbd384a6b67
59	2	1	1	1	InChI=1S/C28H46O7/c1-15(24(2,3)33)11-23(32)27(6,34)22-8-10-28(35)17-12-19(29)18-13-20(30)21(31)14-25(18,4)16(17)7-9-26(22,28)5/h12,15-16,18,20-23,30-35H,7-11,13-14H2,1-6H3	IJRBORPEVKCEQD	splash10-000f-0000960000-ca329c5a52e1d35045e9
60	24	36	265	NA	InChI=1S/C15H22O4/c1-14(2)4-9-11(6-14)15(3,18)5-8-10(12(9)16)7-19-13(8)17/h9,11-12,16,18H,4-7H2,1-3H3	UUZWMJQAEYBHAO	splash10-00xr-0090000000-6e9d2d5a1e0b9d761cfc
61	38	5	1	NA	InChI=1S/C16H12O6/c1-21-16-11(19)7-13-14(15(16)20)10(18)6-12(22-13)8-2-4-9(17)5-3-8/h2-7,17,19-20H,1H3	IHFBPDAQLQOCBX	splash10-001i-0090000000-9da268771255370aff33
64	1	1	1	1	InChI=1S/C19H28O11/c20-6-10-12(21)14(23)16(25)19(29-10)28-8-11-13(22)15(24)17(26)18(30-11)27-7-9-4-2-1-3-5-9/h1-5,10-26H,6-8H2	LLEMMFPELBNINR	splash10-001i-0110900000-b9fca086017b0d503252
65	2	3	4	NA	InChI=1S/C29H38O14/c1-12(2)8-9-15-18(27(38)39-3)26(43-29-24(37)22(35)20(33)17(11-31)41-29)14-7-5-4-6-13(14)25(15)42-28-23(36)21(34)19(32)16(10-30)40-28/h4-8,16-17,19-24,28-37H,9-11H2,1-3H3	OZDABLANSWPSGY	splash10-0002-0032900000-b35fe30986a261627811
67	30	17	131	NA	InChI=1S/C20H32O4/c1-13(12-17(21)22)6-8-15-14(2)7-9-16-19(15,3)10-5-11-20(16,4)18(23)24/h13,15-16H,2,5-12H2,1,3-4H3,(H,21,22)(H,23,24)	HPQKNJHVWUWAOR	splash10-000i-0009000000-c62be578087d427bfbc4
68	1	4	21	NA	InChI=1S/C42H72O14/c1-20(2)10-9-13-42(8,52)21-11-15-40(6)28(21)22(45)16-26-39(5)14-12-27(46)38(3,4)35(39)23(17-41(26,40)7)53-37-34(32(50)30(48)25(19-44)55-37)56-36-33(51)31(49)29(47)24(18-43)54-36/h10,21-37,43-52H,9,11-19H2,1-8H3	UZIOUZHBUYLDHW	splash10-0f6t-0000000970-bcb5442a1fdfabdc0098
69	1	2	5	NA	InChI=1S/C36H43NO17/c1-15-16(2)31(44)53-29-26(49-18(4)39)30(52-21(7)42)35(14-47-17(3)38)28(51-20(6)41)25(43)23-27(50-19(5)40)36(35,34(29,9)46)54-33(23,8)13-48-32(45)22-11-10-12-37-24(15)22/h10-12,15-16,23,26-30,46H,13-14H2,1-9H3	IMIAGCONYJPMDY	splash10-014i-0100000900-5dde2cd4b0c51d1a6e22
73	1	1	1	1	InChI=1S/C29H38O12/c1-3-20-21(12-19-11-17(32)10-18(39-19)9-6-15-4-7-16(31)8-5-15)22(27(36)37-2)14-38-28(20)41-29-26(35)25(34)24(33)23(13-30)40-29/h3-5,7-8,14,18-21,23-26,28-31,33-35H,1,6,9-13H2,2H3	GGNFGJZLCXTJLH	splash10-004j-0009270000-fef451c2dfa7d03bf759
74	6	3	6	NA	InChI=1S/C34H44O19/c1-14-24(42)26(44)31(53-32-27(45)25(43)21(40)13-48-32)34(49-14)52-30-28(46)33(47-9-8-16-3-6-18(37)20(39)11-16)50-22(12-35)29(30)51-23(41)7-4-15-2-5-17(36)19(38)10-15/h2-7,10-11,14,21-22,24-40,42-46H,8-9,12-13H2,1H3	UDHCHDJLZGYDDM	splash10-0a4i-0000000900-fcf43c8d670d6f9de764
76	23	279	2	NA	InChI=1S/C17H26O11/c1-7(19)28-16(2)5-9(20)17(24)3-4-25-15(13(16)17)27-14-12(23)11(22)10(21)8(6-18)26-14/h3-4,8-15,18,20-24H,5-6H2,1-2H3	CAFTUQNGDROXEZ	splash10-0a6r-2902400000-a789e644ac5ec58e4119
77	4	58	1	NA	InChI=1S/C20H28O4/c1-14-6-10-20(13-21)16(18(22)23)4-3-5-17(20)19(14,2)9-7-15-8-11-24-12-15/h4,8,11-12,14,17,21H,3,5-7,9-10,13H2,1-2H3,(H,22,23)	PHKSUFCCGLWIMC	splash10-0f89-0009000000-a16344525d59130287f1
80	18	1	1	1	InChI=1S/C25H34O8/c1-12(2)15-10-16-19(17(28)11-15)25(6)18(32-13(3)26)8-9-24(5,23(30)31-7)22(25)21(20(16)29)33-14(4)27/h10-12,18,20-22,28-29H,8-9H2,1-7H3	FEMTVABTBAWCEK	splash10-03xr-0002900000-f20144170a857ad0cae6
86	7	12	3	NA	InChI=1S/C20H20O4/c1-14(2)11-12-24-17-7-3-15(4-8-17)5-10-19(22)18-9-6-16(21)13-20(18)23/h3-11,13,21,23H,12H2,1-2H3	VVSZRCIUFBADJQ	splash10-0fdk-2894000000-ae77885ecb8898c13b61
93	3	1	1	1	InChI=1S/C30H22O10/c31-15-5-1-13(2-6-15)29-25(27(37)23-19(35)9-17(33)11-21(23)39-29)26-28(38)24-20(36)10-18(34)12-22(24)40-30(26)14-3-7-16(32)8-4-14/h1-12,25-26,29-36H	RNQBLQALVMHBKH	splash10-00r6-0019560000-67dfb0312e4a47b8cbc7
98	1	1	1	1	InChI=1S/C32H26O10/c1-39-19-7-3-15(4-8-19)31-27(29(37)25-21(35)11-17(33)13-23(25)41-31)28-30(38)26-22(36)12-18(34)14-24(26)42-32(28)16-5-9-20(40-2)10-6-16/h3-14,27-28,31-36H,1-2H3	BTCICADMSGBCKA	splash10-014i-0102590000-766d3e28cdc1c2be418d
101	12	338	1	NA	InChI=1S/C25H24O6/c1-13(2)5-7-15-21(28)20-22(29)17(14-6-8-18(26)19(27)11-14)12-30-24(20)16-9-10-25(3,4)31-23(15)16/h5-6,8-12,26-28H,7H2,1-4H3	GHCZYXUOYFOXIP	splash10-014i-0000900000-e730fe1c296745a54330
102	8	3	26	NA	InChI=1S/C26H34O11/c1-33-19-8-13(3-5-17(19)29)7-15-12-35-25(16(15)10-27)14-4-6-18(20(9-14)34-2)36-26-24(32)23(31)22(30)21(11-28)37-26/h3-6,8-9,15-16,21-32H,7,10-12H2,1-2H3	KNFOHFRALRKTOJ	splash10-004i-0009010000-8864f0553809bde5063f
103	4	2	3	NA	InChI=1S/C25H26O6/c1-13(2)5-8-17-20(28)12-21(29)22-23(30)18(9-6-14(3)4)24(31-25(17)22)16-10-7-15(26)11-19(16)27/h5-7,10-12,26-29H,8-9H2,1-4H3	UWQYBLOHTQWSQD	splash10-00di-0032900000-0f6413d9d612c0480bab
105	6	2	4	NA	InChI=1S/C23H24O12/c1-31-13-5-9(3-4-10(13)25)12-6-11(26)17-14(33-12)7-15(22(32-2)19(17)28)34-23-21(30)20(29)18(27)16(8-24)35-23/h3-7,16,18,20-21,23-25,27-30H,8H2,1-2H3	YFZSQPRYLBGYKE	splash10-0006-0000900000-f9a68873e07c9812c79b
106	1	4	1	NA	InChI=1S/C23H28O13/c1-31-12-6-9(2-3-11(12)26)20(30)34-18-10-4-5-32-21(14(10)23(8-25)19(18)36-23)35-22-17(29)16(28)15(27)13(7-24)33-22/h2-6,10,13-19,21-22,24-29H,7-8H2,1H3	AKNILCMFRRDTEY	splash10-03dr-0572090000-af931792de7ef25eac73
107	3	12	5	NA	InChI=1S/C27H38O8/c1-8-13(2)23(31)35-27-20(24(27,6)7)18-10-17(12-28)11-25(32)19(9-14(3)21(25)30)26(18,33)15(4)22(27)34-16(5)29/h9-10,13,15,18-20,22,28,32-33H,8,11-12H2,1-7H3	LJNNQVFOVQWDMN	splash10-000i-0101940000-c5ea916dfb5d5400fe20
108	61	2	2	>1	InChI=1S/C24H26O6/c1-12(2)6-8-14-17(25)11-18(26)20-21(28)16-10-19(27)23(29-5)15(9-7-13(3)4)22(16)30-24(14)20/h6-7,10-11,25-27H,8-9H2,1-5H3	CJBZJZGULKATPY	splash10-0a4i-0006900000-34de65cf953e52ac4ed4
109	45	8	5	NA	InChI=1S/C26H30O6/c1-14(2)6-8-17-21(28)12-22-23(24(17)29)25(30)19(13-32-22)16-10-11-20(27)18(26(16)31-5)9-7-15(3)4/h6-7,10-12,19,27-29H,8-9,13H2,1-5H3	ARNVYCOTFWJTBS	splash10-000i-0040900000-3527e831d4ff5c2f153c
110	17	17	23	NA	InChI=1S/C18H19NO5/c1-24-17-10-12(2-8-15(17)21)3-9-18(23)19-11-16(22)13-4-6-14(20)7-5-13/h2-10,16,20-22H,11H2,1H3,(H,19,23)	VJSCHQMOTSXAKB	splash10-03di-0519000000-20523d3f60b4c7c3e3d6
112	2	89	256	>1	InChI=1S/C18H14O8/c19-11-2-1-7(4-12(11)20)15-9-6-14(22)13(21)5-8(9)3-10(17(23)24)16(15)18(25)26/h1-6,15-16,19-22H,(H,23,24)(H,25,26)	WJMFXQBNYLYADA	splash10-03yi-0097000000-600a70ffb9ce4bacaf8b
113	1	4	1	NA	InChI=1S/C34H28O22/c35-9-22-27(53-30(48)10-1-14(36)23(44)15(37)2-10)28(54-31(49)11-3-16(38)24(45)17(39)4-11)29(55-32(50)12-5-18(40)25(46)19(41)6-12)34(52-22)56-33(51)13-7-20(42)26(47)21(43)8-13/h1-8,22,27-29,34-47H,9H2	XFLTYUCKJRFDOU	splash10-014i-0100109500-4151122981e34b99aa5f
114	1	1	1	1	InChI=1S/C19H20O10/c20-6-11-15(25)17(27)18(28)19(29-11)13-10(23)5-9(22)12(16(13)26)14(24)7-1-3-8(21)4-2-7/h1-5,11,15,17-23,25-28H,6H2	BZYKNVLTMWYEFA	splash10-000i-0092200000-5ba6a1a23168f52aa1b0
116	5	7	2	NA	InChI=1S/C34H28O22/c35-14-1-10(2-15(36)23(14)43)30(48)52-9-22-27(47)28(54-31(49)11-3-16(37)24(44)17(38)4-11)29(55-32(50)12-5-18(39)25(45)19(40)6-12)34(53-22)56-33(51)13-7-20(41)26(46)21(42)8-13/h1-8,22,27-29,34-47H,9H2	RATQVALKDAUZBW	splash10-00kr-0000206900-0a095e5de8eca8c76f7f
119	105	88	300	NA	InChI=1S/C15H18O6/c1-15(2,19)14(18)13(17)9-6-8-4-5-12(16)21-10(8)7-11(9)20-3/h4-7,13-14,17-19H,1-3H3	PCSZTTAMZGNQNB	splash10-0h09-0941000000-a8d88e73cb9d5f7b514a
122	46	1	1	1	InChI=1S/C26H28O9/c1-22(2)17-16(28)18(29)24(4)13(25(17)11-32-15(27)9-14(25)34-22)5-7-23(3)19(12-6-8-31-10-12)33-21(30)20-26(23,24)35-20/h6,8,10,13-14,19-20,28H,5,7,9,11H2,1-4H3	SNGHLUWTFLYPMT	splash10-00di-0002900000-c87ad5e1ba4763925fc3
124	1	1	1	1	InChI=1S/C39H38O12/c1-46-32-23-28(12-17-31(32)42)38(45)35(24-50-37(44)19-11-26-8-15-30(41)16-9-26)51-39-33(47-2)21-27(22-34(39)48-3)5-4-20-49-36(43)18-10-25-6-13-29(40)14-7-25/h4-19,21-23,35,38,40-42,45H,20,24H2,1-3H3	IKHAPHPJWABCCU	splash10-0002-0100009000-976a9e3b5dd46a96154a
129	20	1	1	1	InChI=1S/C28H40O6/c1-14(2)11-19(20-24(32)15(12-29)23(31)16(13-30)25(20)33)27(5)9-7-18-22(27)21-17(26(21,3)4)8-10-28(18,6)34/h12-14,17-19,21-22,31-34H,7-11H2,1-6H3	IBLPTYJTKWQCDX	splash10-00di-0000900000-745d33977d5dda0f9526
136	5	1	1	1	InChI=1S/C15H16O3/c1-18-15-9-12(8-14(17)10-15)6-5-11-3-2-4-13(16)7-11/h2-4,7-10,16-17H,5-6H2,1H3	VYQXIUVIYICVCM	splash10-0002-0690000000-392a9baac49fc11d5dc0
137	4	1	13	NA	InChI=1S/C42H72O14/c1-20(2)10-9-13-42(8,52)21-11-15-40(6)28(21)22(45)16-26-39(5)14-12-27(46)38(3,4)35(39)23(17-41(26,40)7)53-37-34(32(50)30(48)25(19-44)55-37)56-36-33(51)31(49)29(47)24(18-43)54-36/h10,21-37,43-52H,9,11-19H2,1-8H3	UZIOUZHBUYLDHW	splash10-00dl-0221900000-42dc60388889bda4f77b
138	6	3	1	NA	InChI=1S/C20H28O4/c1-14-6-10-20(13-21)16(18(22)23)4-3-5-17(20)19(14,2)9-7-15-8-11-24-12-15/h4,8,11-12,14,17,21H,3,5-7,9-10,13H2,1-2H3,(H,22,23)	PHKSUFCCGLWIMC	splash10-014j-1694000000-88c46aedfc65cf2728f1
140	31	176	1	1	InChI=1S/C16H17NO4/c18-13-2-10-11-6-17(12(10)4-14(13)19)5-8-1-15-16(3-9(8)11)21-7-20-15/h1-3,11-14,18-19H,4-7H2	JKZMYBLUKAMPKM	splash10-000i-0090000000-e11fa6a2efa6760fd016
142	2	1	1	1	InChI=1S/C19H20O10/c20-6-11-15(25)17(27)18(28)19(29-11)13-10(23)5-9(22)12(16(13)26)14(24)7-1-3-8(21)4-2-7/h1-5,11,15,17-23,25-28H,6H2	BZYKNVLTMWYEFA	splash10-0734-0259100000-7ded6e6257fc89630064
147	26	70	1	NA	InChI=1S/C18H23NO4/c1-21-13-7-11-9-19-5-4-10-6-15(23-3)18(20)16(17(10)19)12(11)8-14(13)22-2/h6-8,15-18,20H,4-5,9H2,1-3H3	VOIMPDXOQJYVDI	splash10-014i-0159000000-8e7515f86d2b735d21b8
148	16	1	2	NA	InChI=1S/C19H21NO4/c1-22-15-9-12-11(7-14(15)21)6-13-17-10(4-5-20-13)8-16(23-2)19(24-3)18(12)17/h7-9,13,20-21H,4-6H2,1-3H3	GVVXPMORGFYVOO	splash10-01q9-0094000000-412b93f65473501c80eb
150	1	1	1	1	InChI=1S/C34H46O18/c1-43-17-5-13(6-18(44-2)31(17)51-33-27(41)25(39)23(37)21(9-35)49-33)29-15-11-48-30(16(15)12-47-29)14-7-19(45-3)32(20(8-14)46-4)52-34-28(42)26(40)24(38)22(10-36)50-34/h5-8,15-16,21-30,33-42H,9-12H2,1-4H3	FFDULTAFAQRACT	splash10-06di-0794301000-964854fa59c128d68555
152	1	2	1	NA	InChI=1S/C44H68O19/c1-19-39(63-41-38(53)36(51)34(49)29(62-41)18-57-40-37(52)35(50)33(48)28(16-45)61-40)26(55-5)14-31(58-19)60-23-8-10-42(3)22(13-23)6-7-25-24(42)9-11-43(4)32(21-12-30(47)56-17-21)27(59-20(2)46)15-44(25,43)54/h12,19,22-29,31-41,45,48-54H,6-11,13-18H2,1-5H3	PKZLCDIEFSFXDK	splash10-05g0-0009100010-3d0f5a1d775229f9724e
154	1	1	1	1	InChI=1S/C18H22O11/c1-6(20)25-4-7-2-9-12-8(16(24)27-9)5-26-17(11(7)12)29-18-15(23)14(22)13(21)10(3-19)28-18/h2,5,9-15,17-19,21-23H,3-4H2,1H3	IBIPGYWNOBGEMH	splash10-004i-1910000000-14ec67e4521c098d023a
155	7	1	1	1	InChI=1S/C28H46O7/c1-15(24(2,3)33)11-23(32)27(6,34)22-8-10-28(35)17-12-19(29)18-13-20(30)21(31)14-25(18,4)16(17)7-9-26(22,28)5/h12,15-16,18,20-23,30-35H,7-11,13-14H2,1-6H3	IJRBORPEVKCEQD	splash10-056u-0016900000-f8d704c819de477df4b1
156	29	13	6	NA	InChI=1S/C16H12O6/c1-21-9-4-2-8(3-5-9)12-6-10(17)14-13(22-12)7-11(18)15(19)16(14)20/h2-7,18-20H,1H3	XVMMEYCPXZYLAI	splash10-0udr-0089000000-e9ca08fe6c08fe4d3cae
157	45	4	43	NA	InChI=1S/C15H22O4/c1-14(2)4-9-11(6-14)15(3,18)5-8-10(12(9)16)7-19-13(8)17/h9,11-12,16,18H,4-7H2,1-3H3	UUZWMJQAEYBHAO	splash10-0012-0590000000-2e96c63c1441783fd65a
158	51	4	2	NA	InChI=1S/C16H12O6/c1-21-16-11(19)7-13-14(15(16)20)10(18)6-12(22-13)8-2-4-9(17)5-3-8/h2-7,17,19-20H,1H3	IHFBPDAQLQOCBX	splash10-0udr-0089000000-1332d238f0ba0ce07f7a
160	1	18	2	NA	InChI=1S/C19H28O11/c20-6-10-12(21)14(23)16(25)19(29-10)28-8-11-13(22)15(24)17(26)18(30-11)27-7-9-4-2-1-3-5-9/h1-5,10-26H,6-8H2	LLEMMFPELBNINR	splash10-004i-4497000000-396308ff94d93aa91952
161	40	45	2	>1	InChI=1S/C15H14O5/c1-17-10-8-11(16)19-13(10)14(18-2)15-12(20-15)9-6-4-3-5-7-9/h3-8,12,15H,1-2H3	RTNGMIUMJUOABT	splash10-004l-0490000000-55cbcdae10dc1b7c426f
162	9	1	2	NA	InChI=1S/C19H20O6/c1-9(2)17(21)24-14-8-19(5)15(20)7-12(25-19)10(3)6-13-16(14)11(4)18(22)23-13/h7,13-14,16H,1,3-4,6,8H2,2,5H3	FDLLEBFMOIHMNM	splash10-0btj-0792000000-782f115ccc928fadd31e
163	4	1	1	1	InChI=1S/C29H38N2O4/c1-6-18-17-31-10-8-20-14-27(33-3)29(35-5)16-23(20)25(31)12-21(18)11-24-22-15-28(34-4)26(32-2)13-19(22)7-9-30-24/h13-16,18,21,25H,6-12,17H2,1-5H3	FBRKYRSUSJWLHH	splash10-0a4i-0590200000-9111353144be63c23c67
165	1	58	71	NA	InChI=1S/C29H38O14/c1-12(2)8-9-15-18(27(38)39-3)26(43-29-24(37)22(35)20(33)17(11-31)41-29)14-7-5-4-6-13(14)25(15)42-28-23(36)21(34)19(32)16(10-30)40-28/h4-8,16-17,19-24,28-37H,9-11H2,1-3H3	OZDABLANSWPSGY	splash10-0012-0390200000-ef40b4a8b17c66483e5d
167	40	1	1	1	InChI=1S/C18H21NO5/c1-19-9-18(20)17(4-3-12(21-2)6-16(17)19)13-7-15-14(22-10-23-15)5-11(13)8-24-18/h3-5,7,12,16,20H,6,8-10H2,1-2H3	YLWAQARRNQVEHD	splash10-03di-0029000000-555a5386596fed60a102
168	2	107	3	>1	InChI=1S/C20H32O4/c1-13(12-17(21)22)6-8-15-14(2)7-9-16-19(15,3)10-5-11-20(16,4)18(23)24/h13,15-16H,2,5-12H2,1,3-4H3,(H,21,22)(H,23,24)	HPQKNJHVWUWAOR	splash10-0006-0392000000-320e5482ef4ba385f6e1
169	1	1	1	1	InChI=1S/C36H43NO17/c1-15-16(2)31(44)53-29-26(49-18(4)39)30(52-21(7)42)35(14-47-17(3)38)28(51-20(6)41)25(43)23-27(50-19(5)40)36(35,34(29,9)46)54-33(23,8)13-48-32(45)22-11-10-12-37-24(15)22/h10-12,15-16,23,26-30,46H,13-14H2,1-9H3	IMIAGCONYJPMDY	splash10-03di-0000000900-d85b2b83603ef86a4a39
170	32	1	5	NA	InChI=1S/C20H30O4/c1-13-4-7-16-19(2,10-8-17(22)20(16,3)12-21)15(13)6-5-14-9-11-24-18(14)23/h9,15-17,21-22H,1,4-8,10-12H2,2-3H3	GVRNTWSGBWPJGS	splash10-052r-0491000000-f9b490fb748eaf5b9c43
172	120	59	4	NA	InChI=1S/C15H22O3/c1-9-4-5-11-10(9)6-15(18)12(17)7-13(11,2)14(15,3)8-16/h5,9-10,16,18H,4,6-8H2,1-3H3	LUADJIBUFOIMNV	splash10-001i-0980000000-a3d8ddfa85f75a422511
176	10	2	5	NA	InChI=1S/C15H22O4/c1-8(5-4-6-16)12-9(2)7-11-13(14(12)17)10(3)15(18)19-11/h8,11,13-14,16-17H,3-7H2,1-2H3	ASZIGQFYGXSPCO	splash10-000i-0930000000-3ab48f47d4d0e09e377e
177	1	1	1	1	InChI=1S/C29H38O12/c1-3-20-21(12-19-11-17(32)10-18(39-19)9-6-15-4-7-16(31)8-5-15)22(27(36)37-2)14-38-28(20)41-29-26(35)25(34)24(33)23(13-30)40-29/h3-5,7-8,14,18-21,23-26,28-31,33-35H,1,6,9-13H2,2H3	GGNFGJZLCXTJLH	splash10-016r-0945530000-8705f4c0102efab2f2d8
179	1	1	1	1	InChI=1S/C30H44O8/c1-17-27(33)24(35-3)14-26(37-17)38-20-6-10-29(16-31)19(13-20)4-5-23-22(29)7-9-28(2)21(8-11-30(23,28)34)18-12-25(32)36-15-18/h12,16-17,19-24,26-27,33-34H,4-11,13-15H2,1-3H3	BVEFMGIAGANFEG	splash10-0uki-0009000000-a93cf4a7bc452071a6c3
180	4	2	2	NA	InChI=1S/C34H44O19/c1-14-24(42)26(44)31(53-32-27(45)25(43)21(40)13-48-32)34(49-14)52-30-28(46)33(47-9-8-16-3-6-18(37)20(39)11-16)50-22(12-35)29(30)51-23(41)7-4-15-2-5-17(36)19(38)10-15/h2-7,10-11,14,21-22,24-40,42-46H,8-9,12-13H2,1H3	UDHCHDJLZGYDDM	splash10-03di-0904110000-bb7d3e43b986e6c4b273
181	38	38	29	NA	InChI=1S/C15H20O4/c1-8-4-5-11(16)9(2)7-13-14(12(17)6-8)10(3)15(18)19-13/h6,11-14,16-17H,2-5,7H2,1H3	KNEQPJSDSYNUHP	splash10-003r-0950000000-8de75342509b18542945
183	2	1	1	1	InChI=1S/C17H16O5/c1-10(2)6-8-21-17-15-12(7-9-20-15)14(19-3)11-4-5-13(18)22-16(11)17/h4-7,9H,8H2,1-3H3	BMLZFLQMBMYVHG	splash10-001i-0090000000-1238f1b2328025911e69
185	157	1	19	NA	InChI=1S/C25H34O8/c1-12(2)15-10-16-19(17(28)11-15)25(6)18(32-13(3)26)8-9-24(5,23(30)31-7)22(25)21(20(16)29)33-14(4)27/h10-12,18,20-22,28-29H,8-9H2,1-7H3	FEMTVABTBAWCEK	splash10-003r-0097000000-da0a86e3efe9a1f7cde5
186	61	2	1	NA	InChI=1S/C20H30O2/c1-5-18(2)12-9-15-14(13-18)7-8-16-19(15,3)10-6-11-20(16,4)17(21)22/h5,9,14,16H,1,6-8,10-13H2,2-4H3,(H,21,22)	TVHDZSRRHQKNEZ	splash10-0pb9-0293000000-ee50b73268c6381d3f5f
190	59	19	1	NA	InChI=1S/C20H28O3/c1-14-5-8-17-19(2,10-4-11-20(17,3)18(21)22)16(14)7-6-15-9-12-23-13-15/h9,12-13,16-17H,1,4-8,10-11H2,2-3H3,(H,21,22)	ZQHJXKYYELWEOK	splash10-067i-0092000000-22a5ebc4600ad203cefb
192	3	1	1	1	InChI=1S/C20H20O4/c1-14(2)11-12-24-17-7-3-15(4-8-17)5-10-19(22)18-9-6-16(21)13-20(18)23/h3-11,13,21,23H,12H2,1-2H3	VVSZRCIUFBADJQ	splash10-0a4i-0292000000-6a01af81fb456c00be40
196	5	1	1	1	InChI=1S/C20H22O8/c1-23-14-7-10-6-11(9-28-16(10)20(27-5)18(14)25-3)12-8-13(21)17(24-2)19(26-4)15(12)22/h7-8,11H,6,9H2,1-5H3	TZOHVRDKXUMVIU	splash10-0002-0915000000-41ffebab138ed5381b13
198	33	1	1	1	InChI=1S/C23H22O8/c1-11(9-24)16-6-13-15(30-16)5-4-12-21(13)31-20-10-29-17-8-19(28-3)18(27-2)7-14(17)23(20,26)22(12)25/h4-5,7-8,16,20,24,26H,1,6,9-10H2,2-3H3	MYQAATJJIDGOMQ	splash10-053r-0009500000-cf0b9ed59e97594b16ea
199	5	36	1	NA	InChI=1S/C30H22O10/c31-15-5-1-13(2-6-15)29-25(27(37)23-19(35)9-17(33)11-21(23)39-29)26-28(38)24-20(36)10-18(34)12-22(24)40-30(26)14-3-7-16(32)8-4-14/h1-12,25-26,29-36H	RNQBLQALVMHBKH	splash10-0udi-0911130000-d9cd4f466a17e45f661f
205	10	1	27	NA	InChI=1S/C17H24O5/c1-9(6-5-7-21-12(4)18)14-10(2)8-13-15(16(14)19)11(3)17(20)22-13/h9,13,15-16,19H,3,5-8H2,1-2,4H3	QKUFZFLZBUSEHN	splash10-002r-0910000000-9e7e165412cd9dd079fb
206	1	84	1	NA	InChI=1S/C32H26O10/c1-39-19-7-3-15(4-8-19)31-27(29(37)25-21(35)11-17(33)13-23(25)41-31)28-30(38)26-22(36)12-18(34)14-24(26)42-32(28)16-5-9-20(40-2)10-6-16/h3-14,27-28,31-36H,1-2H3	BTCICADMSGBCKA	splash10-0uk9-0921550000-d33325cf513673e3247a
209	22	2	3	NA	InChI=1S/C25H24O6/c1-13(2)5-7-15-21(28)20-22(29)17(14-6-8-18(26)19(27)11-14)12-30-24(20)16-9-10-25(3,4)31-23(15)16/h5-6,8-12,26-28H,7H2,1-4H3	GHCZYXUOYFOXIP	splash10-01b9-0009300000-4fb545aec3b0016c4116
210	4	3	2	>1	InChI=1S/C26H34O11/c1-33-19-8-13(3-5-17(19)29)7-15-12-35-25(16(15)10-27)14-4-6-18(20(9-14)34-2)36-26-24(32)23(31)22(30)21(11-28)37-26/h3-6,8-9,15-16,21-32H,7,10-12H2,1-2H3	KNFOHFRALRKTOJ	splash10-014i-0791000000-78cd2b10a164d496d7fb
211	1	1	6	NA	InChI=1S/C19H24O4/c20-16-7-1-14(2-8-16)5-11-18(22)13-19(23)12-6-15-3-9-17(21)10-4-15/h1-4,7-10,18-23H,5-6,11-13H2	GZVIQGVWSNEONZ	splash10-053i-0920000000-31e37377fec8b359d4f0
212	8	449	1	NA	InChI=1S/C25H26O6/c1-13(2)5-8-17-20(28)12-21(29)22-23(30)18(9-6-14(3)4)24(31-25(17)22)16-10-7-15(26)11-19(16)27/h5-7,10-12,26-29H,8-9H2,1-4H3	UWQYBLOHTQWSQD	splash10-03k9-0009400000-d88dab8c25229f2d85e8
215	60	7	1	NA	InChI=1S/C20H19NO5/c1-21-6-5-11-7-16(24-2)14(22)8-13(11)20(21)9-12-3-4-15-18(26-10-25-15)17(12)19(20)23/h3-4,7-8,22H,5-6,9-10H2,1-2H3	AHNUBWYOIHCGFN	splash10-0udi-0019000000-036e3c22001d932cd5c5
216	10	4	1	NA	InChI=1S/C23H24O12/c1-31-13-5-9(3-4-10(13)25)12-6-11(26)17-14(33-12)7-15(22(32-2)19(17)28)34-23-21(30)20(29)18(27)16(8-24)35-23/h3-7,16,18,20-21,23-25,27-30H,8H2,1-2H3	YFZSQPRYLBGYKE	splash10-001i-0009100000-e6751c145d22db8811bb
218	1	1	1	1	InChI=1S/C23H28O13/c1-31-12-6-9(2-3-11(12)26)20(30)34-18-10-4-5-32-21(14(10)23(8-25)19(18)36-23)35-22-17(29)16(28)15(27)13(7-24)33-22/h2-6,10,13-19,21-22,24-29H,7-8H2,1H3	AKNILCMFRRDTEY	splash10-0udi-0903100000-ff0955ea4cd8e9977715
219	2	1	1	1	InChI=1S/C27H38O8/c1-8-13(2)23(31)35-27-20(24(27,6)7)18-10-17(12-28)11-25(32)19(9-14(3)21(25)30)26(18,33)15(4)22(27)34-16(5)29/h9-10,13,15,18-20,22,28,32-33H,8,11-12H2,1-7H3	LJNNQVFOVQWDMN	splash10-03di-0169400000-0da004fd7f1aa61a6e8c
221	15	1	1	1	InChI=1S/C24H26O6/c1-12(2)6-8-14-17(25)11-18(26)20-21(28)16-10-19(27)23(29-5)15(9-7-13(3)4)22(16)30-24(14)20/h6-7,10-11,25-27H,8-9H2,1-5H3	CJBZJZGULKATPY	splash10-0a4i-0009100000-4b3f35831d7f6df74dd0
222	2	1	4	NA	InChI=1S/C26H30O6/c1-14(2)6-8-17-21(28)12-22-23(24(17)29)25(30)19(13-32-22)16-10-11-20(27)18(26(16)31-5)9-7-15(3)4/h6-7,10-12,19,27-29H,8-9,13H2,1-5H3	ARNVYCOTFWJTBS	splash10-0a59-0079600000-bd39defc9f47c50f1f20
223	22	1	1	1	InChI=1S/C18H19NO5/c1-24-17-10-12(2-8-15(17)21)3-9-18(23)19-11-16(22)13-4-6-14(20)7-5-13/h2-10,16,20-22H,11H2,1H3,(H,19,23)	VJSCHQMOTSXAKB	splash10-004i-0903000000-c5d12a995ff8ad1e89e1
225	26	62	2	NA	InChI=1S/C30H50O2/c1-19(2)20-10-15-30(18-31)17-16-28(6)21(25(20)30)8-9-23-27(5)13-12-24(32)26(3,4)22(27)11-14-29(23,28)7/h20-25,31-32H,1,8-18H2,2-7H3	FVWJYYTZTCVBKE	splash10-004i-0440900000-ea38765b2d3e3fd2c308
229	1	1	1	1	InChI=1S/C15H18O6/c1-15(2,19)14(18)13(17)9-6-8-4-5-12(16)21-10(8)7-11(9)20-3/h4-7,13-14,17-19H,1-3H3	PCSZTTAMZGNQNB	splash10-0002-0090000000-d3f8f7b06961eb8f5d70
231	1	1	2	NA	InChI=1S/C41H48O11/c1-22-23(2)41(29-12-16-33(36(20-29)47-8)51-25(4)39(43)27-10-14-31-37(18-27)49-21-48-31)52-40(22)28-11-15-32(35(19-28)46-7)50-24(3)38(42)26-9-13-30(44-5)34(17-26)45-6/h9-20,22-25,38-43H,21H2,1-8H3	GSWZMFDCPMPHDL	splash10-03e9-0368229000-1830aead1e5f564cc474
233	2	1	26	NA	InChI=1S/C26H28O9/c1-22(2)17-16(28)18(29)24(4)13(25(17)11-32-15(27)9-14(25)34-22)5-7-23(3)19(12-6-8-31-10-12)33-21(30)20-26(23,24)35-20/h6,8,10,13-14,19-20,28H,5,7,9,11H2,1-4H3	SNGHLUWTFLYPMT	splash10-001c-0003900000-cfdb51421750cf8932c4
235	5	3	2	>1	InChI=1S/C20H19NO5/c1-21-3-2-12-5-17-20(26-11-23-17)8-15(12)16(22)4-13-6-18-19(25-10-24-18)7-14(13)9-21/h5-8H,2-4,9-11H2,1H3	ZAALQOFZFANFTF	splash10-0udi-0009000000-8e9f5c4f8caec54adf63
236	6	1	1	1	InChI=1S/C17H18O2/c18-16(12-11-14-7-3-1-4-8-14)13-17(19)15-9-5-2-6-10-15/h1-10,16,18H,11-13H2	QJUWGGININGVSC	splash10-014i-0930000000-267f4e5b1e1b0d2e3021
239	2	101	1	NA	InChI=1S/C26H30O13/c27-9-19-20(31)21(32)22(39-25-23(33)26(34,10-28)11-35-25)24(38-19)36-14-4-1-12(2-5-14)17-8-16(30)15-6-3-13(29)7-18(15)37-17/h1-7,17,19-25,27-29,31-34H,8-11H2	FTVKHUHJWDMWIR	splash10-0a4i-0290000000-b5f4e3d11b26eee0365d
242	16	1	1	1	InChI=1S/C26H40O8/c1-15-5-8-19-25(2,14-33-24-22(30)21(29)20(28)18(13-27)34-24)10-4-11-26(19,3)17(15)7-6-16-9-12-32-23(16)31/h9,17-22,24,27-30H,1,4-8,10-14H2,2-3H3	YGCYRQKJYWQXHG	splash10-0uy0-0469000000-76b68356d444f83a4e9a
Consensus result*: NA mean SF-Matching and CSI:FingerID did not have the same result for the spectrum. >1 mean the consensus is not correct.
