# Supplementary material for: Identification of metabolites from tandem mass spectra with a machine learning approach utilizing structural features
Source: Bioinformatics. 2019 Oct 12;36(4):1213–8. doi: 10.1093/bioinformatics/btz736 (PMC7703789; doi:10.1093/bioinformatics/btz736)
Supplement: btz736_Supplementary_Data [file btz736_supplementary_data.zip › Supplemental table 5 EMBL-MCF dataset.xlsx]

## Sheet: Database=KEGG
SpecNo	CFM-ID	CSI:FingerID	SF-Matching	Consensus result*	InChI	InChIKey	Splash
2	1	1	1	1	InChI=1S/C10H14N5O7P/c11-8-5-9(13-2-12-8)15(3-14-5)10-7(17)6(16)4(22-10)1-21-23(18,19)20/h2-4,6-7,10,16-17H,1H2,(H2,11,12,13)(H2,18,19,20)	UDMBCSSLTHHNCD	splash10-004j-9101000000-559bb2b272c1a3d01511
3	1	1	1	1	InChI=1S/C23H38N7O17P3S/c1-12(31)51-7-6-25-14(32)4-5-26-21(35)18(34)23(2,3)9-44-50(41,42)47-49(39,40)43-8-13-17(46-48(36,37)38)16(33)22(45-13)30-11-29-15-19(24)27-10-28-20(15)30/h10-11,13,16-18,22,33-34H,4-9H2,1-3H3,(H,25,32)(H,26,35)(H,39,40)(H,41,42)(H2,24,27,28)(H2,36,37,38)	ZSLZBFCDCINBPY	splash10-0a4i-1101900080-d8ab20dbbc8d42c707b1
4	1	1	1	1	InChI=1S/C10H16N5O13P3/c11-8-5-9(13-2-12-8)15(3-14-5)10-7(17)6(16)4(26-10)1-25-30(21,22)28-31(23,24)27-29(18,19)20/h2-4,6-7,10,16-17H,1H2,(H,21,22)(H,23,24)(H2,11,12,13)(H2,18,19,20)	ZKHQWZAMYRWXGA	splash10-0a4i-1910300000-be7bc24ec91560589bba
5	3	4	1	1	InChI=1S/C10H15N5O10P2/c11-8-5-9(13-2-12-8)15(3-14-5)10-7(17)6(16)4(24-10)1-23-27(21,22)25-26(18,19)20/h2-4,6-7,10,16-17H,1H2,(H,21,22)(H2,11,12,13)(H2,18,19,20)	XTWYTFMLZFPYCI	splash10-057i-4911100000-cde9aef6f5a4485dcee5
6	1	1	1	1	InChI=1S/C5H10O5/c6-1-3(8)5(10)4(9)2-7/h1,3-5,7-10H,2H2	PYMYPHUHKUWMLA	splash10-0002-5900000000-70171a628c29e88d81e7
7	2	1	2	NA	InChI=1S/C10H13N5O4/c11-8-5-9(13-2-12-8)15(3-14-5)10-7(18)6(17)4(1-16)19-10/h2-4,6-7,10,16-18H,1H2,(H2,11,12,13)	OIRDTQYFTABQOQ	splash10-001i-0900000000-4380fb6d670a37171614
8	1	1	1	1	InChI=1S/C9H13N3O5/c10-5-1-2-12(9(16)11-5)8-7(15)6(14)4(3-13)17-8/h1-2,4,6-8,13-15H,3H2,(H2,10,11,16)	UHDGCWIWMRVCDJ	splash10-0a4i-1900000000-4ee9d40e5c8284b3beba
9	4	4	1	NA	InChI=1S/C27H46O/c1-18(2)7-6-8-19(3)23-11-12-24-22-10-9-20-17-21(28)13-15-26(20,4)25(22)14-16-27(23,24)5/h9,18-19,21-25,28H,6-8,10-17H2,1-5H3	HVYWMOMLDIMFJA	splash10-0a4j-7901000000-10b8b947209512a2814b
10	1	1	1	1	InChI=1S/C9H15N3O11P2/c10-5-1-2-12(9(15)11-5)8-7(14)6(13)4(22-8)3-21-25(19,20)23-24(16,17)18/h1-2,4,6-8,13-14H,3H2,(H,19,20)(H2,10,11,15)(H2,16,17,18)	ZWIADYZPOWUWEW	splash10-056r-8913200000-f1e9b0a1a8bcd34943d2
11	1	1	1	1	InChI=1S/C18H39NO2/c1-2-3-4-5-6-7-8-9-10-11-12-13-14-15-18(21)17(19)16-20/h17-18,20-21H,2-16,19H2,1H3	OTKJDMGTUTTYMP	splash10-08gi-4690000000-ee5f4d7f0626d1c3e250
12	1	1	1	1	InChI=1S/C16H32O2/c1-2-3-4-5-6-7-8-9-10-11-12-13-14-15-16(17)18/h2-15H2,1H3,(H,17,18)	IPCSVZSSVZVIGE	splash10-0a4i-0090000000-d8e2148245b5d51377da
13	1	1	1	1	InChI=1S/C12H24O2/c1-2-3-4-5-6-7-8-9-10-11-12(13)14/h2-11H2,1H3,(H,13,14)	POULHZVOKOAJMA	splash10-0002-0900000000-c1c1d2b26bbcc4f2e4c6
14	2	2	1	1	InChI=1S/C18H36O2/c1-2-3-4-5-6-7-8-9-10-11-12-13-14-15-16-17-18(19)20/h2-17H2,1H3,(H,19,20)	QIQXTHQIDYTFRH	splash10-001i-0090000000-2158e9d07daa30561ec8
15	1	1	1	1	InChI=1S/C22H44O2/c1-2-3-4-5-6-7-8-9-10-11-12-13-14-15-16-17-18-19-20-21-22(23)24/h2-21H2,1H3,(H,23,24)	UKMSUNONTOPOIO	splash10-000i-0009000000-d86cc74269baf0abb527
16	1	2	1	NA	InChI=1S/C20H40O2/c1-2-3-4-5-6-7-8-9-10-11-12-13-14-15-16-17-18-19-20(21)22/h2-19H2,1H3,(H,21,22)	VKOBVWXKNCXXDE	splash10-03di-0009000000-90c0a1e49cb43baf5eb5
17	1	1	1	1	InChI=1S/C14H28O2/c1-2-3-4-5-6-7-8-9-10-11-12-13-14(15)16/h2-13H2,1H3,(H,15,16)	TUNFSRHWOTWDNC	splash10-004i-0090000000-28b68bade327baed4dcb
18	1	1	1	1	InChI=1S/C24H48O2/c1-2-3-4-5-6-7-8-9-10-11-12-13-14-15-16-17-18-19-20-21-22-23-24(25)26/h2-23H2,1H3,(H,25,26)	QZZGJDVWLFXDLK	splash10-014i-0009000000-f08fda6f63e0a3712fc2
20	1	1	1	1	InChI=1S/C10H13N5O5/c11-10-13-7-4(8(19)14-10)12-2-15(7)9-6(18)5(17)3(1-16)20-9/h2-3,5-6,9,16-18H,1H2,(H3,11,13,14,19)	NYHBQMYGNKIUIF	splash10-0udi-0920000000-1cb3a0841caeffff49e8
21	1	1	1	1	InChI=1S/C10H15N5O11P2/c11-10-13-7-4(8(18)14-10)12-2-15(7)9-6(17)5(16)3(25-9)1-24-28(22,23)26-27(19,20)21/h2-3,5-6,9,16-17H,1H2,(H,22,23)(H2,19,20,21)(H3,11,13,14,18)	QGWNDRXFNXRZMB	splash10-0pdl-2902100000-18da8e72290f377eee5d
22	4	3	3	NA	InChI=1S/C6H12O6/c7-1-2-3(8)4(9)5(10)6(11)12-2/h2-11H,1H2	WQZGKKKJIJFFOK	splash10-0ab9-9000000000-252458dbd5218ee3c54f
23	2	1	1	1	InChI=1S/C10H16N5O14P3/c11-10-13-7-4(8(18)14-10)12-2-15(7)9-6(17)5(16)3(27-9)1-26-31(22,23)29-32(24,25)28-30(19,20)21/h2-3,5-6,9,16-17H,1H2,(H,22,23)(H,24,25)(H2,19,20,21)(H3,11,13,14,18)	XKMLYUALXHKNFT	splash10-0a4i-1910300000-8b4073a75deb05719a28
24	2	3	1	1	InChI=1S/C24H40O4/c1-14(4-7-22(27)28)17-5-6-18-16-13-21(26)20-12-15(25)8-10-24(20,3)19(16)9-11-23(17,18)2/h14-21,25-26H,4-13H2,1-3H3,(H,27,28)	DGABKXLVXPYZII	splash10-0006-0009000000-e261488d890fbed884f6
25	5	6	4	NA	InChI=1S/C6H13NO2/c1-3-4(2)5(7)6(8)9/h4-5H,3,7H2,1-2H3,(H,8,9)	AGPKZVBTJJNPAG	splash10-067i-9500000000-dacabd019224c63ad45f
26	7	5	2	NA	InChI=1S/C6H12O6/c7-1-2(8)4(10)6(12)5(11)3(1)9/h1-12H	CDAISMWEOUEBRE	splash10-0a4i-9000000000-e9718461f81905c7ef69
27	1	1	1	1	InChI=1S/C21H27N7O14P2/c22-17-12-19(25-7-24-17)28(8-26-12)21-16(32)14(30)11(41-21)6-39-44(36,37)42-43(34,35)38-5-10-13(29)15(31)20(40-10)27-3-1-2-9(4-27)18(23)33/h1-4,7-8,10-11,13-16,20-21,29-32H,5-6H2,(H5-,22,23,24,25,33,34,35,36,37)	BAWFJGJZGIEFAR	splash10-056r-9844310000-33d163011ae9ab10ef47
28	1	1	1	1	InChI=1S/C4H7NO4/c5-2(4(8)9)1-3(6)7/h2H,1,5H2,(H,6,7)(H,8,9)	CKLJMWTZIZZHCS	splash10-0019-9700000000-ea23f36ec9e3d3439abd
29	1	1	1	1	InChI=1S/C5H4N4O3/c10-3-1-2(7-4(11)6-1)8-5(12)9-3/h(H4,6,7,8,9,10,11,12)	LEHOTFFKMJEONL	splash10-01c0-3900000000-6c16fe8f9e6045486e9a
30	2	1	1	1	InChI=1S/C5H10N2O3/c6-3(5(9)10)1-2-4(7)8/h3H,1-2,6H2,(H2,7,8)(H,9,10)	ZDXPYRJPNDTMRX	splash10-0002-0900000000-66af4d6fa8bb66d11b86
31	1	1	1	1	InChI=1S/C10H13N4O8P/c15-6-4(1-21-23(18,19)20)22-10(7(6)16)14-3-13-5-8(14)11-2-12-9(5)17/h2-4,6-7,10,15-16H,1H2,(H,11,12,17)(H2,18,19,20)	GRSZFWQUAKGDAV	splash10-004j-9100000000-41d8981d8c8461a9bd8d
32	1	1	1	1	InChI=1S/C6H8O7/c7-3(8)1-6(13,5(11)12)2-4(9)10/h13H,1-2H2,(H,7,8)(H,9,10)(H,11,12)	KRKNYBCHXYNGOX	splash10-03dr-5900000000-7b7ffe43559419d22a99
33	2	1	1	1	InChI=1S/C11H19NO9/c1-4(14)12-7-5(15)2-11(20,10(18)19)21-9(7)8(17)6(16)3-13/h5-9,13,15-17,20H,2-3H2,1H3,(H,12,14)(H,18,19)	SQVRNKJHWKZAKO	splash10-000i-9100000000-8d2a9e9583c9367518c6
34	1	1	1	1	InChI=1S/C10H12N2O3/c11-7-4-2-1-3-6(7)9(13)5-8(12)10(14)15/h1-4,8H,5,11-12H2,(H,14,15)	YGPSJZOEDVAXAB	splash10-00kg-1900000000-d0d84518d6351af6dfd4
35	1	1	1	1	InChI=1S/C4H5N3O/c5-3-1-2-6-4(8)7-3/h1-2H,(H3,5,6,7,8)	OPTASPLRGRRNAP	splash10-03xr-8900000000-97f1e795bcca3c1f7ccb
36	1	1	1	1	InChI=1S/C3H7NO3/c4-2(1-5)3(6)7/h2,5H,1,4H2,(H,6,7)	MTCFGRXMJLQNBG	splash10-00di-9200000000-0cfa50fde71d35c7d4ff
37	1	1	1	1	InChI=1S/C2H7NO3S/c3-1-2-7(4,5)6/h1-3H2,(H,4,5,6)	XOAAWQZATWQOTB	splash10-00di-4900000000-5a90329c2392dd13d054
38	13	5	1	NA	InChI=1S/C6H10O6/c7-1-2-3(8)4(9)5(10)6(11)12-2/h2-5,7-10H,1H2	PHOQVHQSTUBQQK	splash10-004i-8900000000-ee0e87c2aa79f12780f4
39	1	4	1	1	InChI=1S/C6H5NO2/c8-6(9)5-2-1-3-7-4-5/h1-4H,(H,8,9)	PVNIIMVLHYAWGP	splash10-00di-2900000000-826303875f75c7347568
40	1	1	1	1	InChI=1S/C10H12N4O5/c15-1-4-6(16)7(17)10(19-4)14-3-13-5-8(14)11-2-12-9(5)18/h2-4,6-7,10,15-17H,1H2,(H,11,12,18)	UGQMRVRMYYASKQ	splash10-00kr-0980000000-2982a220e16d5889b348
41	5	1	2	NA	InChI=1S/C5H9NO4/c6-3(5(9)10)1-2-4(7)8/h3H,1-2,6H2,(H,7,8)(H,9,10)	WHUUTDBJXJRKMK	splash10-0ufs-0900000000-47366de9ee723eaf30e6
42	1	1	1	1	InChI=1S/C8H15NO6/c1-3(11)9-5-7(13)6(12)4(2-10)15-8(5)14/h4-8,10,12-14H,2H2,1H3,(H,9,11)	OVRNDRQMDRJTHS	splash10-0pb9-9500000000-df1c38091fb2b2a5f087
43	1	1	1	1	InChI=1S/C6H12O7/c7-1-2(8)3(9)4(10)5(11)6(12)13/h2-5,7-11H,1H2,(H,12,13)	RGHNJXZEOKUKBD	splash10-004j-8900000000-ae47e57651e2a6f63d2f
44	1	1	1	1	InChI=1S/C5H4N4O2/c10-4-2-3(7-1-6-2)8-5(11)9-4/h1H,(H3,6,7,8,9,10,11)	LRFVTYWOQMYALW	splash10-0udi-0900000000-da2a2f89ff8dc9b00aa1
45	1	1	1	1	InChI=1S/C19H21N7O6/c20-19-25-15-14(17(30)26-19)23-11(8-22-15)7-21-10-3-1-9(2-4-10)16(29)24-12(18(31)32)5-6-13(27)28/h1-4,12,21H,5-8H2,(H,24,29)(H,27,28)(H,31,32)(H4,20,22,25,26,30)	OZRNSSUDZOLUSN	splash10-004i-1920000000-e39c649f9e5fdc0b2fe8
46	1	1	1	1	InChI=1S/C6H12N2O4S2/c7-3(5(9)10)1-13-14-2-4(8)6(11)12/h3-4H,1-2,7-8H2,(H,9,10)(H,11,12)	LEVWYRKDKASIDU	splash10-00di-5930000000-03d3d8b695f0f1b09b86
47	1	1	1	1	InChI=1S/C5H5N5/c6-4-3-5(9-1-7-3)10-2-8-4/h1-2H,(H3,6,7,8,9,10)	GFFGJBXGBJISGV	splash10-001i-0900000000-77cfbd99380eefe257fc
48	1	1	1	1	InChI=1S/C11H15N5O3S/c1-20-2-5-7(17)8(18)11(19-5)16-4-15-6-9(12)13-3-14-10(6)16/h3-5,7-8,11,17-18H,2H2,1H3,(H2,12,13,14)	WUUGFSXJNOTRMR	splash10-001i-0900000000-4e6bf0cb39a1dbb3c4ce
49	1	1	1	1	InChI=1S/C10H14N2O5/c1-5-3-12(10(16)11-9(5)15)8-2-6(14)7(4-13)17-8/h3,6-8,13-14H,2,4H2,1H3,(H,11,15,16)	IQFYYKKMVGJFEH	splash10-0006-0790000000-174e1fd2d187e3f07cc7
50	1	1	1	1	InChI=1S/C5H4N2O4/c8-3-1-2(4(9)10)6-5(11)7-3/h1H,(H,9,10)(H2,6,7,8,11)	PXQPEWDEAKTCGB	splash10-03di-0900000000-d348ecdd7adad9cc7188
51	3	1	1	1	InChI=1S/C3H7NO2/c1-2(4)3(5)6/h2H,4H2,1H3,(H,5,6)	QNAYBMKLOCPYGJ	splash10-000i-9000000000-37c8ce4bfac068eda5bc
52	1	1	1	1	InChI=1S/C9H14N4O3/c10-2-1-8(14)13-7(9(15)16)3-6-4-11-5-12-6/h4-5,7H,1-3,10H2,(H,11,12)(H,13,14)(H,15,16)	CQOVPNPJLQNMDC	splash10-0ik9-0910000000-471da087ff0bb0e763d5
53	2	1	1	1	InChI=1S/C7H10O5/c8-4-1-3(7(11)12)2-5(9)6(4)10/h1,4-6,8-10H,2H2,(H,11,12)	JXOHGGNKMLTUBP	splash10-01vo-9700000000-e000f7e6d5520f14f16a
54	1	1	1	1	InChI=1S/C11H12N2O2/c12-9(11(14)15)5-7-6-13-10-4-2-1-3-8(7)10/h1-4,6,9,13H,5,12H2,(H,14,15)	QIVBCDIJIAJPQS	splash10-0gi0-4940000000-633e3355b65b838f7c6e
55	2	1	1	1	InChI=1S/C9H13N2O9P/c12-5-1-2-11(9(15)10-5)8-7(14)6(13)4(20-8)3-19-21(16,17)18/h1-2,4,6-8,13-14H,3H2,(H,10,12,15)(H2,16,17,18)	DJJCXFVJDGTHFX	splash10-004j-9200000000-41ed190163307f72ff3d
56	1	1	1	1	InChI=1S/C5H9NO2/c7-5(8)4-2-1-3-6-4/h4,6H,1-3H2,(H,7,8)	ONIBWKKTOPOVIA	splash10-03di-0900000000-ff912a3b117b51aab417
57	1	3	1	1	InChI=1S/C4H6O3/c5-3-1-2-4(6)7/h3H,1-2H2,(H,6,7)	UIUJIQZEACWQSV	splash10-0udi-1900000000-8e73020f0f279e34cab4
58	4	4	4	>1	InChI=1S/C3H6O3/c1-2(4)3(5)6/h2,4H,1H3,(H,5,6)	JVTAAEKCZFNVCJ	splash10-000i-9000000000-ca12cdc5487fa26197b5
59	1	1	1	1	InChI=1S/C9H12N2O6/c12-3-4-6(14)7(15)8(17-4)11-2-1-5(13)10-9(11)16/h1-2,4,6-8,12,14-15H,3H2,(H,10,13,16)	DRTQHJPVMGBUCF	splash10-03di-1910000000-afc17394c38e5fd02915
60	3	4	1	NA	InChI=1S/C6H14O12P2/c7-4-3(1-16-19(10,11)12)18-6(9,5(4)8)2-17-20(13,14)15/h3-5,7-9H,1-2H2,(H2,10,11,12)(H2,13,14,15)	RNBGYGVWRKECFJ	splash10-0002-9110000000-8d34ffbaecec5bd84648
61	1	1	1	1	InChI=1S/C4H6O4/c5-3(6)1-2-4(7)8/h1-2H2,(H,5,6)(H,7,8)	KDYFGRWQOYBRFD	splash10-00di-9300000000-2e44a182c04b1c91a372
62	1	1	2	>1	InChI=1S/C4H4N2O2/c7-3-1-2-5-4(8)6-3/h1-2H,(H2,5,6,7,8)	ISAKRJDGNUQOIC	splash10-03xr-6900000000-52525b69fba57ad65328
63	1	3	1	1	InChI=1S/C4H6O5/c5-2(4(8)9)1-3(6)7/h2,5H,1H2,(H,6,7)(H,8,9)	BJEPYKJPYRNKOW	splash10-01b9-4900000000-d92fe121ab2ddbc2ed60
64	1	1	1	1	InChI=1S/C9H14N3O7P/c10-7-1-2-12(9(14)11-7)8-3-5(13)6(19-8)4-18-20(15,16)17/h1-2,5-6,8,13H,3-4H2,(H2,10,11,14)(H2,15,16,17)	NCMVOABPESMRCP	splash10-004j-9400000000-bfb67c69781fb48716cc
65	1	1	1	1	InChI=1S/C5H4N4O/c10-5-3-4(7-1-6-3)8-2-9-5/h1-2H,(H2,6,7,8,9,10)	FDGQSTZJBFJUBT	splash10-000l-5900000000-0303b544f9754bb17d23
66	2	1	1	1	InChI=1S/C4H9N3O2/c1-7(4(5)6)2-3(8)9/h2H2,1H3,(H3,5,6)(H,8,9)	CVSVTCORWBXHQV	splash10-000i-9300000000-f14f5b4a8d5f0fb0c7fe
67	1	1	1	1	InChI=1S/C9H11NO4/c10-6(9(13)14)3-5-1-2-7(11)8(12)4-5/h1-2,4,6,11-12H,3,10H2,(H,13,14)	WTDRDQBEARUVNC	splash10-000i-0900000000-1785486bd24075dbf454
68	4	1	1	1	InChI=1S/C6H14N2O2/c7-4-2-1-3-5(8)6(9)10/h5H,1-4,7-8H2,(H,9,10)	KDXKERNSBIXSRK	splash10-0002-0900000000-6ceebd2a5c069679f3ed
69	1	1	1	1	InChI=1S/C4H6O6/c5-1(3(7)8)2(6)4(9)10/h1-2,5-6H,(H,7,8)(H,9,10)	FEWJPZIEWOKRBE	splash10-0072-9600000000-4c3695a7b53403a1b6aa
70	1	1	1	1	InChI=1S/C11H15N2O8P/c12-10(16)6-2-1-3-13(4-6)11-9(15)8(14)7(21-11)5-20-22(17,18)19/h1-4,7-9,11,14-15H,5H2,(H3-,12,16,17,18,19)	DAYLJWODMCOQEW	splash10-004i-9400000000-c20659961c9207a2ae68
71	1	1	1	1	InChI=1S/C19H19N7O6/c20-19-25-15-14(17(30)26-19)23-11(8-22-15)7-21-10-3-1-9(2-4-10)16(29)24-12(18(31)32)5-6-13(27)28/h1-4,8,12,21H,5-7H2,(H,24,29)(H,27,28)(H,31,32)(H3,20,22,25,26,30)	OVBPIULPVIDEAO	splash10-03fv-0329200000-f2004eab6feaf5a49007
72	3	1	1	1	InChI=1S/C9H11NO3/c10-8(9(12)13)5-6-1-3-7(11)4-2-6/h1-4,8,11H,5,10H2,(H,12,13)	OUYCCCASQSFEME	splash10-01q9-1900000000-616f70424a7390866bdb
73	1	1	1	1	InChI=1S/C4H8N2O3/c5-2(4(8)9)1-3(6)7/h2H,1,5H2,(H2,6,7)(H,8,9)	DCXYFEDJOCDNAF	splash10-03di-4900000000-d22d39ea78ca3321eb6b
74	6	1	5	NA	InChI=1S/C5H11NO2/c1-3(2)4(6)5(7)8/h3-4H,6H2,1-2H3,(H,7,8)	KZSNJWFQEVHDMF	splash10-014i-1900000000-469f477aa03fa1cbf7bc
75	3	1	1	1	InChI=1S/C4H9NO3/c5-3(1-2-6)4(7)8/h3,6H,1-2,5H2,(H,7,8)	UKAUYVFTDYCKQA	splash10-014j-7900000000-bb093ec82759f97ebbcd
76	2	1	1	1	InChI=1S/C8H11NO3/c1-5-8(12)7(4-11)6(3-10)2-9-5/h2,10-12H,3-4H2,1H3	LXNHXLLTXMVWPM	splash10-0uxr-0900000000-b487d577b029889873f2
77	1	1	1	1	InChI=1S/C10H14N5O6P/c11-9-8-10(13-3-12-9)15(4-14-8)7-1-5(16)6(21-7)2-20-22(17,18)19/h3-7,16H,1-2H2,(H2,11,12,13)(H2,17,18,19)	KHWCHTKSEGGWEX	splash10-004j-9800000000-389a6c3ad32acdf42719
78	1	1	1	1	InChI=1S/C6H6O6/c7-4(8)1-3(6(11)12)2-5(9)10/h1H,2H2,(H,7,8)(H,9,10)(H,11,12)	GTZCVFVGUGFEME	splash10-000i-9200000000-07dce0d50b7ebd3a5eee
79	1	1	1	1	InChI=1S/C6H13O9P/c7-3-2(1-14-16(11,12)13)15-6(10)5(9)4(3)8/h2-10H,1H2,(H2,11,12,13)	NBSCHQHZLSJFNQ	splash10-0002-9000000000-edee76488c308176d1c6
80	1	1	2	NA	InChI=1S/C13H14N2O3/c1-8(16)15-12(13(17)18)6-9-7-14-11-5-3-2-4-10(9)11/h2-5,7,12,14H,6H2,1H3,(H,15,16)(H,17,18)	DZTHIGRZJZPRDV	splash10-0fk9-9370000000-705a2d30d7f588f4ccbd
81	1	1	1	1	InChI=1S/C7H14N2O4/c8-4(6(10)11)2-1-3-5(9)7(12)13/h4-5H,1-3,8-9H2,(H,10,11)(H,12,13)	GMKMEZVLHJARHF	splash10-002r-0900000000-41fd28e91b2393ecc519
82	1	1	1	1	InChI=1S/C7H8N4O2/c1-10-5-4(8-3-9-5)6(12)11(2)7(10)13/h3H,1-2H3,(H,8,9)	ZFXYFBGIUFBOJW	splash10-004i-0900000000-47e376e040c55ba33425
83	2	1	2	NA	InChI=1S/C6H13NO2/c1-4(2)3-5(7)6(8)9/h4-5H,3,7H2,1-2H3,(H,8,9)	ROHFNLRQFUQHCH	splash10-001i-0900000000-83988d791216f40d3263
84	1	1	1	1	InChI=1S/C6H11NO4/c7-4(6(10)11)2-1-3-5(8)9/h4H,1-3,7H2,(H,8,9)(H,10,11)	OYIFNHCXNCRBQI	splash10-03xu-1900000000-42bc391ddb96c6a4df85
85	1	1	1	1	InChI=1S/C9H13N3O4/c10-7-1-2-12(9(15)11-7)8-3-5(14)6(4-13)16-8/h1-2,5-6,8,13-14H,3-4H2,(H2,10,11,15)	CKTSBUTUHBMZGZ	splash10-0006-9100000000-8bc0e0d97064e53092c1
86	1	1	1	1	InChI=1S/C6H14NO8P/c7-3-5(9)4(8)2(15-6(3)10)1-14-16(11,12)13/h2-6,8-10H,1,7H2,(H2,11,12,13)	XHMJOUIAFHJHBW	splash10-0002-9000000000-bb7631a98da39aaa5922
87	7	1	1	1	InChI=1S/C7H8O5/c8-4-1-3(7(11)12)2-5(9)6(4)10/h1,5-6,9-10H,2H2,(H,11,12)	SLWWJZMPHJJOPH	splash10-056r-1900000000-4ee29cad168fab508736
88	1	1	1	1	InChI=1S/C3H7NO4S/c4-2(3(5)6)1-9(7)8/h2H,1,4H2,(H,5,6)(H,7,8)	ADVPTQAUNPRNPO	splash10-000i-9000000000-0dccc881b56f1a32811b
89	1	1	1	1	InChI=1S/C8H13NO6/c9-5(8(13)14)3-4-15-7(12)2-1-6(10)11/h5H,1-4,9H2,(H,10,11)(H,13,14)	GNISQJGXJIDKDJ	splash10-0gb9-2930000000-2b10488fc79f8b7c48bc
90	1	1	1	1	InChI=1S/C4H6N4O3/c5-3(10)6-1-2(9)8-4(11)7-1/h1H,(H3,5,6,10)(H2,7,8,9,11)	POJWUDADGALRAB	splash10-01ot-7900000000-c36866a0978fc5a6a582
91	1	1	1	1	InChI=1S/C6H8O6/c7-1-2(8)5-3(9)4(10)6(11)12-5/h1-5,8-10H	UYUXSRADSPPKRZ	splash10-004i-2900000000-f6375e5f610bec0f0d3e
92	1	1	1	1	InChI=1S/C2H8NO3P/c3-1-2-7(4,5)6/h1-3H2,(H2,4,5,6)	QQVDJLLNRSOCEL	splash10-00fr-5900000000-3b53d58ae845a5b52ece
94	1	2	2	>1	InChI=1S/C7H8N4O2/c1-10-3-8-5-4(10)6(12)11(2)7(13)9-5/h3H,1-2H3,(H,9,13)	QUNWUDVFRNGTCO	splash10-0fh9-3900000000-863114c4ee97e1a611e1
95	4	2	3	NA	InChI=1S/C6H12O5/c7-2-4-6(10)3(8)1-5(9)11-4/h3-10H,1-2H2	PMMURAAUARKVCB	splash10-03di-4900000000-b90904f7f47cb41ca076
96	1	1	1	1	InChI=1S/C7H11N3O2/c1-10-4-9-3-5(10)2-6(8)7(11)12/h3-4,6H,2,8H2,1H3,(H,11,12)	JDHILDINMRGULE	splash10-014i-2900000000-94d9fc9fc08d9df90070
97	1	1	1	1	InChI=1S/C6H14O6/c7-1-3(9)5(11)6(12)4(10)2-8/h3-12H,1-2H2	FBPFZTCFMRRESA	splash10-0ul0-5900000000-3e30cdc2e30dd464b6ad
98	2	1	1	1	InChI=1S/C5H7NO3/c7-4-2-1-3(6-4)5(8)9/h3H,1-2H2,(H,6,7)(H,8,9)	ODHCTXKNWHHXJC	splash10-004i-0900000000-6d05e0caf6732071dfa7
99	1	1	1	1	InChI=1S/C8H9NO4/c1-4-7(11)6(8(12)13)5(3-10)2-9-4/h2,10-11H,3H2,1H3,(H,12,13)	HXACOUQIXZGNBF	splash10-000i-0900000000-d1f4400ed06e508d2969
100	1	1	1	1	InChI=1S/C7H5NO4/c9-6(10)4-2-1-3-8-5(4)7(11)12/h1-3H,(H,9,10)(H,11,12)	GJAWHXHKYYXBSV	splash10-00di-0900000000-abc172f71381288d7bc4
101	1	1	1	1	InChI=1S/C11H15N5O4/c1-15-3-14-10-6(9(15)12)13-4-16(10)11-8(19)7(18)5(2-17)20-11/h3-5,7-8,11-12,17-19H,2H2,1H3	GFYLSDSUCHVORB	splash10-0002-0900000000-747d0c3b96223d6a45fa
102	2	1	1	1	InChI=1S/C8H11NO2/c9-4-3-6-1-2-7(10)8(11)5-6/h1-2,5,10-11H,3-4,9H2	VYFYYTLLBUKUHU	splash10-0udi-0900000000-6af9c0ab5c6c906d4ccc
103	1	1	1	1	InChI=1S/C9H12N2O5/c12-4-6-5(13)3-8(16-6)11-2-1-7(14)10-9(11)15/h1-2,5-6,8,12-13H,3-4H2,(H,10,14,15)	MXHRCPNRJAMMIM	splash10-001l-5900000000-af765ffd6b2641a1d873
104	2	1	1	1	InChI=1S/C5H9NO3/c7-3-1-4(5(8)9)6-2-3/h3-4,6-7H,1-2H2,(H,8,9)	PMMYEEVYMWASQN	splash10-001i-2900000000-866e1349ba5cbea85b65
105	1	1	1	1	InChI=1S/C6H6N2O2/c9-6(10)2-1-5-3-7-4-8-5/h1-4H,(H,7,8)(H,9,10)	LOIYMIARKYCTBW	splash10-0006-9100000000-5867f8ccadd2da5b1968
106	2	1	1	1	InChI=1S/C6H11NO3/c1-5(8)7-4-2-3-6(9)10/h2-4H2,1H3,(H,7,8)(H,9,10)	UZTFMUBKZQVKLK	splash10-0udi-1900000000-6073dba55a3bd213e2ef
107	1	1	1	1	InChI=1S/C14H26N4O11P2/c1-18(2,3)6-7-26-30(22,23)29-31(24,25)27-8-9-11(19)12(20)13(28-9)17-5-4-10(15)16-14(17)21/h4-5,9,11-13,19-20H,6-8H2,1-3H3,(H3-,15,16,21,22,23,24,25)	RZZPDXZPRHQOCG	splash10-0h00-7918100000-314b682c38384f73ad97
108	1	1	1	1	InChI=1S/C3H8NO6P/c4-2(3(5)6)1-10-11(7,8)9/h2H,1,4H2,(H,5,6)(H2,7,8,9)	BZQFBWGGLXLEPQ	splash10-0002-9000000000-6e33ffdc424ba16aeed4
109	2	1	1	1	InChI=1S/C4H7NO2/c5-4(1-2-4)3(6)7/h1-2,5H2,(H,6,7)	PAJPWUMXBYXFCZ	splash10-0udi-0900000000-20caa70a4c21eae403d1
110	3	1	1	1	InChI=1S/C5H6N2O3/c8-2-3-1-6-5(10)7-4(3)9/h1,8H,2H2,(H2,6,7,9,10)	JDBGXEHEIRGOBU	splash10-0006-1900000000-551d4870d65c71471931
111	1	7	1	1	InChI=1S/C7H14N2O4S/c8-4(6(10)11)1-2-14-3-5(9)7(12)13/h4-5H,1-3,8-9H2,(H,10,11)(H,12,13)	ILRYLPWNYFXEMH	splash10-0089-0910000000-32c236e4c81da1a5d600
112	3	1	2	NA	InChI=1S/C5H11NO2/c1-2-3-4(6)5(7)8/h4H,2-3,6H2,1H3,(H,7,8)	SNDPXSYFESPGGJ	splash10-014i-0900000000-e7cf090e08be239a9906
113	1	1	1	1	InChI=1S/C6H10O5/c1-6(11,2-4(7)8)3-5(9)10/h11H,2-3H2,1H3,(H,7,8)(H,9,10)	NPOAOTPXWNWTSH	splash10-052b-9300000000-f6c9950b5d58e4ecd3f3
114	5	1	1	1	InChI=1S/C5H9NO4/c1-6-3(5(9)10)2-4(7)8/h3,6H,2H2,1H3,(H,7,8)(H,9,10)	HOKKHZGPKSLGJE	splash10-0fr2-1900000000-183e9e269ce7b4c721c0
115	1	1	1	1	InChI=1S/C6H10O8/c7-1(3(9)5(11)12)2(8)4(10)6(13)14/h1-4,7-10H,(H,11,12)(H,13,14)	DSLZVSRJTYRBFB	splash10-000i-9210000000-447902826e70501d90b8
116	1	1	1	1	InChI=1S/C6H9N3O2/c7-5(6(10)11)1-4-2-8-3-9-4/h2-3,5H,1,7H2,(H,8,9)(H,10,11)	HNDVDQJCIGZPNO	splash10-0udi-2900000000-8e27cc23ee94e9ddc89c
117	6	6	1	NA	InChI=1S/C6H12O5/c1-2-3(7)4(8)5(9)6(10)11-2/h2-10H,1H3	SHZGCJCMOBCMKK	splash10-0c00-9400000000-40af5c81df4282ca8d5c
118	1	1	1	1	InChI=1S/C8H16N2O4S2/c9-5(7(11)12)1-3-15-16-4-2-6(10)8(13)14/h5-6H,1-4,9-10H2,(H,11,12)(H,13,14)	ZTVZLYBCZNMWCF	splash10-0230-7900000000-e4489601984ceefa0487
119	7	1	1	1	InChI=1S/C6H11NO4/c1-7-4(6(10)11)2-3-5(8)9/h4,7H,2-3H2,1H3,(H,8,9)(H,10,11)	XLBVNMSMFQMKEY	splash10-00kf-0900000000-b266ef820f551dfd59c7
120	1	1	1	1	InChI=1S/C5H12N2O2/c6-3-1-2-4(7)5(8)9/h4H,1-3,6-7H2,(H,8,9)	AHLPHDHHMVZTML	splash10-001i-0900000000-0aa4b5d0f7d328ef03aa
121	1	1	1	1	InChI=1S/C10H12N4O6/c15-1-3-5(16)6(17)9(20-3)14-2-11-4-7(14)12-10(19)13-8(4)18/h2-3,5-6,9,15-17H,1H2,(H2,12,13,18,19)	UBORTCNDUKBEOP	splash10-0udi-0900000000-b5ec5fa8f73df7ef8809
122	1	1	1	1	InChI=1S/C16H22N6O4/c17-14(24)12-2-1-5-22(12)16(26)11(6-9-7-18-8-19-9)21-15(25)10-3-4-13(23)20-10/h7-8,10-12H,1-6H2,(H2,17,24)(H,18,19)(H,20,23)(H,21,25)	XNSAINXGIQZQOO	splash10-0uxr-1980000000-2233c91c912456800eab
124	4	4	2	>1	InChI=1S/C6H11NO2/c8-6(9)5-3-1-2-4-7-5/h5,7H,1-4H2,(H,8,9)	HXEACLLIILLPRG	splash10-004i-0900000000-10566bec926e1f88021c
125	1	1	1	1	InChI=1S/C21H28N7O17P3/c22-17-12-19(25-7-24-17)28(8-26-12)21-16(44-46(33,34)35)14(30)11(43-21)6-41-48(38,39)45-47(36,37)40-5-10-13(29)15(31)20(42-10)27-3-1-2-9(4-27)18(23)32/h1-4,7-8,10-11,13-16,20-21,29-31H,5-6H2,(H7-,22,23,24,25,32,33,34,35,36,37,38,39)	XJLXINKUBYWONI	splash10-0adi-6971510000-0a3a8ed6b7bf1a147364
126	1	1	1	1	InChI=1S/C16H26N2O16P2/c1-6-3-18(16(25)17-14(6)24)10-2-7(20)9(31-10)5-30-35(26,27)34-36(28,29)33-15-13(23)12(22)11(21)8(4-19)32-15/h3,7-13,15,19-23H,2,4-5H2,1H3,(H,26,27)(H,28,29)(H,17,24,25)	YSYKRGRSMLTJNL	splash10-00ba-9877000000-c5f86e9d45cdc93160ec
128	1	1	1	1	InChI=1S/C6H9NO5/c1-3(8)7-4(6(11)12)2-5(9)10/h4H,2H2,1H3,(H,7,8)(H,9,10)(H,11,12)	OTCCIMWXFLJLIA	splash10-000i-9600000000-bfdd8519d35e9949a76c
129	1	1	1	1	InChI=1S/C10H14N4O11P2/c15-6-4(1-23-27(21,22)25-26(18,19)20)24-10(7(6)16)14-3-13-5-8(14)11-2-12-9(5)17/h2-4,6-7,10,15-16H,1H2,(H,21,22)(H,11,12,17)(H2,18,19,20)	JPXZQMKKFWMMGK	splash10-0570-5910100000-55722819aea8a0ba4baf
130	1	1	1	1	InChI=1S/C10H15N5O9P2/c11-9-8-10(13-3-12-9)15(4-14-8)7-1-5(16)6(23-7)2-22-26(20,21)24-25(17,18)19/h3-7,16H,1-2H2,(H,20,21)(H2,11,12,13)(H2,17,18,19)	DAEAPNUQQAICNR	splash10-056r-9611000000-298959157047fd09d29d
131	1	1	1	1	InChI=1S/C6H13O10P/c7-2(1-16-17(13,14)15)3(8)4(9)5(10)6(11)12/h2-5,7-10H,1H2,(H,11,12)(H2,13,14,15)	BIRSGZKFKXLSJQ	splash10-002b-9110000000-994a4e9c991acc04ee7f
132	4	4	2	>1	InChI=1S/C4H8O3/c1-4(2,7)3(5)6/h7H,1-2H3,(H,5,6)	BWLBGMIXKSTLSX	splash10-0zfr-7900000000-b52a1abe8123ce10cded
133	1	1	1	1	InChI=1S/C15H24N2O17P2/c18-3-5-8(20)10(22)12(24)14(32-5)33-36(28,29)34-35(26,27)30-4-6-9(21)11(23)13(31-6)17-2-1-7(19)16-15(17)25/h1-2,5-6,8-14,18,20-24H,3-4H2,(H,26,27)(H,28,29)(H,16,19,25)	HSCJRCZFDFQWRP	splash10-00b9-9257000000-041e98a17f4d9247f2c6
134	1	1	1	1	InChI=1S/C9H15N2O14P3/c12-5-3-8(11-2-1-7(13)10-9(11)14)23-6(5)4-22-27(18,19)25-28(20,21)24-26(15,16)17/h1-2,5-6,8,12H,3-4H2,(H,18,19)(H,20,21)(H,10,13,14)(H2,15,16,17)	AHCYMLUZIRLXAA	splash10-0a4i-1922000000-7928f779a4cc08c9d58d
136	1	1	1	1	InChI=1S/C5H7N3O/c1-3-2-7-5(9)8-4(3)6/h2H,1H3,(H3,6,7,8,9)	LRSASMSXMSNRBT	splash10-0089-9600000000-9f317d8e30486a3a5ae5
137	1	1	1	1	InChI=1S/C3H5O6P/c1-2(3(4)5)9-10(6,7)8/h1H2,(H,4,5)(H2,6,7,8)	DTBNBXWJWCWCIK	splash10-004i-9000000000-c08e4f8bf5bb1ac36915
138	2	1	1	1	InChI=1S/C3H7O7P/c4-2(3(5)6)1-10-11(7,8)9/h2,4H,1H2,(H,5,6)(H2,7,8,9)	OSJPPGNTCRNQQC	splash10-004i-9100000000-65b9ad01510d00dce58f
139	1	1	1	1	InChI=1S/C3H6O4/c4-1-2(5)3(6)7/h2,4-5H,1H2,(H,6,7)	RBNPOMFGQQGHHO	splash10-0a4i-8900000000-34289186358b3f4b09cd
140	2	1	1	1	InChI=1S/C9H12N3O7P/c10-5-1-2-12(9(14)11-5)8-7-6(4(3-13)17-8)18-20(15,16)19-7/h1-2,4,6-8,13H,3H2,(H,15,16)(H2,10,11,14)	NMPZCCZXCOMSDQ	splash10-03di-0900000000-3f3db7d15ba65a668dac
141	1	1	1	1	InChI=1S/C8H11NO2/c9-5-8(11)6-1-3-7(10)4-2-6/h1-4,8,10-11H,5,9H2	QHGUCRYDKWKLMG	splash10-001i-0900000000-61b8a586a894ca21611d
142	1	1	1	1	InChI=1S/C8H16N2O3/c1-6(11)10-7(8(12)13)4-2-3-5-9/h7H,2-5,9H2,1H3,(H,10,11)(H,12,13)	VEYYWZRYIYDQJM	splash10-0002-0900000000-9506e4b185e3e072a38c
143	2	1	1	1	InChI=1S/C2H8NO4P/c3-1-2-7-8(4,5)6/h1-3H2,(H2,4,5,6)	SUHOOTKUPISOBE	splash10-004i-9000000000-14e856e0843a9cfa7f72
144	2	2	1	NA	InChI=1S/C5H9NO4/c1-3(7)10-2-4(6)5(8)9/h4H,2,6H2,1H3,(H,8,9)	VZXPDPZARILFQX	splash10-006t-9700000000-3fdbd9d734e55baf5290
145	1	1	1	1	InChI=1S/C10H15N2O8P/c1-5-3-12(10(15)11-9(5)14)8-2-6(13)7(20-8)4-19-21(16,17)18/h3,6-8,13H,2,4H2,1H3,(H,11,14,15)(H2,16,17,18)	GYOZYWVXFNDGLU	splash10-004i-7900000000-9d298519091e42c702b8
146	2	1	1	1	InChI=1S/C10H12N5O6P/c11-8-5-9(13-2-12-8)15(3-14-5)10-6(16)7-4(20-10)1-19-22(17,18)21-7/h2-4,6-7,10,16H,1H2,(H,17,18)(H2,11,12,13)	IVOMOUWHDPKRLL	splash10-003r-2903000000-e02746f30a89da78b8ee
147	8	2	2	>1	InChI=1S/C6H13O9P/c7-2-6(10)5(9)4(8)3(15-6)1-14-16(11,12)13/h3-5,7-10H,1-2H2,(H2,11,12,13)	BGWGXPAPYGQALX	splash10-0002-9000000000-d051521ee3a5f5680b75
148	2	2	3	>1	InChI=1S/C10H15N5O10P2/c11-8-5-9(13-2-12-8)15(3-14-5)10-6(16)7(25-27(20,21)22)4(24-10)1-23-26(17,18)19/h2-4,6-7,10,16H,1H2,(H2,11,12,13)(H2,17,18,19)(H2,20,21,22)	WHTCPDAXWFLDIH	splash10-003r-4900000000-3e7f8064a49d2602817d
150	1	1	1	1	InChI=1S/C8H12N2O2/c1-5-8(12)7(2-9)6(4-11)3-10-5/h3,11-12H,2,4,9H2,1H3	NHZMQXZHNVQTQA	splash10-014i-0900000000-6f7177584fe387ce19ed
151	7	1	1	1	InChI=1S/C5H9NO3/c6-3-4(7)1-2-5(8)9/h1-3,6H2,(H,8,9)	ZGXJTSGNIOSYLO	splash10-001i-1900000000-0f43f7a544034375acf7
152	1	1	1	1	InChI=1S/C9H13N2O8P/c12-5-3-8(11-2-1-7(13)10-9(11)14)19-6(5)4-18-20(15,16)17/h1-2,5-6,8,12H,3-4H2,(H,10,13,14)(H2,15,16,17)	JSRLJPSBLDHEIO	splash10-01ta-5900000000-dc463e72f366eee84cb2
154	1	2	1	1	InChI=1S/C14H20N6O5S/c15-6(14(23)24)1-2-26-3-7-9(21)10(22)13(25-7)20-5-19-8-11(16)17-4-18-12(8)20/h4-7,9-10,13,21-22H,1-3,15H2,(H,23,24)(H2,16,17,18)	ZJUKTBDSGOFHSH	splash10-001i-1900000000-de049dd6f1e7f8a507ae
155	1	1	1	1	InChI=1S/C7H13NO3S/c1-5(9)8-6(7(10)11)3-4-12-2/h6H,3-4H2,1-2H3,(H,8,9)(H,10,11)	XUYPXLNMDZIRQH	splash10-0005-1900000000-f2de26d4f7ede93ace95
156	1	1	1	1	InChI=1S/C9H15N4O8P/c10-7-4(8(11)16)12-2-13(7)9-6(15)5(14)3(21-9)1-20-22(17,18)19/h2-3,5-6,9,14-15H,1,10H2,(H2,11,16)(H2,17,18,19)	NOTGFIUVDGNKRI	splash10-004i-9100000000-38964ac5d92e8a5bf455
157	1	1	1	1	InChI=1S/C17H27N3O17P2/c1-6(22)18-10-13(26)11(24)7(4-21)35-16(10)36-39(31,32)37-38(29,30)33-5-8-12(25)14(27)15(34-8)20-3-2-9(23)19-17(20)28/h2-3,7-8,10-16,21,24-27H,4-5H2,1H3,(H,18,22)(H,29,30)(H,31,32)(H,19,23,28)	LFTYTUAZOPRMMI	splash10-05e9-9887100000-16e9dd26011770c213fc
158	3	1	1	1	InChI=1S/C10H12N5O7P/c11-10-13-7-4(8(17)14-10)12-2-15(7)9-5(16)6-3(21-9)1-20-23(18,19)22-6/h2-3,5-6,9,16H,1H2,(H,18,19)(H3,11,13,14,17)	ZOOGRGPOEVQQDX	splash10-0udi-3904000000-9f5f37b812d473f60bea
159	1	1	1	1	InChI=1S/C5H9N3/c6-2-1-5-3-7-4-8-5/h3-4H,1-2,6H2,(H,7,8)	NTYJJOPFIAHURM	splash10-03di-3900000000-65101b189d2dfe66b9b8
160	3	3	1	NA	InChI=1S/C9H13NO3/c1-13-9-4-6(8(12)5-10)2-3-7(9)11/h2-4,8,11-12H,5,10H2,1H3	YNYAYWLBAHXHLL	splash10-0002-0900000000-f6f5b6bb2e39ceaca860
161	1	1	1	1	InChI=1S/C4H10N3O5P/c1-7(2-3(8)9)4(5)6-13(10,11)12/h2H2,1H3,(H,8,9)(H4,5,6,10,11,12)	DRBBFCLWYRJSJZ	splash10-004i-9100000000-9b5551ec5515e453faa4
162	1	1	1	1	InChI=1S/C15H22N2O18P2/c18-5-1-2-17(15(26)16-5)12-9(22)6(19)4(32-12)3-31-36(27,28)35-37(29,30)34-14-10(23)7(20)8(21)11(33-14)13(24)25/h1-2,4,6-12,14,19-23H,3H2,(H,24,25)(H,27,28)(H,29,30)(H,16,18,26)	HDYANYHVCAPMJV	splash10-0r29-5934300000-edba32c50195fb47f3d3
163	3	3	2	>1	InChI=1S/C3H4O4/c4-1-2(5)3(6)7/h4H,1H2,(H,6,7)	HHDDCCUIIUWNGJ	splash10-0a4i-9100000000-e2babf8eee1e162186d3
164	1	1	1	1	InChI=1S/C6H13NO5/c7-3-5(10)4(9)2(1-8)12-6(3)11/h2-6,8-11H,1,7H2	MSWZFWKMSRAUBD	splash10-004i-0900000000-5aef8a48ba8a28036749
165	1	1	1	1	InChI=1S/C6H18O24P6/c7-31(8,9)25-1-2(26-32(10,11)12)4(28-34(16,17)18)6(30-36(22,23)24)5(29-35(19,20)21)3(1)27-33(13,14)15/h1-6H,(H2,7,8,9)(H2,10,11,12)(H2,13,14,15)(H2,16,17,18)(H2,19,20,21)(H2,22,23,24)	IMQLKJBTEOYOSI	splash10-01q9-1404900000-3ce74e3d2ec91cdc9c91
166	1	1	1	1	InChI=1S/C5H4N2O4/c8-3-2(4(9)10)1-6-5(11)7-3/h1H,(H,9,10)(H2,6,7,8,11)	ZXYAAVBXHKCJJB	splash10-0aor-4900000000-dd353d4b67e36cadc5bc
167	1	1	1	1	InChI=1S/C16H29N3O6S/c1-2-3-4-5-8-26-10-12(15(23)18-9-14(21)22)19-13(20)7-6-11(17)16(24)25/h11-12H,2-10,17H2,1H3,(H,18,23)(H,19,20)(H,21,22)(H,24,25)	HXJDWCWJDCOHDG	splash10-002f-1910000000-fb01c8bd9f0b90f91530
169	2	1	2	NA	InChI=1S/C6H13NO6/c7-3(6(12)13)5(11)4(10)2(9)1-8/h2-5,8-11H,1,7H2,(H,12,13)	UFYKDFXCZBTLOO	splash10-006x-5900000000-2eacbba30ab1bb5df648
170	2	1	1	1	InChI=1S/C17H20N4O6/c1-7-3-9-10(4-8(7)2)21(5-11(23)14(25)12(24)6-22)15-13(18-9)16(26)20-17(27)19-15/h3-4,11-12,14,22-25H,5-6H2,1-2H3,(H,20,26,27)	AUNGANRZJHBGPY	splash10-0a4i-0090000000-4cff51a214d753b7a04d
171	1	1	1	1	InChI=1S/C7H14O6/c1-12-7-6(11)5(10)4(9)3(2-8)13-7/h3-11H,2H2,1H3	HOVAGTYPODGVJG	splash10-0zml-9800000000-50e63bd97bf5b4e0ce34
172	1	1	1	1	InChI=1S/C16H25N5O16P2/c17-16-19-12-6(13(28)20-16)18-3-21(12)14-10(26)8(24)5(34-14)2-33-38(29,30)37-39(31,32)36-15-11(27)9(25)7(23)4(1-22)35-15/h3-5,7-11,14-15,22-27H,1-2H2,(H,29,30)(H,31,32)(H3,17,19,20,28)	MVMSCBBUIHUTGJ	splash10-05i3-9735600000-01f52a122034949db593
173	1	3	1	NA	InChI=1S/C10H13N5O3/c1-4-6(16)7(17)10(18-4)15-3-14-5-8(11)12-2-13-9(5)15/h2-4,6-7,10,16-17H,1H3,(H2,11,12,13)	XGYIMTFOTBMPFP	splash10-001i-0910000000-89f349e8b2b2a207275b
174	1	1	1	1	InChI=1S/C10H17N3O6S/c11-5(10(18)19)1-2-7(14)13-6(4-20)9(17)12-3-8(15)16/h5-6,20H,1-4,11H2,(H,12,17)(H,13,14)(H,15,16)(H,18,19)	RWSXRVCMGQZWBV	splash10-002f-1910000000-f1115abd8b4b289d6dab
175	8	4	7	>1	InChI=1S/C4H9NO2/c1-4(2,5)3(6)7/h5H2,1-2H3,(H,6,7)	FUOOLUPWFVMBKG	splash10-0udi-0900000000-11b30dc6458b214f5ef5
176	2	3	3	>1	InChI=1S/C6H7NO3S/c7-5-3-1-2-4-6(5)11(8,9)10/h1-4H,7H2,(H,8,9,10)	ZMCHBSMFKQYNKA	splash10-00di-0900000000-2c21ff5d53157894b669
177	1	1	1	1	InChI=1S/C5H9NO4S/c6-3(5(9)10)1-11-2-4(7)8/h3H,1-2,6H2,(H,7,8)(H,9,10)	GBFLZEXEOZUWRN	splash10-0006-9000000000-8c6dcee602b5abc50085
178	1	1	1	1	InChI=1S/C7H11NO5/c1-4(9)8-5(7(12)13)2-3-6(10)11/h5H,2-3H2,1H3,(H,8,9)(H,10,11)(H,12,13)	RFMMMVDNIPUKGG	splash10-0ufr-1900000000-42d76d6ce60bea56b2d2
179	1	1	1	1	InChI=1S/C6H4N4O2/c11-5-3-4(8-2-1-7-3)9-6(12)10-5/h1-2H,(H2,8,9,10,11,12)	UYEUUXMDVNYCAM	splash10-03di-0900000000-8466d949755b6e2813ec
180	1	1	2	>1	InChI=1S/C6H5NO3/c8-5-2-1-4(3-7-5)6(9)10/h1-3H,(H,7,8)(H,9,10)	BLHCMGRVFXRYRN	splash10-0006-9000000000-347949a1bd6413f4ad72
181	1	1	1	1	InChI=1S/C5H9NO3S/c1-3(7)6-4(2-10)5(8)9/h4,10H,2H2,1H3,(H,6,7)(H,8,9)	PWKSKIMOESPYIA	splash10-001i-9100000000-4f69a97c7622510727c7
182	1	1	1	1	InChI=1S/C9H17NO5/c1-9(2,5-11)7(14)8(15)10-4-3-6(12)13/h7,11,14H,3-5H2,1-2H3,(H,10,15)(H,12,13)	GHOKWGTUZJEAQD	splash10-000j-9410000000-03e0e77dba3b47108af7
183	1	1	1	1	InChI=1S/C8H16N2O5/c1-3(12)10-5-7(14)6(13)4(2-11)15-8(5)9/h4-8,11,13-14H,2,9H2,1H3,(H,10,12)	MCGXOCXFFNKASF	splash10-014i-2190000000-b81ac16308db083c2d47
184	1	1	1	1	InChI=1S/C6H11N3O/c7-5(3-10)1-6-2-8-4-9-6/h2,4-5,10H,1,3,7H2,(H,8,9)	ZQISRDCJNBUVMM	splash10-0006-2900000000-3b7929d02ab85faf401d
185	4	1	1	1	InChI=1S/C4H8N2O3/c5-4(9)6-2-1-3(7)8/h1-2H2,(H,7,8)(H3,5,6,9)	JSJWCHRYRHKBBW	splash10-000i-9600000000-f08218933ab95af68673
186	2	3	3	>1	InChI=1S/C6H13NO2/c1-2-3-4-5(7)6(8)9/h5H,2-4,7H2,1H3,(H,8,9)	LRQKBLKVPFOOQJ	splash10-001i-0900000000-b4d3f0542ab13326f392
187	1	1	1	1	InChI=1S/C5H12N2O3S/c1-11(7,10)3-2-4(6)5(8)9/h4,7H,2-3,6H2,1H3,(H,8,9)	SXTAYKAGBXMACB	splash10-004i-9000000000-988aa33debaf1e55c746
188	1	1	2	NA	InChI=1S/C4H8O3/c1-3(5)2-4(6)7/h3,5H,2H2,1H3,(H,6,7)	WHBMMWSBFZVSSR	splash10-0a4i-9300000000-aa66906248ba3da80524
189	1	2	1	1	InChI=1S/C5H6N2O2/c8-5(9)1-4-2-6-3-7-4/h2-3H,1H2,(H,6,7)(H,8,9)	PRJKNHOMHKJCEJ	splash10-001i-9000000000-d629a87641f8cc52a4bd
190	1	1	1	1	InChI=1S/C11H12N2O3/c12-9(11(15)16)3-6-5-13-10-2-1-7(14)4-8(6)10/h1-2,4-5,9,13-14H,3,12H2,(H,15,16)	LDCYZAJDBXYCGN	splash10-00rx-2930000000-b62d2070b9a2857bb60e
191	2	3	1	NA	InChI=1S/C7H8N4O2/c1-10-3-8-5-4(10)6(12)9-7(13)11(5)2/h3H,1-2H3,(H,9,12,13)	YAPQBXQYLJRXSA	splash10-004i-0900000000-3dd12f96ad69b28d10f9
192	4	1	1	1	InChI=1S/C4H9NO2/c5-3-1-2-4(6)7/h1-3,5H2,(H,6,7)	BTCSSZJGUNDROE	splash10-0udi-0900000000-c6aae887de9fac54ed75
193	1	1	1	1	InChI=1S/C6H11NO3S/c1-11-3-2-5(6(9)10)7-4-8/h4-5H,2-3H2,1H3,(H,7,8)(H,9,10)	PYUSHNKNPOHWEZ	splash10-004j-8900000000-643265c0980f80e8656b
194	1	1	1	1	InChI=1S/C5H9N3O4/c6-5(7)8-2(4(11)12)1-3(9)10/h2H,1H2,(H,9,10)(H,11,12)(H4,6,7,8)	VVHOUVWJCQOYGG	splash10-005i-2900000000-2e6ca148f3f63757c34f
195	1	1	1	1	InChI=1S/C6H14N2O3/c7-3-4(9)1-2-5(8)6(10)11/h4-5,9H,1-3,7-8H2,(H,10,11)	YSMODUONRAFBET	splash10-03di-0900000000-a4ecdbf54f2acbe90075
196	2	1	1	1	InChI=1S/C15H23N5O14P2/c16-12-7-13(18-3-17-12)20(4-19-7)14-10(23)8(21)5(32-14)1-30-35(26,27)34-36(28,29)31-2-6-9(22)11(24)15(25)33-6/h3-6,8-11,14-15,21-25H,1-2H2,(H,26,27)(H,28,29)(H2,16,17,18)	SRNWOUGRCWSEMX	splash10-002b-9214000000-1799e866ddecb9ea855e
197	1	1	2	NA	InChI=1S/C5H8O5/c1-5(10,4(8)9)2-3(6)7/h10H,2H2,1H3,(H,6,7)(H,8,9)	XFTRTWQBIOMVPK	splash10-000i-9500000000-c2f1e78f7c94e85aa238
198	1	1	1	1	InChI=1S/C11H19N3O6/c1-2-7(10(18)13-5-9(16)17)14-8(15)4-3-6(12)11(19)20/h6-7H,2-5,12H2,1H3,(H,13,18)(H,14,15)(H,16,17)(H,19,20)	JCMUOFQHZLPHQP	splash10-05dj-1930000000-9ca21cb5e016150afaa4
199	1	1	1	1	InChI=1S/C10H15N4O14P3/c15-6-4(1-25-30(21,22)28-31(23,24)27-29(18,19)20)26-10(7(6)16)14-3-13-5-8(14)11-2-12-9(5)17/h2-4,6-7,10,15-16H,1H2,(H,21,22)(H,23,24)(H,11,12,17)(H2,18,19,20)	HAEJPQIATWHALX	splash10-0a4i-1910100000-7e58642fe3a5e2d9b27d
200	1	1	1	1	InChI=1S/C3H8N2O2/c4-1-2(5)3(6)7/h2H,1,4-5H2,(H,6,7)	PECYZEOJVXMISF	splash10-0udi-6900000000-aaf5e9c88f083817ef4c
201	1	1	1	1	InChI=1S/C8H10O4/c9-4-8(12)5-1-2-6(10)7(11)3-5/h1-3,8-12H,4H2	MTVWFVDWRVYDOR	splash10-0uk9-0900000000-63d0d88f84de23314105
202	3	1	1	1	InChI=1S/C4H8O3/c1-2-3(5)4(6)7/h3,5H,2H2,1H3,(H,6,7)	AFENDNXGAFYKQO	splash10-0zfr-7900000000-401a3122f94269660905
203	4	5	2	NA	InChI=1S/C24H42O21/c25-1-6-10(28)14(32)17(35)21(41-6)39-3-8-11(29)15(33)18(36)22(42-8)40-4-9-12(30)16(34)19(37)23(43-9)45-24(5-27)20(38)13(31)7(2-26)44-24/h6-23,25-38H,1-5H2	UQZIYBXSHAGNOE	splash10-00ar-7915000000-d5f98504595baf2779a2
204	6	1	1	1	InChI=1S/C8H9NO3/c9-7(8(11)12)5-1-3-6(10)4-2-5/h1-4,7,10H,9H2,(H,11,12)	LJCWONGJFPCTTL	splash10-001i-9700000000-ac690ed26fff363fe931
206	1	1	1	1	InChI=1S/C9H14N2O12P2/c12-5-1-2-11(9(15)10-5)8-7(14)6(13)4(22-8)3-21-25(19,20)23-24(16,17)18/h1-2,4,6-8,13-14H,3H2,(H,19,20)(H,10,12,15)(H2,16,17,18)	XCCTYIAWTASOJW	splash10-0bvi-5911000000-81dd375bd3da6aad7020
207	1	1	1	1	InChI=1S/C9H15N3O10P2/c10-7-1-2-12(9(14)11-7)8-3-5(13)6(21-8)4-20-24(18,19)22-23(15,16)17/h1-2,5-6,8,13H,3-4H2,(H,18,19)(H2,10,11,14)(H2,15,16,17)	FTDHDKPUHBLBTL	splash10-056r-9511000000-bbf32afdef24af7d738d
208	1	1	2	NA	InChI=1S/C10H12N2O4/c11-6(10(15)16)4-8(14)5-2-1-3-7(13)9(5)12/h1-3,6,13H,4,11-12H2,(H,15,16)	VCKPUUFAIGNJHC	splash10-03di-0920000000-74cded370d6824e40b2b
209	2	1	1	1	InChI=1S/C3H9O6P/c4-1-3(2-5)9-10(6,7)8/h3-5H,1-2H2,(H2,6,7,8)	DHCLVCXQIBBOPH	splash10-004i-9300000000-7ece8436f9f3db0eadcb
211	1	1	1	1	InChI=1S/C10H7NO4/c12-7-3-1-2-5-8(13)4-6(10(14)15)11-9(5)7/h1-4,12H,(H,11,13)(H,14,15)	FBZONXHGGPHHIY	splash10-03di-0910000000-3e6e695c7904824c2a4b
213	3	6	3	>1	InChI=1S/C7H6O3/c8-6-3-1-5(2-4-6)7(9)10/h1-4,8H,(H,9,10)	FJKROLUGYXJWQN	splash10-0006-9100000000-a96b750c82b436b9e507
214	3	1	1	1	InChI=1S/C8H11NO/c9-6-5-7-1-3-8(10)4-2-7/h1-4,10H,5-6,9H2	DZGWFCGJZKJUFP	splash10-000i-0900000000-f7974c42c01e121785c4
215	1	1	1	1	InChI=1S/C21H30O5/c1-19-7-5-13(23)9-12(19)3-4-14-15-6-8-21(26,17(25)11-22)20(15,2)10-16(24)18(14)19/h9,14-16,18,22,24,26H,3-8,10-11H2,1-2H3	JYGXADMDTFJGBT	splash10-001j-0259000000-d25a6c45ce311a2b4b40
216	4	1	6	NA	InChI=1S/C4H8O2/c1-3(2)4(5)6/h3H,1-2H3,(H,5,6)	KQNPFQTWMSNSAP	splash10-000i-9000000000-4103671961f19d87ed5f
217	1	1	5	NA	InChI=1S/C7H8O2/c8-5-6-2-1-3-7(9)4-6/h1-4,8-9H,5H2	OKVJCVWFVRATSG	splash10-00di-3900000000-566d4d0b12d82c2233e2
218	1	1	1	1	InChI=1S/C13H16N2O2/c1-9(16)14-6-5-10-8-15-13-4-3-11(17-2)7-12(10)13/h3-4,7-8,15H,5-6H2,1-2H3,(H,14,16)	DRLFMBDRBRZALE	splash10-014i-0190000000-b9c014b650907c8dfea0
219	2	1	1	1	InChI=1S/C4H4O4/c5-3(6)1-2-4(7)8/h1-2H,(H,5,6)(H,7,8)	VZCYOOQTPOCHFL	splash10-00di-9000000000-b3c67413a5fc2a35da0b
220	3	1	1	1	InChI=1S/C10H7NO3/c12-9-5-8(10(13)14)11-7-4-2-1-3-6(7)9/h1-5H,(H,11,12)(H,13,14)	HCZHHEIFKROPDY	splash10-0006-0900000000-73a9f57bf607139b72d4
221	3	1	1	1	InChI=1S/C7H12O4/c8-6(9)4-2-1-3-5-7(10)11/h1-5H2,(H,8,9)(H,10,11)	WLJVNTCWHIRURA	splash10-052b-9600000000-e49c3e057d676d1767a2
222	2	1	1	1	InChI=1S/C11H13NO3/c1-8(13)12-10(11(14)15)7-9-5-3-2-4-6-9/h2-6,10H,7H2,1H3,(H,12,13)(H,14,15)	CBQJSKKFNMDLON	splash10-03di-4910000000-4b997544025c42fdb3e1
223	21	NA	7	NA	InChI=1S/C8H8O3/c9-7(8(10)11)6-4-2-1-3-5-6/h1-5,7,9H,(H,10,11)	IWYDHOAUDWTVEP	splash10-000i-0900000000-97bab38a5553daeea81d
224	5	2	5	NA	InChI=1S/C7H6O2/c8-7(9)6-4-2-1-3-5-6/h1-5H,(H,8,9)	WPYMKLBDIGXBTP	splash10-00di-0900000000-86f1e528fed5f54f1c94
225	1	1	1	1	InChI=1S/C11H13N3O/c12-9(11(13)15)5-7-6-14-10-4-2-1-3-8(7)10/h1-4,6,9,14H,5,12H2,(H2,13,15)	JLSKPBDKNIXMBS	splash10-0udi-2590000000-109bdb50b9bff2a5c8c4
226	1	1	1	1	InChI=1S/C6H6N4S/c1-11-6-4-5(8-2-7-4)9-3-10-6/h2-3H,1H3,(H,7,8,9,10)	UIJIQXGRFSPYQW	splash10-014i-0900000000-c6c9cff11ef12bb5b336
227	2	1	1	1	InChI=1S/C7H6O4/c8-5-3-1-2-4(6(5)9)7(10)11/h1-3,8-9H,(H,10,11)	GLDQAMYCGOIJDV	splash10-0pb9-0900000000-05a2512ce290001082d3
228	1	1	1	1	InChI=1S/C10H11NO/c12-6-5-8-7-11-10-4-2-1-3-9(8)10/h1-4,7,11-12H,5-6H2	MBBOMCVGYCRMEA	splash10-03di-0900000000-b3355e1e715be93d916b
229	3	1	3	NA	InChI=1S/C10H10O4/c1-14-9-6-7(2-4-8(9)11)3-5-10(12)13/h2-6,11H,1H3,(H,12,13)	KSEBMYQBYZTDHS	splash10-003r-0900000000-8300706f198c9b5764be
230	1	1	1	1	InChI=1S/C26H43NO6/c1-14(4-7-22(31)27-13-23(32)33)17-5-6-18-24-19(12-21(30)26(17,18)3)25(2)9-8-16(28)10-15(25)11-20(24)29/h14-21,24,28-30H,4-13H2,1-3H3,(H,27,31)(H,32,33)	RFDAIACWWDREDC	splash10-014i-3000900000-1976d96806db37b56611
231	2	1	1	1	InChI=1S/C10H20O3/c11-9-7-5-3-1-2-4-6-8-10(12)13/h11H,1-9H2,(H,12,13)	YJCJVMMDTBEITC	splash10-000i-0900000000-48878e024694bea7a675
232	2	3	2	>1	InChI=1S/C7H7NO3/c8-5-1-4(7(10)11)2-6(9)3-5/h1-3,9H,8H2,(H,10,11)	QPEJHSFTZVMSJH	splash10-0a4i-0900000000-458123cb29aa7a756069
233	1	1	1	1	InChI=1S/C6H6O2/c7-5-3-1-2-4-6(5)8/h1-4,7-8H	YCIMNLLNPGFGHC	splash10-0a4i-0900000000-70c8f6f1ad27b245092d
234	2	3	2	>1	InChI=1S/C7H6O4/c8-5-2-1-4(7(10)11)3-6(5)9/h1-3,8-9H,(H,10,11)	YQUVCSBJEUQKSH	splash10-0a4i-0900000000-9c92a33897dd9b7a8397
235	8	2	1	NA	InChI=1S/C8H8O4/c9-6-2-1-5(3-7(6)10)4-8(11)12/h1-3,9-10H,4H2,(H,11,12)	CFFZDZCDUFSOFZ	splash10-014i-0900000000-d06677c1c26aea002300
236	2	1	1	1	InChI=1S/C10H10N2O/c11-10(13)5-7-6-12-9-4-2-1-3-8(7)9/h1-4,6,12H,5H2,(H2,11,13)	ZOAMBXDOGPRZLP	splash10-00e9-0900000000-995128a72be54ae85f1c
237	1	1	1	1	InChI=1S/C10H13N5/c1-7(2)3-4-11-9-8-10(13-5-12-8)15-6-14-9/h3,5-6H,4H2,1-2H3,(H2,11,12,13,14,15)	HYVABZIGRDEKCD	splash10-0f89-0940000000-2036865e5380373560b3
239	6	1	2	NA	InChI=1S/C7H7NO3/c8-6-4(7(10)11)2-1-3-5(6)9/h1-3,9H,8H2,(H,10,11)	WJXSWCUQABXPFS	splash10-0a4i-0900000000-502e8e09fc8cd24d20c8
240	1	2	2	>1	InChI=1S/C4H6O4/c1-2(3(5)6)4(7)8/h2H,1H3,(H,5,6)(H,7,8)	ZIYVHBGGAOATLY	splash10-00di-9300000000-731ab391c3381a33109d
241	1	1	1	1	InChI=1S/C9H9NO3/c11-8(12)6-10-9(13)7-4-2-1-3-5-7/h1-5H,6H2,(H,10,13)(H,11,12)	QIAFMBKCNZACKA	splash10-003r-0900000000-c8e5c2a5f61933bfc2f4
242	3	1	2	NA	InChI=1S/C10H7NO2/c12-10(13)9-6-5-7-3-1-2-4-8(7)11-9/h1-6H,(H,12,13)	LOAUVZALPPNFOQ	splash10-0udi-0900000000-66e1a27213a344502aa8
243	3	1	1	1	InChI=1S/C10H12N2O/c11-4-3-7-6-12-10-2-1-8(13)5-9(7)10/h1-2,5-6,12-13H,3-4,11H2	QZAYGJVTTNCVMB	splash10-004i-0900000000-323537dfa05f9da79ac7
247	2	2	2	>1	InChI=1S/C7H6O2/c8-5-6-1-3-7(9)4-2-6/h1-5,9H	RGHHSNMVTDWUBI	splash10-00di-0900000000-cfe7f0b98348facb7cae
248	2	1	1	1	InChI=1S/C9H10O3/c10-8-4-2-1-3-7(8)5-6-9(11)12/h1-4,10H,5-6H2,(H,11,12)	CJBDUOMQLFKVQC	splash10-00di-0900000000-155cce6dfa977697ee27
249	1	1	1	1	InChI=1S/C10H9NO2/c12-10(13)5-7-6-11-9-4-2-1-3-8(7)9/h1-4,6,11H,5H2,(H,12,13)	SEOVTRFCIGRIMH	splash10-0059-0900000000-38ab06d0e15f588e6ec8
250	6	4	3	NA	InChI=1S/C4H8O2/c1-3(5)4(2)6/h3,5H,1-2H3	ROWKJAVDOGWPAT	splash10-000i-9000000000-58c740e8dbbbe1f82d02
251	7	1	1	1	InChI=1S/C7H7NO3/c8-5-3-4(7(10)11)1-2-6(5)9/h1-3,9H,8H2,(H,10,11)	MRBKRZAPGUCWOS	splash10-0a4i-0900000000-c11221d4d590a7886c4f
252	1	1	1	1	InChI=1S/C8H8O5/c9-5-2-1-4(3-6(5)10)7(11)8(12)13/h1-3,7,9-11H,(H,12,13)	RGHMISIYKIHAJW	splash10-00kr-0900000000-e7efdd0f6fdba65c30ac
253	2	6	2	>1	InChI=1S/C7H7NO2/c8-6-4-2-1-3-5(6)7(9)10/h1-4H,8H2,(H,9,10)	RWZYAGGXGHYGMB	splash10-000f-9500000000-cf590591c8e8942d691f
254	4	1	1	1	InChI=1S/C7H6O4/c8-4-1-2-6(9)5(3-4)7(10)11/h1-3,8-9H,(H,10,11)	WXTMDXOMEHJXQO	splash10-0a4i-0900000000-4777b07b8d18350c41ea
255	1	1	1	1	InChI=1S/C9H16O4/c10-8(11)6-4-2-1-3-5-7-9(12)13/h1-7H2,(H,10,11)(H,12,13)	BDJRBEYXGGNYIS	splash10-004i-0900000000-ac8e0aa910dc6fa6ce9d
257	1	1	1	1	InChI=1S/C10H18N2O3/c1-7-8(12-10(15)11-7)5-3-2-4-6-9(13)14/h7-8H,2-6H2,1H3,(H,13,14)(H2,11,12,15)	AUTOLBMXDDTRRT	splash10-03di-0490000000-fc176967e7bc4a7cb03d
258	2	1	1	1	InChI=1S/C5H6O5/c6-3(5(9)10)1-2-4(7)8/h1-2H2,(H,7,8)(H,9,10)	KPGXRSRHYNQIFN	splash10-0udi-2900000000-fc0b13ea781691c1f7dd
259	1	1	1	1	InChI=1S/C12H14N2O2/c1-8(15)13-5-4-9-7-14-12-3-2-10(16)6-11(9)12/h2-3,6-7,14,16H,4-5H2,1H3,(H,13,15)	MVAWJSIDNICKHF	splash10-066r-2690000000-a9d0e8512707db9f3243
260	3	2	2	>1	InChI=1S/C5H6O4/c1-3(5(8)9)2-4(6)7/h1-2H2,(H,6,7)(H,8,9)	LVHBHZANLOWSRM	splash10-000i-9100000000-5653d1470dc12aba4c5a
261	2	1	1	1	InChI=1S/C8H14O4/c9-7(10)5-3-1-2-4-6-8(11)12/h1-6H2,(H,9,10)(H,11,12)	TYFQFVWCELRYAO	splash10-03k9-0900000000-ecba3d58498f04c717eb
262	1	1	1	1	InChI=1S/C6H10O4/c7-5(8)3-1-2-4-6(9)10/h1-4H2,(H,7,8)(H,9,10)	WNLRTRBMVRJNCN	splash10-0f8a-5900000000-5805b376c0849542a9f2
264	19	16	1	NA	InChI=1S/C8H8O3/c1-5(9)7-3-2-6(10)4-8(7)11/h2-4,10-11H,1H3	SULYEHHGGXARJS	splash10-0udi-0900000000-dcbdf307a57793b886ef
265	5	4	5	NA	InChI=1S/C7H8O/c8-6-7-4-2-1-3-5-7/h1-5,8H,6H2	WVDDGKGOMKODPV	splash10-0a4i-1900000000-b17ffd1dffb4c685988c
266	2	1	1	1	InChI=1S/C21H34O5/c1-19-7-5-13(23)9-12(19)3-4-14-15-6-8-21(26,17(25)11-22)20(15,2)10-16(24)18(14)19/h12-16,18,22-24,26H,3-11H2,1-2H3	AODPIQQILQLWGS	splash10-0f79-0009000000-745de74e83263d01a051
267	12	7	2	>1	InChI=1S/C8H8O3/c1-6(9)11-8-4-2-3-7(10)5-8/h2-5,10H,1H3	ZZPKZRHERLGEKA	splash10-0a4i-0900000000-cce8ac8b7a90aabda58c
268	1	1	1	1	InChI=1S/C9H10O4/c10-7-3-1-6(2-4-7)5-8(11)9(12)13/h1-4,8,10-11H,5H2,(H,12,13)	JVGVDSSUAVXRDY	splash10-03ei-0900000000-1d556274ca7a8a34b20d
269	1	1	1	1	InChI=1S/C10H16N2O3S/c13-8(14)4-2-1-3-7-9-6(5-16-7)11-10(15)12-9/h6-7,9H,1-5H2,(H,13,14)(H2,11,12,15)	YBJHBAHKTGYVGT	splash10-0f6x-0490000000-5ad9e3e4e97652cf1ea3
270	1	1	1	1	InChI=1S/C10H9NO3/c12-7-1-2-9-8(4-7)6(5-11-9)3-10(13)14/h1-2,4-5,11-12H,3H2,(H,13,14)	DUUGKQCEGZLZNO	splash10-01ow-0900000000-347b42c671c461ec6008
271	9	1	1	1	InChI=1S/C8H8O2/c9-8(10)6-7-4-2-1-3-5-7/h1-5H,6H2,(H,9,10)	WLJVXDMOQOGPHL	splash10-000i-1900000000-45c4fec20a9aedb37dc4
273	2	4	1	NA	InChI=1S/C6H12O6/c7-2-6(11)5(10)4(9)3(8)1-12-6/h3-5,7-11H,1-2H2	LKDRXBCSQODPBY	splash10-0ab9-9100000000-2d07d002598dd28382c0
274	1	1	1	1	InChI=1S/C5H12O5/c6-1-3(8)5(10)4(9)2-7/h3-10H,1-2H2	HEBKCHPVOIAQTA	splash10-0zmr-9500000000-b959475bfd77611615a6
275	6	6	3	NA	InChI=1S/C5H10O5/c6-2-1-10-5(9)4(8)3(2)7/h2-9H,1H2	SRBFZHDQGSBBOR	splash10-0r70-9400000000-406b236946c03f50db4f
276	11	15	2	>1	InChI=1S/C12H22O11/c13-1-3-5(15)6(16)9(19)12(22-3)23-10-4(2-14)21-11(20)8(18)7(10)17/h3-20H,1-2H2	GUBGYTABKSRVRQ	splash10-0kg9-9400000000-d0b0dc14ca2f3ae1d6d2
277	7	4	2	NA	InChI=1S/C5H10O5/c6-1-2-3(7)4(8)5(9)10-2/h2-9H,1H2	HMFHBZSHGGEWLO	splash10-0udi-8900000000-50be51d1dcffd9530466
278	7	14	3	>1	InChI=1S/C12H22O11/c13-1-4-6(15)8(17)9(18)11(22-4)21-2-5-7(16)10(19)12(20,3-14)23-5/h4-11,13-20H,1-3H2	PVXPPJIGRGXGCY	splash10-0kmr-9600000000-f132cb0e5c74ce820ee8
279	1	1	1	1	InChI=1S/C9H18O2/c1-2-3-4-5-6-7-8-9(10)11/h2-8H2,1H3,(H,10,11)	FBUKVWPVBMHYJY	splash10-0a4i-2900000000-b28ed7e6dc2ba1f4169c
280	1	1	1	1	InChI=1S/C11H22O2/c1-2-3-4-5-6-7-8-9-10-11(12)13/h2-10H2,1H3,(H,12,13)	ZDPHROOEEOARMN	splash10-000i-0900000000-a36b79f858304bf7367a
282	2	1	1	1	InChI=1S/C13H26O2/c1-2-3-4-5-6-7-8-9-10-11-12-13(14)15/h2-12H2,1H3,(H,14,15)	SZHOJFHSIKHZHA	splash10-03di-0090000000-c33e08e9918c61963d3e
283	2	2	1	NA	InChI=1S/C15H30O2/c1-2-3-4-5-6-7-8-9-10-11-12-13-14-15(16)17/h2-14H2,1H3,(H,16,17)	WQEPLUUGTLDZJY	splash10-0006-0090000000-1b0b5dedca51fb1eb97b
286	4	2	1	NA	InChI=1S/C3H4O3/c1-2(4)3(5)6/h1H3,(H,5,6)	LCTONWCANYUPML	splash10-0avr-9000000000-dc40a6a1b9b166d6e68a
288	1	2	1	NA	InChI=1S/C6H6N2O/c7-6(9)5-2-1-3-8-4-5/h1-4H,(H2,7,9)	DFPAKSUCGFBDDF	splash10-00di-1900000000-b4bea67c5d2446b13333
289	1	1	1	1	InChI=1S/C3H7NO2S/c4-2(1-7)3(5)6/h2,7H,1,4H2,(H,5,6)	XUJNEKJLAYXESH	splash10-004i-9000000000-cc15d2ef42512e23180c
290	2	1	1	1	InChI=1S/C4H9NO3/c1-2(6)3(5)4(7)8/h2-3,6H,5H2,1H3,(H,7,8)	AYFVYJQAPQTCCC	splash10-00di-9000000000-da4f471b103ac43ea464
291	3	1	4	NA	InChI=1S/C2H5NO2/c3-1-2(4)5/h1,3H2,(H,4,5)	DHMQDGOQFOQNFH	splash10-00di-9000000000-55c2d84b87e023279303
292	1	1	1	1	InChI=1S/C20H32O2/c1-2-3-4-5-6-7-8-9-10-11-12-13-14-15-16-17-18-19-20(21)22/h6-7,9-10,12-13,15-16H,2-5,8,11,14,17-19H2,1H3,(H,21,22)	YZXBAPSDXZZRGB	splash10-0udi-1029000000-88a649c4cd93572c9f37
293	1	1	1	1	InChI=1S/C22H32O2/c1-2-3-4-5-6-7-8-9-10-11-12-13-14-15-16-17-18-19-20-21-22(23)24/h3-4,6-7,9-10,12-13,15-16,18-19H,2,5,8,11,14,17,20-21H2,1H3,(H,23,24)	MBMBGCFOFBJSGT	splash10-004i-7389000000-4e6afa18acb803f01d23
294	3	1	1	1	InChI=1S/C18H32O2/c1-2-3-4-5-6-7-8-9-10-11-12-13-14-15-16-17-18(19)20/h6-7,9-10H,2-5,8,11-17H2,1H3,(H,19,20)	OYHQOLUKZRVURQ	splash10-004i-0090000000-45cc03d6f1efc35840a5
295	3	2	2	NA	InChI=1S/C18H30O2/c1-2-3-4-5-6-7-8-9-10-11-12-13-14-15-16-17-18(19)20/h3-4,6-7,9-10H,2,5,8,11-17H2,1H3,(H,19,20)	DTOSIQBPPRVQHS	splash10-004i-0090000000-ce8c1217d22e46d11d86
296	1	1	1	1	InChI=1S/C22H42O2/c1-2-3-4-5-6-7-8-9-10-11-12-13-14-15-16-17-18-19-20-21-22(23)24/h9-10H,2-8,11-21H2,1H3,(H,23,24)	DPUOLQHDNGRHBS	splash10-000i-0009000000-aafbd5ce8115c8a4a765
297	2	4	1	NA	InChI=1S/C18H34O2/c1-2-3-4-5-6-7-8-9-10-11-12-13-14-15-16-17-18(19)20/h12-13H,2-11,14-17H2,1H3,(H,19,20)	CNVZJPUDSLNTQU	splash10-001i-0090000000-6eb1f234aa2954377434
298	3	1	1	1	InChI=1S/C18H37NO2/c1-2-3-4-5-6-7-8-9-10-11-12-13-14-15-18(21)17(19)16-20/h14-15,17-18,20-21H,2-13,16,19H2,1H3	WWUZIQQURGPMPG	splash10-0a4i-9000000000-a1d9224c04e1e860f25d
300	7	1	2	NA	InChI=1S/C27H44O/c1-18(2)7-6-8-19(3)23-11-12-24-22-10-9-20-17-21(28)13-15-26(20,4)25(22)14-16-27(23,24)5/h17-19,22-25H,6-16H2,1-5H3	NYOXRYYXRWJDKP	splash10-0a4j-7900000000-9485e3425123e3e6813a
302	1	1	1	1	InChI=1S/C18H39NO2/c1-2-3-4-5-6-7-8-9-10-11-12-13-14-15-18(21)17(19)16-20/h17-18,20-21H,2-16,19H2,1H3	OTKJDMGTUTTYMP	splash10-03di-9000000000-7b48e6888d6a9e2b9dae
303	4	1	1	1	InChI=1S/C24H40O4/c1-14(4-7-22(27)28)17-5-6-18-16-13-21(26)20-12-15(25)8-10-24(20,3)19(16)9-11-23(17,18)2/h14-21,25-26H,4-13H2,1-3H3,(H,27,28)	DGABKXLVXPYZII	splash10-0006-2319000000-4a887291dccd9695dbbe
304	4	3	1	NA	InChI=1S/C6H13NO2/c1-3-4(2)5(7)6(8)9/h4-5H,3,7H2,1-2H3,(H,8,9)	AGPKZVBTJJNPAG	splash10-000i-9000000000-d05b109e26b962151f9a
305	1	1	1	1	InChI=1S/C5H10N2O3/c6-3(5(9)10)1-2-4(7)8/h3H,1-2,6H2,(H2,7,8)(H,9,10)	ZDXPYRJPNDTMRX	splash10-001i-5900000000-c16f400245de122b3679
306	1	1	1	1	InChI=1S/C2H7NO2S/c3-1-2-6(4)5/h1-3H2,(H,4,5)	VVIUBCNYACGLLV	splash10-03dl-7900000000-f39f49c191adb640bc1f
307	1	1	1	1	InChI=1S/C4H9NO3/c1-2(6)3(5)4(7)8/h2-3,6H,5H2,1H3,(H,7,8)	AYFVYJQAPQTCCC	splash10-00di-9400000000-7e77b77438bfa3f51af9
308	1	1	1	1	InChI=1S/C5H4N4/c1-4-5(8-2-6-1)9-3-7-4/h1-3H,(H,6,7,8,9)	KDCGOANMDULRCW	splash10-00di-0900000000-b6d02fefe9e1d6bae688
309	3	1	1	1	InChI=1S/C11H19NO9/c1-4(14)12-7-5(15)2-11(20,10(18)19)21-9(7)8(17)6(16)3-13/h5-9,13,15-17,20H,2-3H2,1H3,(H,12,14)(H,18,19)	SQVRNKJHWKZAKO	splash10-02mj-2920000000-4ee30501608b27999996
310	1	1	1	1	InChI=1S/C10H12N2O3/c11-7-4-2-1-3-6(7)9(13)5-8(12)10(14)15/h1-4,8H,5,11-12H2,(H,14,15)	YGPSJZOEDVAXAB	splash10-006x-4900000000-85161f916c39147b85d5
311	1	1	1	1	InChI=1S/C6H13N3O3/c7-4(5(10)11)2-1-3-9-6(8)12/h4H,1-3,7H2,(H,10,11)(H3,8,9,12)	RHGKLRLOHDJJDR	splash10-0bt9-1900000000-7c0ead54c84fdac2e12d
312	6	2	6	NA	InChI=1S/C3H7NO2/c1-4-2-3(5)6/h4H,2H2,1H3,(H,5,6)	FSYKKLYZXJSNPZ	splash10-0006-9000000000-547c79ef76912de2d0e2
313	1	1	1	1	InChI=1S/C5H11NO2S/c1-9-3-2-4(6)5(7)8/h4H,2-3,6H2,1H3,(H,7,8)	FFEARJCKVFRZRR	splash10-0udi-3900000000-116ebcafe2b1aa128c9b
314	1	1	1	1	InChI=1S/C5H5N5/c6-4-3-5(9-1-7-3)10-2-8-4/h1-2H,(H3,6,7,8,9,10)	GFFGJBXGBJISGV	splash10-000i-0900000000-b5a360b57cddb29a2e6c
315	1	1	1	1	InChI=1S/C11H15N5O3S/c1-20-2-5-7(17)8(18)11(19-5)16-4-15-6-9(12)13-3-14-10(6)16/h3-5,7-8,11,17-18H,2H2,1H3,(H2,12,13,14)	WUUGFSXJNOTRMR	splash10-000i-0900000000-2980f9c41a0323c369ab
316	1	2	2	NA	InChI=1S/C3H7NO2/c1-2(4)3(5)6/h2H,4H2,1H3,(H,5,6)	QNAYBMKLOCPYGJ	splash10-00dl-9000000000-a65b69020b2e9735024c
317	3	1	1	1	InChI=1S/C6H6N2O/c7-6(9)5-2-1-3-8-4-5/h1-4H,(H2,7,9)	DFPAKSUCGFBDDF	splash10-00di-0900000000-d923597b52891b6ff825
318	1	1	1	1	InChI=1S/C11H12N2O2/c12-9(11(14)15)5-7-6-13-10-4-2-1-3-8(7)10/h1-4,6,9,13H,5,12H2,(H,14,15)	QIVBCDIJIAJPQS	splash10-000j-0900000000-1fbb9c31bed6de5d9783
319	2	3	1	1	InChI=1S/C9H13N2O9P/c12-5-1-2-11(9(15)10-5)8-7(14)6(13)4(20-8)3-19-21(16,17)18/h1-2,4,6-8,13-14H,3H2,(H,10,12,15)(H2,16,17,18)	DJJCXFVJDGTHFX	splash10-0002-9201000000-6caaa3b449edf0a65d2e
320	2	1	1	1	InChI=1S/C5H9NO2/c7-5(8)4-2-1-3-6-4/h4,6H,1-3H2,(H,7,8)	ONIBWKKTOPOVIA	splash10-00di-9400000000-6dee6d07aae2efdcaeaa
321	2	1	1	1	InChI=1S/C10H13N5O5/c11-10-13-7-4(8(19)14-10)12-2-15(7)9-6(18)5(17)3(1-16)20-9/h2-3,5-6,9,16-18H,1H2,(H3,11,13,14,19)	NYHBQMYGNKIUIF	splash10-0udi-0900000000-ceba9e45a453b4e96635
322	1	1	1	1	InChI=1S/C9H11NO2/c10-8(9(11)12)6-7-4-2-1-3-5-7/h1-5,8H,6,10H2,(H,11,12)	COLNVLDHVKWLRT	splash10-00di-0900000000-3531d972baa91b7df35e
323	1	1	1	1	InChI=1S/C4H7NO4/c5-2(4(8)9)1-3(6)7/h2H,1,5H2,(H,6,7)(H,8,9)	CKLJMWTZIZZHCS	splash10-00dr-9100000000-d44dca8c0786e2ba5bac
324	1	1	1	1	InChI=1S/C5H4N4O/c10-5-3-4(7-1-6-3)8-2-9-5/h1-2H,(H2,6,7,8,9,10)	FDGQSTZJBFJUBT	splash10-000i-0900000000-2488312d044d6da046ae
325	1	1	1	1	InChI=1S/C4H9N3O2/c1-7(4(5)6)2-3(8)9/h2H2,1H3,(H3,5,6)(H,8,9)	CVSVTCORWBXHQV	splash10-000x-9800000000-6b938eb43c3c880e1876
326	1	1	1	1	InChI=1S/C9H11NO4/c10-6(9(13)14)3-5-1-2-7(11)8(12)4-5/h1-2,4,6,11-12H,3,10H2,(H,13,14)	WTDRDQBEARUVNC	splash10-0udr-0900000000-d848e68b269d4155597c
327	1	1	1	1	InChI=1S/C6H14N2O2/c7-4-2-1-3-5(8)6(9)10/h5H,1-4,7-8H2,(H,9,10)	KDXKERNSBIXSRK	splash10-001i-9700000000-33f1664f03264a4ff530
328	1	1	1	1	InChI=1S/C11H15N2O8P/c12-10(16)6-2-1-3-13(4-6)11-9(15)8(14)7(21-11)5-20-22(17,18)19/h1-4,7-9,11,14-15H,5H2,(H3-,12,16,17,18,19)	DAYLJWODMCOQEW	splash10-00di-3900000000-f1311806b6dac8001ed1
329	2	1	1	1	InChI=1S/C9H11NO3/c10-8(9(12)13)5-6-1-3-7(11)4-2-6/h1-4,8,11H,5,10H2,(H,12,13)	OUYCCCASQSFEME	splash10-00kr-0900000000-f9a98b2252619c4a15f1
330	1	1	1	1	InChI=1S/C4H8N2O3/c5-2(4(8)9)1-3(6)7/h2H,1,5H2,(H2,6,7)(H,8,9)	DCXYFEDJOCDNAF	splash10-00dr-9300000000-52e67d7520cee3c6bb62
331	4	1	1	1	InChI=1S/C5H11NO2/c1-3(2)4(6)5(7)8/h3-4H,6H2,1-2H3,(H,7,8)	KZSNJWFQEVHDMF	splash10-00di-9100000000-a20b0feafa110eb9d2d2
332	5	1	2	NA	InChI=1S/C4H9NO3/c5-3(1-2-6)4(7)8/h3,6H,1-2,5H2,(H,7,8)	UKAUYVFTDYCKQA	splash10-00di-9200000000-8d1e82fec84a0809c263
333	1	1	1	1	InChI=1S/C8H11NO3/c1-5-8(12)7(4-11)6(3-10)2-9-5/h2,10-12H,3-4H2,1H3	LXNHXLLTXMVWPM	splash10-0udi-0900000000-f5d8d999ced1fb49f5ff
334	1	1	1	1	InChI=1S/C10H14N5O6P/c11-9-8-10(13-3-12-9)15(4-14-8)7-1-5(16)6(21-7)2-20-22(17,18)19/h3-7,16H,1-2H2,(H2,11,12,13)(H2,17,18,19)	KHWCHTKSEGGWEX	splash10-000i-1900000000-a0db771b6834617f4513
335	5	12	1	1	InChI=1S/C6H13O9P/c7-3-2(1-14-16(11,12)13)15-6(10)5(9)4(3)8/h2-10H,1H2,(H2,11,12,13)	NBSCHQHZLSJFNQ	splash10-002b-7920000000-705e947b6fa3cfd27ae3
336	1	1	1	1	InChI=1S/C4H11NO2/c6-3-1-5-2-4-7/h5-7H,1-4H2	ZBCBWPMODOFKDW	splash10-0abi-9500000000-52da751a9d4d0ced7233
337	6	1	1	1	InChI=1S/C4H9NO2/c1-3(2-5)4(6)7/h3H,2,5H2,1H3,(H,6,7)	QCHPKSFMDHPSNR	splash10-0udr-9600000000-c548cc191014bef0ee31
338	1	1	1	1	InChI=1S/C3H7N3O2/c4-3(5)6-1-2(7)8/h1H2,(H,7,8)(H4,4,5,6)	BPMFZUMJYQTVII	splash10-014i-6900000000-81ff08e4a192f27184b3
339	1	1	1	1	InChI=1S/C4H7N3O/c1-7-2-3(8)6-4(7)5/h2H2,1H3,(H2,5,6,8)	DDRJAANPRJIHGJ	splash10-03di-0900000000-245749db6e6030d2fe0e
340	1	1	1	1	InChI=1S/C13H14N2O3/c1-8(16)15-12(13(17)18)6-9-7-14-11-5-3-2-4-10(9)11/h2-5,7,12,14H,6H2,1H3,(H,15,16)(H,17,18)	DZTHIGRZJZPRDV	splash10-052r-0920000000-a3c9299de9900a66e9b5
341	2	1	1	1	InChI=1S/C7H14N2O4/c8-4(6(10)11)2-1-3-5(9)7(12)13/h4-5H,1-3,8-9H2,(H,10,11)(H,12,13)	GMKMEZVLHJARHF	splash10-004i-1900000000-ccfed3e06f1474d79c39
342	1	1	1	1	InChI=1S/C7H8N4O2/c1-10-5-4(8-3-9-5)6(12)11(2)7(10)13/h3H,1-2H3,(H,8,9)	ZFXYFBGIUFBOJW	splash10-001i-0900000000-02fc2c238c8c12a48540
343	4	3	2	>1	InChI=1S/C6H13NO2/c1-4(2)3-5(7)6(8)9/h4-5H,3,7H2,1-2H3,(H,8,9)	ROHFNLRQFUQHCH	splash10-000i-9000000000-323accd76f1d5669015f
344	1	1	1	1	InChI=1S/C6H11NO4/c7-4(6(10)11)2-1-3-5(8)9/h4H,1-3,7H2,(H,8,9)(H,10,11)	OYIFNHCXNCRBQI	splash10-00ke-7900000000-7e238452c25822da1997
345	1	1	1	1	InChI=1S/C9H13N3O4/c10-7-1-2-12(9(15)11-7)8-3-5(14)6(4-13)16-8/h1-2,5-6,8,13-14H,3-4H2,(H2,10,11,15)	CKTSBUTUHBMZGZ	splash10-03di-0900000000-007670cceef41eec5520
346	5	1	1	1	InChI=1S/C5H11NO2/c1-6(2,3)4-5(7)8/h4H2,1-3H3	KWIUHFFTVRNATP	splash10-014i-0900000000-6293b74263956db7ffaf
347	3	1	1	1	InChI=1S/C6H13NO5/c7-3-5(10)4(9)2(1-8)12-6(3)11/h2-6,8-11H,1,7H2	MSWZFWKMSRAUBD	splash10-03e9-9600000000-208613d13bb377ab4562
348	1	1	1	1	InChI=1S/C3H7NO4S/c4-2(3(5)6)1-9(7)8/h2H,1,4H2,(H,5,6)(H,7,8)	ADVPTQAUNPRNPO	splash10-0fki-8900000000-0bd032293db6637683e3
349	1	1	1	1	InChI=1S/C8H13NO6/c9-5(8(13)14)3-4-15-7(12)2-1-6(10)11/h5H,1-4,9H2,(H,10,11)(H,13,14)	GNISQJGXJIDKDJ	splash10-0uk9-3900000000-912acd981cca623064d1
351	3	1	1	1	InChI=1S/C7H8N4O2/c1-10-3-8-5-4(10)6(12)11(2)7(13)9-5/h3H,1-2H3,(H,9,13)	QUNWUDVFRNGTCO	splash10-001i-0900000000-a53980611f8159137403
352	2	1	1	1	InChI=1S/C10H15N5O10P2/c11-8-5-9(13-2-12-8)15(3-14-5)10-7(17)6(16)4(24-10)1-23-27(21,22)25-26(18,19)20/h2-4,6-7,10,16-17H,1H2,(H,21,22)(H2,11,12,13)(H2,18,19,20)	XTWYTFMLZFPYCI	splash10-000i-0910000000-8200f191020ff46c7954
353	1	1	2	NA	InChI=1S/C7H11N3O2/c1-10-4-9-3-5(10)2-6(8)7(11)12/h3-4,6H,2,8H2,1H3,(H,11,12)	JDHILDINMRGULE	splash10-00di-0900000000-2f8fd9789250cb108d2b
354	1	1	1	1	InChI=1S/C8H9NO4/c1-4-7(11)6(8(12)13)5(3-10)2-9-4/h2,10-11H,3H2,1H3,(H,12,13)	HXACOUQIXZGNBF	splash10-014i-0900000000-dd1f28e47736d8eae845
355	1	1	2	NA	InChI=1S/C11H15N5O4/c1-15-3-14-10-6(9(15)12)13-4-16(10)11-8(19)7(18)5(2-17)20-11/h3-5,7-8,11-12,17-19H,2H2,1H3	GFYLSDSUCHVORB	splash10-0udi-0900000000-9c271ea25cd75fe71cb2
356	2	1	1	1	InChI=1S/C8H11NO2/c9-4-3-6-1-2-7(10)8(11)5-6/h1-2,5,10-11H,3-4,9H2	VYFYYTLLBUKUHU	splash10-000i-0900000000-c86420b04036d8c60b81
357	1	1	1	1	InChI=1S/C5H9NO3/c7-3-1-4(5(8)9)6-2-3/h3-4,6-7H,1-2H2,(H,8,9)	PMMYEEVYMWASQN	splash10-0019-9600000000-736cb21ad0c71fb29d84
358	1	1	1	1	InChI=1S/C6H6N2O2/c9-6(10)2-1-5-3-7-4-8-5/h1-4H,(H,7,8)(H,9,10)	LOIYMIARKYCTBW	splash10-000i-0900000000-972d688e87084b8838cd
359	1	1	1	1	InChI=1S/C6H11NO3/c1-5(8)7-4-2-3-6(9)10/h2-4H2,1H3,(H,7,8)(H,9,10)	UZTFMUBKZQVKLK	splash10-000i-9100000000-b4af1f195171fa3d7264
360	1	1	1	1	InChI=1S/C14H26N4O11P2/c1-18(2,3)6-7-26-30(22,23)29-31(24,25)27-8-9-11(19)12(20)13(28-9)17-5-4-10(15)16-14(17)21/h4-5,9,11-13,19-20H,6-8H2,1-3H3,(H3-,15,16,21,22,23,24,25)	RZZPDXZPRHQOCG	splash10-03e9-0690000000-27301652b010cb9ea6e1
361	1	1	2	NA	InChI=1S/C6H5NO2/c8-6(9)5-3-1-2-4-7-5/h1-4H,(H,8,9)	SIOXPEMLGUPBBT	splash10-00di-3900000000-026b3bce18028af3566e
362	1	1	1	1	InChI=1S/C6H14N4O2/c7-4(5(11)12)2-1-3-10-6(8)9/h4H,1-3,7H2,(H,11,12)(H4,8,9,10)	ODKSFYDXXFIFQN	splash10-02k9-4900000000-fbe2a347945a64c107fc
363	1	1	1	1	InChI=1S/C3H8NO6P/c4-2(3(5)6)1-10-11(7,8)9/h2H,1,4H2,(H,5,6)(H2,7,8,9)	BZQFBWGGLXLEPQ	splash10-000i-9300000000-9c8c7a08650791613915
364	1	1	1	1	InChI=1S/C4H7NO2/c5-4(1-2-4)3(6)7/h1-2,5H2,(H,6,7)	PAJPWUMXBYXFCZ	splash10-0zfr-8900000000-25c8ad4f5f7728a6d6a0
365	1	1	1	1	InChI=1S/C7H14N2O4S/c8-4(6(10)11)1-2-14-3-5(9)7(12)13/h4-5H,1-3,8-9H2,(H,10,11)(H,12,13)	ILRYLPWNYFXEMH	splash10-001i-3900000000-5afee1e2e9976a9a7d59
366	2	2	2	>1	InChI=1S/C5H11NO2/c1-2-3-4(6)5(7)8/h4H,2-3,6H2,1H3,(H,7,8)	SNDPXSYFESPGGJ	splash10-00di-9200000000-f1d9fb0771ce05563d8e
367	1	1	1	1	InChI=1S/C5H9NO4/c1-6-3(5(9)10)2-4(7)8/h3,6H,2H2,1H3,(H,7,8)(H,9,10)	HOKKHZGPKSLGJE	splash10-000i-9600000000-58cc569ef2854625c4a2
368	1	1	1	1	InChI=1S/C6H9N3O2/c7-5(6(10)11)1-4-2-8-3-9-4/h2-3,5H,1,7H2,(H,8,9)(H,10,11)	HNDVDQJCIGZPNO	splash10-03di-0900000000-8ef5de5a38331b0d4441
369	1	1	1	1	InChI=1S/C8H16N2O4S2/c9-5(7(11)12)1-3-15-16-4-2-6(10)8(13)14/h5-6H,1-4,9-10H2,(H,11,12)(H,13,14)	ZTVZLYBCZNMWCF	splash10-00m0-3930000000-792fbc4ba151f789909d
370	4	1	1	1	InChI=1S/C6H11NO4/c1-7-4(6(10)11)2-3-5(8)9/h4,7H,2-3H2,1H3,(H,8,9)(H,10,11)	XLBVNMSMFQMKEY	splash10-0295-4900000000-83ecb27660d6a8c8fbb3
371	1	1	1	1	InChI=1S/C5H12N2O2/c6-3-1-2-4(7)5(8)9/h4H,1-3,6-7H2,(H,8,9)	AHLPHDHHMVZTML	splash10-00xr-8900000000-c2061218819bee19ed02
372	1	1	1	1	InChI=1S/C10H12N4O6/c15-1-3-5(16)6(17)9(20-3)14-2-11-4-7(14)12-10(19)13-8(4)18/h2-3,5-6,9,15-17H,1H2,(H2,12,13,18,19)	UBORTCNDUKBEOP	splash10-0udi-2920000000-2cbca7d82e8d07991a9b
373	4	4	2	>1	InChI=1S/C26H42N7O17P3S/c1-14(2)9-17(35)54-8-7-28-16(34)5-6-29-24(38)21(37)26(3,4)11-47-53(44,45)50-52(42,43)46-10-15-20(49-51(39,40)41)19(36)25(48-15)33-13-32-18-22(27)30-12-31-23(18)33/h9,12-13,15,19-21,25,36-37H,5-8,10-11H2,1-4H3,(H,28,34)(H,29,38)(H,42,43)(H,44,45)(H2,27,30,31)(H2,39,40,41)	BXIPALATIYNHJN	splash10-03el-5696000000-51427ed944c637fb3ea9
374	1	1	1	1	InChI=1S/C16H22N6O4/c17-14(24)12-2-1-5-22(12)16(26)11(6-9-7-18-8-19-9)21-15(25)10-3-4-13(23)20-10/h7-8,10-12H,1-6H2,(H2,17,24)(H,18,19)(H,20,23)(H,21,25)	XNSAINXGIQZQOO	splash10-00xs-1690000000-07bb5f4619b66ca2f95d
375	1	1	1	1	InChI=1S/C5H14N4/c6-3-1-2-4-9-5(7)8/h1-4,6H2,(H4,7,8,9)	QYPPJABKJHAVHS	splash10-0229-9500000000-be53d8b12b84ab1380c9
377	1	1	2	NA	InChI=1S/C6H11NO2/c8-6(9)5-3-1-2-4-7-5/h5,7H,1-4H2,(H,8,9)	HXEACLLIILLPRG	splash10-001i-9600000000-1124602ec36e97609e0c
378	1	1	1	1	InChI=1S/C21H28N7O17P3/c22-17-12-19(25-7-24-17)28(8-26-12)21-16(44-46(33,34)35)14(30)11(43-21)6-41-48(38,39)45-47(36,37)40-5-10-13(29)15(31)20(42-10)27-3-1-2-9(4-27)18(23)32/h1-4,7-8,10-11,13-16,20-21,29-31H,5-6H2,(H7-,22,23,24,25,32,33,34,35,36,37,38,39)	XJLXINKUBYWONI	splash10-000i-0900100000-4bb61a1bd49866bc9586
379	2	1	2	NA	InChI=1S/C10H14N5O7P/c11-8-5-9(13-2-12-8)15(3-14-5)10-7(17)6(16)4(22-10)1-21-23(18,19)20/h2-4,6-7,10,16-17H,1H2,(H2,11,12,13)(H2,18,19,20)	UDMBCSSLTHHNCD	splash10-000i-0900000000-4e3e3a83dfc81859cede
380	1	1	1	1	InChI=1S/C10H15N5O9P2/c11-9-8-10(13-3-12-9)15(4-14-8)7-1-5(16)6(23-7)2-22-26(20,21)24-25(17,18)19/h3-7,16H,1-2H2,(H,20,21)(H2,11,12,13)(H2,17,18,19)	DAEAPNUQQAICNR	splash10-000i-1900000000-497b109477bff3d3a438
382	1	4	2	>1	InChI=1S/C10H15N5O10P2/c11-10-13-8-7(9(17)14-10)12-3-15(8)6-1-4(16)5(24-6)2-23-27(21,22)25-26(18,19)20/h3-6,16H,1-2H2,(H,21,22)(H2,18,19,20)(H3,11,13,14,17)	CIKGWCTVFSRMJU	splash10-0udi-2910000000-14906df8aa6ae5ef9bdd
383	1	1	1	1	InChI=1S/C7H15NO2/c1-8(2,3)6-4-5-7(9)10/h4-6H2,1-3H3	JHPNVNIEXXLNTR	splash10-000b-7900000000-5e04c50bd94b5b2b21ac
385	1	1	1	1	InChI=1S/C15H24N2O17P2/c18-3-5-8(20)10(22)12(24)14(32-5)33-36(28,29)34-35(26,27)30-4-6-9(21)11(23)13(31-6)17-2-1-7(19)16-15(17)25/h1-2,5-6,8-14,18,20-24H,3-4H2,(H,26,27)(H,28,29)(H,16,19,25)	HSCJRCZFDFQWRP	splash10-0002-9000000000-2abbb45762705a2aee46
386	1	1	1	1	InChI=1S/C9H15N2O14P3/c12-5-3-8(11-2-1-7(13)10-9(11)14)23-6(5)4-22-27(18,19)25-28(20,21)24-26(15,16)17/h1-2,5-6,8,12H,3-4H2,(H,18,19)(H,20,21)(H,10,13,14)(H2,15,16,17)	AHCYMLUZIRLXAA	splash10-001i-9000000000-c75765f01ce144270ba6
387	1	1	1	1	InChI=1S/C5H14NO4P/c1-6(2,3)4-5-10-11(7,8)9/h4-5H2,1-3H3,(H-,7,8,9)	YHHSONZFOIEMCP	splash10-001i-3900000000-d46eabbdc314366a54a4
388	1	1	1	1	InChI=1S/C5H7N3O/c1-3-2-7-5(9)8-4(3)6/h2H,1H3,(H3,6,7,8,9)	LRSASMSXMSNRBT	splash10-004i-0900000000-52934f8c59ba570e2f96
389	2	1	1	1	InChI=1S/C3H7O7P/c4-2(3(5)6)1-10-11(7,8)9/h2,4H,1H2,(H,5,6)(H2,7,8,9)	OSJPPGNTCRNQQC	splash10-0005-8900000000-cc3bc69e51b1907e9020
390	2	1	2	NA	InChI=1S/C9H12N3O7P/c10-5-1-2-12(9(14)11-5)8-7-6(4(3-13)17-8)18-20(15,16)19-7/h1-2,4,6-8,13H,3H2,(H,15,16)(H2,10,11,14)	NMPZCCZXCOMSDQ	splash10-03di-0910000000-2c19dd86649f6bec60f9
391	2	1	1	1	InChI=1S/C9H20N2O2/c1-11(2,3)7-5-4-6-8(10)9(12)13/h8H,4-7,10H2,1-3H3	MXNRLFUSFKVQSK	splash10-001i-5900000000-5fc8eb50d401aa249efe
392	1	1	1	1	InChI=1S/C7H15NO3/c1-8(2,3)5-6(9)4-7(10)11/h6,9H,4-5H2,1-3H3	PHIQHXFUZVPYII	splash10-03di-0900000000-dffdb5226957a2d978ba
393	1	1	1	1	InChI=1S/C8H11NO2/c9-5-8(11)6-1-3-7(10)4-2-6/h1-4,8,10-11H,5,9H2	QHGUCRYDKWKLMG	splash10-0udr-1900000000-935511806bcdefc08ffb
394	3	1	1	1	InChI=1S/C8H16N2O3/c1-6(11)10-7(8(12)13)4-2-3-5-9/h7H,2-5,9H2,1H3,(H,10,11)(H,12,13)	VEYYWZRYIYDQJM	splash10-003r-3900000000-f703049263a201f86e7b
395	1	1	1	1	InChI=1S/C5H9NO4/c1-3(7)10-2-4(6)5(8)9/h4H,2,6H2,1H3,(H,8,9)	VZXPDPZARILFQX	splash10-052r-9700000000-e43635b79046b6ccfe2f
396	1	1	1	1	InChI=1S/C10H15N2O8P/c1-5-3-12(10(15)11-9(5)14)8-2-6(13)7(20-8)4-19-21(16,17)18/h3,6-8,13H,2,4H2,1H3,(H,11,14,15)(H2,16,17,18)	GYOZYWVXFNDGLU	splash10-001i-9101000000-65f3e39fe821db34e96c
397	1	1	1	1	InChI=1S/C10H12N5O6P/c11-8-5-9(13-2-12-8)15(3-14-5)10-6(16)7-4(20-10)1-19-22(17,18)21-7/h2-4,6-7,10,16H,1H2,(H,17,18)(H2,11,12,13)	IVOMOUWHDPKRLL	splash10-000i-0902000000-f8e1d781a0e62f89728e
398	1	4	4	>1	InChI=1S/C10H15N5O10P2/c11-8-5-9(13-2-12-8)15(3-14-5)10-6(16)7(25-27(20,21)22)4(24-10)1-23-26(17,18)19/h2-4,6-7,10,16H,1H2,(H2,11,12,13)(H2,17,18,19)(H2,20,21,22)	WHTCPDAXWFLDIH	splash10-000i-0900000000-674ebe87551a680fb029
400	2	1	1	1	InChI=1S/C8H12N2O2/c1-5-8(12)7(2-9)6(4-11)3-10-5/h3,11-12H,2,4,9H2,1H3	NHZMQXZHNVQTQA	splash10-0udi-0900000000-216051e3a91d291fb588
401	1	2	2	>1	InChI=1S/C9H13N2O8P/c12-5-3-8(11-2-1-7(13)10-9(11)14)19-6(5)4-18-20(15,16)17/h1-2,5-6,8,12H,3-4H2,(H,10,13,14)(H2,15,16,17)	JSRLJPSBLDHEIO	splash10-053r-9223000000-3a35fa342d440edae95d
402	1	1	1	1	InChI=1S/C10H13N4O9P/c15-5-3(1-22-24(19,20)21)23-9(6(5)16)14-2-11-4-7(14)12-10(18)13-8(4)17/h2-3,5-6,9,15-16H,1H2,(H2,19,20,21)(H2,12,13,17,18)	DCTLYFZHFGENCW	splash10-0002-9301000000-3df5d8d8817fa67cd6a2
403	1	1	1	1	InChI=1S/C27H33N9O15P2/c1-10-3-12-13(4-11(10)2)35(24-18(32-12)25(42)34-27(43)33-24)5-14(37)19(39)15(38)6-48-52(44,45)51-53(46,47)49-7-16-20(40)21(41)26(50-16)36-9-31-17-22(28)29-8-30-23(17)36/h3-4,8-9,14-16,19-21,26,37-41H,5-7H2,1-2H3,(H,44,45)(H,46,47)(H2,28,29,30)(H,34,42,43)	VWWQXMAJTJZDQX	splash10-000i-0913300000-f7520276ee472bbce27c
404	2	2	1	1	InChI=1S/C10H26N4/c11-5-3-9-13-7-1-2-8-14-10-4-6-12/h13-14H,1-12H2	PFNFFQXMRSDOHW	splash10-01t9-0900000000-0062b217dc3534b547d6
405	1	1	1	1	InChI=1S/C14H20N6O5S/c15-6(14(23)24)1-2-26-3-7-9(21)10(22)13(25-7)20-5-19-8-11(16)17-4-18-12(8)20/h4-7,9-10,13,21-22H,1-3,15H2,(H,23,24)(H2,16,17,18)	ZJUKTBDSGOFHSH	splash10-0019-1900000000-03d012273bf69e810e32
406	1	1	1	1	InChI=1S/C9H15N4O8P/c10-7-4(8(11)16)12-2-13(7)9-6(15)5(14)3(21-9)1-20-22(17,18)19/h2-3,5-6,9,14-15H,1,10H2,(H2,11,16)(H2,17,18,19)	NOTGFIUVDGNKRI	splash10-004i-3910000000-0a8505bdb6d3459f6f99
407	1	1	1	1	InChI=1S/C10H12N5O7P/c11-10-13-7-4(8(17)14-10)12-2-15(7)9-5(16)6-3(21-9)1-20-23(18,19)22-6/h2-3,5-6,9,16H,1H2,(H,18,19)(H3,11,13,14,17)	ZOOGRGPOEVQQDX	splash10-0udi-0900000000-392591865d4f2d865633
409	1	1	1	1	InChI=1S/C5H9N3/c6-2-1-5-3-7-4-8-5/h3-4H,1-2,6H2,(H,7,8)	NTYJJOPFIAHURM	splash10-01ot-9400000000-d69e4d931f50656f41d0
411	1	2	2	NA	InChI=1S/C9H13NO3/c1-13-9-4-6(8(12)5-10)2-3-7(9)11/h2-4,8,11-12H,5,10H2,1H3	YNYAYWLBAHXHLL	splash10-01q9-4900000000-16dbbc3a2c3a23841652
412	1	1	2	>1	InChI=1S/C10H15N5O11P2/c11-10-13-7-4(8(18)14-10)12-2-15(7)9-6(17)5(16)3(25-9)1-24-28(22,23)26-27(19,20)21/h2-3,5-6,9,16-17H,1H2,(H,22,23)(H2,19,20,21)(H3,11,13,14,18)	QGWNDRXFNXRZMB	splash10-0udi-0900000000-45ebc6a2b1c0ab03183a
413	1	1	1	1	InChI=1S/C4H10N3O5P/c1-7(2-3(8)9)4(5)6-13(10,11)12/h2H2,1H3,(H,8,9)(H4,5,6,10,11,12)	DRBBFCLWYRJSJZ	splash10-03dl-6930000000-e89f2ffd540db25a59ec
414	1	1	1	1	InChI=1S/C9H15N3O11P2/c10-5-1-2-12(9(15)11-5)8-7(14)6(13)4(22-8)3-21-25(19,20)23-24(16,17)18/h1-2,4,6-8,13-14H,3H2,(H,19,20)(H2,10,11,15)(H2,16,17,18)	ZWIADYZPOWUWEW	splash10-03di-1900000000-6f0e91415e2209ac9345
415	1	1	1	1	InChI=1S/C12H17N4O4PS/c1-8-11(3-4-20-21(17,18)19)22-7-16(8)6-10-5-14-9(2)15-12(10)13/h5,7H,3-4,6H2,1-2H3,(H3-,13,14,15,17,18,19)	HZSAJDVWZRBGIF	splash10-00di-0910000000-f7ee673cf34244f5702a
416	1	1	1	1	InChI=1S/C16H29N3O6S/c1-2-3-4-5-8-26-10-12(15(23)18-9-14(21)22)19-13(20)7-6-11(17)16(24)25/h11-12H,2-10,17H2,1H3,(H,18,23)(H,19,20)(H,21,22)(H,24,25)	HXJDWCWJDCOHDG	splash10-03di-0920000000-1209cee4896ef945a43f
417	1	1	1	1	InChI=1S/C5H11N3O2/c6-5(7)8-3-1-2-4(9)10/h1-3H2,(H,9,10)(H4,6,7,8)	TUHVEAJXIMEOSA	splash10-000b-4900000000-378f9a8ea9ac5f47571c
418	2	1	1	1	InChI=1S/C6H13NO6/c7-3(6(12)13)5(11)4(10)2(9)1-8/h2-5,8-11H,1,7H2,(H,12,13)	UFYKDFXCZBTLOO	splash10-001j-2900000000-b9d1b555964ad3eed9c5
419	1	1	1	1	InChI=1S/C9H15N2O15P3/c12-5-1-2-11(9(15)10-5)8-7(14)6(13)4(24-8)3-23-28(19,20)26-29(21,22)25-27(16,17)18/h1-2,4,6-8,13-14H,3H2,(H,19,20)(H,21,22)(H,10,12,15)(H2,16,17,18)	PGAVKCOVUIYSFO	splash10-0002-9000000000-90d09c1a3488225f8359
420	1	1	1	1	InChI=1S/C17H20N4O6/c1-7-3-9-10(4-8(7)2)21(5-11(23)14(25)12(24)6-22)15-13(18-9)16(26)20-17(27)19-15/h3-4,11-12,14,22-25H,5-6H2,1-2H3,(H,20,26,27)	AUNGANRZJHBGPY	splash10-0006-3094000000-394d32c4852c7a5a9b58
421	1	1	1	1	InChI=1S/C16H25N5O16P2/c17-16-19-12-6(13(28)20-16)18-3-21(12)14-10(26)8(24)5(34-14)2-33-38(29,30)37-39(31,32)36-15-11(27)9(25)7(23)4(1-22)35-15/h3-5,7-11,14-15,22-27H,1-2H2,(H,29,30)(H,31,32)(H3,17,19,20,28)	MVMSCBBUIHUTGJ	splash10-0udi-0900000000-4a1165fe72aa0107e50d
422	3	1	1	1	InChI=1S/C10H13N5O3/c1-4-6(16)7(17)10(18-4)15-3-14-5-8(11)12-2-13-9(5)15/h2-4,6-7,10,16-17H,1H3,(H2,11,12,13)	XGYIMTFOTBMPFP	splash10-000i-0900000000-bf3de388655ab69d9eea
423	1	1	1	1	InChI=1S/C10H17N3O6S/c11-5(10(18)19)1-2-7(14)13-6(4-20)9(17)12-3-8(15)16/h5-6,20H,1-4,11H2,(H,12,17)(H,13,14)(H,15,16)(H,18,19)	RWSXRVCMGQZWBV	splash10-0a6r-6936000000-ae2994bee0d0973c3718
424	3	1	1	1	InChI=1S/C4H9NO2/c1-4(2,5)3(6)7/h5H2,1-2H3,(H,6,7)	FUOOLUPWFVMBKG	splash10-0a4i-9000000000-f3ee2e6ddcb0f6ed2fb2
425	4	3	3	>1	InChI=1S/C6H7NO3S/c7-5-3-1-2-4-6(5)11(8,9)10/h1-4H,7H2,(H,8,9,10)	ZMCHBSMFKQYNKA	splash10-00dl-4900000000-0a409f0fab0ec464bd5e
426	1	1	1	1	InChI=1S/C5H9NO4S/c6-3(5(9)10)1-11-2-4(7)8/h3H,1-2,6H2,(H,7,8)(H,9,10)	GBFLZEXEOZUWRN	splash10-01q0-4900000000-73bbb22ec1a0963a57e9
427	1	1	1	1	InChI=1S/C6H14N2O/c1-6(9)8-5-3-2-4-7/h2-5,7H2,1H3,(H,8,9)	KLZGKIDSEJWEDW	splash10-03di-3900000000-b525a28198dfa5e85e97
428	1	1	1	1	InChI=1S/C8H15NO6/c1-3(11)9-5-7(13)6(12)4(2-10)15-8(5)14/h4-8,10,12-14H,2H2,1H3,(H,9,11)	OVRNDRQMDRJTHS	splash10-002u-3900000000-3f4f82380ce1af55cc2c
429	3	1	1	1	InChI=1S/C7H11NO5/c1-4(9)8-5(7(12)13)2-3-6(10)11/h5H,2-3H2,1H3,(H,8,9)(H,10,11)(H,12,13)	RFMMMVDNIPUKGG	splash10-001i-1900000000-e3786e2ee2c258736f9e
430	1	1	1	1	InChI=1S/C5H9NO3S/c1-3(7)6-4(2-10)5(8)9/h4,10H,2H2,1H3,(H,6,7)(H,8,9)	PWKSKIMOESPYIA	splash10-00di-3900000000-0369d3d7b0c860e2c727
431	1	2	1	1	InChI=1S/C10H13N4O8P/c15-6-4(1-21-23(18,19)20)22-10(7(6)16)14-3-13-5-8(14)11-2-12-9(5)17/h2-4,6-7,10,15-16H,1H2,(H,11,12,17)(H2,18,19,20)	GRSZFWQUAKGDAV	splash10-000i-1910000000-92ead9f37fb0b0f33efb
432	1	1	1	1	InChI=1S/C9H17NO5/c1-9(2,5-11)7(14)8(15)10-4-3-6(12)13/h7,11,14H,3-5H2,1-2H3,(H,10,15)(H,12,13)	GHOKWGTUZJEAQD	splash10-0006-9740000000-c3df105b27c7aa142425
433	1	1	1	1	InChI=1S/C5H11NO2/c6-4-2-1-3-5(7)8/h1-4,6H2,(H,7,8)	JJMDCOVWQOJGCB	splash10-0uxr-3900000000-5ab680171263db4c12a9
434	1	1	1	1	InChI=1S/C5H12N2O3S/c1-11(7,10)3-2-4(6)5(8)9/h4,7H,2-3,6H2,1H3,(H,8,9)	SXTAYKAGBXMACB	splash10-0udi-5900000000-ff4e5d8f3992a3d8b356
435	1	1	1	1	InChI=1S/C5H6N2O2/c8-5(9)1-4-2-6-3-7-4/h2-3H,1H2,(H,6,7)(H,8,9)	PRJKNHOMHKJCEJ	splash10-003r-9600000000-229f552e00d30ea7526a
436	1	1	1	1	InChI=1S/C11H12N2O3/c12-9(11(15)16)3-6-5-13-10-2-1-7(14)4-8(6)10/h1-2,4-5,9,13-14H,3,12H2,(H,15,16)	LDCYZAJDBXYCGN	splash10-0w29-0790000000-f931667bce07a28cb4fa
438	2	1	1	1	InChI=1S/C4H9NO2/c5-3-1-2-4(6)7/h1-3,5H2,(H,6,7)	BTCSSZJGUNDROE	splash10-0udr-7900000000-0461c9bdea5a9857365b
439	1	1	1	1	InChI=1S/C5H9N3O4/c6-5(7)8-2(4(11)12)1-3(9)10/h2H,1H2,(H,9,10)(H,11,12)(H4,6,7,8)	VVHOUVWJCQOYGG	splash10-005i-3900000000-5f41de7e85a1d7ec55b9
440	1	1	1	1	InChI=1S/C6H14N2O3/c7-3-4(9)1-2-5(8)6(10)11/h4-5,9H,1-3,7-8H2,(H,10,11)	YSMODUONRAFBET	splash10-004i-3900000000-49f2dd1ba44477dbff2c
441	3	1	1	1	InChI=1S/C15H23N5O14P2/c16-12-7-13(18-3-17-12)20(4-19-7)14-10(23)8(21)5(32-14)1-30-35(26,27)34-36(28,29)31-2-6-9(22)11(24)15(25)33-6/h3-6,8-11,14-15,21-25H,1-2H2,(H,26,27)(H,28,29)(H2,16,17,18)	SRNWOUGRCWSEMX	splash10-000i-0900000000-1d0f1b8e8eb44f7f4d21
442	1	1	1	1	InChI=1S/C10H15N4O14P3/c15-6-4(1-25-30(21,22)28-31(23,24)27-29(18,19)20)26-10(7(6)16)14-3-13-5-8(14)11-2-12-9(5)17/h2-4,6-7,10,15-16H,1H2,(H,21,22)(H,23,24)(H,11,12,17)(H2,18,19,20)	HAEJPQIATWHALX	splash10-000i-4900000000-ce19d378aa593c27783d
443	1	1	1	1	InChI=1S/C21H36N7O16P3S/c1-21(2,16(31)19(32)24-4-3-12(29)23-5-6-48)8-41-47(38,39)44-46(36,37)40-7-11-15(43-45(33,34)35)14(30)20(42-11)28-10-27-13-17(22)25-9-26-18(13)28/h9-11,14-16,20,30-31,48H,3-8H2,1-2H3,(H,23,29)(H,24,32)(H,36,37)(H,38,39)(H2,22,25,26)(H2,33,34,35)	RGJOEKWQDUBAIZ	splash10-03dr-2970000000-7a14ccfded7737eafdc3
444	2	1	1	1	InChI=1S/C10H12N2O4/c11-6(10(15)16)4-8(14)5-2-1-3-7(13)9(5)12/h1-3,6,13H,4,11-12H2,(H,15,16)	VCKPUUFAIGNJHC	splash10-03di-1920000000-49988309e5de9ad0ab2a
445	1	1	1	1	InChI=1S/C3H9O6P/c4-1-3(2-5)9-10(6,7)8/h3-5H,1-2H2,(H2,6,7,8)	DHCLVCXQIBBOPH	splash10-0002-9000000000-515c4c132fe77509face
446	11	2	2	>1	InChI=1S/C6H13O9P/c7-1-2-3(8)4(9)5(10)6(14-2)15-16(11,12)13/h2-10H,1H2,(H2,11,12,13)	HXXFSFRBOHSIMQ	splash10-0002-9200000000-bac1ef892fc94bbd906f
448	2	3	1	1	InChI=1S/C10H7NO4/c12-7-3-1-2-5-8(13)4-6(10(14)15)11-9(5)7/h1-4,12H,(H,11,13)(H,14,15)	FBZONXHGGPHHIY	splash10-0a6r-1790000000-566608ef451d7f4a0e6c
449	4	5	6	NA	InChI=1S/C4H9NO/c1-4(2)3-5-6/h3-4,6H,1-2H3	SYJPAKDNFZLSMV	splash10-0a4r-9000000000-50d557535ea7ae354f21
450	5	1	1	1	InChI=1S/C8H11NO/c9-6-5-7-1-3-8(10)4-2-7/h1-4,10H,5-6,9H2	DZGWFCGJZKJUFP	splash10-00di-0900000000-bec15466769e04f02faf
451	2	1	1	1	InChI=1S/C6H7N/c7-6-4-2-1-3-5-6/h1-5H,7H2	PAYRUJLWNCNPSJ	splash10-0006-9000000000-6dac999452f217abc31f
452	1	1	1	1	InChI=1S/C13H16N2O2/c1-9(16)14-6-5-10-8-15-13-4-3-11(17-2)7-12(10)13/h3-4,7-8,15H,5-6H2,1-2H3,(H,14,16)	DRLFMBDRBRZALE	splash10-00di-0900000000-d515a05f4d485ede400e
453	3	2	1	NA	InChI=1S/C4H8O/c1-2-3-4-5/h4H,2-3H2,1H3	ZTQSAGDEMFDKMZ	splash10-00di-9000000000-233b8dd0547c1b93bad9
454	3	1	1	1	InChI=1S/C10H7NO3/c12-9-5-8(10(13)14)11-7-4-2-1-3-6(7)9/h1-5H,(H,11,12)(H,13,14)	HCZHHEIFKROPDY	splash10-01ox-0900000000-a459bf213a7f98d58aee
455	1	1	1	1	InChI=1S/C11H13NO3/c1-8(13)12-10(11(14)15)7-9-5-3-2-4-6-9/h2-6,10H,7H2,1H3,(H,12,13)(H,14,15)	CBQJSKKFNMDLON	splash10-00dj-0920000000-fea8646ea6d714e22ed7
456	2	1	2	>1	InChI=1S/C10H12N2/c11-6-5-8-7-12-10-4-2-1-3-9(8)10/h1-4,7,12H,5-6,11H2	APJYDQYYACXCRM	splash10-0006-0900000000-e5fee676e0bb81e8a172
457	1	1	1	1	InChI=1S/C11H13N3O/c12-9(11(13)15)5-7-6-14-10-4-2-1-3-8(7)10/h1-4,6,9,14H,5,12H2,(H2,13,15)	JLSKPBDKNIXMBS	splash10-0a4r-0900000000-3ca9c299767b3dede653
458	1	1	1	1	InChI=1S/C8H11NO/c9-6-8(10)7-4-2-1-3-5-7/h1-5,8,10H,6,9H2	ULSIYEODSMZIPX	splash10-00dr-0900000000-6a4e7581503114e10f8a
459	1	1	1	1	InChI=1S/C6H6N4S/c1-11-6-4-5(8-2-7-4)9-3-10-6/h2-3H,1H3,(H,7,8,9,10)	UIJIQXGRFSPYQW	splash10-014i-0900000000-776fc73917526284d696
460	1	1	1	1	InChI=1S/C26H43NO6/c1-14(4-7-22(31)27-13-23(32)33)17-5-6-18-24-19(12-21(30)26(17,18)3)25(2)9-8-16(28)10-15(25)11-20(24)29/h14-21,24,28-30H,4-13H2,1-3H3,(H,27,31)(H,32,33)	RFDAIACWWDREDC	splash10-092i-2895200000-256d3a513e290e0fc5a4
462	1	1	1	1	InChI=1S/C5H5NO/c7-5-3-1-2-4-6-5/h1-4H,(H,6,7)	UBQKCCHYAOITMY	splash10-0002-9000000000-c9d29847d9b52cfc5104
463	1	1	1	1	InChI=1S/C23H32O6/c1-13(24)29-12-19(27)23(28)9-7-17-16-5-4-14-10-15(25)6-8-21(14,2)20(16)18(26)11-22(17,23)3/h10,16-18,20,26,28H,4-9,11-12H2,1-3H3	ALEXXDVDDISNDU	splash10-05vy-1961000000-7e482ecb0ad8f840728e
464	1	1	1	1	InChI=1S/C10H10N2O/c11-10(13)5-7-6-12-9-4-2-1-3-8(7)9/h1-4,6,12H,5H2,(H2,11,13)	ZOAMBXDOGPRZLP	splash10-001i-0900000000-644c0cc7ca74b5965d36
465	1	1	1	1	InChI=1S/C10H13N5/c1-7(2)3-4-11-9-8-10(13-5-12-8)15-6-14-9/h3,5-6H,4H2,1-2H3,(H2,11,12,13,14,15)	HYVABZIGRDEKCD	splash10-000i-1910000000-dbef7a1a07ac424fe7c2
466	3	1	1	1	InChI=1S/C9H9NO3/c11-8(12)6-10-9(13)7-4-2-1-3-5-7/h1-5H,6H2,(H,10,13)(H,11,12)	QIAFMBKCNZACKA	splash10-0a4i-0900000000-3ebf706b88f64f2f1c97
467	3	2	2	>1	InChI=1S/C10H7NO2/c12-10(13)9-6-5-7-3-1-2-4-8(7)11-9/h1-6H,(H,12,13)	LOAUVZALPPNFOQ	splash10-002b-0900000000-dcffa0c574595f2ae945
468	1	1	1	1	InChI=1S/C10H12N2O/c11-4-3-7-6-12-10-2-1-8(13)5-9(7)10/h1-2,5-6,12-13H,3-4,11H2	QZAYGJVTTNCVMB	splash10-03di-0900000000-10668410689b98867ca9
471	1	1	1	1	InChI=1S/C9H13NO2/c1-12-9-6-7(4-5-10)2-3-8(9)11/h2-3,6,11H,4-5,10H2,1H3	DIVQKHQLANKJQO	splash10-0udi-0900000000-5c0d8480a119ac927ea1
472	4	6	1	NA	InChI=1S/C5H8O2/c6-5-3-1-2-4-7-5/h1-4H2	OZJPLYNZGCXSJM	splash10-0udi-6900000000-feaa3f5fc990080597e0
474	1	1	1	1	InChI=1S/C10H18N2O3/c1-7-8(12-10(15)11-7)5-3-2-4-6-9(13)14/h7-8H,2-6H2,1H3,(H,13,14)(H2,11,12,15)	AUTOLBMXDDTRRT	splash10-0002-0900000000-14d467d8e3c4133d5fe0
475	1	1	1	1	InChI=1S/C12H14N2O2/c1-8(15)13-5-4-9-7-14-12-3-2-10(16)6-11(9)12/h2-3,6-7,14,16H,4-5H2,1H3,(H,13,15)	MVAWJSIDNICKHF	splash10-03di-0900000000-a32917eecb2125e53327
476	7	4	1	NA	InChI=1S/C4H6O2/c1-3(5)4(2)6/h1-2H3	QSJXEFYPDANLFS	splash10-000i-9000000000-9a9f448238c40a7100ed
477	2	1	2	NA	InChI=1S/C8H11N/c9-7-6-8-4-2-1-3-5-8/h1-5H,6-7,9H2	BHHGXPLMPWCGHP	splash10-0a4i-0900000000-42a0b9d06258ad576db6
478	1	1	1	1	InChI=1S/C8H15NO3/c1-5(2)4-7(8(11)12)9-6(3)10/h5,7H,4H2,1-3H3,(H,9,10)(H,11,12)	WXNXCEHXYPACJF	splash10-000i-9500000000-14455cc596f05a552f34
479	1	1	1	1	InChI=1S/C10H13NO2/c1-6-8-5-10(13)9(12)4-7(8)2-3-11-6/h4-6,11-13H,2-3H2,1H3	IBRKLUSXDYATLG	splash10-01q9-0900000000-55e4a00ad575014c153d
480	3	2	1	NA	InChI=1S/C10H7NO2/c12-10(13)8-5-6-11-9-4-2-1-3-7(8)9/h1-6H,(H,12,13)	VQMSRUREDGBWKT	splash10-00di-0900000000-771c3c61818d9eeac72b
481	8	1	1	1	InChI=1S/C8H9NO3/c1-5-8(12)7(4-11)6(3-10)2-9-5/h2,4,10,12H,3H2,1H3	RADKZDMFGJYCBB	splash10-0udi-0900000000-213c97df954dc557a20b
482	1	1	1	1	InChI=1S/C9H9NO/c1-6-7-4-2-3-5-8(7)10-9(6)11/h2-6H,1H3,(H,10,11)	BBZCPUCZKLTAJQ	splash10-0002-0900000000-20dec49995209098457b
483	3	2	1	NA	InChI=1S/C6H7N5/c1-11-3-10-5(7)4-6(11)9-2-8-4/h2-3H,7H2,1H3	FSASIHFSFGAIJM	splash10-0udi-0900000000-426f7cf053ac9c908442
484	2	1	1	1	InChI=1S/C10H16N2O3S/c13-8(14)4-2-1-3-7-9-6(5-16-7)11-10(15)12-9/h6-7,9H,1-5H2,(H,13,14)(H2,11,12,15)	YBJHBAHKTGYVGT	splash10-004i-1490000000-50bfe4aa1a9862332431
487	1	1	1	1	InChI=1S/C5H9NO4/c6-3(5(9)10)1-2-4(7)8/h3H,1-2,6H2,(H,7,8)(H,9,10)	WHUUTDBJXJRKMK	splash10-001i-8900000000-0ac4b9d75788c14924ab
490	3	2	1	NA	InChI=1S/C18H30O2/c1-2-3-4-5-6-7-8-9-10-11-12-13-14-15-16-17-18(19)20/h3-4,6-7,9-10H,2,5,8,11-17H2,1H3,(H,19,20)	DTOSIQBPPRVQHS	splash10-004i-4790000000-2a65df3cff2e78bed6d1
Consensus result*: NA mean SF-Matching and CSI:FingerID did not have the same result for the spectrum. >1 mean the consensus is not correct.

## Sheet: Database=HMDB
SpecNo	CFM-ID	CSI:FingerID	SF-Matching	Consensus result*	InChI	InChIKey	Splash
1	1	1	3	NA	InChI=1S/C49H94NO8P/c1-3-5-7-9-11-13-15-17-19-21-23-25-27-29-31-33-35-37-39-41-48(51)55-45-47(46-57-59(53,54)56-44-43-50)58-49(52)42-40-38-36-34-32-30-28-26-24-22-20-18-16-14-12-10-8-6-4-2/h17-20,47H,3-16,21-46,50H2,1-2H3,(H,53,54)	VBZSMBBOZFITID	splash10-000i-0009000000-8567e40d2a1751309449
2	1	1	1	1	InChI=1S/C10H14N5O7P/c11-8-5-9(13-2-12-8)15(3-14-5)10-7(17)6(16)4(22-10)1-21-23(18,19)20/h2-4,6-7,10,16-17H,1H2,(H2,11,12,13)(H2,18,19,20)	UDMBCSSLTHHNCD	splash10-004j-9101000000-559bb2b272c1a3d01511
3	1	1	1	1	InChI=1S/C23H38N7O17P3S/c1-12(31)51-7-6-25-14(32)4-5-26-21(35)18(34)23(2,3)9-44-50(41,42)47-49(39,40)43-8-13-17(46-48(36,37)38)16(33)22(45-13)30-11-29-15-19(24)27-10-28-20(15)30/h10-11,13,16-18,22,33-34H,4-9H2,1-3H3,(H,25,32)(H,26,35)(H,39,40)(H,41,42)(H2,24,27,28)(H2,36,37,38)	ZSLZBFCDCINBPY	splash10-0a4i-1101900080-d8ab20dbbc8d42c707b1
4	1	1	1	1	InChI=1S/C10H16N5O13P3/c11-8-5-9(13-2-12-8)15(3-14-5)10-7(17)6(16)4(26-10)1-25-30(21,22)28-31(23,24)27-29(18,19)20/h2-4,6-7,10,16-17H,1H2,(H,21,22)(H,23,24)(H2,11,12,13)(H2,18,19,20)	ZKHQWZAMYRWXGA	splash10-0a4i-1910300000-be7bc24ec91560589bba
5	1	1	1	1	InChI=1S/C10H15N5O10P2/c11-8-5-9(13-2-12-8)15(3-14-5)10-7(17)6(16)4(24-10)1-23-27(21,22)25-26(18,19)20/h2-4,6-7,10,16-17H,1H2,(H,21,22)(H2,11,12,13)(H2,18,19,20)	XTWYTFMLZFPYCI	splash10-057i-4911100000-cde9aef6f5a4485dcee5
6	1	8	1	1	InChI=1S/C5H10O5/c6-1-3(8)5(10)4(9)2-7/h1,3-5,7-10H,2H2	PYMYPHUHKUWMLA	splash10-0002-5900000000-70171a628c29e88d81e7
7	2	1	2	NA	InChI=1S/C10H13N5O4/c11-8-5-9(13-2-12-8)15(3-14-5)10-7(18)6(17)4(1-16)19-10/h2-4,6-7,10,16-18H,1H2,(H2,11,12,13)	OIRDTQYFTABQOQ	splash10-001i-0900000000-4380fb6d670a37171614
8	1	1	1	1	InChI=1S/C9H13N3O5/c10-5-1-2-12(9(16)11-5)8-7(15)6(14)4(3-13)17-8/h1-2,4,6-8,13-15H,3H2,(H2,10,11,16)	UHDGCWIWMRVCDJ	splash10-0a4i-1900000000-4ee9d40e5c8284b3beba
9	4	4	1	NA	InChI=1S/C27H46O/c1-18(2)7-6-8-19(3)23-11-12-24-22-10-9-20-17-21(28)13-15-26(20,4)25(22)14-16-27(23,24)5/h9,18-19,21-25,28H,6-8,10-17H2,1-5H3	HVYWMOMLDIMFJA	splash10-0a4j-7901000000-10b8b947209512a2814b
10	1	1	1	1	InChI=1S/C9H15N3O11P2/c10-5-1-2-12(9(15)11-5)8-7(14)6(13)4(22-8)3-21-25(19,20)23-24(16,17)18/h1-2,4,6-8,13-14H,3H2,(H,19,20)(H2,10,11,15)(H2,16,17,18)	ZWIADYZPOWUWEW	splash10-056r-8913200000-f1e9b0a1a8bcd34943d2
11	1	1	1	1	InChI=1S/C18H39NO2/c1-2-3-4-5-6-7-8-9-10-11-12-13-14-15-18(21)17(19)16-20/h17-18,20-21H,2-16,19H2,1H3	OTKJDMGTUTTYMP	splash10-08gi-4690000000-ee5f4d7f0626d1c3e250
12	7	8	5	NA	InChI=1S/C16H32O2/c1-2-3-4-5-6-7-8-9-10-11-12-13-14-15-16(17)18/h2-15H2,1H3,(H,17,18)	IPCSVZSSVZVIGE	splash10-0a4i-0090000000-d8e2148245b5d51377da
13	2	7	6	NA	InChI=1S/C12H24O2/c1-2-3-4-5-6-7-8-9-10-11-12(13)14/h2-11H2,1H3,(H,13,14)	POULHZVOKOAJMA	splash10-0002-0900000000-c1c1d2b26bbcc4f2e4c6
14	1	2	1	1	InChI=1S/C18H36O2/c1-2-3-4-5-6-7-8-9-10-11-12-13-14-15-16-17-18(19)20/h2-17H2,1H3,(H,19,20)	QIQXTHQIDYTFRH	splash10-001i-0090000000-2158e9d07daa30561ec8
15	1	2	1	NA	InChI=1S/C22H44O2/c1-2-3-4-5-6-7-8-9-10-11-12-13-14-15-16-17-18-19-20-21-22(23)24/h2-21H2,1H3,(H,23,24)	UKMSUNONTOPOIO	splash10-000i-0009000000-d86cc74269baf0abb527
16	3	2	1	NA	InChI=1S/C20H40O2/c1-2-3-4-5-6-7-8-9-10-11-12-13-14-15-16-17-18-19-20(21)22/h2-19H2,1H3,(H,21,22)	VKOBVWXKNCXXDE	splash10-03di-0009000000-90c0a1e49cb43baf5eb5
17	13	11	4	NA	InChI=1S/C14H28O2/c1-2-3-4-5-6-7-8-9-10-11-12-13-14(15)16/h2-13H2,1H3,(H,15,16)	TUNFSRHWOTWDNC	splash10-004i-0090000000-28b68bade327baed4dcb
18	1	1	1	1	InChI=1S/C24H48O2/c1-2-3-4-5-6-7-8-9-10-11-12-13-14-15-16-17-18-19-20-21-22-23-24(25)26/h2-23H2,1H3,(H,25,26)	QZZGJDVWLFXDLK	splash10-014i-0009000000-f08fda6f63e0a3712fc2
20	1	1	1	1	InChI=1S/C10H13N5O5/c11-10-13-7-4(8(19)14-10)12-2-15(7)9-6(18)5(17)3(1-16)20-9/h2-3,5-6,9,16-18H,1H2,(H3,11,13,14,19)	NYHBQMYGNKIUIF	splash10-0udi-0920000000-1cb3a0841caeffff49e8
21	1	1	1	1	InChI=1S/C10H15N5O11P2/c11-10-13-7-4(8(18)14-10)12-2-15(7)9-6(17)5(16)3(25-9)1-24-28(22,23)26-27(19,20)21/h2-3,5-6,9,16-17H,1H2,(H,22,23)(H2,19,20,21)(H3,11,13,14,18)	QGWNDRXFNXRZMB	splash10-0pdl-2902100000-18da8e72290f377eee5d
22	1	2	3	NA	InChI=1S/C6H12O6/c7-1-2-3(8)4(9)5(10)6(11)12-2/h2-11H,1H2	WQZGKKKJIJFFOK	splash10-0ab9-9000000000-252458dbd5218ee3c54f
23	1	1	1	1	InChI=1S/C10H16N5O14P3/c11-10-13-7-4(8(18)14-10)12-2-15(7)9-6(17)5(16)3(27-9)1-26-31(22,23)29-32(24,25)28-30(19,20)21/h2-3,5-6,9,16-17H,1H2,(H,22,23)(H,24,25)(H2,19,20,21)(H3,11,13,14,18)	XKMLYUALXHKNFT	splash10-0a4i-1910300000-8b4073a75deb05719a28
24	2	3	1	1	InChI=1S/C24H40O4/c1-14(4-7-22(27)28)17-5-6-18-16-13-21(26)20-12-15(25)8-10-24(20,3)19(16)9-11-23(17,18)2/h14-21,25-26H,4-13H2,1-3H3,(H,27,28)	DGABKXLVXPYZII	splash10-0006-0009000000-e261488d890fbed884f6
25	8	6	9	NA	InChI=1S/C6H13NO2/c1-3-4(2)5(7)6(8)9/h4-5H,3,7H2,1-2H3,(H,8,9)	AGPKZVBTJJNPAG	splash10-067i-9500000000-dacabd019224c63ad45f
26	5	4	2	NA	InChI=1S/C6H12O6/c7-1-2(8)4(10)6(12)5(11)3(1)9/h1-12H	CDAISMWEOUEBRE	splash10-0a4i-9000000000-e9718461f81905c7ef69
27	2	1	1	1	InChI=1S/C21H27N7O14P2/c22-17-12-19(25-7-24-17)28(8-26-12)21-16(32)14(30)11(41-21)6-39-44(36,37)42-43(34,35)38-5-10-13(29)15(31)20(40-10)27-3-1-2-9(4-27)18(23)33/h1-4,7-8,10-11,13-16,20-21,29-32H,5-6H2,(H5-,22,23,24,25,33,34,35,36,37)	BAWFJGJZGIEFAR	splash10-056r-9844310000-33d163011ae9ab10ef47
28	1	1	1	1	InChI=1S/C4H7NO4/c5-2(4(8)9)1-3(6)7/h2H,1,5H2,(H,6,7)(H,8,9)	CKLJMWTZIZZHCS	splash10-0019-9700000000-ea23f36ec9e3d3439abd
29	1	1	1	1	InChI=1S/C5H4N4O3/c10-3-1-2(7-4(11)6-1)8-5(12)9-3/h(H4,6,7,8,9,10,11,12)	LEHOTFFKMJEONL	splash10-01c0-3900000000-6c16fe8f9e6045486e9a
30	1	1	1	1	InChI=1S/C5H10N2O3/c6-3(5(9)10)1-2-4(7)8/h3H,1-2,6H2,(H2,7,8)(H,9,10)	ZDXPYRJPNDTMRX	splash10-0002-0900000000-66af4d6fa8bb66d11b86
31	2	1	1	1	InChI=1S/C10H13N4O8P/c15-6-4(1-21-23(18,19)20)22-10(7(6)16)14-3-13-5-8(14)11-2-12-9(5)17/h2-4,6-7,10,15-16H,1H2,(H,11,12,17)(H2,18,19,20)	GRSZFWQUAKGDAV	splash10-004j-9100000000-41d8981d8c8461a9bd8d
32	1	1	1	1	InChI=1S/C6H8O7/c7-3(8)1-6(13,5(11)12)2-4(9)10/h13H,1-2H2,(H,7,8)(H,9,10)(H,11,12)	KRKNYBCHXYNGOX	splash10-03dr-5900000000-7b7ffe43559419d22a99
33	1	1	1	1	InChI=1S/C11H19NO9/c1-4(14)12-7-5(15)2-11(20,10(18)19)21-9(7)8(17)6(16)3-13/h5-9,13,15-17,20H,2-3H2,1H3,(H,12,14)(H,18,19)	SQVRNKJHWKZAKO	splash10-000i-9100000000-8d2a9e9583c9367518c6
34	1	1	1	1	InChI=1S/C10H12N2O3/c11-7-4-2-1-3-6(7)9(13)5-8(12)10(14)15/h1-4,8H,5,11-12H2,(H,14,15)	YGPSJZOEDVAXAB	splash10-00kg-1900000000-d0d84518d6351af6dfd4
35	1	1	1	1	InChI=1S/C4H5N3O/c5-3-1-2-6-4(8)7-3/h1-2H,(H3,5,6,7,8)	OPTASPLRGRRNAP	splash10-03xr-8900000000-97f1e795bcca3c1f7ccb
36	1	1	1	1	InChI=1S/C3H7NO3/c4-2(1-5)3(6)7/h2,5H,1,4H2,(H,6,7)	MTCFGRXMJLQNBG	splash10-00di-9200000000-0cfa50fde71d35c7d4ff
37	1	1	1	1	InChI=1S/C2H7NO3S/c3-1-2-7(4,5)6/h1-3H2,(H,4,5,6)	XOAAWQZATWQOTB	splash10-00di-4900000000-5a90329c2392dd13d054
38	4	4	1	NA	InChI=1S/C6H10O6/c7-1-2-3(8)4(9)5(10)6(11)12-2/h2-5,7-10H,1H2	PHOQVHQSTUBQQK	splash10-004i-8900000000-ee0e87c2aa79f12780f4
39	1	2	1	1	InChI=1S/C6H5NO2/c8-6(9)5-2-1-3-7-4-5/h1-4H,(H,8,9)	PVNIIMVLHYAWGP	splash10-00di-2900000000-826303875f75c7347568
40	1	1	1	1	InChI=1S/C10H12N4O5/c15-1-4-6(16)7(17)10(19-4)14-3-13-5-8(14)11-2-12-9(5)18/h2-4,6-7,10,15-17H,1H2,(H,11,12,18)	UGQMRVRMYYASKQ	splash10-00kr-0980000000-2982a220e16d5889b348
41	4	1	2	NA	InChI=1S/C5H9NO4/c6-3(5(9)10)1-2-4(7)8/h3H,1-2,6H2,(H,7,8)(H,9,10)	WHUUTDBJXJRKMK	splash10-0ufs-0900000000-47366de9ee723eaf30e6
42	1	1	1	1	InChI=1S/C8H15NO6/c1-3(11)9-5-7(13)6(12)4(2-10)15-8(5)14/h4-8,10,12-14H,2H2,1H3,(H,9,11)	OVRNDRQMDRJTHS	splash10-0pb9-9500000000-df1c38091fb2b2a5f087
43	1	1	1	1	InChI=1S/C6H12O7/c7-1-2(8)3(9)4(10)5(11)6(12)13/h2-5,7-11H,1H2,(H,12,13)	RGHNJXZEOKUKBD	splash10-004j-8900000000-ae47e57651e2a6f63d2f
44	2	1	1	1	InChI=1S/C5H4N4O2/c10-4-2-3(7-1-6-2)8-5(11)9-4/h1H,(H3,6,7,8,9,10,11)	LRFVTYWOQMYALW	splash10-0udi-0900000000-da2a2f89ff8dc9b00aa1
45	1	1	1	1	InChI=1S/C19H21N7O6/c20-19-25-15-14(17(30)26-19)23-11(8-22-15)7-21-10-3-1-9(2-4-10)16(29)24-12(18(31)32)5-6-13(27)28/h1-4,12,21H,5-8H2,(H,24,29)(H,27,28)(H,31,32)(H4,20,22,25,26,30)	OZRNSSUDZOLUSN	splash10-004i-1920000000-e39c649f9e5fdc0b2fe8
46	1	1	1	1	InChI=1S/C6H12N2O4S2/c7-3(5(9)10)1-13-14-2-4(8)6(11)12/h3-4H,1-2,7-8H2,(H,9,10)(H,11,12)	LEVWYRKDKASIDU	splash10-00di-5930000000-03d3d8b695f0f1b09b86
47	1	1	1	1	InChI=1S/C5H5N5/c6-4-3-5(9-1-7-3)10-2-8-4/h1-2H,(H3,6,7,8,9,10)	GFFGJBXGBJISGV	splash10-001i-0900000000-77cfbd99380eefe257fc
48	1	1	1	1	InChI=1S/C11H15N5O3S/c1-20-2-5-7(17)8(18)11(19-5)16-4-15-6-9(12)13-3-14-10(6)16/h3-5,7-8,11,17-18H,2H2,1H3,(H2,12,13,14)	WUUGFSXJNOTRMR	splash10-001i-0900000000-4e6bf0cb39a1dbb3c4ce
49	1	1	1	1	InChI=1S/C10H14N2O5/c1-5-3-12(10(16)11-9(5)15)8-2-6(14)7(4-13)17-8/h3,6-8,13-14H,2,4H2,1H3,(H,11,15,16)	IQFYYKKMVGJFEH	splash10-0006-0790000000-174e1fd2d187e3f07cc7
50	1	1	1	1	InChI=1S/C5H4N2O4/c8-3-1-2(4(9)10)6-5(11)7-3/h1H,(H,9,10)(H2,6,7,8,11)	PXQPEWDEAKTCGB	splash10-03di-0900000000-d348ecdd7adad9cc7188
51	3	1	1	1	InChI=1S/C3H7NO2/c1-2(4)3(5)6/h2H,4H2,1H3,(H,5,6)	QNAYBMKLOCPYGJ	splash10-000i-9000000000-37c8ce4bfac068eda5bc
52	2	1	1	1	InChI=1S/C9H14N4O3/c10-2-1-8(14)13-7(9(15)16)3-6-4-11-5-12-6/h4-5,7H,1-3,10H2,(H,11,12)(H,13,14)(H,15,16)	CQOVPNPJLQNMDC	splash10-0ik9-0910000000-471da087ff0bb0e763d5
53	1	1	1	1	InChI=1S/C7H10O5/c8-4-1-3(7(11)12)2-5(9)6(4)10/h1,4-6,8-10H,2H2,(H,11,12)	JXOHGGNKMLTUBP	splash10-01vo-9700000000-e000f7e6d5520f14f16a
54	1	1	1	1	InChI=1S/C11H12N2O2/c12-9(11(14)15)5-7-6-13-10-4-2-1-3-8(7)10/h1-4,6,9,13H,5,12H2,(H,14,15)	QIVBCDIJIAJPQS	splash10-0gi0-4940000000-633e3355b65b838f7c6e
55	3	1	1	1	InChI=1S/C9H13N2O9P/c12-5-1-2-11(9(15)10-5)8-7(14)6(13)4(20-8)3-19-21(16,17)18/h1-2,4,6-8,13-14H,3H2,(H,10,12,15)(H2,16,17,18)	DJJCXFVJDGTHFX	splash10-004j-9200000000-41ed190163307f72ff3d
56	2	1	1	1	InChI=1S/C5H9NO2/c7-5(8)4-2-1-3-6-4/h4,6H,1-3H2,(H,7,8)	ONIBWKKTOPOVIA	splash10-03di-0900000000-ff912a3b117b51aab417
57	4	6	1	1	InChI=1S/C4H6O3/c5-3-1-2-4(6)7/h3H,1-2H2,(H,6,7)	UIUJIQZEACWQSV	splash10-0udi-1900000000-8e73020f0f279e34cab4
58	5	4	5	NA	InChI=1S/C3H6O3/c1-2(4)3(5)6/h2,4H,1H3,(H,5,6)	JVTAAEKCZFNVCJ	splash10-000i-9000000000-ca12cdc5487fa26197b5
59	1	1	1	1	InChI=1S/C9H12N2O6/c12-3-4-6(14)7(15)8(17-4)11-2-1-5(13)10-9(11)16/h1-2,4,6-8,12,14-15H,3H2,(H,10,13,16)	DRTQHJPVMGBUCF	splash10-03di-1910000000-afc17394c38e5fd02915
60	6	4	1	NA	InChI=1S/C6H14O12P2/c7-4-3(1-16-19(10,11)12)18-6(9,5(4)8)2-17-20(13,14)15/h3-5,7-9H,1-2H2,(H2,10,11,12)(H2,13,14,15)	RNBGYGVWRKECFJ	splash10-0002-9110000000-8d34ffbaecec5bd84648
61	3	1	1	1	InChI=1S/C4H6O4/c5-3(6)1-2-4(7)8/h1-2H2,(H,5,6)(H,7,8)	KDYFGRWQOYBRFD	splash10-00di-9300000000-2e44a182c04b1c91a372
62	2	1	2	>1	InChI=1S/C4H4N2O2/c7-3-1-2-5-4(8)6-3/h1-2H,(H2,5,6,7,8)	ISAKRJDGNUQOIC	splash10-03xr-6900000000-52525b69fba57ad65328
63	1	2	1	1	InChI=1S/C4H6O5/c5-2(4(8)9)1-3(6)7/h2,5H,1H2,(H,6,7)(H,8,9)	BJEPYKJPYRNKOW	splash10-01b9-4900000000-d92fe121ab2ddbc2ed60
64	1	1	1	1	InChI=1S/C9H14N3O7P/c10-7-1-2-12(9(14)11-7)8-3-5(13)6(19-8)4-18-20(15,16)17/h1-2,5-6,8,13H,3-4H2,(H2,10,11,14)(H2,15,16,17)	NCMVOABPESMRCP	splash10-004j-9400000000-bfb67c69781fb48716cc
65	2	1	1	1	InChI=1S/C5H4N4O/c10-5-3-4(7-1-6-3)8-2-9-5/h1-2H,(H2,6,7,8,9,10)	FDGQSTZJBFJUBT	splash10-000l-5900000000-0303b544f9754bb17d23
66	2	1	1	1	InChI=1S/C4H9N3O2/c1-7(4(5)6)2-3(8)9/h2H2,1H3,(H3,5,6)(H,8,9)	CVSVTCORWBXHQV	splash10-000i-9300000000-f14f5b4a8d5f0fb0c7fe
67	1	1	1	1	InChI=1S/C9H11NO4/c10-6(9(13)14)3-5-1-2-7(11)8(12)4-5/h1-2,4,6,11-12H,3,10H2,(H,13,14)	WTDRDQBEARUVNC	splash10-000i-0900000000-1785486bd24075dbf454
68	1	1	1	1	InChI=1S/C6H14N2O2/c7-4-2-1-3-5(8)6(9)10/h5H,1-4,7-8H2,(H,9,10)	KDXKERNSBIXSRK	splash10-0002-0900000000-6ceebd2a5c069679f3ed
69	1	1	1	1	InChI=1S/C4H6O6/c5-1(3(7)8)2(6)4(9)10/h1-2,5-6H,(H,7,8)(H,9,10)	FEWJPZIEWOKRBE	splash10-0072-9600000000-4c3695a7b53403a1b6aa
70	1	1	1	1	InChI=1S/C11H15N2O8P/c12-10(16)6-2-1-3-13(4-6)11-9(15)8(14)7(21-11)5-20-22(17,18)19/h1-4,7-9,11,14-15H,5H2,(H3-,12,16,17,18,19)	DAYLJWODMCOQEW	splash10-004i-9400000000-c20659961c9207a2ae68
71	1	1	1	1	InChI=1S/C19H19N7O6/c20-19-25-15-14(17(30)26-19)23-11(8-22-15)7-21-10-3-1-9(2-4-10)16(29)24-12(18(31)32)5-6-13(27)28/h1-4,8,12,21H,5-7H2,(H,24,29)(H,27,28)(H,31,32)(H3,20,22,25,26,30)	OVBPIULPVIDEAO	splash10-03fv-0329200000-f2004eab6feaf5a49007
72	4	1	1	1	InChI=1S/C9H11NO3/c10-8(9(12)13)5-6-1-3-7(11)4-2-6/h1-4,8,11H,5,10H2,(H,12,13)	OUYCCCASQSFEME	splash10-01q9-1900000000-616f70424a7390866bdb
73	1	1	1	1	InChI=1S/C4H8N2O3/c5-2(4(8)9)1-3(6)7/h2H,1,5H2,(H2,6,7)(H,8,9)	DCXYFEDJOCDNAF	splash10-03di-4900000000-d22d39ea78ca3321eb6b
74	7	1	6	NA	InChI=1S/C5H11NO2/c1-3(2)4(6)5(7)8/h3-4H,6H2,1-2H3,(H,7,8)	KZSNJWFQEVHDMF	splash10-014i-1900000000-469f477aa03fa1cbf7bc
75	1	1	1	1	InChI=1S/C4H9NO3/c5-3(1-2-6)4(7)8/h3,6H,1-2,5H2,(H,7,8)	UKAUYVFTDYCKQA	splash10-014j-7900000000-bb093ec82759f97ebbcd
76	2	1	1	1	InChI=1S/C8H11NO3/c1-5-8(12)7(4-11)6(3-10)2-9-5/h2,10-12H,3-4H2,1H3	LXNHXLLTXMVWPM	splash10-0uxr-0900000000-b487d577b029889873f2
77	1	1	1	1	InChI=1S/C10H14N5O6P/c11-9-8-10(13-3-12-9)15(4-14-8)7-1-5(16)6(21-7)2-20-22(17,18)19/h3-7,16H,1-2H2,(H2,11,12,13)(H2,17,18,19)	KHWCHTKSEGGWEX	splash10-004j-9800000000-389a6c3ad32acdf42719
78	1	1	1	1	InChI=1S/C6H6O6/c7-4(8)1-3(6(11)12)2-5(9)10/h1H,2H2,(H,7,8)(H,9,10)(H,11,12)	GTZCVFVGUGFEME	splash10-000i-9200000000-07dce0d50b7ebd3a5eee
79	1	1	1	1	InChI=1S/C6H13O9P/c7-3-2(1-14-16(11,12)13)15-6(10)5(9)4(3)8/h2-10H,1H2,(H2,11,12,13)	NBSCHQHZLSJFNQ	splash10-0002-9000000000-edee76488c308176d1c6
80	1	1	3	NA	InChI=1S/C13H14N2O3/c1-8(16)15-12(13(17)18)6-9-7-14-11-5-3-2-4-10(9)11/h2-5,7,12,14H,6H2,1H3,(H,15,16)(H,17,18)	DZTHIGRZJZPRDV	splash10-0fk9-9370000000-705a2d30d7f588f4ccbd
81	1	1	1	1	InChI=1S/C7H14N2O4/c8-4(6(10)11)2-1-3-5(9)7(12)13/h4-5H,1-3,8-9H2,(H,10,11)(H,12,13)	GMKMEZVLHJARHF	splash10-002r-0900000000-41fd28e91b2393ecc519
82	1	1	1	1	InChI=1S/C7H8N4O2/c1-10-5-4(8-3-9-5)6(12)11(2)7(10)13/h3H,1-2H3,(H,8,9)	ZFXYFBGIUFBOJW	splash10-004i-0900000000-47e376e040c55ba33425
83	1	1	2	NA	InChI=1S/C6H13NO2/c1-4(2)3-5(7)6(8)9/h4-5H,3,7H2,1-2H3,(H,8,9)	ROHFNLRQFUQHCH	splash10-001i-0900000000-83988d791216f40d3263
84	1	1	1	1	InChI=1S/C6H11NO4/c7-4(6(10)11)2-1-3-5(8)9/h4H,1-3,7H2,(H,8,9)(H,10,11)	OYIFNHCXNCRBQI	splash10-03xu-1900000000-42bc391ddb96c6a4df85
85	1	1	1	1	InChI=1S/C9H13N3O4/c10-7-1-2-12(9(15)11-7)8-3-5(14)6(4-13)16-8/h1-2,5-6,8,13-14H,3-4H2,(H2,10,11,15)	CKTSBUTUHBMZGZ	splash10-0006-9100000000-8bc0e0d97064e53092c1
86	1	1	1	1	InChI=1S/C6H14NO8P/c7-3-5(9)4(8)2(15-6(3)10)1-14-16(11,12)13/h2-6,8-10H,1,7H2,(H2,11,12,13)	XHMJOUIAFHJHBW	splash10-0002-9000000000-bb7631a98da39aaa5922
88	1	1	1	1	InChI=1S/C3H7NO4S/c4-2(3(5)6)1-9(7)8/h2H,1,4H2,(H,5,6)(H,7,8)	ADVPTQAUNPRNPO	splash10-000i-9000000000-0dccc881b56f1a32811b
90	1	1	1	1	InChI=1S/C4H6N4O3/c5-3(10)6-1-2(9)8-4(11)7-1/h1H,(H3,5,6,10)(H2,7,8,9,11)	POJWUDADGALRAB	splash10-01ot-7900000000-c36866a0978fc5a6a582
92	1	1	1	1	InChI=1S/C2H8NO3P/c3-1-2-7(4,5)6/h1-3H2,(H2,4,5,6)	QQVDJLLNRSOCEL	splash10-00fr-5900000000-3b53d58ae845a5b52ece
94	1	1	2	>1	InChI=1S/C7H8N4O2/c1-10-3-8-5-4(10)6(12)11(2)7(13)9-5/h3H,1-2H3,(H,9,13)	QUNWUDVFRNGTCO	splash10-0fh9-3900000000-863114c4ee97e1a611e1
95	6	5	3	NA	InChI=1S/C6H12O5/c7-2-4-6(10)3(8)1-5(9)11-4/h3-10H,1-2H2	PMMURAAUARKVCB	splash10-03di-4900000000-b90904f7f47cb41ca076
96	2	2	1	NA	InChI=1S/C7H11N3O2/c1-10-4-9-3-5(10)2-6(8)7(11)12/h3-4,6H,2,8H2,1H3,(H,11,12)	JDHILDINMRGULE	splash10-014i-2900000000-94d9fc9fc08d9df90070
97	1	1	1	1	InChI=1S/C6H14O6/c7-1-3(9)5(11)6(12)4(10)2-8/h3-12H,1-2H2	FBPFZTCFMRRESA	splash10-0ul0-5900000000-3e30cdc2e30dd464b6ad
98	3	1	1	1	InChI=1S/C5H7NO3/c7-4-2-1-3(6-4)5(8)9/h3H,1-2H2,(H,6,7)(H,8,9)	ODHCTXKNWHHXJC	splash10-004i-0900000000-6d05e0caf6732071dfa7
99	1	1	1	1	InChI=1S/C8H9NO4/c1-4-7(11)6(8(12)13)5(3-10)2-9-4/h2,10-11H,3H2,1H3,(H,12,13)	HXACOUQIXZGNBF	splash10-000i-0900000000-d1f4400ed06e508d2969
100	2	1	1	1	InChI=1S/C7H5NO4/c9-6(10)4-2-1-3-8-5(4)7(11)12/h1-3H,(H,9,10)(H,11,12)	GJAWHXHKYYXBSV	splash10-00di-0900000000-abc172f71381288d7bc4
101	2	1	4	NA	InChI=1S/C11H15N5O4/c1-15-3-14-10-6(9(15)12)13-4-16(10)11-8(19)7(18)5(2-17)20-11/h3-5,7-8,11-12,17-19H,2H2,1H3	GFYLSDSUCHVORB	splash10-0002-0900000000-747d0c3b96223d6a45fa
102	2	1	1	1	InChI=1S/C8H11NO2/c9-4-3-6-1-2-7(10)8(11)5-6/h1-2,5,10-11H,3-4,9H2	VYFYYTLLBUKUHU	splash10-0udi-0900000000-6af9c0ab5c6c906d4ccc
103	1	1	1	1	InChI=1S/C9H12N2O5/c12-4-6-5(13)3-8(16-6)11-2-1-7(14)10-9(11)15/h1-2,5-6,8,12-13H,3-4H2,(H,10,14,15)	MXHRCPNRJAMMIM	splash10-001l-5900000000-af765ffd6b2641a1d873
104	1	1	1	1	InChI=1S/C5H9NO3/c7-3-1-4(5(8)9)6-2-3/h3-4,6-7H,1-2H2,(H,8,9)	PMMYEEVYMWASQN	splash10-001i-2900000000-866e1349ba5cbea85b65
105	1	1	1	1	InChI=1S/C6H6N2O2/c9-6(10)2-1-5-3-7-4-8-5/h1-4H,(H,7,8)(H,9,10)	LOIYMIARKYCTBW	splash10-0006-9100000000-5867f8ccadd2da5b1968
106	2	1	1	1	InChI=1S/C6H11NO3/c1-5(8)7-4-2-3-6(9)10/h2-4H2,1H3,(H,7,8)(H,9,10)	UZTFMUBKZQVKLK	splash10-0udi-1900000000-6073dba55a3bd213e2ef
107	1	1	1	1	InChI=1S/C14H26N4O11P2/c1-18(2,3)6-7-26-30(22,23)29-31(24,25)27-8-9-11(19)12(20)13(28-9)17-5-4-10(15)16-14(17)21/h4-5,9,11-13,19-20H,6-8H2,1-3H3,(H3-,15,16,21,22,23,24,25)	RZZPDXZPRHQOCG	splash10-0h00-7918100000-314b682c38384f73ad97
108	1	1	1	1	InChI=1S/C3H8NO6P/c4-2(3(5)6)1-10-11(7,8)9/h2H,1,4H2,(H,5,6)(H2,7,8,9)	BZQFBWGGLXLEPQ	splash10-0002-9000000000-6e33ffdc424ba16aeed4
109	1	1	1	1	InChI=1S/C4H7NO2/c5-4(1-2-4)3(6)7/h1-2,5H2,(H,6,7)	PAJPWUMXBYXFCZ	splash10-0udi-0900000000-20caa70a4c21eae403d1
110	1	1	1	1	InChI=1S/C5H6N2O3/c8-2-3-1-6-5(10)7-4(3)9/h1,8H,2H2,(H2,6,7,9,10)	JDBGXEHEIRGOBU	splash10-0006-1900000000-551d4870d65c71471931
111	1	1	1	1	InChI=1S/C7H14N2O4S/c8-4(6(10)11)1-2-14-3-5(9)7(12)13/h4-5H,1-3,8-9H2,(H,10,11)(H,12,13)	ILRYLPWNYFXEMH	splash10-0089-0910000000-32c236e4c81da1a5d600
112	2	1	1	1	InChI=1S/C5H11NO2/c1-2-3-4(6)5(7)8/h4H,2-3,6H2,1H3,(H,7,8)	SNDPXSYFESPGGJ	splash10-014i-0900000000-e7cf090e08be239a9906
113	1	1	1	1	InChI=1S/C6H10O5/c1-6(11,2-4(7)8)3-5(9)10/h11H,2-3H2,1H3,(H,7,8)(H,9,10)	NPOAOTPXWNWTSH	splash10-052b-9300000000-f6c9950b5d58e4ecd3f3
114	4	1	1	1	InChI=1S/C5H9NO4/c1-6-3(5(9)10)2-4(7)8/h3,6H,2H2,1H3,(H,7,8)(H,9,10)	HOKKHZGPKSLGJE	splash10-0fr2-1900000000-183e9e269ce7b4c721c0
115	1	1	1	1	InChI=1S/C6H10O8/c7-1(3(9)5(11)12)2(8)4(10)6(13)14/h1-4,7-10H,(H,11,12)(H,13,14)	DSLZVSRJTYRBFB	splash10-000i-9210000000-447902826e70501d90b8
116	1	1	1	1	InChI=1S/C6H9N3O2/c7-5(6(10)11)1-4-2-8-3-9-4/h2-3,5H,1,7H2,(H,8,9)(H,10,11)	HNDVDQJCIGZPNO	splash10-0udi-2900000000-8e27cc23ee94e9ddc89c
117	3	6	1	NA	InChI=1S/C6H12O5/c1-2-3(7)4(8)5(9)6(10)11-2/h2-10H,1H3	SHZGCJCMOBCMKK	splash10-0c00-9400000000-40af5c81df4282ca8d5c
118	1	1	1	1	InChI=1S/C8H16N2O4S2/c9-5(7(11)12)1-3-15-16-4-2-6(10)8(13)14/h5-6H,1-4,9-10H2,(H,11,12)(H,13,14)	ZTVZLYBCZNMWCF	splash10-0230-7900000000-e4489601984ceefa0487
119	5	1	1	1	InChI=1S/C6H11NO4/c1-7-4(6(10)11)2-3-5(8)9/h4,7H,2-3H2,1H3,(H,8,9)(H,10,11)	XLBVNMSMFQMKEY	splash10-00kf-0900000000-b266ef820f551dfd59c7
120	1	1	1	1	InChI=1S/C5H12N2O2/c6-3-1-2-4(7)5(8)9/h4H,1-3,6-7H2,(H,8,9)	AHLPHDHHMVZTML	splash10-001i-0900000000-0aa4b5d0f7d328ef03aa
121	1	1	1	1	InChI=1S/C10H12N4O6/c15-1-3-5(16)6(17)9(20-3)14-2-11-4-7(14)12-10(19)13-8(4)18/h2-3,5-6,9,15-17H,1H2,(H2,12,13,18,19)	UBORTCNDUKBEOP	splash10-0udi-0900000000-b5ec5fa8f73df7ef8809
122	1	1	1	1	InChI=1S/C16H22N6O4/c17-14(24)12-2-1-5-22(12)16(26)11(6-9-7-18-8-19-9)21-15(25)10-3-4-13(23)20-10/h7-8,10-12H,1-6H2,(H2,17,24)(H,18,19)(H,20,23)(H,21,25)	XNSAINXGIQZQOO	splash10-0uxr-1980000000-2233c91c912456800eab
123	1	1	1	1	InChI=1S/C6H10N2O4/c1-3(9)8-4(6(11)12)2-5(7)10/h4H,2H2,1H3,(H2,7,10)(H,8,9)(H,11,12)	HXFOXFJUNFFYMO	splash10-0a4i-3900000000-3a3a29fd20a81ec5d729
124	4	4	3	NA	InChI=1S/C6H11NO2/c8-6(9)5-3-1-2-4-7-5/h5,7H,1-4H2,(H,8,9)	HXEACLLIILLPRG	splash10-004i-0900000000-10566bec926e1f88021c
125	1	1	1	1	InChI=1S/C21H28N7O17P3/c22-17-12-19(25-7-24-17)28(8-26-12)21-16(44-46(33,34)35)14(30)11(43-21)6-41-48(38,39)45-47(36,37)40-5-10-13(29)15(31)20(42-10)27-3-1-2-9(4-27)18(23)32/h1-4,7-8,10-11,13-16,20-21,29-31H,5-6H2,(H7-,22,23,24,25,32,33,34,35,36,37,38,39)	XJLXINKUBYWONI	splash10-0adi-6971510000-0a3a8ed6b7bf1a147364
126	1	1	1	1	InChI=1S/C16H26N2O16P2/c1-6-3-18(16(25)17-14(6)24)10-2-7(20)9(31-10)5-30-35(26,27)34-36(28,29)33-15-13(23)12(22)11(21)8(4-19)32-15/h3,7-13,15,19-23H,2,4-5H2,1H3,(H,26,27)(H,28,29)(H,17,24,25)	YSYKRGRSMLTJNL	splash10-00ba-9877000000-c5f86e9d45cdc93160ec
127	1	1	1	1	InChI=1S/C4H7NO3/c1-3(6)5-2-4(7)8/h2H2,1H3,(H,5,6)(H,7,8)	OKJIRPAQVSHGFK	splash10-01b9-7900000000-26863ea006555e82e2a7
128	2	1	1	1	InChI=1S/C6H9NO5/c1-3(8)7-4(6(11)12)2-5(9)10/h4H,2H2,1H3,(H,7,8)(H,9,10)(H,11,12)	OTCCIMWXFLJLIA	splash10-000i-9600000000-bfdd8519d35e9949a76c
129	1	1	1	1	InChI=1S/C10H14N4O11P2/c15-6-4(1-23-27(21,22)25-26(18,19)20)24-10(7(6)16)14-3-13-5-8(14)11-2-12-9(5)17/h2-4,6-7,10,15-16H,1H2,(H,21,22)(H,11,12,17)(H2,18,19,20)	JPXZQMKKFWMMGK	splash10-0570-5910100000-55722819aea8a0ba4baf
130	1	1	1	1	InChI=1S/C10H15N5O9P2/c11-9-8-10(13-3-12-9)15(4-14-8)7-1-5(16)6(23-7)2-22-26(20,21)24-25(17,18)19/h3-7,16H,1-2H2,(H,20,21)(H2,11,12,13)(H2,17,18,19)	DAEAPNUQQAICNR	splash10-056r-9611000000-298959157047fd09d29d
131	1	1	1	1	InChI=1S/C6H13O10P/c7-2(1-16-17(13,14)15)3(8)4(9)5(10)6(11)12/h2-5,7-10H,1H2,(H,11,12)(H2,13,14,15)	BIRSGZKFKXLSJQ	splash10-002b-9110000000-994a4e9c991acc04ee7f
132	4	5	2	NA	InChI=1S/C4H8O3/c1-4(2,7)3(5)6/h7H,1-2H3,(H,5,6)	BWLBGMIXKSTLSX	splash10-0zfr-7900000000-b52a1abe8123ce10cded
133	1	1	1	1	InChI=1S/C15H24N2O17P2/c18-3-5-8(20)10(22)12(24)14(32-5)33-36(28,29)34-35(26,27)30-4-6-9(21)11(23)13(31-6)17-2-1-7(19)16-15(17)25/h1-2,5-6,8-14,18,20-24H,3-4H2,(H,26,27)(H,28,29)(H,16,19,25)	HSCJRCZFDFQWRP	splash10-00b9-9257000000-041e98a17f4d9247f2c6
134	1	1	1	1	InChI=1S/C9H15N2O14P3/c12-5-3-8(11-2-1-7(13)10-9(11)14)23-6(5)4-22-27(18,19)25-28(20,21)24-26(15,16)17/h1-2,5-6,8,12H,3-4H2,(H,18,19)(H,20,21)(H,10,13,14)(H2,15,16,17)	AHCYMLUZIRLXAA	splash10-0a4i-1922000000-7928f779a4cc08c9d58d
136	1	1	2	NA	InChI=1S/C5H7N3O/c1-3-2-7-5(9)8-4(3)6/h2H,1H3,(H3,6,7,8,9)	LRSASMSXMSNRBT	splash10-0089-9600000000-9f317d8e30486a3a5ae5
137	1	1	1	1	InChI=1S/C3H5O6P/c1-2(3(4)5)9-10(6,7)8/h1H2,(H,4,5)(H2,6,7,8)	DTBNBXWJWCWCIK	splash10-004i-9000000000-c08e4f8bf5bb1ac36915
138	2	1	1	1	InChI=1S/C3H7O7P/c4-2(3(5)6)1-10-11(7,8)9/h2,4H,1H2,(H,5,6)(H2,7,8,9)	OSJPPGNTCRNQQC	splash10-004i-9100000000-65b9ad01510d00dce58f
139	1	1	1	1	InChI=1S/C3H6O4/c4-1-2(5)3(6)7/h2,4-5H,1H2,(H,6,7)	RBNPOMFGQQGHHO	splash10-0a4i-8900000000-34289186358b3f4b09cd
140	1	1	1	1	InChI=1S/C9H12N3O7P/c10-5-1-2-12(9(14)11-5)8-7-6(4(3-13)17-8)18-20(15,16)19-7/h1-2,4,6-8,13H,3H2,(H,15,16)(H2,10,11,14)	NMPZCCZXCOMSDQ	splash10-03di-0900000000-3f3db7d15ba65a668dac
141	1	1	1	1	InChI=1S/C8H11NO2/c9-5-8(11)6-1-3-7(10)4-2-6/h1-4,8,10-11H,5,9H2	QHGUCRYDKWKLMG	splash10-001i-0900000000-61b8a586a894ca21611d
142	1	1	1	1	InChI=1S/C8H16N2O3/c1-6(11)10-7(8(12)13)4-2-3-5-9/h7H,2-5,9H2,1H3,(H,10,11)(H,12,13)	VEYYWZRYIYDQJM	splash10-0002-0900000000-9506e4b185e3e072a38c
143	1	1	1	1	InChI=1S/C2H8NO4P/c3-1-2-7-8(4,5)6/h1-3H2,(H2,4,5,6)	SUHOOTKUPISOBE	splash10-004i-9000000000-14e856e0843a9cfa7f72
144	2	4	1	NA	InChI=1S/C5H9NO4/c1-3(7)10-2-4(6)5(8)9/h4H,2,6H2,1H3,(H,8,9)	VZXPDPZARILFQX	splash10-006t-9700000000-3fdbd9d734e55baf5290
145	1	1	1	1	InChI=1S/C10H15N2O8P/c1-5-3-12(10(15)11-9(5)14)8-2-6(13)7(20-8)4-19-21(16,17)18/h3,6-8,13H,2,4H2,1H3,(H,11,14,15)(H2,16,17,18)	GYOZYWVXFNDGLU	splash10-004i-7900000000-9d298519091e42c702b8
146	1	1	1	1	InChI=1S/C10H12N5O6P/c11-8-5-9(13-2-12-8)15(3-14-5)10-6(16)7-4(20-10)1-19-22(17,18)21-7/h2-4,6-7,10,16H,1H2,(H,17,18)(H2,11,12,13)	IVOMOUWHDPKRLL	splash10-003r-2903000000-e02746f30a89da78b8ee
147	7	2	2	>1	InChI=1S/C6H13O9P/c7-2-6(10)5(9)4(8)3(15-6)1-14-16(11,12)13/h3-5,7-10H,1-2H2,(H2,11,12,13)	BGWGXPAPYGQALX	splash10-0002-9000000000-d051521ee3a5f5680b75
148	2	1	3	>1	InChI=1S/C10H15N5O10P2/c11-8-5-9(13-2-12-8)15(3-14-5)10-6(16)7(25-27(20,21)22)4(24-10)1-23-26(17,18)19/h2-4,6-7,10,16H,1H2,(H2,11,12,13)(H2,17,18,19)(H2,20,21,22)	WHTCPDAXWFLDIH	splash10-003r-4900000000-3e7f8064a49d2602817d
149	1	1	1	1	InChI=1S/C9H10N2O5/c10-6(9(13)14)3-5-1-2-8(12)7(4-5)11(15)16/h1-2,4,6,12H,3,10H2,(H,13,14)	FBTSQILOGYXGMD	splash10-03di-0900000000-b5b7f52b37d0b7d73a84
150	1	1	1	1	InChI=1S/C8H12N2O2/c1-5-8(12)7(2-9)6(4-11)3-10-5/h3,11-12H,2,4,9H2,1H3	NHZMQXZHNVQTQA	splash10-014i-0900000000-6f7177584fe387ce19ed
151	7	1	1	1	InChI=1S/C5H9NO3/c6-3-4(7)1-2-5(8)9/h1-3,6H2,(H,8,9)	ZGXJTSGNIOSYLO	splash10-001i-1900000000-0f43f7a544034375acf7
152	1	1	1	1	InChI=1S/C9H13N2O8P/c12-5-3-8(11-2-1-7(13)10-9(11)14)19-6(5)4-18-20(15,16)17/h1-2,5-6,8,12H,3-4H2,(H,10,13,14)(H2,15,16,17)	JSRLJPSBLDHEIO	splash10-01ta-5900000000-dc463e72f366eee84cb2
154	1	4	1	1	InChI=1S/C14H20N6O5S/c15-6(14(23)24)1-2-26-3-7-9(21)10(22)13(25-7)20-5-19-8-11(16)17-4-18-12(8)20/h4-7,9-10,13,21-22H,1-3,15H2,(H,23,24)(H2,16,17,18)	ZJUKTBDSGOFHSH	splash10-001i-1900000000-de049dd6f1e7f8a507ae
155	1	1	1	1	InChI=1S/C7H13NO3S/c1-5(9)8-6(7(10)11)3-4-12-2/h6H,3-4H2,1-2H3,(H,8,9)(H,10,11)	XUYPXLNMDZIRQH	splash10-0005-1900000000-f2de26d4f7ede93ace95
156	1	1	1	1	InChI=1S/C9H15N4O8P/c10-7-4(8(11)16)12-2-13(7)9-6(15)5(14)3(21-9)1-20-22(17,18)19/h2-3,5-6,9,14-15H,1,10H2,(H2,11,16)(H2,17,18,19)	NOTGFIUVDGNKRI	splash10-004i-9100000000-38964ac5d92e8a5bf455
157	1	1	1	1	InChI=1S/C17H27N3O17P2/c1-6(22)18-10-13(26)11(24)7(4-21)35-16(10)36-39(31,32)37-38(29,30)33-5-8-12(25)14(27)15(34-8)20-3-2-9(23)19-17(20)28/h2-3,7-8,10-16,21,24-27H,4-5H2,1H3,(H,18,22)(H,29,30)(H,31,32)(H,19,23,28)	LFTYTUAZOPRMMI	splash10-05e9-9887100000-16e9dd26011770c213fc
158	1	1	1	1	InChI=1S/C10H12N5O7P/c11-10-13-7-4(8(17)14-10)12-2-15(7)9-5(16)6-3(21-9)1-20-23(18,19)22-6/h2-3,5-6,9,16H,1H2,(H,18,19)(H3,11,13,14,17)	ZOOGRGPOEVQQDX	splash10-0udi-3904000000-9f5f37b812d473f60bea
159	2	1	1	1	InChI=1S/C5H9N3/c6-2-1-5-3-7-4-8-5/h3-4H,1-2,6H2,(H,7,8)	NTYJJOPFIAHURM	splash10-03di-3900000000-65101b189d2dfe66b9b8
160	4	3	1	NA	InChI=1S/C9H13NO3/c1-13-9-4-6(8(12)5-10)2-3-7(9)11/h2-4,8,11-12H,5,10H2,1H3	YNYAYWLBAHXHLL	splash10-0002-0900000000-f6f5b6bb2e39ceaca860
161	1	1	1	1	InChI=1S/C4H10N3O5P/c1-7(2-3(8)9)4(5)6-13(10,11)12/h2H2,1H3,(H,8,9)(H4,5,6,10,11,12)	DRBBFCLWYRJSJZ	splash10-004i-9100000000-9b5551ec5515e453faa4
162	1	1	1	1	InChI=1S/C15H22N2O18P2/c18-5-1-2-17(15(26)16-5)12-9(22)6(19)4(32-12)3-31-36(27,28)35-37(29,30)34-14-10(23)7(20)8(21)11(33-14)13(24)25/h1-2,4,6-12,14,19-23H,3H2,(H,24,25)(H,27,28)(H,29,30)(H,16,18,26)	HDYANYHVCAPMJV	splash10-0r29-5934300000-edba32c50195fb47f3d3
163	2	2	2	>1	InChI=1S/C3H4O4/c4-1-2(5)3(6)7/h4H,1H2,(H,6,7)	HHDDCCUIIUWNGJ	splash10-0a4i-9100000000-e2babf8eee1e162186d3
164	1	1	1	1	InChI=1S/C6H13NO5/c7-3-5(10)4(9)2(1-8)12-6(3)11/h2-6,8-11H,1,7H2	MSWZFWKMSRAUBD	splash10-004i-0900000000-5aef8a48ba8a28036749
165	1	1	1	1	InChI=1S/C6H18O24P6/c7-31(8,9)25-1-2(26-32(10,11)12)4(28-34(16,17)18)6(30-36(22,23)24)5(29-35(19,20)21)3(1)27-33(13,14)15/h1-6H,(H2,7,8,9)(H2,10,11,12)(H2,13,14,15)(H2,16,17,18)(H2,19,20,21)(H2,22,23,24)	IMQLKJBTEOYOSI	splash10-01q9-1404900000-3ce74e3d2ec91cdc9c91
168	2	1	1	1	InChI=1S/C5H9NO3/c1-3(5(8)9)6-4(2)7/h3H,1-2H3,(H,6,7)(H,8,9)	KTHDTJVBEPMMGL	splash10-000i-9000000000-6d2acc7091c72357d4c1
170	4	1	1	1	InChI=1S/C17H20N4O6/c1-7-3-9-10(4-8(7)2)21(5-11(23)14(25)12(24)6-22)15-13(18-9)16(26)20-17(27)19-15/h3-4,11-12,14,22-25H,5-6H2,1-2H3,(H,20,26,27)	AUNGANRZJHBGPY	splash10-0a4i-0090000000-4cff51a214d753b7a04d
171	1	1	1	1	InChI=1S/C7H14O6/c1-12-7-6(11)5(10)4(9)3(2-8)13-7/h3-11H,2H2,1H3	HOVAGTYPODGVJG	splash10-0zml-9800000000-50e63bd97bf5b4e0ce34
172	1	1	1	1	InChI=1S/C16H25N5O16P2/c17-16-19-12-6(13(28)20-16)18-3-21(12)14-10(26)8(24)5(34-14)2-33-38(29,30)37-39(31,32)36-15-11(27)9(25)7(23)4(1-22)35-15/h3-5,7-11,14-15,22-27H,1-2H2,(H,29,30)(H,31,32)(H3,17,19,20,28)	MVMSCBBUIHUTGJ	splash10-05i3-9735600000-01f52a122034949db593
173	1	2	1	NA	InChI=1S/C10H13N5O3/c1-4-6(16)7(17)10(18-4)15-3-14-5-8(11)12-2-13-9(5)15/h2-4,6-7,10,16-17H,1H3,(H2,11,12,13)	XGYIMTFOTBMPFP	splash10-001i-0910000000-89f349e8b2b2a207275b
174	1	1	1	1	InChI=1S/C10H17N3O6S/c11-5(10(18)19)1-2-7(14)13-6(4-20)9(17)12-3-8(15)16/h5-6,20H,1-4,11H2,(H,12,17)(H,13,14)(H,15,16)(H,18,19)	RWSXRVCMGQZWBV	splash10-002f-1910000000-f1115abd8b4b289d6dab
175	10	5	10	>1	InChI=1S/C4H9NO2/c1-4(2,5)3(6)7/h5H2,1-2H3,(H,6,7)	FUOOLUPWFVMBKG	splash10-0udi-0900000000-11b30dc6458b214f5ef5
177	1	1	1	1	InChI=1S/C5H9NO4S/c6-3(5(9)10)1-11-2-4(7)8/h3H,1-2,6H2,(H,7,8)(H,9,10)	GBFLZEXEOZUWRN	splash10-0006-9000000000-8c6dcee602b5abc50085
178	1	1	1	1	InChI=1S/C7H11NO5/c1-4(9)8-5(7(12)13)2-3-6(10)11/h5H,2-3H2,1H3,(H,8,9)(H,10,11)(H,12,13)	RFMMMVDNIPUKGG	splash10-0ufr-1900000000-42d76d6ce60bea56b2d2
180	2	3	2	>1	InChI=1S/C6H5NO3/c8-5-2-1-4(3-7-5)6(9)10/h1-3H,(H,7,8)(H,9,10)	BLHCMGRVFXRYRN	splash10-0006-9000000000-347949a1bd6413f4ad72
181	1	1	1	1	InChI=1S/C5H9NO3S/c1-3(7)6-4(2-10)5(8)9/h4,10H,2H2,1H3,(H,6,7)(H,8,9)	PWKSKIMOESPYIA	splash10-001i-9100000000-4f69a97c7622510727c7
182	1	1	1	1	InChI=1S/C9H17NO5/c1-9(2,5-11)7(14)8(15)10-4-3-6(12)13/h7,11,14H,3-5H2,1-2H3,(H,10,15)(H,12,13)	GHOKWGTUZJEAQD	splash10-000j-9410000000-03e0e77dba3b47108af7
183	1	1	1	1	InChI=1S/C8H16N2O5/c1-3(12)10-5-7(14)6(13)4(2-11)15-8(5)9/h4-8,11,13-14H,2,9H2,1H3,(H,10,12)	MCGXOCXFFNKASF	splash10-014i-2190000000-b81ac16308db083c2d47
184	1	1	1	1	InChI=1S/C6H11N3O/c7-5(3-10)1-6-2-8-4-9-6/h2,4-5,10H,1,3,7H2,(H,8,9)	ZQISRDCJNBUVMM	splash10-0006-2900000000-3b7929d02ab85faf401d
185	1	1	1	1	InChI=1S/C4H8N2O3/c5-4(9)6-2-1-3(7)8/h1-2H2,(H,7,8)(H3,5,6,9)	JSJWCHRYRHKBBW	splash10-000i-9600000000-f08218933ab95af68673
186	2	3	2	>1	InChI=1S/C6H13NO2/c1-2-3-4-5(7)6(8)9/h5H,2-4,7H2,1H3,(H,8,9)	LRQKBLKVPFOOQJ	splash10-001i-0900000000-b4d3f0542ab13326f392
187	1	1	1	1	InChI=1S/C5H12N2O3S/c1-11(7,10)3-2-4(6)5(8)9/h4,7H,2-3,6H2,1H3,(H,8,9)	SXTAYKAGBXMACB	splash10-004i-9000000000-988aa33debaf1e55c746
188	1	1	2	NA	InChI=1S/C4H8O3/c1-3(5)2-4(6)7/h3,5H,2H2,1H3,(H,6,7)	WHBMMWSBFZVSSR	splash10-0a4i-9300000000-aa66906248ba3da80524
189	1	2	1	1	InChI=1S/C5H6N2O2/c8-5(9)1-4-2-6-3-7-4/h2-3H,1H2,(H,6,7)(H,8,9)	PRJKNHOMHKJCEJ	splash10-001i-9000000000-d629a87641f8cc52a4bd
190	1	1	1	1	InChI=1S/C11H12N2O3/c12-9(11(15)16)3-6-5-13-10-2-1-7(14)4-8(6)10/h1-2,4-5,9,13-14H,3,12H2,(H,15,16)	LDCYZAJDBXYCGN	splash10-00rx-2930000000-b62d2070b9a2857bb60e
191	2	3	1	NA	InChI=1S/C7H8N4O2/c1-10-3-8-5-4(10)6(12)9-7(13)11(5)2/h3H,1-2H3,(H,9,12,13)	YAPQBXQYLJRXSA	splash10-004i-0900000000-3dd12f96ad69b28d10f9
192	1	1	1	1	InChI=1S/C4H9NO2/c5-3-1-2-4(6)7/h1-3,5H2,(H,6,7)	BTCSSZJGUNDROE	splash10-0udi-0900000000-c6aae887de9fac54ed75
193	1	1	1	1	InChI=1S/C6H11NO3S/c1-11-3-2-5(6(9)10)7-4-8/h4-5H,2-3H2,1H3,(H,7,8)(H,9,10)	PYUSHNKNPOHWEZ	splash10-004j-8900000000-643265c0980f80e8656b
194	1	1	1	1	InChI=1S/C5H9N3O4/c6-5(7)8-2(4(11)12)1-3(9)10/h2H,1H2,(H,9,10)(H,11,12)(H4,6,7,8)	VVHOUVWJCQOYGG	splash10-005i-2900000000-2e6ca148f3f63757c34f
195	1	1	1	1	InChI=1S/C6H14N2O3/c7-3-4(9)1-2-5(8)6(10)11/h4-5,9H,1-3,7-8H2,(H,10,11)	YSMODUONRAFBET	splash10-03di-0900000000-a4ecdbf54f2acbe90075
196	1	1	1	1	InChI=1S/C15H23N5O14P2/c16-12-7-13(18-3-17-12)20(4-19-7)14-10(23)8(21)5(32-14)1-30-35(26,27)34-36(28,29)31-2-6-9(22)11(24)15(25)33-6/h3-6,8-11,14-15,21-25H,1-2H2,(H,26,27)(H,28,29)(H2,16,17,18)	SRNWOUGRCWSEMX	splash10-002b-9214000000-1799e866ddecb9ea855e
197	1	3	2	>1	InChI=1S/C5H8O5/c1-5(10,4(8)9)2-3(6)7/h10H,2H2,1H3,(H,6,7)(H,8,9)	XFTRTWQBIOMVPK	splash10-000i-9500000000-c2f1e78f7c94e85aa238
198	1	1	1	1	InChI=1S/C11H19N3O6/c1-2-7(10(18)13-5-9(16)17)14-8(15)4-3-6(12)11(19)20/h6-7H,2-5,12H2,1H3,(H,13,18)(H,14,15)(H,16,17)(H,19,20)	JCMUOFQHZLPHQP	splash10-05dj-1930000000-9ca21cb5e016150afaa4
199	1	1	1	1	InChI=1S/C10H15N4O14P3/c15-6-4(1-25-30(21,22)28-31(23,24)27-29(18,19)20)26-10(7(6)16)14-3-13-5-8(14)11-2-12-9(5)17/h2-4,6-7,10,15-16H,1H2,(H,21,22)(H,23,24)(H,11,12,17)(H2,18,19,20)	HAEJPQIATWHALX	splash10-0a4i-1910100000-7e58642fe3a5e2d9b27d
200	1	1	1	1	InChI=1S/C3H8N2O2/c4-1-2(5)3(6)7/h2H,1,4-5H2,(H,6,7)	PECYZEOJVXMISF	splash10-0udi-6900000000-aaf5e9c88f083817ef4c
201	1	1	1	1	InChI=1S/C8H10O4/c9-4-8(12)5-1-2-6(10)7(11)3-5/h1-3,8-12H,4H2	MTVWFVDWRVYDOR	splash10-0uk9-0900000000-63d0d88f84de23314105
202	2	1	1	1	InChI=1S/C4H8O3/c1-2-3(5)4(6)7/h3,5H,2H2,1H3,(H,6,7)	AFENDNXGAFYKQO	splash10-0zfr-7900000000-401a3122f94269660905
203	7	3	2	NA	InChI=1S/C24H42O21/c25-1-6-10(28)14(32)17(35)21(41-6)39-3-8-11(29)15(33)18(36)22(42-8)40-4-9-12(30)16(34)19(37)23(43-9)45-24(5-27)20(38)13(31)7(2-26)44-24/h6-23,25-38H,1-5H2	UQZIYBXSHAGNOE	splash10-00ar-7915000000-d5f98504595baf2779a2
205	1	1	3	NA	InChI=1S/C5H9NO4/c1-3(8)6-4(2-7)5(9)10/h4,7H,2H2,1H3,(H,6,8)(H,9,10)	JJIHLJJYMXLCOY	splash10-00dj-9400000000-47d972c3a0975df3b8df
206	1	1	1	1	InChI=1S/C9H14N2O12P2/c12-5-1-2-11(9(15)10-5)8-7(14)6(13)4(22-8)3-21-25(19,20)23-24(16,17)18/h1-2,4,6-8,13-14H,3H2,(H,19,20)(H,10,12,15)(H2,16,17,18)	XCCTYIAWTASOJW	splash10-0bvi-5911000000-81dd375bd3da6aad7020
207	1	1	1	1	InChI=1S/C9H15N3O10P2/c10-7-1-2-12(9(14)11-7)8-3-5(13)6(21-8)4-20-24(18,19)22-23(15,16)17/h1-2,5-6,8,13H,3-4H2,(H,18,19)(H2,10,11,14)(H2,15,16,17)	FTDHDKPUHBLBTL	splash10-056r-9511000000-bbf32afdef24af7d738d
208	1	1	2	NA	InChI=1S/C10H12N2O4/c11-6(10(15)16)4-8(14)5-2-1-3-7(13)9(5)12/h1-3,6,13H,4,11-12H2,(H,15,16)	VCKPUUFAIGNJHC	splash10-03di-0920000000-74cded370d6824e40b2b
209	2	2	1	1	InChI=1S/C3H9O6P/c4-1-3(2-5)9-10(6,7)8/h3-5H,1-2H2,(H2,6,7,8)	DHCLVCXQIBBOPH	splash10-004i-9300000000-7ece8436f9f3db0eadcb
210	4	1	1	1	InChI=1S/C6H10O4/c1-4(2-5(7)8)3-6(9)10/h4H,2-3H2,1H3,(H,7,8)(H,9,10)	XJMMNTGIMDZPMU	splash10-0udi-0900000000-472cd21dd1f2b0080e5c
211	1	1	1	1	InChI=1S/C10H7NO4/c12-7-3-1-2-5-8(13)4-6(10(14)15)11-9(5)7/h1-4,12H,(H,11,13)(H,14,15)	FBZONXHGGPHHIY	splash10-03di-0910000000-3e6e695c7904824c2a4b
212	1	1	1	1	InChI=1S/C6H8O2/c1-2-3-4-5-6(7)8/h2-5H,1H3,(H,7,8)	WSWCOQWTEOXDQX	splash10-014i-9400000000-6fe3e25e4aacebc67541
213	2	4	3	>1	InChI=1S/C7H6O3/c8-6-3-1-5(2-4-6)7(9)10/h1-4,8H,(H,9,10)	FJKROLUGYXJWQN	splash10-0006-9100000000-a96b750c82b436b9e507
214	2	1	1	1	InChI=1S/C8H11NO/c9-6-5-7-1-3-8(10)4-2-7/h1-4,10H,5-6,9H2	DZGWFCGJZKJUFP	splash10-000i-0900000000-f7974c42c01e121785c4
215	1	1	1	1	InChI=1S/C21H30O5/c1-19-7-5-13(23)9-12(19)3-4-14-15-6-8-21(26,17(25)11-22)20(15,2)10-16(24)18(14)19/h9,14-16,18,22,24,26H,3-8,10-11H2,1-2H3	JYGXADMDTFJGBT	splash10-001j-0259000000-d25a6c45ce311a2b4b40
216	1	2	8	NA	InChI=1S/C4H8O2/c1-3(2)4(5)6/h3H,1-2H3,(H,5,6)	KQNPFQTWMSNSAP	splash10-000i-9000000000-4103671961f19d87ed5f
217	1	1	5	NA	InChI=1S/C7H8O2/c8-5-6-2-1-3-7(9)4-6/h1-4,8-9H,5H2	OKVJCVWFVRATSG	splash10-00di-3900000000-566d4d0b12d82c2233e2
218	1	1	1	1	InChI=1S/C13H16N2O2/c1-9(16)14-6-5-10-8-15-13-4-3-11(17-2)7-12(10)13/h3-4,7-8,15H,5-6H2,1-2H3,(H,14,16)	DRLFMBDRBRZALE	splash10-014i-0190000000-b9c014b650907c8dfea0
219	1	1	1	1	InChI=1S/C4H4O4/c5-3(6)1-2-4(7)8/h1-2H,(H,5,6)(H,7,8)	VZCYOOQTPOCHFL	splash10-00di-9000000000-b3c67413a5fc2a35da0b
220	1	1	1	1	InChI=1S/C10H7NO3/c12-9-5-8(10(13)14)11-7-4-2-1-3-6(7)9/h1-5H,(H,11,12)(H,13,14)	HCZHHEIFKROPDY	splash10-0006-0900000000-73a9f57bf607139b72d4
221	7	2	1	NA	InChI=1S/C7H12O4/c8-6(9)4-2-1-3-5-7(10)11/h1-5H2,(H,8,9)(H,10,11)	WLJVNTCWHIRURA	splash10-052b-9600000000-e49c3e057d676d1767a2
222	4	1	1	1	InChI=1S/C11H13NO3/c1-8(13)12-10(11(14)15)7-9-5-3-2-4-6-9/h2-6,10H,7H2,1H3,(H,12,13)(H,14,15)	CBQJSKKFNMDLON	splash10-03di-4910000000-4b997544025c42fdb3e1
223	16	NA	11	NA	InChI=1S/C8H8O3/c9-7(8(10)11)6-4-2-1-3-5-6/h1-5,7,9H,(H,10,11)	IWYDHOAUDWTVEP	splash10-000i-0900000000-97bab38a5553daeea81d
224	4	3	4	>1	InChI=1S/C7H6O2/c8-7(9)6-4-2-1-3-5-6/h1-5H,(H,8,9)	WPYMKLBDIGXBTP	splash10-00di-0900000000-86f1e528fed5f54f1c94
225	1	1	2	NA	InChI=1S/C11H13N3O/c12-9(11(13)15)5-7-6-14-10-4-2-1-3-8(7)10/h1-4,6,9,14H,5,12H2,(H2,13,15)	JLSKPBDKNIXMBS	splash10-0udi-2590000000-109bdb50b9bff2a5c8c4
226	1	1	1	1	InChI=1S/C6H6N4S/c1-11-6-4-5(8-2-7-4)9-3-10-6/h2-3H,1H3,(H,7,8,9,10)	UIJIQXGRFSPYQW	splash10-014i-0900000000-c6c9cff11ef12bb5b336
227	3	1	1	1	InChI=1S/C7H6O4/c8-5-3-1-2-4(6(5)9)7(10)11/h1-3,8-9H,(H,10,11)	GLDQAMYCGOIJDV	splash10-0pb9-0900000000-05a2512ce290001082d3
228	1	1	1	1	InChI=1S/C10H11NO/c12-6-5-8-7-11-10-4-2-1-3-9(8)10/h1-4,7,11-12H,5-6H2	MBBOMCVGYCRMEA	splash10-03di-0900000000-b3355e1e715be93d916b
229	17	1	2	NA	InChI=1S/C10H10O4/c1-14-9-6-7(2-4-8(9)11)3-5-10(12)13/h2-6,11H,1H3,(H,12,13)	KSEBMYQBYZTDHS	splash10-003r-0900000000-8300706f198c9b5764be
230	1	1	1	1	InChI=1S/C26H43NO6/c1-14(4-7-22(31)27-13-23(32)33)17-5-6-18-24-19(12-21(30)26(17,18)3)25(2)9-8-16(28)10-15(25)11-20(24)29/h14-21,24,28-30H,4-13H2,1-3H3,(H,27,31)(H,32,33)	RFDAIACWWDREDC	splash10-014i-3000900000-1976d96806db37b56611
233	5	1	1	1	InChI=1S/C6H6O2/c7-5-3-1-2-4-6(5)8/h1-4,7-8H	YCIMNLLNPGFGHC	splash10-0a4i-0900000000-70c8f6f1ad27b245092d
234	3	3	2	>1	InChI=1S/C7H6O4/c8-5-2-1-4(7(10)11)3-6(5)9/h1-3,8-9H,(H,10,11)	YQUVCSBJEUQKSH	splash10-0a4i-0900000000-9c92a33897dd9b7a8397
235	8	4	1	NA	InChI=1S/C8H8O4/c9-6-2-1-5(3-7(6)10)4-8(11)12/h1-3,9-10H,4H2,(H,11,12)	CFFZDZCDUFSOFZ	splash10-014i-0900000000-d06677c1c26aea002300
236	1	1	1	1	InChI=1S/C10H10N2O/c11-10(13)5-7-6-12-9-4-2-1-3-8(7)9/h1-4,6,12H,5H2,(H2,11,13)	ZOAMBXDOGPRZLP	splash10-00e9-0900000000-995128a72be54ae85f1c
239	5	1	1	1	InChI=1S/C7H7NO3/c8-6-4(7(10)11)2-1-3-5(6)9/h1-3,9H,8H2,(H,10,11)	WJXSWCUQABXPFS	splash10-0a4i-0900000000-502e8e09fc8cd24d20c8
240	2	2	2	>1	InChI=1S/C4H6O4/c1-2(3(5)6)4(7)8/h2H,1H3,(H,5,6)(H,7,8)	ZIYVHBGGAOATLY	splash10-00di-9300000000-731ab391c3381a33109d
241	1	1	1	1	InChI=1S/C9H9NO3/c11-8(12)6-10-9(13)7-4-2-1-3-5-7/h1-5H,6H2,(H,10,13)(H,11,12)	QIAFMBKCNZACKA	splash10-003r-0900000000-c8e5c2a5f61933bfc2f4
242	1	1	1	1	InChI=1S/C10H7NO2/c12-10(13)9-6-5-7-3-1-2-4-8(7)11-9/h1-6H,(H,12,13)	LOAUVZALPPNFOQ	splash10-0udi-0900000000-66e1a27213a344502aa8
243	1	1	1	1	InChI=1S/C10H12N2O/c11-4-3-7-6-12-10-2-1-8(13)5-9(7)10/h1-2,5-6,12-13H,3-4,11H2	QZAYGJVTTNCVMB	splash10-004i-0900000000-323537dfa05f9da79ac7
245	4	1	4	NA	InChI=1S/C5H8O4/c1-2-3(4(6)7)5(8)9/h3H,2H2,1H3,(H,6,7)(H,8,9)	UKFXDFUAPNAMPJ	splash10-000i-9000000000-10e5360dadd098e31468
246	2	1	1	1	InChI=1S/C15H13I2NO4/c16-11-5-8(7-13(18)15(20)21)6-12(17)14(11)22-10-3-1-9(19)2-4-10/h1-6,13,19H,7,18H2,(H,20,21)	ZHSOTLOTTDYIIK	splash10-004i-0900000000-0a5d2a65b2378294805a
247	1	1	1	1	InChI=1S/C7H6O2/c8-5-6-1-3-7(9)4-2-6/h1-5,9H	RGHHSNMVTDWUBI	splash10-00di-0900000000-cfe7f0b98348facb7cae
248	8	1	1	1	InChI=1S/C9H10O3/c10-8-4-2-1-3-7(8)5-6-9(11)12/h1-4,10H,5-6H2,(H,11,12)	CJBDUOMQLFKVQC	splash10-00di-0900000000-155cce6dfa977697ee27
249	1	1	1	1	InChI=1S/C10H9NO2/c12-10(13)5-7-6-11-9-4-2-1-3-8(7)9/h1-4,6,11H,5H2,(H,12,13)	SEOVTRFCIGRIMH	splash10-0059-0900000000-38ab06d0e15f588e6ec8
250	8	5	7	NA	InChI=1S/C4H8O2/c1-3(5)4(2)6/h3,5H,1-2H3	ROWKJAVDOGWPAT	splash10-000i-9000000000-58c740e8dbbbe1f82d02
252	2	1	1	1	InChI=1S/C8H8O5/c9-5-2-1-4(3-6(5)10)7(11)8(12)13/h1-3,7,9-11H,(H,12,13)	RGHMISIYKIHAJW	splash10-00kr-0900000000-e7efdd0f6fdba65c30ac
253	4	3	3	>1	InChI=1S/C7H7NO2/c8-6-4-2-1-3-5(6)7(9)10/h1-4H,8H2,(H,9,10)	RWZYAGGXGHYGMB	splash10-000f-9500000000-cf590591c8e8942d691f
254	2	1	1	1	InChI=1S/C7H6O4/c8-4-1-2-6(9)5(3-4)7(10)11/h1-3,8-9H,(H,10,11)	WXTMDXOMEHJXQO	splash10-0a4i-0900000000-4777b07b8d18350c41ea
255	2	1	1	1	InChI=1S/C9H16O4/c10-8(11)6-4-2-1-3-5-7-9(12)13/h1-7H2,(H,10,11)(H,12,13)	BDJRBEYXGGNYIS	splash10-004i-0900000000-ac8e0aa910dc6fa6ce9d
256	1	2	5	>1	InChI=1S/C6H10O4/c1-4(6(9)10)2-3-5(7)8/h4H,2-3H2,1H3,(H,7,8)(H,9,10)	AQYCMVICBNBXNA	splash10-0f6t-0900000000-a01092d36cebec3249fa
257	3	1	1	1	InChI=1S/C10H18N2O3/c1-7-8(12-10(15)11-7)5-3-2-4-6-9(13)14/h7-8H,2-6H2,1H3,(H,13,14)(H2,11,12,15)	AUTOLBMXDDTRRT	splash10-03di-0490000000-fc176967e7bc4a7cb03d
258	1	1	1	1	InChI=1S/C5H6O5/c6-3(5(9)10)1-2-4(7)8/h1-2H2,(H,7,8)(H,9,10)	KPGXRSRHYNQIFN	splash10-0udi-2900000000-fc0b13ea781691c1f7dd
259	1	1	1	1	InChI=1S/C12H14N2O2/c1-8(15)13-5-4-9-7-14-12-3-2-10(16)6-11(9)12/h2-3,6-7,14,16H,4-5H2,1H3,(H,13,15)	MVAWJSIDNICKHF	splash10-066r-2690000000-a9d0e8512707db9f3243
260	1	2	2	>1	InChI=1S/C5H6O4/c1-3(5(8)9)2-4(6)7/h1-2H2,(H,6,7)(H,8,9)	LVHBHZANLOWSRM	splash10-000i-9100000000-5653d1470dc12aba4c5a
261	4	1	1	1	InChI=1S/C8H14O4/c9-7(10)5-3-1-2-4-6-8(11)12/h1-6H2,(H,9,10)(H,11,12)	TYFQFVWCELRYAO	splash10-03k9-0900000000-ecba3d58498f04c717eb
262	2	1	1	1	InChI=1S/C6H10O4/c7-5(8)3-1-2-4-6(9)10/h1-4H2,(H,7,8)(H,9,10)	WNLRTRBMVRJNCN	splash10-0f8a-5900000000-5805b376c0849542a9f2
263	2	1	1	1	InChI=1S/C7H7NO2/c8-7(10)5-3-1-2-4-6(5)9/h1-4,9H,(H2,8,10)	SKZKKFZAGNVIMN	splash10-000i-1900000000-2dde900ab575a3013f69
264	19	19	1	NA	InChI=1S/C8H8O3/c1-5(9)7-3-2-6(10)4-8(7)11/h2-4,10-11H,1H3	SULYEHHGGXARJS	splash10-0udi-0900000000-dcbdf307a57793b886ef
265	4	4	5	NA	InChI=1S/C7H8O/c8-6-7-4-2-1-3-5-7/h1-5,8H,6H2	WVDDGKGOMKODPV	splash10-0a4i-1900000000-b17ffd1dffb4c685988c
266	1	1	1	1	InChI=1S/C21H34O5/c1-19-7-5-13(23)9-12(19)3-4-14-15-6-8-21(26,17(25)11-22)20(15,2)10-16(24)18(14)19/h12-16,18,22-24,26H,3-11H2,1-2H3	AODPIQQILQLWGS	splash10-0f79-0009000000-745de74e83263d01a051
268	1	1	1	1	InChI=1S/C9H10O4/c10-7-3-1-6(2-4-7)5-8(11)9(12)13/h1-4,8,10-11H,5H2,(H,12,13)	JVGVDSSUAVXRDY	splash10-03ei-0900000000-1d556274ca7a8a34b20d
269	1	1	1	1	InChI=1S/C10H16N2O3S/c13-8(14)4-2-1-3-7-9-6(5-16-7)11-10(15)12-9/h6-7,9H,1-5H2,(H,13,14)(H2,11,12,15)	YBJHBAHKTGYVGT	splash10-0f6x-0490000000-5ad9e3e4e97652cf1ea3
270	2	1	1	1	InChI=1S/C10H9NO3/c12-7-1-2-9-8(4-7)6(5-11-9)3-10(13)14/h1-2,4-5,11-12H,3H2,(H,13,14)	DUUGKQCEGZLZNO	splash10-01ow-0900000000-347b42c671c461ec6008
271	20	1	1	1	InChI=1S/C8H8O2/c9-8(10)6-7-4-2-1-3-5-7/h1-5H,6H2,(H,9,10)	WLJVXDMOQOGPHL	splash10-000i-1900000000-45c4fec20a9aedb37dc4
273	3	3	1	NA	InChI=1S/C6H12O6/c7-2-6(11)5(10)4(9)3(8)1-12-6/h3-5,7-11H,1-2H2	LKDRXBCSQODPBY	splash10-0ab9-9100000000-2d07d002598dd28382c0
274	1	1	1	1	InChI=1S/C5H12O5/c6-1-3(8)5(10)4(9)2-7/h3-10H,1-2H2	HEBKCHPVOIAQTA	splash10-0zmr-9500000000-b959475bfd77611615a6
275	4	6	3	NA	InChI=1S/C5H10O5/c6-2-1-10-5(9)4(8)3(2)7/h2-9H,1H2	SRBFZHDQGSBBOR	splash10-0r70-9400000000-406b236946c03f50db4f
276	10	4	2	>1	InChI=1S/C12H22O11/c13-1-3-5(15)6(16)9(19)12(22-3)23-10-4(2-14)21-11(20)8(18)7(10)17/h3-20H,1-2H2	GUBGYTABKSRVRQ	splash10-0kg9-9400000000-d0b0dc14ca2f3ae1d6d2
277	6	5	2	NA	InChI=1S/C5H10O5/c6-1-2-3(7)4(8)5(9)10-2/h2-9H,1H2	HMFHBZSHGGEWLO	splash10-0udi-8900000000-50be51d1dcffd9530466
279	2	3	1	NA	InChI=1S/C9H18O2/c1-2-3-4-5-6-7-8-9(10)11/h2-8H2,1H3,(H,10,11)	FBUKVWPVBMHYJY	splash10-0a4i-2900000000-b28ed7e6dc2ba1f4169c
280	17	1	7	NA	InChI=1S/C11H22O2/c1-2-3-4-5-6-7-8-9-10-11(12)13/h2-10H2,1H3,(H,12,13)	ZDPHROOEEOARMN	splash10-000i-0900000000-a36b79f858304bf7367a
281	4	6	3	NA	InChI=1S/C17H34O2/c1-2-3-4-5-6-7-8-9-10-11-12-13-14-15-16-17(18)19/h2-16H2,1H3,(H,18,19)	KEMQGTRYUADPNZ	splash10-014i-0090000000-131296fa453baff976d6
282	12	1	1	1	InChI=1S/C13H26O2/c1-2-3-4-5-6-7-8-9-10-11-12-13(14)15/h2-12H2,1H3,(H,14,15)	SZHOJFHSIKHZHA	splash10-03di-0090000000-c33e08e9918c61963d3e
283	4	2	4	NA	InChI=1S/C15H30O2/c1-2-3-4-5-6-7-8-9-10-11-12-13-14-15(16)17/h2-14H2,1H3,(H,16,17)	WQEPLUUGTLDZJY	splash10-0006-0090000000-1b0b5dedca51fb1eb97b
284	1	1	1	1	InChI=1S/C21H42O2/c1-2-3-4-5-6-7-8-9-10-11-12-13-14-15-16-17-18-19-20-21(22)23/h2-20H2,1H3,(H,22,23)	CKDDRHZIAZRDBW	splash10-004i-0009000000-61513a6784ea7643317f
285	1	1	1	1	InChI=1S/C23H46O2/c1-2-3-4-5-6-7-8-9-10-11-12-13-14-15-16-17-18-19-20-21-22-23(24)25/h2-22H2,1H3,(H,24,25)	XEZVDURJDFGERA	splash10-0udi-0009000000-8a6a53b037e967133400
286	4	1	1	NA	InChI=1S/C3H4O3/c1-2(4)3(5)6/h1H3,(H,5,6)	LCTONWCANYUPML	splash10-0avr-9000000000-dc40a6a1b9b166d6e68a
287	1	7	3	NA	InChI=1S/C41H82NO8P/c1-3-5-7-9-11-13-15-17-19-21-23-25-27-29-31-33-40(43)47-37-39(38-49-51(45,46)48-36-35-42)50-41(44)34-32-30-28-26-24-22-20-18-16-14-12-10-8-6-4-2/h39H,3-38,42H2,1-2H3,(H,45,46)	LVNGJLRDBYCPGB	splash10-001i-0090000000-8bfc2bc0271a9d43f8d4
288	1	1	1	1	InChI=1S/C6H6N2O/c7-6(9)5-2-1-3-8-4-5/h1-4H,(H2,7,9)	DFPAKSUCGFBDDF	splash10-00di-1900000000-b4bea67c5d2446b13333
289	1	1	1	1	InChI=1S/C3H7NO2S/c4-2(1-7)3(5)6/h2,7H,1,4H2,(H,5,6)	XUJNEKJLAYXESH	splash10-004i-9000000000-cc15d2ef42512e23180c
290	2	1	1	1	InChI=1S/C4H9NO3/c1-2(6)3(5)4(7)8/h2-3,6H,5H2,1H3,(H,7,8)	AYFVYJQAPQTCCC	splash10-00di-9000000000-da4f471b103ac43ea464
291	2	3	1	NA	InChI=1S/C2H5NO2/c3-1-2(4)5/h1,3H2,(H,4,5)	DHMQDGOQFOQNFH	splash10-00di-9000000000-55c2d84b87e023279303
292	4	1	1	1	InChI=1S/C20H32O2/c1-2-3-4-5-6-7-8-9-10-11-12-13-14-15-16-17-18-19-20(21)22/h6-7,9-10,12-13,15-16H,2-5,8,11,14,17-19H2,1H3,(H,21,22)	YZXBAPSDXZZRGB	splash10-0udi-1029000000-88a649c4cd93572c9f37
293	1	1	1	1	InChI=1S/C22H32O2/c1-2-3-4-5-6-7-8-9-10-11-12-13-14-15-16-17-18-19-20-21-22(23)24/h3-4,6-7,9-10,12-13,15-16,18-19H,2,5,8,11,14,17,20-21H2,1H3,(H,23,24)	MBMBGCFOFBJSGT	splash10-004i-7389000000-4e6afa18acb803f01d23
294	3	7	1	1	InChI=1S/C18H32O2/c1-2-3-4-5-6-7-8-9-10-11-12-13-14-15-16-17-18(19)20/h6-7,9-10H,2-5,8,11-17H2,1H3,(H,19,20)	OYHQOLUKZRVURQ	splash10-004i-0090000000-45cc03d6f1efc35840a5
295	1	1	2	NA	InChI=1S/C18H30O2/c1-2-3-4-5-6-7-8-9-10-11-12-13-14-15-16-17-18(19)20/h3-4,6-7,9-10H,2,5,8,11-17H2,1H3,(H,19,20)	DTOSIQBPPRVQHS	splash10-004i-0090000000-ce8c1217d22e46d11d86
296	4	1	1	NA	InChI=1S/C22H42O2/c1-2-3-4-5-6-7-8-9-10-11-12-13-14-15-16-17-18-19-20-21-22(23)24/h9-10H,2-8,11-21H2,1H3,(H,23,24)	DPUOLQHDNGRHBS	splash10-000i-0009000000-aafbd5ce8115c8a4a765
297	6	6	3	NA	InChI=1S/C18H34O2/c1-2-3-4-5-6-7-8-9-10-11-12-13-14-15-16-17-18(19)20/h12-13H,2-11,14-17H2,1H3,(H,19,20)	CNVZJPUDSLNTQU	splash10-001i-0090000000-6eb1f234aa2954377434
298	3	1	1	1	InChI=1S/C18H37NO2/c1-2-3-4-5-6-7-8-9-10-11-12-13-14-15-18(21)17(19)16-20/h14-15,17-18,20-21H,2-13,16,19H2,1H3	WWUZIQQURGPMPG	splash10-0a4i-9000000000-a1d9224c04e1e860f25d
299	1	1	1	1	InChI=1S/C52H100NO8P/c1-6-8-10-12-14-16-18-20-22-24-26-28-30-32-34-36-38-40-42-44-51(54)58-48-50(49-60-62(56,57)59-47-46-53(3,4)5)61-52(55)45-43-41-39-37-35-33-31-29-27-25-23-21-19-17-15-13-11-9-7-2/h20-23,50H,6-19,24-49H2,1-5H3	SDEURMLKLAEUAY	splash10-002r-8900000000-9c90d805739a6384f01e
300	7	1	2	NA	InChI=1S/C27H44O/c1-18(2)7-6-8-19(3)23-11-12-24-22-10-9-20-17-21(28)13-15-26(20,4)25(22)14-16-27(23,24)5/h17-19,22-25H,6-16H2,1-5H3	NYOXRYYXRWJDKP	splash10-0a4j-7900000000-9485e3425123e3e6813a
301	1	1	1	1	InChI=1S/C49H94NO8P/c1-3-5-7-9-11-13-15-17-19-21-23-25-27-29-31-33-35-37-39-41-48(51)55-45-47(46-57-59(53,54)56-44-43-50)58-49(52)42-40-38-36-34-32-30-28-26-24-22-20-18-16-14-12-10-8-6-4-2/h17-20,47H,3-16,21-46,50H2,1-2H3,(H,53,54)	VBZSMBBOZFITID	splash10-0159-9000000000-23081703b81f9481db28
302	1	1	1	1	InChI=1S/C18H39NO2/c1-2-3-4-5-6-7-8-9-10-11-12-13-14-15-18(21)17(19)16-20/h17-18,20-21H,2-16,19H2,1H3	OTKJDMGTUTTYMP	splash10-03di-9000000000-7b48e6888d6a9e2b9dae
303	4	1	1	1	InChI=1S/C24H40O4/c1-14(4-7-22(27)28)17-5-6-18-16-13-21(26)20-12-15(25)8-10-24(20,3)19(16)9-11-23(17,18)2/h14-21,25-26H,4-13H2,1-3H3,(H,27,28)	DGABKXLVXPYZII	splash10-0006-2319000000-4a887291dccd9695dbbe
304	1	3	1	NA	InChI=1S/C6H13NO2/c1-3-4(2)5(7)6(8)9/h4-5H,3,7H2,1-2H3,(H,8,9)	AGPKZVBTJJNPAG	splash10-000i-9000000000-d05b109e26b962151f9a
305	1	1	1	1	InChI=1S/C5H10N2O3/c6-3(5(9)10)1-2-4(7)8/h3H,1-2,6H2,(H2,7,8)(H,9,10)	ZDXPYRJPNDTMRX	splash10-001i-5900000000-c16f400245de122b3679
306	1	1	1	1	InChI=1S/C2H7NO2S/c3-1-2-6(4)5/h1-3H2,(H,4,5)	VVIUBCNYACGLLV	splash10-03dl-7900000000-f39f49c191adb640bc1f
307	1	1	1	1	InChI=1S/C4H9NO3/c1-2(6)3(5)4(7)8/h2-3,6H,5H2,1H3,(H,7,8)	AYFVYJQAPQTCCC	splash10-00di-9400000000-7e77b77438bfa3f51af9
308	1	1	1	1	InChI=1S/C5H4N4/c1-4-5(8-2-6-1)9-3-7-4/h1-3H,(H,6,7,8,9)	KDCGOANMDULRCW	splash10-00di-0900000000-b6d02fefe9e1d6bae688
309	1	1	1	1	InChI=1S/C11H19NO9/c1-4(14)12-7-5(15)2-11(20,10(18)19)21-9(7)8(17)6(16)3-13/h5-9,13,15-17,20H,2-3H2,1H3,(H,12,14)(H,18,19)	SQVRNKJHWKZAKO	splash10-02mj-2920000000-4ee30501608b27999996
310	1	1	1	1	InChI=1S/C10H12N2O3/c11-7-4-2-1-3-6(7)9(13)5-8(12)10(14)15/h1-4,8H,5,11-12H2,(H,14,15)	YGPSJZOEDVAXAB	splash10-006x-4900000000-85161f916c39147b85d5
311	1	1	1	1	InChI=1S/C6H13N3O3/c7-4(5(10)11)2-1-3-9-6(8)12/h4H,1-3,7H2,(H,10,11)(H3,8,9,12)	RHGKLRLOHDJJDR	splash10-0bt9-1900000000-7c0ead54c84fdac2e12d
312	3	1	3	NA	InChI=1S/C3H7NO2/c1-4-2-3(5)6/h4H,2H2,1H3,(H,5,6)	FSYKKLYZXJSNPZ	splash10-0006-9000000000-547c79ef76912de2d0e2
313	1	1	1	1	InChI=1S/C5H11NO2S/c1-9-3-2-4(6)5(7)8/h4H,2-3,6H2,1H3,(H,7,8)	FFEARJCKVFRZRR	splash10-0udi-3900000000-116ebcafe2b1aa128c9b
314	1	1	1	1	InChI=1S/C5H5N5/c6-4-3-5(9-1-7-3)10-2-8-4/h1-2H,(H3,6,7,8,9,10)	GFFGJBXGBJISGV	splash10-000i-0900000000-b5a360b57cddb29a2e6c
315	1	1	1	1	InChI=1S/C11H15N5O3S/c1-20-2-5-7(17)8(18)11(19-5)16-4-15-6-9(12)13-3-14-10(6)16/h3-5,7-8,11,17-18H,2H2,1H3,(H2,12,13,14)	WUUGFSXJNOTRMR	splash10-000i-0900000000-2980f9c41a0323c369ab
316	1	2	2	NA	InChI=1S/C3H7NO2/c1-2(4)3(5)6/h2H,4H2,1H3,(H,5,6)	QNAYBMKLOCPYGJ	splash10-00dl-9000000000-a65b69020b2e9735024c
317	1	1	1	1	InChI=1S/C6H6N2O/c7-6(9)5-2-1-3-8-4-5/h1-4H,(H2,7,9)	DFPAKSUCGFBDDF	splash10-00di-0900000000-d923597b52891b6ff825
318	1	1	1	1	InChI=1S/C11H12N2O2/c12-9(11(14)15)5-7-6-13-10-4-2-1-3-8(7)10/h1-4,6,9,13H,5,12H2,(H,14,15)	QIVBCDIJIAJPQS	splash10-000j-0900000000-1fbb9c31bed6de5d9783
319	2	2	1	1	InChI=1S/C9H13N2O9P/c12-5-1-2-11(9(15)10-5)8-7(14)6(13)4(20-8)3-19-21(16,17)18/h1-2,4,6-8,13-14H,3H2,(H,10,12,15)(H2,16,17,18)	DJJCXFVJDGTHFX	splash10-0002-9201000000-6caaa3b449edf0a65d2e
320	3	2	1	1	InChI=1S/C5H9NO2/c7-5(8)4-2-1-3-6-4/h4,6H,1-3H2,(H,7,8)	ONIBWKKTOPOVIA	splash10-00di-9400000000-6dee6d07aae2efdcaeaa
321	1	1	1	1	InChI=1S/C10H13N5O5/c11-10-13-7-4(8(19)14-10)12-2-15(7)9-6(18)5(17)3(1-16)20-9/h2-3,5-6,9,16-18H,1H2,(H3,11,13,14,19)	NYHBQMYGNKIUIF	splash10-0udi-0900000000-ceba9e45a453b4e96635
322	1	1	1	1	InChI=1S/C9H11NO2/c10-8(9(11)12)6-7-4-2-1-3-5-7/h1-5,8H,6,10H2,(H,11,12)	COLNVLDHVKWLRT	splash10-00di-0900000000-3531d972baa91b7df35e
323	1	1	1	1	InChI=1S/C4H7NO4/c5-2(4(8)9)1-3(6)7/h2H,1,5H2,(H,6,7)(H,8,9)	CKLJMWTZIZZHCS	splash10-00dr-9100000000-d44dca8c0786e2ba5bac
324	2	1	1	1	InChI=1S/C5H4N4O/c10-5-3-4(7-1-6-3)8-2-9-5/h1-2H,(H2,6,7,8,9,10)	FDGQSTZJBFJUBT	splash10-000i-0900000000-2488312d044d6da046ae
325	1	1	1	1	InChI=1S/C4H9N3O2/c1-7(4(5)6)2-3(8)9/h2H2,1H3,(H3,5,6)(H,8,9)	CVSVTCORWBXHQV	splash10-000x-9800000000-6b938eb43c3c880e1876
326	2	1	1	1	InChI=1S/C9H11NO4/c10-6(9(13)14)3-5-1-2-7(11)8(12)4-5/h1-2,4,6,11-12H,3,10H2,(H,13,14)	WTDRDQBEARUVNC	splash10-0udr-0900000000-d848e68b269d4155597c
327	3	1	1	1	InChI=1S/C6H14N2O2/c7-4-2-1-3-5(8)6(9)10/h5H,1-4,7-8H2,(H,9,10)	KDXKERNSBIXSRK	splash10-001i-9700000000-33f1664f03264a4ff530
328	1	1	1	1	InChI=1S/C11H15N2O8P/c12-10(16)6-2-1-3-13(4-6)11-9(15)8(14)7(21-11)5-20-22(17,18)19/h1-4,7-9,11,14-15H,5H2,(H3-,12,16,17,18,19)	DAYLJWODMCOQEW	splash10-00di-3900000000-f1311806b6dac8001ed1
329	1	1	1	1	InChI=1S/C9H11NO3/c10-8(9(12)13)5-6-1-3-7(11)4-2-6/h1-4,8,11H,5,10H2,(H,12,13)	OUYCCCASQSFEME	splash10-00kr-0900000000-f9a98b2252619c4a15f1
330	1	1	1	1	InChI=1S/C4H8N2O3/c5-2(4(8)9)1-3(6)7/h2H,1,5H2,(H2,6,7)(H,8,9)	DCXYFEDJOCDNAF	splash10-00dr-9300000000-52e67d7520cee3c6bb62
331	1	1	1	1	InChI=1S/C5H11NO2/c1-3(2)4(6)5(7)8/h3-4H,6H2,1-2H3,(H,7,8)	KZSNJWFQEVHDMF	splash10-00di-9100000000-a20b0feafa110eb9d2d2
332	3	1	2	NA	InChI=1S/C4H9NO3/c5-3(1-2-6)4(7)8/h3,6H,1-2,5H2,(H,7,8)	UKAUYVFTDYCKQA	splash10-00di-9200000000-8d1e82fec84a0809c263
333	4	1	1	1	InChI=1S/C8H11NO3/c1-5-8(12)7(4-11)6(3-10)2-9-5/h2,10-12H,3-4H2,1H3	LXNHXLLTXMVWPM	splash10-0udi-0900000000-f5d8d999ced1fb49f5ff
334	1	1	1	1	InChI=1S/C10H14N5O6P/c11-9-8-10(13-3-12-9)15(4-14-8)7-1-5(16)6(21-7)2-20-22(17,18)19/h3-7,16H,1-2H2,(H2,11,12,13)(H2,17,18,19)	KHWCHTKSEGGWEX	splash10-000i-1900000000-a0db771b6834617f4513
335	4	4	1	1	InChI=1S/C6H13O9P/c7-3-2(1-14-16(11,12)13)15-6(10)5(9)4(3)8/h2-10H,1H2,(H2,11,12,13)	NBSCHQHZLSJFNQ	splash10-002b-7920000000-705e947b6fa3cfd27ae3
336	1	1	1	1	InChI=1S/C4H11NO2/c6-3-1-5-2-4-7/h5-7H,1-4H2	ZBCBWPMODOFKDW	splash10-0abi-9500000000-52da751a9d4d0ced7233
337	6	1	1	1	InChI=1S/C4H9NO2/c1-3(2-5)4(6)7/h3H,2,5H2,1H3,(H,6,7)	QCHPKSFMDHPSNR	splash10-0udr-9600000000-c548cc191014bef0ee31
338	1	1	1	1	InChI=1S/C3H7N3O2/c4-3(5)6-1-2(7)8/h1H2,(H,7,8)(H4,4,5,6)	BPMFZUMJYQTVII	splash10-014i-6900000000-81ff08e4a192f27184b3
339	1	1	1	1	InChI=1S/C4H7N3O/c1-7-2-3(8)6-4(7)5/h2H2,1H3,(H2,5,6,8)	DDRJAANPRJIHGJ	splash10-03di-0900000000-245749db6e6030d2fe0e
340	1	1	1	1	InChI=1S/C13H14N2O3/c1-8(16)15-12(13(17)18)6-9-7-14-11-5-3-2-4-10(9)11/h2-5,7,12,14H,6H2,1H3,(H,15,16)(H,17,18)	DZTHIGRZJZPRDV	splash10-052r-0920000000-a3c9299de9900a66e9b5
341	2	1	1	1	InChI=1S/C7H14N2O4/c8-4(6(10)11)2-1-3-5(9)7(12)13/h4-5H,1-3,8-9H2,(H,10,11)(H,12,13)	GMKMEZVLHJARHF	splash10-004i-1900000000-ccfed3e06f1474d79c39
342	2	1	1	1	InChI=1S/C7H8N4O2/c1-10-5-4(8-3-9-5)6(12)11(2)7(10)13/h3H,1-2H3,(H,8,9)	ZFXYFBGIUFBOJW	splash10-001i-0900000000-02fc2c238c8c12a48540
343	3	7	2	>1	InChI=1S/C6H13NO2/c1-4(2)3-5(7)6(8)9/h4-5H,3,7H2,1-2H3,(H,8,9)	ROHFNLRQFUQHCH	splash10-000i-9000000000-323accd76f1d5669015f
344	1	1	1	1	InChI=1S/C6H11NO4/c7-4(6(10)11)2-1-3-5(8)9/h4H,1-3,7H2,(H,8,9)(H,10,11)	OYIFNHCXNCRBQI	splash10-00ke-7900000000-7e238452c25822da1997
345	1	1	1	1	InChI=1S/C9H13N3O4/c10-7-1-2-12(9(15)11-7)8-3-5(14)6(4-13)16-8/h1-2,5-6,8,13-14H,3-4H2,(H2,10,11,15)	CKTSBUTUHBMZGZ	splash10-03di-0900000000-007670cceef41eec5520
346	6	1	1	1	InChI=1S/C5H11NO2/c1-6(2,3)4-5(7)8/h4H2,1-3H3	KWIUHFFTVRNATP	splash10-014i-0900000000-6293b74263956db7ffaf
347	1	1	1	1	InChI=1S/C6H13NO5/c7-3-5(10)4(9)2(1-8)12-6(3)11/h2-6,8-11H,1,7H2	MSWZFWKMSRAUBD	splash10-03e9-9600000000-208613d13bb377ab4562
348	1	1	1	1	InChI=1S/C3H7NO4S/c4-2(3(5)6)1-9(7)8/h2H,1,4H2,(H,5,6)(H,7,8)	ADVPTQAUNPRNPO	splash10-0fki-8900000000-0bd032293db6637683e3
351	3	1	1	1	InChI=1S/C7H8N4O2/c1-10-3-8-5-4(10)6(12)11(2)7(13)9-5/h3H,1-2H3,(H,9,13)	QUNWUDVFRNGTCO	splash10-001i-0900000000-a53980611f8159137403
352	2	2	1	1	InChI=1S/C10H15N5O10P2/c11-8-5-9(13-2-12-8)15(3-14-5)10-7(17)6(16)4(24-10)1-23-27(21,22)25-26(18,19)20/h2-4,6-7,10,16-17H,1H2,(H,21,22)(H2,11,12,13)(H2,18,19,20)	XTWYTFMLZFPYCI	splash10-000i-0910000000-8200f191020ff46c7954
353	1	2	1	NA	InChI=1S/C7H11N3O2/c1-10-4-9-3-5(10)2-6(8)7(11)12/h3-4,6H,2,8H2,1H3,(H,11,12)	JDHILDINMRGULE	splash10-00di-0900000000-2f8fd9789250cb108d2b
354	1	1	1	1	InChI=1S/C8H9NO4/c1-4-7(11)6(8(12)13)5(3-10)2-9-4/h2,10-11H,3H2,1H3,(H,12,13)	HXACOUQIXZGNBF	splash10-014i-0900000000-dd1f28e47736d8eae845
355	2	1	5	NA	InChI=1S/C11H15N5O4/c1-15-3-14-10-6(9(15)12)13-4-16(10)11-8(19)7(18)5(2-17)20-11/h3-5,7-8,11-12,17-19H,2H2,1H3	GFYLSDSUCHVORB	splash10-0udi-0900000000-9c271ea25cd75fe71cb2
356	1	1	1	1	InChI=1S/C8H11NO2/c9-4-3-6-1-2-7(10)8(11)5-6/h1-2,5,10-11H,3-4,9H2	VYFYYTLLBUKUHU	splash10-000i-0900000000-c86420b04036d8c60b81
357	1	1	1	1	InChI=1S/C5H9NO3/c7-3-1-4(5(8)9)6-2-3/h3-4,6-7H,1-2H2,(H,8,9)	PMMYEEVYMWASQN	splash10-0019-9600000000-736cb21ad0c71fb29d84
358	3	1	1	1	InChI=1S/C6H6N2O2/c9-6(10)2-1-5-3-7-4-8-5/h1-4H,(H,7,8)(H,9,10)	LOIYMIARKYCTBW	splash10-000i-0900000000-972d688e87084b8838cd
359	1	1	1	1	InChI=1S/C6H11NO3/c1-5(8)7-4-2-3-6(9)10/h2-4H2,1H3,(H,7,8)(H,9,10)	UZTFMUBKZQVKLK	splash10-000i-9100000000-b4af1f195171fa3d7264
360	1	1	1	1	InChI=1S/C14H26N4O11P2/c1-18(2,3)6-7-26-30(22,23)29-31(24,25)27-8-9-11(19)12(20)13(28-9)17-5-4-10(15)16-14(17)21/h4-5,9,11-13,19-20H,6-8H2,1-3H3,(H3-,15,16,21,22,23,24,25)	RZZPDXZPRHQOCG	splash10-03e9-0690000000-27301652b010cb9ea6e1
361	3	1	2	NA	InChI=1S/C6H5NO2/c8-6(9)5-3-1-2-4-7-5/h1-4H,(H,8,9)	SIOXPEMLGUPBBT	splash10-00di-3900000000-026b3bce18028af3566e
362	1	1	1	1	InChI=1S/C6H14N4O2/c7-4(5(11)12)2-1-3-10-6(8)9/h4H,1-3,7H2,(H,11,12)(H4,8,9,10)	ODKSFYDXXFIFQN	splash10-02k9-4900000000-fbe2a347945a64c107fc
363	1	1	1	1	InChI=1S/C3H8NO6P/c4-2(3(5)6)1-10-11(7,8)9/h2H,1,4H2,(H,5,6)(H2,7,8,9)	BZQFBWGGLXLEPQ	splash10-000i-9300000000-9c8c7a08650791613915
364	1	1	1	1	InChI=1S/C4H7NO2/c5-4(1-2-4)3(6)7/h1-2,5H2,(H,6,7)	PAJPWUMXBYXFCZ	splash10-0zfr-8900000000-25c8ad4f5f7728a6d6a0
365	1	1	1	1	InChI=1S/C7H14N2O4S/c8-4(6(10)11)1-2-14-3-5(9)7(12)13/h4-5H,1-3,8-9H2,(H,10,11)(H,12,13)	ILRYLPWNYFXEMH	splash10-001i-3900000000-5afee1e2e9976a9a7d59
366	1	2	3	NA	InChI=1S/C5H11NO2/c1-2-3-4(6)5(7)8/h4H,2-3,6H2,1H3,(H,7,8)	SNDPXSYFESPGGJ	splash10-00di-9200000000-f1d9fb0771ce05563d8e
367	3	1	1	1	InChI=1S/C5H9NO4/c1-6-3(5(9)10)2-4(7)8/h3,6H,2H2,1H3,(H,7,8)(H,9,10)	HOKKHZGPKSLGJE	splash10-000i-9600000000-58cc569ef2854625c4a2
368	1	1	1	1	InChI=1S/C6H9N3O2/c7-5(6(10)11)1-4-2-8-3-9-4/h2-3,5H,1,7H2,(H,8,9)(H,10,11)	HNDVDQJCIGZPNO	splash10-03di-0900000000-8ef5de5a38331b0d4441
369	1	1	1	1	InChI=1S/C8H16N2O4S2/c9-5(7(11)12)1-3-15-16-4-2-6(10)8(13)14/h5-6H,1-4,9-10H2,(H,11,12)(H,13,14)	ZTVZLYBCZNMWCF	splash10-00m0-3930000000-792fbc4ba151f789909d
370	4	1	1	1	InChI=1S/C6H11NO4/c1-7-4(6(10)11)2-3-5(8)9/h4,7H,2-3H2,1H3,(H,8,9)(H,10,11)	XLBVNMSMFQMKEY	splash10-0295-4900000000-83ecb27660d6a8c8fbb3
371	1	1	1	1	InChI=1S/C5H12N2O2/c6-3-1-2-4(7)5(8)9/h4H,1-3,6-7H2,(H,8,9)	AHLPHDHHMVZTML	splash10-00xr-8900000000-c2061218819bee19ed02
372	1	1	1	1	InChI=1S/C10H12N4O6/c15-1-3-5(16)6(17)9(20-3)14-2-11-4-7(14)12-10(19)13-8(4)18/h2-3,5-6,9,15-17H,1H2,(H2,12,13,18,19)	UBORTCNDUKBEOP	splash10-0udi-2920000000-2cbca7d82e8d07991a9b
373	3	2	2	>1	InChI=1S/C26H42N7O17P3S/c1-14(2)9-17(35)54-8-7-28-16(34)5-6-29-24(38)21(37)26(3,4)11-47-53(44,45)50-52(42,43)46-10-15-20(49-51(39,40)41)19(36)25(48-15)33-13-32-18-22(27)30-12-31-23(18)33/h9,12-13,15,19-21,25,36-37H,5-8,10-11H2,1-4H3,(H,28,34)(H,29,38)(H,42,43)(H,44,45)(H2,27,30,31)(H2,39,40,41)	BXIPALATIYNHJN	splash10-03el-5696000000-51427ed944c637fb3ea9
374	1	1	1	1	InChI=1S/C16H22N6O4/c17-14(24)12-2-1-5-22(12)16(26)11(6-9-7-18-8-19-9)21-15(25)10-3-4-13(23)20-10/h7-8,10-12H,1-6H2,(H2,17,24)(H,18,19)(H,20,23)(H,21,25)	XNSAINXGIQZQOO	splash10-00xs-1690000000-07bb5f4619b66ca2f95d
375	1	1	1	1	InChI=1S/C5H14N4/c6-3-1-2-4-9-5(7)8/h1-4,6H2,(H4,7,8,9)	QYPPJABKJHAVHS	splash10-0229-9500000000-be53d8b12b84ab1380c9
376	1	1	1	1	InChI=1S/C6H10N2O4/c1-3(9)8-4(6(11)12)2-5(7)10/h4H,2H2,1H3,(H2,7,10)(H,8,9)(H,11,12)	HXFOXFJUNFFYMO	splash10-053i-5900000000-c57e4e552c5579df5063
377	4	1	2	NA	InChI=1S/C6H11NO2/c8-6(9)5-3-1-2-4-7-5/h5,7H,1-4H2,(H,8,9)	HXEACLLIILLPRG	splash10-001i-9600000000-1124602ec36e97609e0c
378	1	1	1	1	InChI=1S/C21H28N7O17P3/c22-17-12-19(25-7-24-17)28(8-26-12)21-16(44-46(33,34)35)14(30)11(43-21)6-41-48(38,39)45-47(36,37)40-5-10-13(29)15(31)20(42-10)27-3-1-2-9(4-27)18(23)32/h1-4,7-8,10-11,13-16,20-21,29-31H,5-6H2,(H7-,22,23,24,25,32,33,34,35,36,37,38,39)	XJLXINKUBYWONI	splash10-000i-0900100000-4bb61a1bd49866bc9586
379	1	1	2	NA	InChI=1S/C10H14N5O7P/c11-8-5-9(13-2-12-8)15(3-14-5)10-7(17)6(16)4(22-10)1-21-23(18,19)20/h2-4,6-7,10,16-17H,1H2,(H2,11,12,13)(H2,18,19,20)	UDMBCSSLTHHNCD	splash10-000i-0900000000-4e3e3a83dfc81859cede
380	1	1	1	1	InChI=1S/C10H15N5O9P2/c11-9-8-10(13-3-12-9)15(4-14-8)7-1-5(16)6(23-7)2-22-26(20,21)24-25(17,18)19/h3-7,16H,1-2H2,(H,20,21)(H2,11,12,13)(H2,17,18,19)	DAEAPNUQQAICNR	splash10-000i-1900000000-497b109477bff3d3a438
382	1	3	2	>1	InChI=1S/C10H15N5O10P2/c11-10-13-8-7(9(17)14-10)12-3-15(8)6-1-4(16)5(24-6)2-23-27(21,22)25-26(18,19)20/h3-6,16H,1-2H2,(H,21,22)(H2,18,19,20)(H3,11,13,14,17)	CIKGWCTVFSRMJU	splash10-0udi-2910000000-14906df8aa6ae5ef9bdd
383	1	1	1	1	InChI=1S/C7H15NO2/c1-8(2,3)6-4-5-7(9)10/h4-6H2,1-3H3	JHPNVNIEXXLNTR	splash10-000b-7900000000-5e04c50bd94b5b2b21ac
384	3	1	1	1	InChI=1S/C6H10O3/c1-6(8)2-3-9-5(7)4-6/h8H,2-4H2,1H3	JYVXNLLUYHCIIH	splash10-014i-9300000000-9e923919c344326ec479
385	1	1	1	1	InChI=1S/C15H24N2O17P2/c18-3-5-8(20)10(22)12(24)14(32-5)33-36(28,29)34-35(26,27)30-4-6-9(21)11(23)13(31-6)17-2-1-7(19)16-15(17)25/h1-2,5-6,8-14,18,20-24H,3-4H2,(H,26,27)(H,28,29)(H,16,19,25)	HSCJRCZFDFQWRP	splash10-0002-9000000000-2abbb45762705a2aee46
386	1	1	1	1	InChI=1S/C9H15N2O14P3/c12-5-3-8(11-2-1-7(13)10-9(11)14)23-6(5)4-22-27(18,19)25-28(20,21)24-26(15,16)17/h1-2,5-6,8,12H,3-4H2,(H,18,19)(H,20,21)(H,10,13,14)(H2,15,16,17)	AHCYMLUZIRLXAA	splash10-001i-9000000000-c75765f01ce144270ba6
387	1	1	1	1	InChI=1S/C5H14NO4P/c1-6(2,3)4-5-10-11(7,8)9/h4-5H2,1-3H3,(H-,7,8,9)	YHHSONZFOIEMCP	splash10-001i-3900000000-d46eabbdc314366a54a4
388	1	1	1	1	InChI=1S/C5H7N3O/c1-3-2-7-5(9)8-4(3)6/h2H,1H3,(H3,6,7,8,9)	LRSASMSXMSNRBT	splash10-004i-0900000000-52934f8c59ba570e2f96
389	1	1	1	1	InChI=1S/C3H7O7P/c4-2(3(5)6)1-10-11(7,8)9/h2,4H,1H2,(H,5,6)(H2,7,8,9)	OSJPPGNTCRNQQC	splash10-0005-8900000000-cc3bc69e51b1907e9020
390	1	1	1	1	InChI=1S/C9H12N3O7P/c10-5-1-2-12(9(14)11-5)8-7-6(4(3-13)17-8)18-20(15,16)19-7/h1-2,4,6-8,13H,3H2,(H,15,16)(H2,10,11,14)	NMPZCCZXCOMSDQ	splash10-03di-0910000000-2c19dd86649f6bec60f9
391	1	1	1	1	InChI=1S/C9H20N2O2/c1-11(2,3)7-5-4-6-8(10)9(12)13/h8H,4-7,10H2,1-3H3	MXNRLFUSFKVQSK	splash10-001i-5900000000-5fc8eb50d401aa249efe
392	1	1	1	1	InChI=1S/C7H15NO3/c1-8(2,3)5-6(9)4-7(10)11/h6,9H,4-5H2,1-3H3	PHIQHXFUZVPYII	splash10-03di-0900000000-dffdb5226957a2d978ba
393	2	1	1	1	InChI=1S/C8H11NO2/c9-5-8(11)6-1-3-7(10)4-2-6/h1-4,8,10-11H,5,9H2	QHGUCRYDKWKLMG	splash10-0udr-1900000000-935511806bcdefc08ffb
394	4	1	1	1	InChI=1S/C8H16N2O3/c1-6(11)10-7(8(12)13)4-2-3-5-9/h7H,2-5,9H2,1H3,(H,10,11)(H,12,13)	VEYYWZRYIYDQJM	splash10-003r-3900000000-f703049263a201f86e7b
395	1	1	1	1	InChI=1S/C5H9NO4/c1-3(7)10-2-4(6)5(8)9/h4H,2,6H2,1H3,(H,8,9)	VZXPDPZARILFQX	splash10-052r-9700000000-e43635b79046b6ccfe2f
396	2	1	1	1	InChI=1S/C10H15N2O8P/c1-5-3-12(10(15)11-9(5)14)8-2-6(13)7(20-8)4-19-21(16,17)18/h3,6-8,13H,2,4H2,1H3,(H,11,14,15)(H2,16,17,18)	GYOZYWVXFNDGLU	splash10-001i-9101000000-65f3e39fe821db34e96c
397	1	1	1	1	InChI=1S/C10H12N5O6P/c11-8-5-9(13-2-12-8)15(3-14-5)10-6(16)7-4(20-10)1-19-22(17,18)21-7/h2-4,6-7,10,16H,1H2,(H,17,18)(H2,11,12,13)	IVOMOUWHDPKRLL	splash10-000i-0902000000-f8e1d781a0e62f89728e
398	1	1	3	>1	InChI=1S/C10H15N5O10P2/c11-8-5-9(13-2-12-8)15(3-14-5)10-6(16)7(25-27(20,21)22)4(24-10)1-23-26(17,18)19/h2-4,6-7,10,16H,1H2,(H2,11,12,13)(H2,17,18,19)(H2,20,21,22)	WHTCPDAXWFLDIH	splash10-000i-0900000000-674ebe87551a680fb029
399	1	1	1	1	InChI=1S/C19H37NO4/c1-5-6-7-8-9-10-11-12-13-14-19(23)24-17(15-18(21)22)16-20(2,3)4/h17H,5-16H2,1-4H3	FUJLYHJROOYKRA	splash10-000i-9000000000-ca379ad865054da3fc97
400	1	1	1	1	InChI=1S/C8H12N2O2/c1-5-8(12)7(2-9)6(4-11)3-10-5/h3,11-12H,2,4,9H2,1H3	NHZMQXZHNVQTQA	splash10-0udi-0900000000-216051e3a91d291fb588
401	1	1	1	1	InChI=1S/C9H13N2O8P/c12-5-3-8(11-2-1-7(13)10-9(11)14)19-6(5)4-18-20(15,16)17/h1-2,5-6,8,12H,3-4H2,(H,10,13,14)(H2,15,16,17)	JSRLJPSBLDHEIO	splash10-053r-9223000000-3a35fa342d440edae95d
402	1	1	1	1	InChI=1S/C10H13N4O9P/c15-5-3(1-22-24(19,20)21)23-9(6(5)16)14-2-11-4-7(14)12-10(18)13-8(4)17/h2-3,5-6,9,15-16H,1H2,(H2,19,20,21)(H2,12,13,17,18)	DCTLYFZHFGENCW	splash10-0002-9301000000-3df5d8d8817fa67cd6a2
403	1	1	1	1	InChI=1S/C27H33N9O15P2/c1-10-3-12-13(4-11(10)2)35(24-18(32-12)25(42)34-27(43)33-24)5-14(37)19(39)15(38)6-48-52(44,45)51-53(46,47)49-7-16-20(40)21(41)26(50-16)36-9-31-17-22(28)29-8-30-23(17)36/h3-4,8-9,14-16,19-21,26,37-41H,5-7H2,1-2H3,(H,44,45)(H,46,47)(H2,28,29,30)(H,34,42,43)	VWWQXMAJTJZDQX	splash10-000i-0913300000-f7520276ee472bbce27c
404	1	1	1	1	InChI=1S/C10H26N4/c11-5-3-9-13-7-1-2-8-14-10-4-6-12/h13-14H,1-12H2	PFNFFQXMRSDOHW	splash10-01t9-0900000000-0062b217dc3534b547d6
405	1	1	1	1	InChI=1S/C14H20N6O5S/c15-6(14(23)24)1-2-26-3-7-9(21)10(22)13(25-7)20-5-19-8-11(16)17-4-18-12(8)20/h4-7,9-10,13,21-22H,1-3,15H2,(H,23,24)(H2,16,17,18)	ZJUKTBDSGOFHSH	splash10-0019-1900000000-03d012273bf69e810e32
406	1	2	1	1	InChI=1S/C9H15N4O8P/c10-7-4(8(11)16)12-2-13(7)9-6(15)5(14)3(21-9)1-20-22(17,18)19/h2-3,5-6,9,14-15H,1,10H2,(H2,11,16)(H2,17,18,19)	NOTGFIUVDGNKRI	splash10-004i-3910000000-0a8505bdb6d3459f6f99
407	1	1	1	1	InChI=1S/C10H12N5O7P/c11-10-13-7-4(8(17)14-10)12-2-15(7)9-5(16)6-3(21-9)1-20-23(18,19)22-6/h2-3,5-6,9,16H,1H2,(H,18,19)(H3,11,13,14,17)	ZOOGRGPOEVQQDX	splash10-0udi-0900000000-392591865d4f2d865633
408	1	1	1	1	InChI=1S/C4H7NOS/c5-3-1-2-7-4(3)6/h3H,1-2,5H2	KIWQWJKWBHZMDT	splash10-0006-9100000000-30e0e3b70d9ed12bb856
409	2	1	1	1	InChI=1S/C5H9N3/c6-2-1-5-3-7-4-8-5/h3-4H,1-2,6H2,(H,7,8)	NTYJJOPFIAHURM	splash10-01ot-9400000000-d69e4d931f50656f41d0
411	3	2	3	NA	InChI=1S/C9H13NO3/c1-13-9-4-6(8(12)5-10)2-3-7(9)11/h2-4,8,11-12H,5,10H2,1H3	YNYAYWLBAHXHLL	splash10-01q9-4900000000-16dbbc3a2c3a23841652
412	1	1	2	>1	InChI=1S/C10H15N5O11P2/c11-10-13-7-4(8(18)14-10)12-2-15(7)9-6(17)5(16)3(25-9)1-24-28(22,23)26-27(19,20)21/h2-3,5-6,9,16-17H,1H2,(H,22,23)(H2,19,20,21)(H3,11,13,14,18)	QGWNDRXFNXRZMB	splash10-0udi-0900000000-45ebc6a2b1c0ab03183a
413	1	1	1	1	InChI=1S/C4H10N3O5P/c1-7(2-3(8)9)4(5)6-13(10,11)12/h2H2,1H3,(H,8,9)(H4,5,6,10,11,12)	DRBBFCLWYRJSJZ	splash10-03dl-6930000000-e89f2ffd540db25a59ec
414	1	1	1	1	InChI=1S/C9H15N3O11P2/c10-5-1-2-12(9(15)11-5)8-7(14)6(13)4(22-8)3-21-25(19,20)23-24(16,17)18/h1-2,4,6-8,13-14H,3H2,(H,19,20)(H2,10,11,15)(H2,16,17,18)	ZWIADYZPOWUWEW	splash10-03di-1900000000-6f0e91415e2209ac9345
415	1	1	1	1	InChI=1S/C12H17N4O4PS/c1-8-11(3-4-20-21(17,18)19)22-7-16(8)6-10-5-14-9(2)15-12(10)13/h5,7H,3-4,6H2,1-2H3,(H3-,13,14,15,17,18,19)	HZSAJDVWZRBGIF	splash10-00di-0910000000-f7ee673cf34244f5702a
417	1	1	1	1	InChI=1S/C5H11N3O2/c6-5(7)8-3-1-2-4(9)10/h1-3H2,(H,9,10)(H4,6,7,8)	TUHVEAJXIMEOSA	splash10-000b-4900000000-378f9a8ea9ac5f47571c
419	1	1	1	1	InChI=1S/C9H15N2O15P3/c12-5-1-2-11(9(15)10-5)8-7(14)6(13)4(24-8)3-23-28(19,20)26-29(21,22)25-27(16,17)18/h1-2,4,6-8,13-14H,3H2,(H,19,20)(H,21,22)(H,10,12,15)(H2,16,17,18)	PGAVKCOVUIYSFO	splash10-0002-9000000000-90d09c1a3488225f8359
420	3	1	1	1	InChI=1S/C17H20N4O6/c1-7-3-9-10(4-8(7)2)21(5-11(23)14(25)12(24)6-22)15-13(18-9)16(26)20-17(27)19-15/h3-4,11-12,14,22-25H,5-6H2,1-2H3,(H,20,26,27)	AUNGANRZJHBGPY	splash10-0006-3094000000-394d32c4852c7a5a9b58
421	1	1	1	1	InChI=1S/C16H25N5O16P2/c17-16-19-12-6(13(28)20-16)18-3-21(12)14-10(26)8(24)5(34-14)2-33-38(29,30)37-39(31,32)36-15-11(27)9(25)7(23)4(1-22)35-15/h3-5,7-11,14-15,22-27H,1-2H2,(H,29,30)(H,31,32)(H3,17,19,20,28)	MVMSCBBUIHUTGJ	splash10-0udi-0900000000-4a1165fe72aa0107e50d
422	1	2	1	1	InChI=1S/C10H13N5O3/c1-4-6(16)7(17)10(18-4)15-3-14-5-8(11)12-2-13-9(5)15/h2-4,6-7,10,16-17H,1H3,(H2,11,12,13)	XGYIMTFOTBMPFP	splash10-000i-0900000000-bf3de388655ab69d9eea
423	1	1	1	1	InChI=1S/C10H17N3O6S/c11-5(10(18)19)1-2-7(14)13-6(4-20)9(17)12-3-8(15)16/h5-6,20H,1-4,11H2,(H,12,17)(H,13,14)(H,15,16)(H,18,19)	RWSXRVCMGQZWBV	splash10-0a6r-6936000000-ae2994bee0d0973c3718
424	4	1	1	1	InChI=1S/C4H9NO2/c1-4(2,5)3(6)7/h5H2,1-2H3,(H,6,7)	FUOOLUPWFVMBKG	splash10-0a4i-9000000000-f3ee2e6ddcb0f6ed2fb2
426	1	1	1	1	InChI=1S/C5H9NO4S/c6-3(5(9)10)1-11-2-4(7)8/h3H,1-2,6H2,(H,7,8)(H,9,10)	GBFLZEXEOZUWRN	splash10-01q0-4900000000-73bbb22ec1a0963a57e9
427	1	1	1	1	InChI=1S/C6H14N2O/c1-6(9)8-5-3-2-4-7/h2-5,7H2,1H3,(H,8,9)	KLZGKIDSEJWEDW	splash10-03di-3900000000-b525a28198dfa5e85e97
428	2	1	1	1	InChI=1S/C8H15NO6/c1-3(11)9-5-7(13)6(12)4(2-10)15-8(5)14/h4-8,10,12-14H,2H2,1H3,(H,9,11)	OVRNDRQMDRJTHS	splash10-002u-3900000000-3f4f82380ce1af55cc2c
429	2	1	1	1	InChI=1S/C7H11NO5/c1-4(9)8-5(7(12)13)2-3-6(10)11/h5H,2-3H2,1H3,(H,8,9)(H,10,11)(H,12,13)	RFMMMVDNIPUKGG	splash10-001i-1900000000-e3786e2ee2c258736f9e
430	1	1	1	1	InChI=1S/C5H9NO3S/c1-3(7)6-4(2-10)5(8)9/h4,10H,2H2,1H3,(H,6,7)(H,8,9)	PWKSKIMOESPYIA	splash10-00di-3900000000-0369d3d7b0c860e2c727
431	1	1	1	1	InChI=1S/C10H13N4O8P/c15-6-4(1-21-23(18,19)20)22-10(7(6)16)14-3-13-5-8(14)11-2-12-9(5)17/h2-4,6-7,10,15-16H,1H2,(H,11,12,17)(H2,18,19,20)	GRSZFWQUAKGDAV	splash10-000i-1910000000-92ead9f37fb0b0f33efb
432	1	1	1	1	InChI=1S/C9H17NO5/c1-9(2,5-11)7(14)8(15)10-4-3-6(12)13/h7,11,14H,3-5H2,1-2H3,(H,10,15)(H,12,13)	GHOKWGTUZJEAQD	splash10-0006-9740000000-c3df105b27c7aa142425
433	1	1	1	1	InChI=1S/C5H11NO2/c6-4-2-1-3-5(7)8/h1-4,6H2,(H,7,8)	JJMDCOVWQOJGCB	splash10-0uxr-3900000000-5ab680171263db4c12a9
434	1	1	2	NA	InChI=1S/C5H12N2O3S/c1-11(7,10)3-2-4(6)5(8)9/h4,7H,2-3,6H2,1H3,(H,8,9)	SXTAYKAGBXMACB	splash10-0udi-5900000000-ff4e5d8f3992a3d8b356
435	2	1	1	1	InChI=1S/C5H6N2O2/c8-5(9)1-4-2-6-3-7-4/h2-3H,1H2,(H,6,7)(H,8,9)	PRJKNHOMHKJCEJ	splash10-003r-9600000000-229f552e00d30ea7526a
436	1	1	1	1	InChI=1S/C11H12N2O3/c12-9(11(15)16)3-6-5-13-10-2-1-7(14)4-8(6)10/h1-2,4-5,9,13-14H,3,12H2,(H,15,16)	LDCYZAJDBXYCGN	splash10-0w29-0790000000-f931667bce07a28cb4fa
437	2	1	1	1	InChI=1S/C6H11N3/c1-9-5-8-4-6(9)2-3-7/h4-5H,2-3,7H2,1H3	CPAGZVLINCPJEH	splash10-004i-0900000000-74a66e0e25002313fd94
438	3	1	1	1	InChI=1S/C4H9NO2/c5-3-1-2-4(6)7/h1-3,5H2,(H,6,7)	BTCSSZJGUNDROE	splash10-0udr-7900000000-0461c9bdea5a9857365b
439	1	1	1	1	InChI=1S/C5H9N3O4/c6-5(7)8-2(4(11)12)1-3(9)10/h2H,1H2,(H,9,10)(H,11,12)(H4,6,7,8)	VVHOUVWJCQOYGG	splash10-005i-3900000000-5f41de7e85a1d7ec55b9
440	1	1	1	1	InChI=1S/C6H14N2O3/c7-3-4(9)1-2-5(8)6(10)11/h4-5,9H,1-3,7-8H2,(H,10,11)	YSMODUONRAFBET	splash10-004i-3900000000-49f2dd1ba44477dbff2c
441	2	1	1	1	InChI=1S/C15H23N5O14P2/c16-12-7-13(18-3-17-12)20(4-19-7)14-10(23)8(21)5(32-14)1-30-35(26,27)34-36(28,29)31-2-6-9(22)11(24)15(25)33-6/h3-6,8-11,14-15,21-25H,1-2H2,(H,26,27)(H,28,29)(H2,16,17,18)	SRNWOUGRCWSEMX	splash10-000i-0900000000-1d0f1b8e8eb44f7f4d21
442	1	1	1	1	InChI=1S/C10H15N4O14P3/c15-6-4(1-25-30(21,22)28-31(23,24)27-29(18,19)20)26-10(7(6)16)14-3-13-5-8(14)11-2-12-9(5)17/h2-4,6-7,10,15-16H,1H2,(H,21,22)(H,23,24)(H,11,12,17)(H2,18,19,20)	HAEJPQIATWHALX	splash10-000i-4900000000-ce19d378aa593c27783d
443	1	1	1	1	InChI=1S/C21H36N7O16P3S/c1-21(2,16(31)19(32)24-4-3-12(29)23-5-6-48)8-41-47(38,39)44-46(36,37)40-7-11-15(43-45(33,34)35)14(30)20(42-11)28-10-27-13-17(22)25-9-26-18(13)28/h9-11,14-16,20,30-31,48H,3-8H2,1-2H3,(H,23,29)(H,24,32)(H,36,37)(H,38,39)(H2,22,25,26)(H2,33,34,35)	RGJOEKWQDUBAIZ	splash10-03dr-2970000000-7a14ccfded7737eafdc3
444	2	1	1	1	InChI=1S/C10H12N2O4/c11-6(10(15)16)4-8(14)5-2-1-3-7(13)9(5)12/h1-3,6,13H,4,11-12H2,(H,15,16)	VCKPUUFAIGNJHC	splash10-03di-1920000000-49988309e5de9ad0ab2a
445	2	1	1	1	InChI=1S/C3H9O6P/c4-1-3(2-5)9-10(6,7)8/h3-5H,1-2H2,(H2,6,7,8)	DHCLVCXQIBBOPH	splash10-0002-9000000000-515c4c132fe77509face
446	8	2	2	>1	InChI=1S/C6H13O9P/c7-1-2-3(8)4(9)5(10)6(14-2)15-16(11,12)13/h2-10H,1H2,(H2,11,12,13)	HXXFSFRBOHSIMQ	splash10-0002-9200000000-bac1ef892fc94bbd906f
447	1	1	1	1	InChI=1S/C6H13NO8S/c7-3-5(9)4(8)2(15-6(3)10)1-14-16(11,12)13/h2-6,8-10H,1,7H2,(H,11,12,13)	MTDHILKWIRSIHB	splash10-03l3-9730000000-4d5e8c8b0ece48851bcc
448	3	1	1	1	InChI=1S/C10H7NO4/c12-7-3-1-2-5-8(13)4-6(10(14)15)11-9(5)7/h1-4,12H,(H,11,13)(H,14,15)	FBZONXHGGPHHIY	splash10-0a6r-1790000000-566608ef451d7f4a0e6c
450	5	1	1	1	InChI=1S/C8H11NO/c9-6-5-7-1-3-8(10)4-2-7/h1-4,10H,5-6,9H2	DZGWFCGJZKJUFP	splash10-00di-0900000000-bec15466769e04f02faf
451	2	1	1	1	InChI=1S/C6H7N/c7-6-4-2-1-3-5-6/h1-5H,7H2	PAYRUJLWNCNPSJ	splash10-0006-9000000000-6dac999452f217abc31f
452	1	1	1	1	InChI=1S/C13H16N2O2/c1-9(16)14-6-5-10-8-15-13-4-3-11(17-2)7-12(10)13/h3-4,7-8,15H,5-6H2,1-2H3,(H,14,16)	DRLFMBDRBRZALE	splash10-00di-0900000000-d515a05f4d485ede400e
453	7	2	2	NA	InChI=1S/C4H8O/c1-2-3-4-5/h4H,2-3H2,1H3	ZTQSAGDEMFDKMZ	splash10-00di-9000000000-233b8dd0547c1b93bad9
454	1	1	1	1	InChI=1S/C10H7NO3/c12-9-5-8(10(13)14)11-7-4-2-1-3-6(7)9/h1-5H,(H,11,12)(H,13,14)	HCZHHEIFKROPDY	splash10-01ox-0900000000-a459bf213a7f98d58aee
455	1	1	1	1	InChI=1S/C11H13NO3/c1-8(13)12-10(11(14)15)7-9-5-3-2-4-6-9/h2-6,10H,7H2,1H3,(H,12,13)(H,14,15)	CBQJSKKFNMDLON	splash10-00dj-0920000000-fea8646ea6d714e22ed7
456	4	2	2	>1	InChI=1S/C10H12N2/c11-6-5-8-7-12-10-4-2-1-3-9(8)10/h1-4,7,12H,5-6,11H2	APJYDQYYACXCRM	splash10-0006-0900000000-e5fee676e0bb81e8a172
457	1	1	1	1	InChI=1S/C11H13N3O/c12-9(11(13)15)5-7-6-14-10-4-2-1-3-8(7)10/h1-4,6,9,14H,5,12H2,(H2,13,15)	JLSKPBDKNIXMBS	splash10-0a4r-0900000000-3ca9c299767b3dede653
458	1	1	1	1	InChI=1S/C8H11NO/c9-6-8(10)7-4-2-1-3-5-7/h1-5,8,10H,6,9H2	ULSIYEODSMZIPX	splash10-00dr-0900000000-6a4e7581503114e10f8a
459	1	1	1	1	InChI=1S/C6H6N4S/c1-11-6-4-5(8-2-7-4)9-3-10-6/h2-3H,1H3,(H,7,8,9,10)	UIJIQXGRFSPYQW	splash10-014i-0900000000-776fc73917526284d696
460	1	1	1	1	InChI=1S/C26H43NO6/c1-14(4-7-22(31)27-13-23(32)33)17-5-6-18-24-19(12-21(30)26(17,18)3)25(2)9-8-16(28)10-15(25)11-20(24)29/h14-21,24,28-30H,4-13H2,1-3H3,(H,27,31)(H,32,33)	RFDAIACWWDREDC	splash10-092i-2895200000-256d3a513e290e0fc5a4
462	2	1	1	1	InChI=1S/C5H5NO/c7-5-3-1-2-4-6-5/h1-4H,(H,6,7)	UBQKCCHYAOITMY	splash10-0002-9000000000-c9d29847d9b52cfc5104
464	1	1	1	1	InChI=1S/C10H10N2O/c11-10(13)5-7-6-12-9-4-2-1-3-8(7)9/h1-4,6,12H,5H2,(H2,11,13)	ZOAMBXDOGPRZLP	splash10-001i-0900000000-644c0cc7ca74b5965d36
466	3	1	1	1	InChI=1S/C9H9NO3/c11-8(12)6-10-9(13)7-4-2-1-3-5-7/h1-5H,6H2,(H,10,13)(H,11,12)	QIAFMBKCNZACKA	splash10-0a4i-0900000000-3ebf706b88f64f2f1c97
467	1	1	1	1	InChI=1S/C10H7NO2/c12-10(13)9-6-5-7-3-1-2-4-8(7)11-9/h1-6H,(H,12,13)	LOAUVZALPPNFOQ	splash10-002b-0900000000-dcffa0c574595f2ae945
468	2	1	1	1	InChI=1S/C10H12N2O/c11-4-3-7-6-12-10-2-1-8(13)5-9(7)10/h1-2,5-6,12-13H,3-4,11H2	QZAYGJVTTNCVMB	splash10-03di-0900000000-10668410689b98867ca9
470	2	1	1	1	InChI=1S/C15H13I2NO4/c16-11-5-8(7-13(18)15(20)21)6-12(17)14(11)22-10-3-1-9(19)2-4-10/h1-6,13,19H,7,18H2,(H,20,21)	ZHSOTLOTTDYIIK	splash10-0ue9-0139400000-d5a1a95001796de2afb0
471	1	1	1	1	InChI=1S/C9H13NO2/c1-12-9-6-7(4-5-10)2-3-8(9)11/h2-3,6,11H,4-5,10H2,1H3	DIVQKHQLANKJQO	splash10-0udi-0900000000-5c0d8480a119ac927ea1
474	1	1	1	1	InChI=1S/C10H18N2O3/c1-7-8(12-10(15)11-7)5-3-2-4-6-9(13)14/h7-8H,2-6H2,1H3,(H,13,14)(H2,11,12,15)	AUTOLBMXDDTRRT	splash10-0002-0900000000-14d467d8e3c4133d5fe0
475	1	1	1	1	InChI=1S/C12H14N2O2/c1-8(15)13-5-4-9-7-14-12-3-2-10(16)6-11(9)12/h2-3,6-7,14,16H,4-5H2,1H3,(H,13,15)	MVAWJSIDNICKHF	splash10-03di-0900000000-a32917eecb2125e53327
476	2	2	1	NA	InChI=1S/C4H6O2/c1-3(5)4(2)6/h1-2H3	QSJXEFYPDANLFS	splash10-000i-9000000000-9a9f448238c40a7100ed
477	1	1	2	NA	InChI=1S/C8H11N/c9-7-6-8-4-2-1-3-5-8/h1-5H,6-7,9H2	BHHGXPLMPWCGHP	splash10-0a4i-0900000000-42a0b9d06258ad576db6
478	3	1	1	1	InChI=1S/C8H15NO3/c1-5(2)4-7(8(11)12)9-6(3)10/h5,7H,4H2,1-3H3,(H,9,10)(H,11,12)	WXNXCEHXYPACJF	splash10-000i-9500000000-14455cc596f05a552f34
479	2	2	1	NA	InChI=1S/C10H13NO2/c1-6-8-5-10(13)9(12)4-7(8)2-3-11-6/h4-6,11-13H,2-3H2,1H3	IBRKLUSXDYATLG	splash10-01q9-0900000000-55e4a00ad575014c153d
481	4	1	1	1	InChI=1S/C8H9NO3/c1-5-8(12)7(4-11)6(3-10)2-9-5/h2,4,10,12H,3H2,1H3	RADKZDMFGJYCBB	splash10-0udi-0900000000-213c97df954dc557a20b
483	3	3	1	NA	InChI=1S/C6H7N5/c1-11-3-10-5(7)4-6(11)9-2-8-4/h2-3H,7H2,1H3	FSASIHFSFGAIJM	splash10-0udi-0900000000-426f7cf053ac9c908442
484	1	1	1	1	InChI=1S/C10H16N2O3S/c13-8(14)4-2-1-3-7-9-6(5-16-7)11-10(15)12-9/h6-7,9H,1-5H2,(H,13,14)(H2,11,12,15)	YBJHBAHKTGYVGT	splash10-004i-1490000000-50bfe4aa1a9862332431
487	1	1	1	1	InChI=1S/C5H9NO4/c6-3(5(9)10)1-2-4(7)8/h3H,1-2,6H2,(H,7,8)(H,9,10)	WHUUTDBJXJRKMK	splash10-001i-8900000000-0ac4b9d75788c14924ab
488	3	1	1	1	InChI=1S/C41H83N2O6P/c1-6-8-10-12-14-16-18-20-21-23-25-27-29-31-33-35-41(45)42-39(38-49-50(46,47)48-37-36-43(3,4)5)40(44)34-32-30-28-26-24-22-19-17-15-13-11-9-7-2/h32,34,39-40,44H,6-31,33,35-38H2,1-5H3,(H-,42,45,46,47)	LKQLRGMMMAHREN	splash10-001i-0900000000-182f839a8ee67e0925fc
489	6	1	2	NA	InChI=1S/C51H92O6/c1-4-7-10-13-16-19-22-25-28-31-34-37-40-43-49(52)55-46-48(57-51(54)45-42-39-36-33-30-27-24-21-18-15-12-9-6-3)47-56-50(53)44-41-38-35-32-29-26-23-20-17-14-11-8-5-2/h19-24,48H,4-18,25-47H2,1-3H3	SKGWNZXOCSYJQL	splash10-00sj-9610000000-ec43055dff320c51fd48
490	3	1	1	1	InChI=1S/C18H30O2/c1-2-3-4-5-6-7-8-9-10-11-12-13-14-15-16-17-18(19)20/h3-4,6-7,9-10H,2,5,8,11-17H2,1H3,(H,19,20)	DTOSIQBPPRVQHS	splash10-004i-4790000000-2a65df3cff2e78bed6d1
Consensus result*: NA mean SF-Matching and CSI:FingerID did not have the same result for the spectrum. >1 mean the consensus is not correct.

## Sheet: Database=ChEBI
SpecNo	CFM-ID	CSI:FingerID	SF-Matching	Consensus result*	InChI	InChIKey	Splash
2	1	1	1	1	InChI=1S/C10H14N5O7P/c11-8-5-9(13-2-12-8)15(3-14-5)10-7(17)6(16)4(22-10)1-21-23(18,19)20/h2-4,6-7,10,16-17H,1H2,(H2,11,12,13)(H2,18,19,20)	UDMBCSSLTHHNCD	splash10-004j-9101000000-559bb2b272c1a3d01511
3	1	1	1	1	InChI=1S/C23H38N7O17P3S/c1-12(31)51-7-6-25-14(32)4-5-26-21(35)18(34)23(2,3)9-44-50(41,42)47-49(39,40)43-8-13-17(46-48(36,37)38)16(33)22(45-13)30-11-29-15-19(24)27-10-28-20(15)30/h10-11,13,16-18,22,33-34H,4-9H2,1-3H3,(H,25,32)(H,26,35)(H,39,40)(H,41,42)(H2,24,27,28)(H2,36,37,38)	ZSLZBFCDCINBPY	splash10-0a4i-1101900080-d8ab20dbbc8d42c707b1
4	1	1	1	1	InChI=1S/C10H16N5O13P3/c11-8-5-9(13-2-12-8)15(3-14-5)10-7(17)6(16)4(26-10)1-25-30(21,22)28-31(23,24)27-29(18,19)20/h2-4,6-7,10,16-17H,1H2,(H,21,22)(H,23,24)(H2,11,12,13)(H2,18,19,20)	ZKHQWZAMYRWXGA	splash10-0a4i-1910300000-be7bc24ec91560589bba
5	1	4	1	1	InChI=1S/C10H15N5O10P2/c11-8-5-9(13-2-12-8)15(3-14-5)10-7(17)6(16)4(24-10)1-23-27(21,22)25-26(18,19)20/h2-4,6-7,10,16-17H,1H2,(H,21,22)(H2,11,12,13)(H2,18,19,20)	XTWYTFMLZFPYCI	splash10-057i-4911100000-cde9aef6f5a4485dcee5
6	1	4	1	1	InChI=1S/C5H10O5/c6-1-3(8)5(10)4(9)2-7/h1,3-5,7-10H,2H2	PYMYPHUHKUWMLA	splash10-0002-5900000000-70171a628c29e88d81e7
7	2	1	2	NA	InChI=1S/C10H13N5O4/c11-8-5-9(13-2-12-8)15(3-14-5)10-7(18)6(17)4(1-16)19-10/h2-4,6-7,10,16-18H,1H2,(H2,11,12,13)	OIRDTQYFTABQOQ	splash10-001i-0900000000-4380fb6d670a37171614
8	1	1	1	1	InChI=1S/C9H13N3O5/c10-5-1-2-12(9(16)11-5)8-7(15)6(14)4(3-13)17-8/h1-2,4,6-8,13-15H,3H2,(H2,10,11,16)	UHDGCWIWMRVCDJ	splash10-0a4i-1900000000-4ee9d40e5c8284b3beba
9	6	3	1	NA	InChI=1S/C27H46O/c1-18(2)7-6-8-19(3)23-11-12-24-22-10-9-20-17-21(28)13-15-26(20,4)25(22)14-16-27(23,24)5/h9,18-19,21-25,28H,6-8,10-17H2,1-5H3	HVYWMOMLDIMFJA	splash10-0a4j-7901000000-10b8b947209512a2814b
10	1	1	1	1	InChI=1S/C9H15N3O11P2/c10-5-1-2-12(9(15)11-5)8-7(14)6(13)4(22-8)3-21-25(19,20)23-24(16,17)18/h1-2,4,6-8,13-14H,3H2,(H,19,20)(H2,10,11,15)(H2,16,17,18)	ZWIADYZPOWUWEW	splash10-056r-8913200000-f1e9b0a1a8bcd34943d2
11	1	1	1	1	InChI=1S/C18H39NO2/c1-2-3-4-5-6-7-8-9-10-11-12-13-14-15-18(21)17(19)16-20/h17-18,20-21H,2-16,19H2,1H3	OTKJDMGTUTTYMP	splash10-08gi-4690000000-ee5f4d7f0626d1c3e250
12	5	1	2	NA	InChI=1S/C16H32O2/c1-2-3-4-5-6-7-8-9-10-11-12-13-14-15-16(17)18/h2-15H2,1H3,(H,17,18)	IPCSVZSSVZVIGE	splash10-0a4i-0090000000-d8e2148245b5d51377da
13	6	2	5	NA	InChI=1S/C12H24O2/c1-2-3-4-5-6-7-8-9-10-11-12(13)14/h2-11H2,1H3,(H,13,14)	POULHZVOKOAJMA	splash10-0002-0900000000-c1c1d2b26bbcc4f2e4c6
14	5	3	1	1	InChI=1S/C18H36O2/c1-2-3-4-5-6-7-8-9-10-11-12-13-14-15-16-17-18(19)20/h2-17H2,1H3,(H,19,20)	QIQXTHQIDYTFRH	splash10-001i-0090000000-2158e9d07daa30561ec8
15	2	1	3	NA	InChI=1S/C22H44O2/c1-2-3-4-5-6-7-8-9-10-11-12-13-14-15-16-17-18-19-20-21-22(23)24/h2-21H2,1H3,(H,23,24)	UKMSUNONTOPOIO	splash10-000i-0009000000-d86cc74269baf0abb527
16	4	4	2	NA	InChI=1S/C20H40O2/c1-2-3-4-5-6-7-8-9-10-11-12-13-14-15-16-17-18-19-20(21)22/h2-19H2,1H3,(H,21,22)	VKOBVWXKNCXXDE	splash10-03di-0009000000-90c0a1e49cb43baf5eb5
17	5	1	4	NA	InChI=1S/C14H28O2/c1-2-3-4-5-6-7-8-9-10-11-12-13-14(15)16/h2-13H2,1H3,(H,15,16)	TUNFSRHWOTWDNC	splash10-004i-0090000000-28b68bade327baed4dcb
18	1	2	1	1	InChI=1S/C24H48O2/c1-2-3-4-5-6-7-8-9-10-11-12-13-14-15-16-17-18-19-20-21-22-23-24(25)26/h2-23H2,1H3,(H,25,26)	QZZGJDVWLFXDLK	splash10-014i-0009000000-f08fda6f63e0a3712fc2
20	1	1	1	1	InChI=1S/C10H13N5O5/c11-10-13-7-4(8(19)14-10)12-2-15(7)9-6(18)5(17)3(1-16)20-9/h2-3,5-6,9,16-18H,1H2,(H3,11,13,14,19)	NYHBQMYGNKIUIF	splash10-0udi-0920000000-1cb3a0841caeffff49e8
21	1	1	1	1	InChI=1S/C10H15N5O11P2/c11-10-13-7-4(8(18)14-10)12-2-15(7)9-6(17)5(16)3(25-9)1-24-28(22,23)26-27(19,20)21/h2-3,5-6,9,16-17H,1H2,(H,22,23)(H2,19,20,21)(H3,11,13,14,18)	QGWNDRXFNXRZMB	splash10-0pdl-2902100000-18da8e72290f377eee5d
22	8	3	3	NA	InChI=1S/C6H12O6/c7-1-2-3(8)4(9)5(10)6(11)12-2/h2-11H,1H2	WQZGKKKJIJFFOK	splash10-0ab9-9000000000-252458dbd5218ee3c54f
23	3	1	1	1	InChI=1S/C10H16N5O14P3/c11-10-13-7-4(8(18)14-10)12-2-15(7)9-6(17)5(16)3(27-9)1-26-31(22,23)29-32(24,25)28-30(19,20)21/h2-3,5-6,9,16-17H,1H2,(H,22,23)(H,24,25)(H2,19,20,21)(H3,11,13,14,18)	XKMLYUALXHKNFT	splash10-0a4i-1910300000-8b4073a75deb05719a28
24	3	3	1	1	InChI=1S/C24H40O4/c1-14(4-7-22(27)28)17-5-6-18-16-13-21(26)20-12-15(25)8-10-24(20,3)19(16)9-11-23(17,18)2/h14-21,25-26H,4-13H2,1-3H3,(H,27,28)	DGABKXLVXPYZII	splash10-0006-0009000000-e261488d890fbed884f6
25	4	10	7	NA	InChI=1S/C6H13NO2/c1-3-4(2)5(7)6(8)9/h4-5H,3,7H2,1-2H3,(H,8,9)	AGPKZVBTJJNPAG	splash10-067i-9500000000-dacabd019224c63ad45f
26	5	5	2	NA	InChI=1S/C6H12O6/c7-1-2(8)4(10)6(12)5(11)3(1)9/h1-12H	CDAISMWEOUEBRE	splash10-0a4i-9000000000-e9718461f81905c7ef69
27	1	1	1	1	InChI=1S/C21H27N7O14P2/c22-17-12-19(25-7-24-17)28(8-26-12)21-16(32)14(30)11(41-21)6-39-44(36,37)42-43(34,35)38-5-10-13(29)15(31)20(40-10)27-3-1-2-9(4-27)18(23)33/h1-4,7-8,10-11,13-16,20-21,29-32H,5-6H2,(H5-,22,23,24,25,33,34,35,36,37)	BAWFJGJZGIEFAR	splash10-056r-9844310000-33d163011ae9ab10ef47
28	2	1	1	1	InChI=1S/C4H7NO4/c5-2(4(8)9)1-3(6)7/h2H,1,5H2,(H,6,7)(H,8,9)	CKLJMWTZIZZHCS	splash10-0019-9700000000-ea23f36ec9e3d3439abd
29	2	1	1	1	InChI=1S/C5H4N4O3/c10-3-1-2(7-4(11)6-1)8-5(12)9-3/h(H4,6,7,8,9,10,11,12)	LEHOTFFKMJEONL	splash10-01c0-3900000000-6c16fe8f9e6045486e9a
30	3	1	1	1	InChI=1S/C5H10N2O3/c6-3(5(9)10)1-2-4(7)8/h3H,1-2,6H2,(H2,7,8)(H,9,10)	ZDXPYRJPNDTMRX	splash10-0002-0900000000-66af4d6fa8bb66d11b86
31	1	1	1	1	InChI=1S/C10H13N4O8P/c15-6-4(1-21-23(18,19)20)22-10(7(6)16)14-3-13-5-8(14)11-2-12-9(5)17/h2-4,6-7,10,15-16H,1H2,(H,11,12,17)(H2,18,19,20)	GRSZFWQUAKGDAV	splash10-004j-9100000000-41d8981d8c8461a9bd8d
32	1	1	1	1	InChI=1S/C6H8O7/c7-3(8)1-6(13,5(11)12)2-4(9)10/h13H,1-2H2,(H,7,8)(H,9,10)(H,11,12)	KRKNYBCHXYNGOX	splash10-03dr-5900000000-7b7ffe43559419d22a99
33	1	1	1	1	InChI=1S/C11H19NO9/c1-4(14)12-7-5(15)2-11(20,10(18)19)21-9(7)8(17)6(16)3-13/h5-9,13,15-17,20H,2-3H2,1H3,(H,12,14)(H,18,19)	SQVRNKJHWKZAKO	splash10-000i-9100000000-8d2a9e9583c9367518c6
34	1	1	1	1	InChI=1S/C10H12N2O3/c11-7-4-2-1-3-6(7)9(13)5-8(12)10(14)15/h1-4,8H,5,11-12H2,(H,14,15)	YGPSJZOEDVAXAB	splash10-00kg-1900000000-d0d84518d6351af6dfd4
36	1	1	1	1	InChI=1S/C3H7NO3/c4-2(1-5)3(6)7/h2,5H,1,4H2,(H,6,7)	MTCFGRXMJLQNBG	splash10-00di-9200000000-0cfa50fde71d35c7d4ff
37	1	1	1	1	InChI=1S/C2H7NO3S/c3-1-2-7(4,5)6/h1-3H2,(H,4,5,6)	XOAAWQZATWQOTB	splash10-00di-4900000000-5a90329c2392dd13d054
38	13	5	1	NA	InChI=1S/C6H10O6/c7-1-2-3(8)4(9)5(10)6(11)12-2/h2-5,7-10H,1H2	PHOQVHQSTUBQQK	splash10-004i-8900000000-ee0e87c2aa79f12780f4
39	2	2	1	1	InChI=1S/C6H5NO2/c8-6(9)5-2-1-3-7-4-5/h1-4H,(H,8,9)	PVNIIMVLHYAWGP	splash10-00di-2900000000-826303875f75c7347568
40	1	1	1	1	InChI=1S/C10H12N4O5/c15-1-4-6(16)7(17)10(19-4)14-3-13-5-8(14)11-2-12-9(5)18/h2-4,6-7,10,15-17H,1H2,(H,11,12,18)	UGQMRVRMYYASKQ	splash10-00kr-0980000000-2982a220e16d5889b348
41	3	1	2	NA	InChI=1S/C5H9NO4/c6-3(5(9)10)1-2-4(7)8/h3H,1-2,6H2,(H,7,8)(H,9,10)	WHUUTDBJXJRKMK	splash10-0ufs-0900000000-47366de9ee723eaf30e6
42	1	1	1	1	InChI=1S/C8H15NO6/c1-3(11)9-5-7(13)6(12)4(2-10)15-8(5)14/h4-8,10,12-14H,2H2,1H3,(H,9,11)	OVRNDRQMDRJTHS	splash10-0pb9-9500000000-df1c38091fb2b2a5f087
43	1	1	1	1	InChI=1S/C6H12O7/c7-1-2(8)3(9)4(10)5(11)6(12)13/h2-5,7-11H,1H2,(H,12,13)	RGHNJXZEOKUKBD	splash10-004j-8900000000-ae47e57651e2a6f63d2f
44	1	1	1	1	InChI=1S/C5H4N4O2/c10-4-2-3(7-1-6-2)8-5(11)9-4/h1H,(H3,6,7,8,9,10,11)	LRFVTYWOQMYALW	splash10-0udi-0900000000-da2a2f89ff8dc9b00aa1
45	1	1	1	1	InChI=1S/C19H21N7O6/c20-19-25-15-14(17(30)26-19)23-11(8-22-15)7-21-10-3-1-9(2-4-10)16(29)24-12(18(31)32)5-6-13(27)28/h1-4,12,21H,5-8H2,(H,24,29)(H,27,28)(H,31,32)(H4,20,22,25,26,30)	OZRNSSUDZOLUSN	splash10-004i-1920000000-e39c649f9e5fdc0b2fe8
46	1	1	1	1	InChI=1S/C6H12N2O4S2/c7-3(5(9)10)1-13-14-2-4(8)6(11)12/h3-4H,1-2,7-8H2,(H,9,10)(H,11,12)	LEVWYRKDKASIDU	splash10-00di-5930000000-03d3d8b695f0f1b09b86
47	2	1	1	1	InChI=1S/C5H5N5/c6-4-3-5(9-1-7-3)10-2-8-4/h1-2H,(H3,6,7,8,9,10)	GFFGJBXGBJISGV	splash10-001i-0900000000-77cfbd99380eefe257fc
48	1	1	1	1	InChI=1S/C11H15N5O3S/c1-20-2-5-7(17)8(18)11(19-5)16-4-15-6-9(12)13-3-14-10(6)16/h3-5,7-8,11,17-18H,2H2,1H3,(H2,12,13,14)	WUUGFSXJNOTRMR	splash10-001i-0900000000-4e6bf0cb39a1dbb3c4ce
49	1	1	1	1	InChI=1S/C10H14N2O5/c1-5-3-12(10(16)11-9(5)15)8-2-6(14)7(4-13)17-8/h3,6-8,13-14H,2,4H2,1H3,(H,11,15,16)	IQFYYKKMVGJFEH	splash10-0006-0790000000-174e1fd2d187e3f07cc7
50	2	1	1	1	InChI=1S/C5H4N2O4/c8-3-1-2(4(9)10)6-5(11)7-3/h1H,(H,9,10)(H2,6,7,8,11)	PXQPEWDEAKTCGB	splash10-03di-0900000000-d348ecdd7adad9cc7188
51	3	1	1	1	InChI=1S/C3H7NO2/c1-2(4)3(5)6/h2H,4H2,1H3,(H,5,6)	QNAYBMKLOCPYGJ	splash10-000i-9000000000-37c8ce4bfac068eda5bc
52	3	1	1	1	InChI=1S/C9H14N4O3/c10-2-1-8(14)13-7(9(15)16)3-6-4-11-5-12-6/h4-5,7H,1-3,10H2,(H,11,12)(H,13,14)(H,15,16)	CQOVPNPJLQNMDC	splash10-0ik9-0910000000-471da087ff0bb0e763d5
53	1	1	1	1	InChI=1S/C7H10O5/c8-4-1-3(7(11)12)2-5(9)6(4)10/h1,4-6,8-10H,2H2,(H,11,12)	JXOHGGNKMLTUBP	splash10-01vo-9700000000-e000f7e6d5520f14f16a
54	1	1	1	1	InChI=1S/C11H12N2O2/c12-9(11(14)15)5-7-6-13-10-4-2-1-3-8(7)10/h1-4,6,9,13H,5,12H2,(H,14,15)	QIVBCDIJIAJPQS	splash10-0gi0-4940000000-633e3355b65b838f7c6e
55	2	1	1	1	InChI=1S/C9H13N2O9P/c12-5-1-2-11(9(15)10-5)8-7(14)6(13)4(20-8)3-19-21(16,17)18/h1-2,4,6-8,13-14H,3H2,(H,10,12,15)(H2,16,17,18)	DJJCXFVJDGTHFX	splash10-004j-9200000000-41ed190163307f72ff3d
56	1	1	1	1	InChI=1S/C5H9NO2/c7-5(8)4-2-1-3-6-4/h4,6H,1-3H2,(H,7,8)	ONIBWKKTOPOVIA	splash10-03di-0900000000-ff912a3b117b51aab417
57	3	1	1	1	InChI=1S/C4H6O3/c5-3-1-2-4(6)7/h3H,1-2H2,(H,6,7)	UIUJIQZEACWQSV	splash10-0udi-1900000000-8e73020f0f279e34cab4
58	5	4	5	NA	InChI=1S/C3H6O3/c1-2(4)3(5)6/h2,4H,1H3,(H,5,6)	JVTAAEKCZFNVCJ	splash10-000i-9000000000-ca12cdc5487fa26197b5
59	1	1	1	1	InChI=1S/C9H12N2O6/c12-3-4-6(14)7(15)8(17-4)11-2-1-5(13)10-9(11)16/h1-2,4,6-8,12,14-15H,3H2,(H,10,13,16)	DRTQHJPVMGBUCF	splash10-03di-1910000000-afc17394c38e5fd02915
60	4	5	1	NA	InChI=1S/C6H14O12P2/c7-4-3(1-16-19(10,11)12)18-6(9,5(4)8)2-17-20(13,14)15/h3-5,7-9H,1-2H2,(H2,10,11,12)(H2,13,14,15)	RNBGYGVWRKECFJ	splash10-0002-9110000000-8d34ffbaecec5bd84648
61	3	1	1	1	InChI=1S/C4H6O4/c5-3(6)1-2-4(7)8/h1-2H2,(H,5,6)(H,7,8)	KDYFGRWQOYBRFD	splash10-00di-9300000000-2e44a182c04b1c91a372
63	1	3	1	1	InChI=1S/C4H6O5/c5-2(4(8)9)1-3(6)7/h2,5H,1H2,(H,6,7)(H,8,9)	BJEPYKJPYRNKOW	splash10-01b9-4900000000-d92fe121ab2ddbc2ed60
64	1	1	1	1	InChI=1S/C9H14N3O7P/c10-7-1-2-12(9(14)11-7)8-3-5(13)6(19-8)4-18-20(15,16)17/h1-2,5-6,8,13H,3-4H2,(H2,10,11,14)(H2,15,16,17)	NCMVOABPESMRCP	splash10-004j-9400000000-bfb67c69781fb48716cc
65	3	1	1	1	InChI=1S/C5H4N4O/c10-5-3-4(7-1-6-3)8-2-9-5/h1-2H,(H2,6,7,8,9,10)	FDGQSTZJBFJUBT	splash10-000l-5900000000-0303b544f9754bb17d23
66	2	1	1	1	InChI=1S/C4H9N3O2/c1-7(4(5)6)2-3(8)9/h2H2,1H3,(H3,5,6)(H,8,9)	CVSVTCORWBXHQV	splash10-000i-9300000000-f14f5b4a8d5f0fb0c7fe
67	1	1	1	1	InChI=1S/C9H11NO4/c10-6(9(13)14)3-5-1-2-7(11)8(12)4-5/h1-2,4,6,11-12H,3,10H2,(H,13,14)	WTDRDQBEARUVNC	splash10-000i-0900000000-1785486bd24075dbf454
68	5	2	1	1	InChI=1S/C6H14N2O2/c7-4-2-1-3-5(8)6(9)10/h5H,1-4,7-8H2,(H,9,10)	KDXKERNSBIXSRK	splash10-0002-0900000000-6ceebd2a5c069679f3ed
69	1	1	1	1	InChI=1S/C4H6O6/c5-1(3(7)8)2(6)4(9)10/h1-2,5-6H,(H,7,8)(H,9,10)	FEWJPZIEWOKRBE	splash10-0072-9600000000-4c3695a7b53403a1b6aa
70	1	1	1	1	InChI=1S/C11H15N2O8P/c12-10(16)6-2-1-3-13(4-6)11-9(15)8(14)7(21-11)5-20-22(17,18)19/h1-4,7-9,11,14-15H,5H2,(H3-,12,16,17,18,19)	DAYLJWODMCOQEW	splash10-004i-9400000000-c20659961c9207a2ae68
71	1	1	1	1	InChI=1S/C19H19N7O6/c20-19-25-15-14(17(30)26-19)23-11(8-22-15)7-21-10-3-1-9(2-4-10)16(29)24-12(18(31)32)5-6-13(27)28/h1-4,8,12,21H,5-7H2,(H,24,29)(H,27,28)(H,31,32)(H3,20,22,25,26,30)	OVBPIULPVIDEAO	splash10-03fv-0329200000-f2004eab6feaf5a49007
72	3	1	1	1	InChI=1S/C9H11NO3/c10-8(9(12)13)5-6-1-3-7(11)4-2-6/h1-4,8,11H,5,10H2,(H,12,13)	OUYCCCASQSFEME	splash10-01q9-1900000000-616f70424a7390866bdb
73	1	1	1	1	InChI=1S/C4H8N2O3/c5-2(4(8)9)1-3(6)7/h2H,1,5H2,(H2,6,7)(H,8,9)	DCXYFEDJOCDNAF	splash10-03di-4900000000-d22d39ea78ca3321eb6b
74	12	1	11	NA	InChI=1S/C5H11NO2/c1-3(2)4(6)5(7)8/h3-4H,6H2,1-2H3,(H,7,8)	KZSNJWFQEVHDMF	splash10-014i-1900000000-469f477aa03fa1cbf7bc
75	6	1	1	1	InChI=1S/C4H9NO3/c5-3(1-2-6)4(7)8/h3,6H,1-2,5H2,(H,7,8)	UKAUYVFTDYCKQA	splash10-014j-7900000000-bb093ec82759f97ebbcd
76	2	1	1	1	InChI=1S/C8H11NO3/c1-5-8(12)7(4-11)6(3-10)2-9-5/h2,10-12H,3-4H2,1H3	LXNHXLLTXMVWPM	splash10-0uxr-0900000000-b487d577b029889873f2
77	2	1	1	1	InChI=1S/C10H14N5O6P/c11-9-8-10(13-3-12-9)15(4-14-8)7-1-5(16)6(21-7)2-20-22(17,18)19/h3-7,16H,1-2H2,(H2,11,12,13)(H2,17,18,19)	KHWCHTKSEGGWEX	splash10-004j-9800000000-389a6c3ad32acdf42719
78	1	1	1	1	InChI=1S/C6H6O6/c7-4(8)1-3(6(11)12)2-5(9)10/h1H,2H2,(H,7,8)(H,9,10)(H,11,12)	GTZCVFVGUGFEME	splash10-000i-9200000000-07dce0d50b7ebd3a5eee
79	2	1	1	1	InChI=1S/C6H13O9P/c7-3-2(1-14-16(11,12)13)15-6(10)5(9)4(3)8/h2-10H,1H2,(H2,11,12,13)	NBSCHQHZLSJFNQ	splash10-0002-9000000000-edee76488c308176d1c6
80	1	1	4	NA	InChI=1S/C13H14N2O3/c1-8(16)15-12(13(17)18)6-9-7-14-11-5-3-2-4-10(9)11/h2-5,7,12,14H,6H2,1H3,(H,15,16)(H,17,18)	DZTHIGRZJZPRDV	splash10-0fk9-9370000000-705a2d30d7f588f4ccbd
81	1	1	1	1	InChI=1S/C7H14N2O4/c8-4(6(10)11)2-1-3-5(9)7(12)13/h4-5H,1-3,8-9H2,(H,10,11)(H,12,13)	GMKMEZVLHJARHF	splash10-002r-0900000000-41fd28e91b2393ecc519
83	1	1	2	NA	InChI=1S/C6H13NO2/c1-4(2)3-5(7)6(8)9/h4-5H,3,7H2,1-2H3,(H,8,9)	ROHFNLRQFUQHCH	splash10-001i-0900000000-83988d791216f40d3263
84	1	1	1	1	InChI=1S/C6H11NO4/c7-4(6(10)11)2-1-3-5(8)9/h4H,1-3,7H2,(H,8,9)(H,10,11)	OYIFNHCXNCRBQI	splash10-03xu-1900000000-42bc391ddb96c6a4df85
85	1	1	1	1	InChI=1S/C9H13N3O4/c10-7-1-2-12(9(15)11-7)8-3-5(14)6(4-13)16-8/h1-2,5-6,8,13-14H,3-4H2,(H2,10,11,15)	CKTSBUTUHBMZGZ	splash10-0006-9100000000-8bc0e0d97064e53092c1
86	1	1	1	1	InChI=1S/C6H14NO8P/c7-3-5(9)4(8)2(15-6(3)10)1-14-16(11,12)13/h2-6,8-10H,1,7H2,(H2,11,12,13)	XHMJOUIAFHJHBW	splash10-0002-9000000000-bb7631a98da39aaa5922
87	6	1	1	1	InChI=1S/C7H8O5/c8-4-1-3(7(11)12)2-5(9)6(4)10/h1,5-6,9-10H,2H2,(H,11,12)	SLWWJZMPHJJOPH	splash10-056r-1900000000-4ee29cad168fab508736
88	1	1	1	1	InChI=1S/C3H7NO4S/c4-2(3(5)6)1-9(7)8/h2H,1,4H2,(H,5,6)(H,7,8)	ADVPTQAUNPRNPO	splash10-000i-9000000000-0dccc881b56f1a32811b
89	1	1	1	1	InChI=1S/C8H13NO6/c9-5(8(13)14)3-4-15-7(12)2-1-6(10)11/h5H,1-4,9H2,(H,10,11)(H,13,14)	GNISQJGXJIDKDJ	splash10-0gb9-2930000000-2b10488fc79f8b7c48bc
90	2	1	1	1	InChI=1S/C4H6N4O3/c5-3(10)6-1-2(9)8-4(11)7-1/h1H,(H3,5,6,10)(H2,7,8,9,11)	POJWUDADGALRAB	splash10-01ot-7900000000-c36866a0978fc5a6a582
91	6	1	1	1	InChI=1S/C6H8O6/c7-1-2(8)5-3(9)4(10)6(11)12-5/h1-5,8-10H	UYUXSRADSPPKRZ	splash10-004i-2900000000-f6375e5f610bec0f0d3e
92	1	1	1	1	InChI=1S/C2H8NO3P/c3-1-2-7(4,5)6/h1-3H2,(H2,4,5,6)	QQVDJLLNRSOCEL	splash10-00fr-5900000000-3b53d58ae845a5b52ece
95	7	4	4	NA	InChI=1S/C6H12O5/c7-2-4-6(10)3(8)1-5(9)11-4/h3-10H,1-2H2	PMMURAAUARKVCB	splash10-03di-4900000000-b90904f7f47cb41ca076
96	2	2	1	NA	InChI=1S/C7H11N3O2/c1-10-4-9-3-5(10)2-6(8)7(11)12/h3-4,6H,2,8H2,1H3,(H,11,12)	JDHILDINMRGULE	splash10-014i-2900000000-94d9fc9fc08d9df90070
97	1	1	1	1	InChI=1S/C6H14O6/c7-1-3(9)5(11)6(12)4(10)2-8/h3-12H,1-2H2	FBPFZTCFMRRESA	splash10-0ul0-5900000000-3e30cdc2e30dd464b6ad
98	1	1	1	1	InChI=1S/C5H7NO3/c7-4-2-1-3(6-4)5(8)9/h3H,1-2H2,(H,6,7)(H,8,9)	ODHCTXKNWHHXJC	splash10-004i-0900000000-6d05e0caf6732071dfa7
99	2	1	1	1	InChI=1S/C8H9NO4/c1-4-7(11)6(8(12)13)5(3-10)2-9-4/h2,10-11H,3H2,1H3,(H,12,13)	HXACOUQIXZGNBF	splash10-000i-0900000000-d1f4400ed06e508d2969
100	6	1	1	1	InChI=1S/C7H5NO4/c9-6(10)4-2-1-3-8-5(4)7(11)12/h1-3H,(H,9,10)(H,11,12)	GJAWHXHKYYXBSV	splash10-00di-0900000000-abc172f71381288d7bc4
101	2	1	3	NA	InChI=1S/C11H15N5O4/c1-15-3-14-10-6(9(15)12)13-4-16(10)11-8(19)7(18)5(2-17)20-11/h3-5,7-8,11-12,17-19H,2H2,1H3	GFYLSDSUCHVORB	splash10-0002-0900000000-747d0c3b96223d6a45fa
102	2	1	1	1	InChI=1S/C8H11NO2/c9-4-3-6-1-2-7(10)8(11)5-6/h1-2,5,10-11H,3-4,9H2	VYFYYTLLBUKUHU	splash10-0udi-0900000000-6af9c0ab5c6c906d4ccc
103	2	1	1	1	InChI=1S/C9H12N2O5/c12-4-6-5(13)3-8(16-6)11-2-1-7(14)10-9(11)15/h1-2,5-6,8,12-13H,3-4H2,(H,10,14,15)	MXHRCPNRJAMMIM	splash10-001l-5900000000-af765ffd6b2641a1d873
104	5	1	1	1	InChI=1S/C5H9NO3/c7-3-1-4(5(8)9)6-2-3/h3-4,6-7H,1-2H2,(H,8,9)	PMMYEEVYMWASQN	splash10-001i-2900000000-866e1349ba5cbea85b65
105	4	1	1	1	InChI=1S/C6H6N2O2/c9-6(10)2-1-5-3-7-4-8-5/h1-4H,(H,7,8)(H,9,10)	LOIYMIARKYCTBW	splash10-0006-9100000000-5867f8ccadd2da5b1968
106	1	1	1	1	InChI=1S/C6H11NO3/c1-5(8)7-4-2-3-6(9)10/h2-4H2,1H3,(H,7,8)(H,9,10)	UZTFMUBKZQVKLK	splash10-0udi-1900000000-6073dba55a3bd213e2ef
107	1	1	1	1	InChI=1S/C14H26N4O11P2/c1-18(2,3)6-7-26-30(22,23)29-31(24,25)27-8-9-11(19)12(20)13(28-9)17-5-4-10(15)16-14(17)21/h4-5,9,11-13,19-20H,6-8H2,1-3H3,(H3-,15,16,21,22,23,24,25)	RZZPDXZPRHQOCG	splash10-0h00-7918100000-314b682c38384f73ad97
108	1	1	1	1	InChI=1S/C3H8NO6P/c4-2(3(5)6)1-10-11(7,8)9/h2H,1,4H2,(H,5,6)(H2,7,8,9)	BZQFBWGGLXLEPQ	splash10-0002-9000000000-6e33ffdc424ba16aeed4
109	5	1	1	1	InChI=1S/C4H7NO2/c5-4(1-2-4)3(6)7/h1-2,5H2,(H,6,7)	PAJPWUMXBYXFCZ	splash10-0udi-0900000000-20caa70a4c21eae403d1
110	2	1	1	1	InChI=1S/C5H6N2O3/c8-2-3-1-6-5(10)7-4(3)9/h1,8H,2H2,(H2,6,7,9,10)	JDBGXEHEIRGOBU	splash10-0006-1900000000-551d4870d65c71471931
111	1	1	1	1	InChI=1S/C7H14N2O4S/c8-4(6(10)11)1-2-14-3-5(9)7(12)13/h4-5H,1-3,8-9H2,(H,10,11)(H,12,13)	ILRYLPWNYFXEMH	splash10-0089-0910000000-32c236e4c81da1a5d600
112	4	1	4	NA	InChI=1S/C5H11NO2/c1-2-3-4(6)5(7)8/h4H,2-3,6H2,1H3,(H,7,8)	SNDPXSYFESPGGJ	splash10-014i-0900000000-e7cf090e08be239a9906
113	1	1	1	1	InChI=1S/C6H10O5/c1-6(11,2-4(7)8)3-5(9)10/h11H,2-3H2,1H3,(H,7,8)(H,9,10)	NPOAOTPXWNWTSH	splash10-052b-9300000000-f6c9950b5d58e4ecd3f3
114	5	1	1	1	InChI=1S/C5H9NO4/c1-6-3(5(9)10)2-4(7)8/h3,6H,2H2,1H3,(H,7,8)(H,9,10)	HOKKHZGPKSLGJE	splash10-0fr2-1900000000-183e9e269ce7b4c721c0
115	1	1	1	1	InChI=1S/C6H10O8/c7-1(3(9)5(11)12)2(8)4(10)6(13)14/h1-4,7-10H,(H,11,12)(H,13,14)	DSLZVSRJTYRBFB	splash10-000i-9210000000-447902826e70501d90b8
116	1	1	1	1	InChI=1S/C6H9N3O2/c7-5(6(10)11)1-4-2-8-3-9-4/h2-3,5H,1,7H2,(H,8,9)(H,10,11)	HNDVDQJCIGZPNO	splash10-0udi-2900000000-8e27cc23ee94e9ddc89c
117	9	8	1	NA	InChI=1S/C6H12O5/c1-2-3(7)4(8)5(9)6(10)11-2/h2-10H,1H3	SHZGCJCMOBCMKK	splash10-0c00-9400000000-40af5c81df4282ca8d5c
118	1	1	1	1	InChI=1S/C8H16N2O4S2/c9-5(7(11)12)1-3-15-16-4-2-6(10)8(13)14/h5-6H,1-4,9-10H2,(H,11,12)(H,13,14)	ZTVZLYBCZNMWCF	splash10-0230-7900000000-e4489601984ceefa0487
119	7	1	1	1	InChI=1S/C6H11NO4/c1-7-4(6(10)11)2-3-5(8)9/h4,7H,2-3H2,1H3,(H,8,9)(H,10,11)	XLBVNMSMFQMKEY	splash10-00kf-0900000000-b266ef820f551dfd59c7
120	1	1	1	1	InChI=1S/C5H12N2O2/c6-3-1-2-4(7)5(8)9/h4H,1-3,6-7H2,(H,8,9)	AHLPHDHHMVZTML	splash10-001i-0900000000-0aa4b5d0f7d328ef03aa
121	1	1	1	1	InChI=1S/C10H12N4O6/c15-1-3-5(16)6(17)9(20-3)14-2-11-4-7(14)12-10(19)13-8(4)18/h2-3,5-6,9,15-17H,1H2,(H2,12,13,18,19)	UBORTCNDUKBEOP	splash10-0udi-0900000000-b5ec5fa8f73df7ef8809
122	1	1	1	1	InChI=1S/C16H22N6O4/c17-14(24)12-2-1-5-22(12)16(26)11(6-9-7-18-8-19-9)21-15(25)10-3-4-13(23)20-10/h7-8,10-12H,1-6H2,(H2,17,24)(H,18,19)(H,20,23)(H,21,25)	XNSAINXGIQZQOO	splash10-0uxr-1980000000-2233c91c912456800eab
124	5	4	3	NA	InChI=1S/C6H11NO2/c8-6(9)5-3-1-2-4-7-5/h5,7H,1-4H2,(H,8,9)	HXEACLLIILLPRG	splash10-004i-0900000000-10566bec926e1f88021c
125	1	1	1	1	InChI=1S/C21H28N7O17P3/c22-17-12-19(25-7-24-17)28(8-26-12)21-16(44-46(33,34)35)14(30)11(43-21)6-41-48(38,39)45-47(36,37)40-5-10-13(29)15(31)20(42-10)27-3-1-2-9(4-27)18(23)32/h1-4,7-8,10-11,13-16,20-21,29-31H,5-6H2,(H7-,22,23,24,25,32,33,34,35,36,37,38,39)	XJLXINKUBYWONI	splash10-0adi-6971510000-0a3a8ed6b7bf1a147364
126	1	1	1	1	InChI=1S/C16H26N2O16P2/c1-6-3-18(16(25)17-14(6)24)10-2-7(20)9(31-10)5-30-35(26,27)34-36(28,29)33-15-13(23)12(22)11(21)8(4-19)32-15/h3,7-13,15,19-23H,2,4-5H2,1H3,(H,26,27)(H,28,29)(H,17,24,25)	YSYKRGRSMLTJNL	splash10-00ba-9877000000-c5f86e9d45cdc93160ec
127	2	1	1	1	InChI=1S/C4H7NO3/c1-3(6)5-2-4(7)8/h2H2,1H3,(H,5,6)(H,7,8)	OKJIRPAQVSHGFK	splash10-01b9-7900000000-26863ea006555e82e2a7
128	2	1	1	1	InChI=1S/C6H9NO5/c1-3(8)7-4(6(11)12)2-5(9)10/h4H,2H2,1H3,(H,7,8)(H,9,10)(H,11,12)	OTCCIMWXFLJLIA	splash10-000i-9600000000-bfdd8519d35e9949a76c
129	1	1	1	1	InChI=1S/C10H14N4O11P2/c15-6-4(1-23-27(21,22)25-26(18,19)20)24-10(7(6)16)14-3-13-5-8(14)11-2-12-9(5)17/h2-4,6-7,10,15-16H,1H2,(H,21,22)(H,11,12,17)(H2,18,19,20)	JPXZQMKKFWMMGK	splash10-0570-5910100000-55722819aea8a0ba4baf
131	1	1	1	1	InChI=1S/C6H13O10P/c7-2(1-16-17(13,14)15)3(8)4(9)5(10)6(11)12/h2-5,7-10H,1H2,(H,11,12)(H2,13,14,15)	BIRSGZKFKXLSJQ	splash10-002b-9110000000-994a4e9c991acc04ee7f
132	3	4	2	>1	InChI=1S/C4H8O3/c1-4(2,7)3(5)6/h7H,1-2H3,(H,5,6)	BWLBGMIXKSTLSX	splash10-0zfr-7900000000-b52a1abe8123ce10cded
133	1	1	1	1	InChI=1S/C15H24N2O17P2/c18-3-5-8(20)10(22)12(24)14(32-5)33-36(28,29)34-35(26,27)30-4-6-9(21)11(23)13(31-6)17-2-1-7(19)16-15(17)25/h1-2,5-6,8-14,18,20-24H,3-4H2,(H,26,27)(H,28,29)(H,16,19,25)	HSCJRCZFDFQWRP	splash10-00b9-9257000000-041e98a17f4d9247f2c6
134	1	1	1	1	InChI=1S/C9H15N2O14P3/c12-5-3-8(11-2-1-7(13)10-9(11)14)23-6(5)4-22-27(18,19)25-28(20,21)24-26(15,16)17/h1-2,5-6,8,12H,3-4H2,(H,18,19)(H,20,21)(H,10,13,14)(H2,15,16,17)	AHCYMLUZIRLXAA	splash10-0a4i-1922000000-7928f779a4cc08c9d58d
136	3	1	3	NA	InChI=1S/C5H7N3O/c1-3-2-7-5(9)8-4(3)6/h2H,1H3,(H3,6,7,8,9)	LRSASMSXMSNRBT	splash10-0089-9600000000-9f317d8e30486a3a5ae5
137	1	1	1	1	InChI=1S/C3H5O6P/c1-2(3(4)5)9-10(6,7)8/h1H2,(H,4,5)(H2,6,7,8)	DTBNBXWJWCWCIK	splash10-004i-9000000000-c08e4f8bf5bb1ac36915
138	2	1	1	1	InChI=1S/C3H7O7P/c4-2(3(5)6)1-10-11(7,8)9/h2,4H,1H2,(H,5,6)(H2,7,8,9)	OSJPPGNTCRNQQC	splash10-004i-9100000000-65b9ad01510d00dce58f
139	1	1	1	1	InChI=1S/C3H6O4/c4-1-2(5)3(6)7/h2,4-5H,1H2,(H,6,7)	RBNPOMFGQQGHHO	splash10-0a4i-8900000000-34289186358b3f4b09cd
140	2	1	1	1	InChI=1S/C9H12N3O7P/c10-5-1-2-12(9(14)11-5)8-7-6(4(3-13)17-8)18-20(15,16)19-7/h1-2,4,6-8,13H,3H2,(H,15,16)(H2,10,11,14)	NMPZCCZXCOMSDQ	splash10-03di-0900000000-3f3db7d15ba65a668dac
141	1	1	2	NA	InChI=1S/C8H11NO2/c9-5-8(11)6-1-3-7(10)4-2-6/h1-4,8,10-11H,5,9H2	QHGUCRYDKWKLMG	splash10-001i-0900000000-61b8a586a894ca21611d
142	1	1	1	1	InChI=1S/C8H16N2O3/c1-6(11)10-7(8(12)13)4-2-3-5-9/h7H,2-5,9H2,1H3,(H,10,11)(H,12,13)	VEYYWZRYIYDQJM	splash10-0002-0900000000-9506e4b185e3e072a38c
143	2	1	1	1	InChI=1S/C2H8NO4P/c3-1-2-7-8(4,5)6/h1-3H2,(H2,4,5,6)	SUHOOTKUPISOBE	splash10-004i-9000000000-14e856e0843a9cfa7f72
144	1	3	1	NA	InChI=1S/C5H9NO4/c1-3(7)10-2-4(6)5(8)9/h4H,2,6H2,1H3,(H,8,9)	VZXPDPZARILFQX	splash10-006t-9700000000-3fdbd9d734e55baf5290
145	1	1	1	1	InChI=1S/C10H15N2O8P/c1-5-3-12(10(15)11-9(5)14)8-2-6(13)7(20-8)4-19-21(16,17)18/h3,6-8,13H,2,4H2,1H3,(H,11,14,15)(H2,16,17,18)	GYOZYWVXFNDGLU	splash10-004i-7900000000-9d298519091e42c702b8
146	4	1	1	1	InChI=1S/C10H12N5O6P/c11-8-5-9(13-2-12-8)15(3-14-5)10-6(16)7-4(20-10)1-19-22(17,18)21-7/h2-4,6-7,10,16H,1H2,(H,17,18)(H2,11,12,13)	IVOMOUWHDPKRLL	splash10-003r-2903000000-e02746f30a89da78b8ee
147	13	2	2	>1	InChI=1S/C6H13O9P/c7-2-6(10)5(9)4(8)3(15-6)1-14-16(11,12)13/h3-5,7-10H,1-2H2,(H2,11,12,13)	BGWGXPAPYGQALX	splash10-0002-9000000000-d051521ee3a5f5680b75
149	1	1	1	1	InChI=1S/C9H10N2O5/c10-6(9(13)14)3-5-1-2-8(12)7(4-5)11(15)16/h1-2,4,6,12H,3,10H2,(H,13,14)	FBTSQILOGYXGMD	splash10-03di-0900000000-b5b7f52b37d0b7d73a84
150	1	1	1	1	InChI=1S/C8H12N2O2/c1-5-8(12)7(2-9)6(4-11)3-10-5/h3,11-12H,2,4,9H2,1H3	NHZMQXZHNVQTQA	splash10-014i-0900000000-6f7177584fe387ce19ed
151	7	1	1	1	InChI=1S/C5H9NO3/c6-3-4(7)1-2-5(8)9/h1-3,6H2,(H,8,9)	ZGXJTSGNIOSYLO	splash10-001i-1900000000-0f43f7a544034375acf7
152	2	1	1	1	InChI=1S/C9H13N2O8P/c12-5-3-8(11-2-1-7(13)10-9(11)14)19-6(5)4-18-20(15,16)17/h1-2,5-6,8,12H,3-4H2,(H,10,13,14)(H2,15,16,17)	JSRLJPSBLDHEIO	splash10-01ta-5900000000-dc463e72f366eee84cb2
154	1	2	1	1	InChI=1S/C14H20N6O5S/c15-6(14(23)24)1-2-26-3-7-9(21)10(22)13(25-7)20-5-19-8-11(16)17-4-18-12(8)20/h4-7,9-10,13,21-22H,1-3,15H2,(H,23,24)(H2,16,17,18)	ZJUKTBDSGOFHSH	splash10-001i-1900000000-de049dd6f1e7f8a507ae
155	1	1	2	NA	InChI=1S/C7H13NO3S/c1-5(9)8-6(7(10)11)3-4-12-2/h6H,3-4H2,1-2H3,(H,8,9)(H,10,11)	XUYPXLNMDZIRQH	splash10-0005-1900000000-f2de26d4f7ede93ace95
156	1	1	1	1	InChI=1S/C9H15N4O8P/c10-7-4(8(11)16)12-2-13(7)9-6(15)5(14)3(21-9)1-20-22(17,18)19/h2-3,5-6,9,14-15H,1,10H2,(H2,11,16)(H2,17,18,19)	NOTGFIUVDGNKRI	splash10-004i-9100000000-38964ac5d92e8a5bf455
157	1	1	1	1	InChI=1S/C17H27N3O17P2/c1-6(22)18-10-13(26)11(24)7(4-21)35-16(10)36-39(31,32)37-38(29,30)33-5-8-12(25)14(27)15(34-8)20-3-2-9(23)19-17(20)28/h2-3,7-8,10-16,21,24-27H,4-5H2,1H3,(H,18,22)(H,29,30)(H,31,32)(H,19,23,28)	LFTYTUAZOPRMMI	splash10-05e9-9887100000-16e9dd26011770c213fc
158	3	1	1	1	InChI=1S/C10H12N5O7P/c11-10-13-7-4(8(17)14-10)12-2-15(7)9-5(16)6-3(21-9)1-20-23(18,19)22-6/h2-3,5-6,9,16H,1H2,(H,18,19)(H3,11,13,14,17)	ZOOGRGPOEVQQDX	splash10-0udi-3904000000-9f5f37b812d473f60bea
159	2	1	1	1	InChI=1S/C5H9N3/c6-2-1-5-3-7-4-8-5/h3-4H,1-2,6H2,(H,7,8)	NTYJJOPFIAHURM	splash10-03di-3900000000-65101b189d2dfe66b9b8
161	1	1	1	1	InChI=1S/C4H10N3O5P/c1-7(2-3(8)9)4(5)6-13(10,11)12/h2H2,1H3,(H,8,9)(H4,5,6,10,11,12)	DRBBFCLWYRJSJZ	splash10-004i-9100000000-9b5551ec5515e453faa4
162	1	1	1	1	InChI=1S/C15H22N2O18P2/c18-5-1-2-17(15(26)16-5)12-9(22)6(19)4(32-12)3-31-36(27,28)35-37(29,30)34-14-10(23)7(20)8(21)11(33-14)13(24)25/h1-2,4,6-12,14,19-23H,3H2,(H,24,25)(H,27,28)(H,29,30)(H,16,18,26)	HDYANYHVCAPMJV	splash10-0r29-5934300000-edba32c50195fb47f3d3
163	2	3	2	>1	InChI=1S/C3H4O4/c4-1-2(5)3(6)7/h4H,1H2,(H,6,7)	HHDDCCUIIUWNGJ	splash10-0a4i-9100000000-e2babf8eee1e162186d3
164	1	1	1	1	InChI=1S/C6H13NO5/c7-3-5(10)4(9)2(1-8)12-6(3)11/h2-6,8-11H,1,7H2	MSWZFWKMSRAUBD	splash10-004i-0900000000-5aef8a48ba8a28036749
165	3	2	1	1	InChI=1S/C6H18O24P6/c7-31(8,9)25-1-2(26-32(10,11)12)4(28-34(16,17)18)6(30-36(22,23)24)5(29-35(19,20)21)3(1)27-33(13,14)15/h1-6H,(H2,7,8,9)(H2,10,11,12)(H2,13,14,15)(H2,16,17,18)(H2,19,20,21)(H2,22,23,24)	IMQLKJBTEOYOSI	splash10-01q9-1404900000-3ce74e3d2ec91cdc9c91
166	2	1	1	1	InChI=1S/C5H4N2O4/c8-3-2(4(9)10)1-6-5(11)7-3/h1H,(H,9,10)(H2,6,7,8,11)	ZXYAAVBXHKCJJB	splash10-0aor-4900000000-dd353d4b67e36cadc5bc
167	1	1	1	1	InChI=1S/C16H29N3O6S/c1-2-3-4-5-8-26-10-12(15(23)18-9-14(21)22)19-13(20)7-6-11(17)16(24)25/h11-12H,2-10,17H2,1H3,(H,18,23)(H,19,20)(H,21,22)(H,24,25)	HXJDWCWJDCOHDG	splash10-002f-1910000000-fb01c8bd9f0b90f91530
168	3	1	1	1	InChI=1S/C5H9NO3/c1-3(5(8)9)6-4(2)7/h3H,1-2H3,(H,6,7)(H,8,9)	KTHDTJVBEPMMGL	splash10-000i-9000000000-6d2acc7091c72357d4c1
169	1	1	2	NA	InChI=1S/C6H13NO6/c7-3(6(12)13)5(11)4(10)2(9)1-8/h2-5,8-11H,1,7H2,(H,12,13)	UFYKDFXCZBTLOO	splash10-006x-5900000000-2eacbba30ab1bb5df648
170	2	1	1	1	InChI=1S/C17H20N4O6/c1-7-3-9-10(4-8(7)2)21(5-11(23)14(25)12(24)6-22)15-13(18-9)16(26)20-17(27)19-15/h3-4,11-12,14,22-25H,5-6H2,1-2H3,(H,20,26,27)	AUNGANRZJHBGPY	splash10-0a4i-0090000000-4cff51a214d753b7a04d
171	1	2	1	NA	InChI=1S/C7H14O6/c1-12-7-6(11)5(10)4(9)3(2-8)13-7/h3-11H,2H2,1H3	HOVAGTYPODGVJG	splash10-0zml-9800000000-50e63bd97bf5b4e0ce34
172	1	1	1	1	InChI=1S/C16H25N5O16P2/c17-16-19-12-6(13(28)20-16)18-3-21(12)14-10(26)8(24)5(34-14)2-33-38(29,30)37-39(31,32)36-15-11(27)9(25)7(23)4(1-22)35-15/h3-5,7-11,14-15,22-27H,1-2H2,(H,29,30)(H,31,32)(H3,17,19,20,28)	MVMSCBBUIHUTGJ	splash10-05i3-9735600000-01f52a122034949db593
173	1	2	1	NA	InChI=1S/C10H13N5O3/c1-4-6(16)7(17)10(18-4)15-3-14-5-8(11)12-2-13-9(5)15/h2-4,6-7,10,16-17H,1H3,(H2,11,12,13)	XGYIMTFOTBMPFP	splash10-001i-0910000000-89f349e8b2b2a207275b
174	1	1	1	1	InChI=1S/C10H17N3O6S/c11-5(10(18)19)1-2-7(14)13-6(4-20)9(17)12-3-8(15)16/h5-6,20H,1-4,11H2,(H,12,17)(H,13,14)(H,15,16)(H,18,19)	RWSXRVCMGQZWBV	splash10-002f-1910000000-f1115abd8b4b289d6dab
175	6	6	10	>1	InChI=1S/C4H9NO2/c1-4(2,5)3(6)7/h5H2,1-2H3,(H,6,7)	FUOOLUPWFVMBKG	splash10-0udi-0900000000-11b30dc6458b214f5ef5
176	4	3	3	>1	InChI=1S/C6H7NO3S/c7-5-3-1-2-4-6(5)11(8,9)10/h1-4H,7H2,(H,8,9,10)	ZMCHBSMFKQYNKA	splash10-00di-0900000000-2c21ff5d53157894b669
177	1	1	1	1	InChI=1S/C5H9NO4S/c6-3(5(9)10)1-11-2-4(7)8/h3H,1-2,6H2,(H,7,8)(H,9,10)	GBFLZEXEOZUWRN	splash10-0006-9000000000-8c6dcee602b5abc50085
178	1	1	1	1	InChI=1S/C7H11NO5/c1-4(9)8-5(7(12)13)2-3-6(10)11/h5H,2-3H2,1H3,(H,8,9)(H,10,11)(H,12,13)	RFMMMVDNIPUKGG	splash10-0ufr-1900000000-42d76d6ce60bea56b2d2
179	1	1	1	1	InChI=1S/C6H4N4O2/c11-5-3-4(8-2-1-7-3)9-6(12)10-5/h1-2H,(H2,8,9,10,11,12)	UYEUUXMDVNYCAM	splash10-03di-0900000000-8466d949755b6e2813ec
180	2	5	2	>1	InChI=1S/C6H5NO3/c8-5-2-1-4(3-7-5)6(9)10/h1-3H,(H,7,8)(H,9,10)	BLHCMGRVFXRYRN	splash10-0006-9000000000-347949a1bd6413f4ad72
181	1	1	1	1	InChI=1S/C5H9NO3S/c1-3(7)6-4(2-10)5(8)9/h4,10H,2H2,1H3,(H,6,7)(H,8,9)	PWKSKIMOESPYIA	splash10-001i-9100000000-4f69a97c7622510727c7
182	1	1	1	1	InChI=1S/C9H17NO5/c1-9(2,5-11)7(14)8(15)10-4-3-6(12)13/h7,11,14H,3-5H2,1-2H3,(H,10,15)(H,12,13)	GHOKWGTUZJEAQD	splash10-000j-9410000000-03e0e77dba3b47108af7
183	1	1	1	1	InChI=1S/C8H16N2O5/c1-3(12)10-5-7(14)6(13)4(2-11)15-8(5)9/h4-8,11,13-14H,2,9H2,1H3,(H,10,12)	MCGXOCXFFNKASF	splash10-014i-2190000000-b81ac16308db083c2d47
184	1	1	1	1	InChI=1S/C6H11N3O/c7-5(3-10)1-6-2-8-4-9-6/h2,4-5,10H,1,3,7H2,(H,8,9)	ZQISRDCJNBUVMM	splash10-0006-2900000000-3b7929d02ab85faf401d
185	2	1	1	1	InChI=1S/C4H8N2O3/c5-4(9)6-2-1-3(7)8/h1-2H2,(H,7,8)(H3,5,6,9)	JSJWCHRYRHKBBW	splash10-000i-9600000000-f08218933ab95af68673
186	3	3	2	>1	InChI=1S/C6H13NO2/c1-2-3-4-5(7)6(8)9/h5H,2-4,7H2,1H3,(H,8,9)	LRQKBLKVPFOOQJ	splash10-001i-0900000000-b4d3f0542ab13326f392
187	1	1	1	1	InChI=1S/C5H12N2O3S/c1-11(7,10)3-2-4(6)5(8)9/h4,7H,2-3,6H2,1H3,(H,8,9)	SXTAYKAGBXMACB	splash10-004i-9000000000-988aa33debaf1e55c746
188	1	1	2	NA	InChI=1S/C4H8O3/c1-3(5)2-4(6)7/h3,5H,2H2,1H3,(H,6,7)	WHBMMWSBFZVSSR	splash10-0a4i-9300000000-aa66906248ba3da80524
189	8	5	1	1	InChI=1S/C5H6N2O2/c8-5(9)1-4-2-6-3-7-4/h2-3H,1H2,(H,6,7)(H,8,9)	PRJKNHOMHKJCEJ	splash10-001i-9000000000-d629a87641f8cc52a4bd
190	2	1	1	1	InChI=1S/C11H12N2O3/c12-9(11(15)16)3-6-5-13-10-2-1-7(14)4-8(6)10/h1-2,4-5,9,13-14H,3,12H2,(H,15,16)	LDCYZAJDBXYCGN	splash10-00rx-2930000000-b62d2070b9a2857bb60e
191	1	1	1	1	InChI=1S/C7H8N4O2/c1-10-3-8-5-4(10)6(12)9-7(13)11(5)2/h3H,1-2H3,(H,9,12,13)	YAPQBXQYLJRXSA	splash10-004i-0900000000-3dd12f96ad69b28d10f9
192	4	1	1	1	InChI=1S/C4H9NO2/c5-3-1-2-4(6)7/h1-3,5H2,(H,6,7)	BTCSSZJGUNDROE	splash10-0udi-0900000000-c6aae887de9fac54ed75
193	1	1	1	1	InChI=1S/C6H11NO3S/c1-11-3-2-5(6(9)10)7-4-8/h4-5H,2-3H2,1H3,(H,7,8)(H,9,10)	PYUSHNKNPOHWEZ	splash10-004j-8900000000-643265c0980f80e8656b
194	1	1	1	1	InChI=1S/C5H9N3O4/c6-5(7)8-2(4(11)12)1-3(9)10/h2H,1H2,(H,9,10)(H,11,12)(H4,6,7,8)	VVHOUVWJCQOYGG	splash10-005i-2900000000-2e6ca148f3f63757c34f
195	3	1	1	1	InChI=1S/C6H14N2O3/c7-3-4(9)1-2-5(8)6(10)11/h4-5,9H,1-3,7-8H2,(H,10,11)	YSMODUONRAFBET	splash10-03di-0900000000-a4ecdbf54f2acbe90075
196	2	1	1	1	InChI=1S/C15H23N5O14P2/c16-12-7-13(18-3-17-12)20(4-19-7)14-10(23)8(21)5(32-14)1-30-35(26,27)34-36(28,29)31-2-6-9(22)11(24)15(25)33-6/h3-6,8-11,14-15,21-25H,1-2H2,(H,26,27)(H,28,29)(H2,16,17,18)	SRNWOUGRCWSEMX	splash10-002b-9214000000-1799e866ddecb9ea855e
197	1	1	2	NA	InChI=1S/C5H8O5/c1-5(10,4(8)9)2-3(6)7/h10H,2H2,1H3,(H,6,7)(H,8,9)	XFTRTWQBIOMVPK	splash10-000i-9500000000-c2f1e78f7c94e85aa238
198	1	1	1	1	InChI=1S/C11H19N3O6/c1-2-7(10(18)13-5-9(16)17)14-8(15)4-3-6(12)11(19)20/h6-7H,2-5,12H2,1H3,(H,13,18)(H,14,15)(H,16,17)(H,19,20)	JCMUOFQHZLPHQP	splash10-05dj-1930000000-9ca21cb5e016150afaa4
199	1	1	1	1	InChI=1S/C10H15N4O14P3/c15-6-4(1-25-30(21,22)28-31(23,24)27-29(18,19)20)26-10(7(6)16)14-3-13-5-8(14)11-2-12-9(5)17/h2-4,6-7,10,15-16H,1H2,(H,21,22)(H,23,24)(H,11,12,17)(H2,18,19,20)	HAEJPQIATWHALX	splash10-0a4i-1910100000-7e58642fe3a5e2d9b27d
200	1	1	1	1	InChI=1S/C3H8N2O2/c4-1-2(5)3(6)7/h2H,1,4-5H2,(H,6,7)	PECYZEOJVXMISF	splash10-0udi-6900000000-aaf5e9c88f083817ef4c
201	1	1	1	1	InChI=1S/C8H10O4/c9-4-8(12)5-1-2-6(10)7(11)3-5/h1-3,8-12H,4H2	MTVWFVDWRVYDOR	splash10-0uk9-0900000000-63d0d88f84de23314105
202	1	1	1	1	InChI=1S/C4H8O3/c1-2-3(5)4(6)7/h3,5H,2H2,1H3,(H,6,7)	AFENDNXGAFYKQO	splash10-0zfr-7900000000-401a3122f94269660905
203	16	3	3	NA	InChI=1S/C24H42O21/c25-1-6-10(28)14(32)17(35)21(41-6)39-3-8-11(29)15(33)18(36)22(42-8)40-4-9-12(30)16(34)19(37)23(43-9)45-24(5-27)20(38)13(31)7(2-26)44-24/h6-23,25-38H,1-5H2	UQZIYBXSHAGNOE	splash10-00ar-7915000000-d5f98504595baf2779a2
204	7	1	1	1	InChI=1S/C8H9NO3/c9-7(8(11)12)5-1-3-6(10)4-2-5/h1-4,7,10H,9H2,(H,11,12)	LJCWONGJFPCTTL	splash10-001i-9700000000-ac690ed26fff363fe931
205	3	1	3	NA	InChI=1S/C5H9NO4/c1-3(8)6-4(2-7)5(9)10/h4,7H,2H2,1H3,(H,6,8)(H,9,10)	JJIHLJJYMXLCOY	splash10-00dj-9400000000-47d972c3a0975df3b8df
206	1	1	1	1	InChI=1S/C9H14N2O12P2/c12-5-1-2-11(9(15)10-5)8-7(14)6(13)4(22-8)3-21-25(19,20)23-24(16,17)18/h1-2,4,6-8,13-14H,3H2,(H,19,20)(H,10,12,15)(H2,16,17,18)	XCCTYIAWTASOJW	splash10-0bvi-5911000000-81dd375bd3da6aad7020
207	1	1	1	1	InChI=1S/C9H15N3O10P2/c10-7-1-2-12(9(14)11-7)8-3-5(13)6(21-8)4-20-24(18,19)22-23(15,16)17/h1-2,5-6,8,13H,3-4H2,(H,18,19)(H2,10,11,14)(H2,15,16,17)	FTDHDKPUHBLBTL	splash10-056r-9511000000-bbf32afdef24af7d738d
208	1	1	2	NA	InChI=1S/C10H12N2O4/c11-6(10(15)16)4-8(14)5-2-1-3-7(13)9(5)12/h1-3,6,13H,4,11-12H2,(H,15,16)	VCKPUUFAIGNJHC	splash10-03di-0920000000-74cded370d6824e40b2b
209	2	2	1	1	InChI=1S/C3H9O6P/c4-1-3(2-5)9-10(6,7)8/h3-5H,1-2H2,(H2,6,7,8)	DHCLVCXQIBBOPH	splash10-004i-9300000000-7ece8436f9f3db0eadcb
210	3	1	1	1	InChI=1S/C6H10O4/c1-4(2-5(7)8)3-6(9)10/h4H,2-3H2,1H3,(H,7,8)(H,9,10)	XJMMNTGIMDZPMU	splash10-0udi-0900000000-472cd21dd1f2b0080e5c
211	2	1	1	1	InChI=1S/C10H7NO4/c12-7-3-1-2-5-8(13)4-6(10(14)15)11-9(5)7/h1-4,12H,(H,11,13)(H,14,15)	FBZONXHGGPHHIY	splash10-03di-0910000000-3e6e695c7904824c2a4b
212	6	1	1	1	InChI=1S/C6H8O2/c1-2-3-4-5-6(7)8/h2-5H,1H3,(H,7,8)	WSWCOQWTEOXDQX	splash10-014i-9400000000-6fe3e25e4aacebc67541
213	1	8	3	>1	InChI=1S/C7H6O3/c8-6-3-1-5(2-4-6)7(9)10/h1-4,8H,(H,9,10)	FJKROLUGYXJWQN	splash10-0006-9100000000-a96b750c82b436b9e507
214	4	1	1	1	InChI=1S/C8H11NO/c9-6-5-7-1-3-8(10)4-2-7/h1-4,10H,5-6,9H2	DZGWFCGJZKJUFP	splash10-000i-0900000000-f7974c42c01e121785c4
215	2	1	1	1	InChI=1S/C21H30O5/c1-19-7-5-13(23)9-12(19)3-4-14-15-6-8-21(26,17(25)11-22)20(15,2)10-16(24)18(14)19/h9,14-16,18,22,24,26H,3-8,10-11H2,1-2H3	JYGXADMDTFJGBT	splash10-001j-0259000000-d25a6c45ce311a2b4b40
216	10	1	2	NA	InChI=1S/C4H8O2/c1-3(2)4(5)6/h3H,1-2H3,(H,5,6)	KQNPFQTWMSNSAP	splash10-000i-9000000000-4103671961f19d87ed5f
217	1	1	7	NA	InChI=1S/C7H8O2/c8-5-6-2-1-3-7(9)4-6/h1-4,8-9H,5H2	OKVJCVWFVRATSG	splash10-00di-3900000000-566d4d0b12d82c2233e2
218	1	1	1	1	InChI=1S/C13H16N2O2/c1-9(16)14-6-5-10-8-15-13-4-3-11(17-2)7-12(10)13/h3-4,7-8,15H,5-6H2,1-2H3,(H,14,16)	DRLFMBDRBRZALE	splash10-014i-0190000000-b9c014b650907c8dfea0
219	1	1	1	1	InChI=1S/C4H4O4/c5-3(6)1-2-4(7)8/h1-2H,(H,5,6)(H,7,8)	VZCYOOQTPOCHFL	splash10-00di-9000000000-b3c67413a5fc2a35da0b
220	3	4	1	1	InChI=1S/C10H7NO3/c12-9-5-8(10(13)14)11-7-4-2-1-3-6(7)9/h1-5H,(H,11,12)(H,13,14)	HCZHHEIFKROPDY	splash10-0006-0900000000-73a9f57bf607139b72d4
221	1	2	1	NA	InChI=1S/C7H12O4/c8-6(9)4-2-1-3-5-7(10)11/h1-5H2,(H,8,9)(H,10,11)	WLJVNTCWHIRURA	splash10-052b-9600000000-e49c3e057d676d1767a2
222	2	1	1	1	InChI=1S/C11H13NO3/c1-8(13)12-10(11(14)15)7-9-5-3-2-4-6-9/h2-6,10H,7H2,1H3,(H,12,13)(H,14,15)	CBQJSKKFNMDLON	splash10-03di-4910000000-4b997544025c42fdb3e1
223	13	NA	10	NA	InChI=1S/C8H8O3/c9-7(8(10)11)6-4-2-1-3-5-6/h1-5,7,9H,(H,10,11)	IWYDHOAUDWTVEP	splash10-000i-0900000000-97bab38a5553daeea81d
224	6	3	6	NA	InChI=1S/C7H6O2/c8-7(9)6-4-2-1-3-5-6/h1-5H,(H,8,9)	WPYMKLBDIGXBTP	splash10-00di-0900000000-86f1e528fed5f54f1c94
225	1	1	2	NA	InChI=1S/C11H13N3O/c12-9(11(13)15)5-7-6-14-10-4-2-1-3-8(7)10/h1-4,6,9,14H,5,12H2,(H2,13,15)	JLSKPBDKNIXMBS	splash10-0udi-2590000000-109bdb50b9bff2a5c8c4
227	2	1	1	1	InChI=1S/C7H6O4/c8-5-3-1-2-4(6(5)9)7(10)11/h1-3,8-9H,(H,10,11)	GLDQAMYCGOIJDV	splash10-0pb9-0900000000-05a2512ce290001082d3
228	1	1	1	1	InChI=1S/C10H11NO/c12-6-5-8-7-11-10-4-2-1-3-9(8)10/h1-4,7,11-12H,5-6H2	MBBOMCVGYCRMEA	splash10-03di-0900000000-b3355e1e715be93d916b
229	5	1	3	NA	InChI=1S/C10H10O4/c1-14-9-6-7(2-4-8(9)11)3-5-10(12)13/h2-6,11H,1H3,(H,12,13)	KSEBMYQBYZTDHS	splash10-003r-0900000000-8300706f198c9b5764be
230	2	2	1	1	InChI=1S/C26H43NO6/c1-14(4-7-22(31)27-13-23(32)33)17-5-6-18-24-19(12-21(30)26(17,18)3)25(2)9-8-16(28)10-15(25)11-20(24)29/h14-21,24,28-30H,4-13H2,1-3H3,(H,27,31)(H,32,33)	RFDAIACWWDREDC	splash10-014i-3000900000-1976d96806db37b56611
231	5	1	2	NA	InChI=1S/C10H20O3/c11-9-7-5-3-1-2-4-6-8-10(12)13/h11H,1-9H2,(H,12,13)	YJCJVMMDTBEITC	splash10-000i-0900000000-48878e024694bea7a675
232	3	4	2	>1	InChI=1S/C7H7NO3/c8-5-1-4(7(10)11)2-6(9)3-5/h1-3,9H,8H2,(H,10,11)	QPEJHSFTZVMSJH	splash10-0a4i-0900000000-458123cb29aa7a756069
233	2	1	1	1	InChI=1S/C6H6O2/c7-5-3-1-2-4-6(5)8/h1-4,7-8H	YCIMNLLNPGFGHC	splash10-0a4i-0900000000-70c8f6f1ad27b245092d
234	3	3	2	>1	InChI=1S/C7H6O4/c8-5-2-1-4(7(10)11)3-6(5)9/h1-3,8-9H,(H,10,11)	YQUVCSBJEUQKSH	splash10-0a4i-0900000000-9c92a33897dd9b7a8397
235	7	5	1	NA	InChI=1S/C8H8O4/c9-6-2-1-5(3-7(6)10)4-8(11)12/h1-3,9-10H,4H2,(H,11,12)	CFFZDZCDUFSOFZ	splash10-014i-0900000000-d06677c1c26aea002300
237	1	1	1	1	InChI=1S/C10H13N5/c1-7(2)3-4-11-9-8-10(13-5-12-8)15-6-14-9/h3,5-6H,4H2,1-2H3,(H2,11,12,13,14,15)	HYVABZIGRDEKCD	splash10-0f89-0940000000-2036865e5380373560b3
239	9	1	2	NA	InChI=1S/C7H7NO3/c8-6-4(7(10)11)2-1-3-5(6)9/h1-3,9H,8H2,(H,10,11)	WJXSWCUQABXPFS	splash10-0a4i-0900000000-502e8e09fc8cd24d20c8
240	3	2	2	>1	InChI=1S/C4H6O4/c1-2(3(5)6)4(7)8/h2H,1H3,(H,5,6)(H,7,8)	ZIYVHBGGAOATLY	splash10-00di-9300000000-731ab391c3381a33109d
241	1	1	1	1	InChI=1S/C9H9NO3/c11-8(12)6-10-9(13)7-4-2-1-3-5-7/h1-5H,6H2,(H,10,13)(H,11,12)	QIAFMBKCNZACKA	splash10-003r-0900000000-c8e5c2a5f61933bfc2f4
242	4	1	2	NA	InChI=1S/C10H7NO2/c12-10(13)9-6-5-7-3-1-2-4-8(7)11-9/h1-6H,(H,12,13)	LOAUVZALPPNFOQ	splash10-0udi-0900000000-66e1a27213a344502aa8
243	5	5	1	1	InChI=1S/C10H12N2O/c11-4-3-7-6-12-10-2-1-8(13)5-9(7)10/h1-2,5-6,12-13H,3-4,11H2	QZAYGJVTTNCVMB	splash10-004i-0900000000-323537dfa05f9da79ac7
245	6	5	3	>1	InChI=1S/C5H8O4/c1-2-3(4(6)7)5(8)9/h3H,2H2,1H3,(H,6,7)(H,8,9)	UKFXDFUAPNAMPJ	splash10-000i-9000000000-10e5360dadd098e31468
247	1	2	2	>1	InChI=1S/C7H6O2/c8-5-6-1-3-7(9)4-2-6/h1-5,9H	RGHHSNMVTDWUBI	splash10-00di-0900000000-cfe7f0b98348facb7cae
248	10	1	1	1	InChI=1S/C9H10O3/c10-8-4-2-1-3-7(8)5-6-9(11)12/h1-4,10H,5-6H2,(H,11,12)	CJBDUOMQLFKVQC	splash10-00di-0900000000-155cce6dfa977697ee27
249	2	1	1	1	InChI=1S/C10H9NO2/c12-10(13)5-7-6-11-9-4-2-1-3-8(7)9/h1-4,6,11H,5H2,(H,12,13)	SEOVTRFCIGRIMH	splash10-0059-0900000000-38ab06d0e15f588e6ec8
250	5	10	7	NA	InChI=1S/C4H8O2/c1-3(5)4(2)6/h3,5H,1-2H3	ROWKJAVDOGWPAT	splash10-000i-9000000000-58c740e8dbbbe1f82d02
251	7	1	1	1	InChI=1S/C7H7NO3/c8-5-3-4(7(10)11)1-2-6(5)9/h1-3,9H,8H2,(H,10,11)	MRBKRZAPGUCWOS	splash10-0a4i-0900000000-c11221d4d590a7886c4f
252	1	1	1	1	InChI=1S/C8H8O5/c9-5-2-1-4(3-6(5)10)7(11)8(12)13/h1-3,7,9-11H,(H,12,13)	RGHMISIYKIHAJW	splash10-00kr-0900000000-e7efdd0f6fdba65c30ac
253	5	2	2	>1	InChI=1S/C7H7NO2/c8-6-4-2-1-3-5(6)7(9)10/h1-4H,8H2,(H,9,10)	RWZYAGGXGHYGMB	splash10-000f-9500000000-cf590591c8e8942d691f
254	4	1	1	1	InChI=1S/C7H6O4/c8-4-1-2-6(9)5(3-4)7(10)11/h1-3,8-9H,(H,10,11)	WXTMDXOMEHJXQO	splash10-0a4i-0900000000-4777b07b8d18350c41ea
255	1	1	1	1	InChI=1S/C9H16O4/c10-8(11)6-4-2-1-3-5-7-9(12)13/h1-7H2,(H,10,11)(H,12,13)	BDJRBEYXGGNYIS	splash10-004i-0900000000-ac8e0aa910dc6fa6ce9d
256	1	2	5	>1	InChI=1S/C6H10O4/c1-4(6(9)10)2-3-5(7)8/h4H,2-3H2,1H3,(H,7,8)(H,9,10)	AQYCMVICBNBXNA	splash10-0f6t-0900000000-a01092d36cebec3249fa
257	2	1	1	1	InChI=1S/C10H18N2O3/c1-7-8(12-10(15)11-7)5-3-2-4-6-9(13)14/h7-8H,2-6H2,1H3,(H,13,14)(H2,11,12,15)	AUTOLBMXDDTRRT	splash10-03di-0490000000-fc176967e7bc4a7cb03d
258	2	1	1	1	InChI=1S/C5H6O5/c6-3(5(9)10)1-2-4(7)8/h1-2H2,(H,7,8)(H,9,10)	KPGXRSRHYNQIFN	splash10-0udi-2900000000-fc0b13ea781691c1f7dd
259	1	1	1	1	InChI=1S/C12H14N2O2/c1-8(15)13-5-4-9-7-14-12-3-2-10(16)6-11(9)12/h2-3,6-7,14,16H,4-5H2,1H3,(H,13,15)	MVAWJSIDNICKHF	splash10-066r-2690000000-a9d0e8512707db9f3243
260	7	2	2	>1	InChI=1S/C5H6O4/c1-3(5(8)9)2-4(6)7/h1-2H2,(H,6,7)(H,8,9)	LVHBHZANLOWSRM	splash10-000i-9100000000-5653d1470dc12aba4c5a
261	1	1	1	1	InChI=1S/C8H14O4/c9-7(10)5-3-1-2-4-6-8(11)12/h1-6H2,(H,9,10)(H,11,12)	TYFQFVWCELRYAO	splash10-03k9-0900000000-ecba3d58498f04c717eb
262	3	1	1	1	InChI=1S/C6H10O4/c7-5(8)3-1-2-4-6(9)10/h1-4H2,(H,7,8)(H,9,10)	WNLRTRBMVRJNCN	splash10-0f8a-5900000000-5805b376c0849542a9f2
263	2	1	1	1	InChI=1S/C7H7NO2/c8-7(10)5-3-1-2-4-6(5)9/h1-4,9H,(H2,8,10)	SKZKKFZAGNVIMN	splash10-000i-1900000000-2dde900ab575a3013f69
264	15	19	1	NA	InChI=1S/C8H8O3/c1-5(9)7-3-2-6(10)4-8(7)11/h2-4,10-11H,1H3	SULYEHHGGXARJS	splash10-0udi-0900000000-dcbdf307a57793b886ef
266	1	1	1	1	InChI=1S/C21H34O5/c1-19-7-5-13(23)9-12(19)3-4-14-15-6-8-21(26,17(25)11-22)20(15,2)10-16(24)18(14)19/h12-16,18,22-24,26H,3-11H2,1-2H3	AODPIQQILQLWGS	splash10-0f79-0009000000-745de74e83263d01a051
267	17	8	2	>1	InChI=1S/C8H8O3/c1-6(9)11-8-4-2-3-7(10)5-8/h2-5,10H,1H3	ZZPKZRHERLGEKA	splash10-0a4i-0900000000-cce8ac8b7a90aabda58c
268	1	1	1	1	InChI=1S/C9H10O4/c10-7-3-1-6(2-4-7)5-8(11)9(12)13/h1-4,8,10-11H,5H2,(H,12,13)	JVGVDSSUAVXRDY	splash10-03ei-0900000000-1d556274ca7a8a34b20d
269	1	1	1	1	InChI=1S/C10H16N2O3S/c13-8(14)4-2-1-3-7-9-6(5-16-7)11-10(15)12-9/h6-7,9H,1-5H2,(H,13,14)(H2,11,12,15)	YBJHBAHKTGYVGT	splash10-0f6x-0490000000-5ad9e3e4e97652cf1ea3
270	1	1	1	1	InChI=1S/C10H9NO3/c12-7-1-2-9-8(4-7)6(5-11-9)3-10(13)14/h1-2,4-5,11-12H,3H2,(H,13,14)	DUUGKQCEGZLZNO	splash10-01ow-0900000000-347b42c671c461ec6008
271	6	1	1	1	InChI=1S/C8H8O2/c9-8(10)6-7-4-2-1-3-5-7/h1-5H,6H2,(H,9,10)	WLJVXDMOQOGPHL	splash10-000i-1900000000-45c4fec20a9aedb37dc4
273	2	4	1	NA	InChI=1S/C6H12O6/c7-2-6(11)5(10)4(9)3(8)1-12-6/h3-5,7-11H,1-2H2	LKDRXBCSQODPBY	splash10-0ab9-9100000000-2d07d002598dd28382c0
274	1	1	1	1	InChI=1S/C5H12O5/c6-1-3(8)5(10)4(9)2-7/h3-10H,1-2H2	HEBKCHPVOIAQTA	splash10-0zmr-9500000000-b959475bfd77611615a6
275	4	7	3	NA	InChI=1S/C5H10O5/c6-2-1-10-5(9)4(8)3(2)7/h2-9H,1H2	SRBFZHDQGSBBOR	splash10-0r70-9400000000-406b236946c03f50db4f
276	15	4	2	>1	InChI=1S/C12H22O11/c13-1-3-5(15)6(16)9(19)12(22-3)23-10-4(2-14)21-11(20)8(18)7(10)17/h3-20H,1-2H2	GUBGYTABKSRVRQ	splash10-0kg9-9400000000-d0b0dc14ca2f3ae1d6d2
277	8	5	2	NA	InChI=1S/C5H10O5/c6-1-2-3(7)4(8)5(9)10-2/h2-9H,1H2	HMFHBZSHGGEWLO	splash10-0udi-8900000000-50be51d1dcffd9530466
278	9	2	3	>1	InChI=1S/C12H22O11/c13-1-4-6(15)8(17)9(18)11(22-4)21-2-5-7(16)10(19)12(20,3-14)23-5/h4-11,13-20H,1-3H2	PVXPPJIGRGXGCY	splash10-0kmr-9600000000-f132cb0e5c74ce820ee8
279	1	2	1	NA	InChI=1S/C9H18O2/c1-2-3-4-5-6-7-8-9(10)11/h2-8H2,1H3,(H,10,11)	FBUKVWPVBMHYJY	splash10-0a4i-2900000000-b28ed7e6dc2ba1f4169c
282	5	1	1	1	InChI=1S/C13H26O2/c1-2-3-4-5-6-7-8-9-10-11-12-13(14)15/h2-12H2,1H3,(H,14,15)	SZHOJFHSIKHZHA	splash10-03di-0090000000-c33e08e9918c61963d3e
283	3	4	2	NA	InChI=1S/C15H30O2/c1-2-3-4-5-6-7-8-9-10-11-12-13-14-15(16)17/h2-14H2,1H3,(H,16,17)	WQEPLUUGTLDZJY	splash10-0006-0090000000-1b0b5dedca51fb1eb97b
284	2	2	2	>1	InChI=1S/C21H42O2/c1-2-3-4-5-6-7-8-9-10-11-12-13-14-15-16-17-18-19-20-21(22)23/h2-20H2,1H3,(H,22,23)	CKDDRHZIAZRDBW	splash10-004i-0009000000-61513a6784ea7643317f
285	2	2	1	NA	InChI=1S/C23H46O2/c1-2-3-4-5-6-7-8-9-10-11-12-13-14-15-16-17-18-19-20-21-22-23(24)25/h2-22H2,1H3,(H,24,25)	XEZVDURJDFGERA	splash10-0udi-0009000000-8a6a53b037e967133400
286	3	3	3	NA	InChI=1S/C3H4O3/c1-2(4)3(5)6/h1H3,(H,5,6)	LCTONWCANYUPML	splash10-0avr-9000000000-dc40a6a1b9b166d6e68a
287	1	1	2	>1	InChI=1S/C41H82NO8P/c1-3-5-7-9-11-13-15-17-19-21-23-25-27-29-31-33-40(43)47-37-39(38-49-51(45,46)48-36-35-42)50-41(44)34-32-30-28-26-24-22-20-18-16-14-12-10-8-6-4-2/h39H,3-38,42H2,1-2H3,(H,45,46)	LVNGJLRDBYCPGB	splash10-001i-0090000000-8bfc2bc0271a9d43f8d4
289	1	1	1	1	InChI=1S/C3H7NO2S/c4-2(1-7)3(5)6/h2,7H,1,4H2,(H,5,6)	XUJNEKJLAYXESH	splash10-004i-9000000000-cc15d2ef42512e23180c
290	3	1	1	1	InChI=1S/C4H9NO3/c1-2(6)3(5)4(7)8/h2-3,6H,5H2,1H3,(H,7,8)	AYFVYJQAPQTCCC	splash10-00di-9000000000-da4f471b103ac43ea464
291	5	1	5	NA	InChI=1S/C2H5NO2/c3-1-2(4)5/h1,3H2,(H,4,5)	DHMQDGOQFOQNFH	splash10-00di-9000000000-55c2d84b87e023279303
292	1	4	1	NA	InChI=1S/C20H32O2/c1-2-3-4-5-6-7-8-9-10-11-12-13-14-15-16-17-18-19-20(21)22/h6-7,9-10,12-13,15-16H,2-5,8,11,14,17-19H2,1H3,(H,21,22)	YZXBAPSDXZZRGB	splash10-0udi-1029000000-88a649c4cd93572c9f37
293	1	1	1	1	InChI=1S/C22H32O2/c1-2-3-4-5-6-7-8-9-10-11-12-13-14-15-16-17-18-19-20-21-22(23)24/h3-4,6-7,9-10,12-13,15-16,18-19H,2,5,8,11,14,17,20-21H2,1H3,(H,23,24)	MBMBGCFOFBJSGT	splash10-004i-7389000000-4e6afa18acb803f01d23
294	2	7	1	1	InChI=1S/C18H32O2/c1-2-3-4-5-6-7-8-9-10-11-12-13-14-15-16-17-18(19)20/h6-7,9-10H,2-5,8,11-17H2,1H3,(H,19,20)	OYHQOLUKZRVURQ	splash10-004i-0090000000-45cc03d6f1efc35840a5
295	7	2	2	NA	InChI=1S/C18H30O2/c1-2-3-4-5-6-7-8-9-10-11-12-13-14-15-16-17-18(19)20/h3-4,6-7,9-10H,2,5,8,11-17H2,1H3,(H,19,20)	DTOSIQBPPRVQHS	splash10-004i-0090000000-ce8c1217d22e46d11d86
296	4	3	1	1	InChI=1S/C22H42O2/c1-2-3-4-5-6-7-8-9-10-11-12-13-14-15-16-17-18-19-20-21-22(23)24/h9-10H,2-8,11-21H2,1H3,(H,23,24)	DPUOLQHDNGRHBS	splash10-000i-0009000000-aafbd5ce8115c8a4a765
297	3	1	5	NA	InChI=1S/C18H34O2/c1-2-3-4-5-6-7-8-9-10-11-12-13-14-15-16-17-18(19)20/h12-13H,2-11,14-17H2,1H3,(H,19,20)	CNVZJPUDSLNTQU	splash10-001i-0090000000-6eb1f234aa2954377434
298	3	1	1	1	InChI=1S/C18H37NO2/c1-2-3-4-5-6-7-8-9-10-11-12-13-14-15-18(21)17(19)16-20/h14-15,17-18,20-21H,2-13,16,19H2,1H3	WWUZIQQURGPMPG	splash10-0a4i-9000000000-a1d9224c04e1e860f25d
302	1	1	1	1	InChI=1S/C18H39NO2/c1-2-3-4-5-6-7-8-9-10-11-12-13-14-15-18(21)17(19)16-20/h17-18,20-21H,2-16,19H2,1H3	OTKJDMGTUTTYMP	splash10-03di-9000000000-7b48e6888d6a9e2b9dae
303	3	2	1	NA	InChI=1S/C24H40O4/c1-14(4-7-22(27)28)17-5-6-18-16-13-21(26)20-12-15(25)8-10-24(20,3)19(16)9-11-23(17,18)2/h14-21,25-26H,4-13H2,1-3H3,(H,27,28)	DGABKXLVXPYZII	splash10-0006-2319000000-4a887291dccd9695dbbe
304	2	3	1	NA	InChI=1S/C6H13NO2/c1-3-4(2)5(7)6(8)9/h4-5H,3,7H2,1-2H3,(H,8,9)	AGPKZVBTJJNPAG	splash10-000i-9000000000-d05b109e26b962151f9a
305	1	1	1	1	InChI=1S/C5H10N2O3/c6-3(5(9)10)1-2-4(7)8/h3H,1-2,6H2,(H2,7,8)(H,9,10)	ZDXPYRJPNDTMRX	splash10-001i-5900000000-c16f400245de122b3679
306	1	1	1	1	InChI=1S/C2H7NO2S/c3-1-2-6(4)5/h1-3H2,(H,4,5)	VVIUBCNYACGLLV	splash10-03dl-7900000000-f39f49c191adb640bc1f
307	1	1	1	1	InChI=1S/C4H9NO3/c1-2(6)3(5)4(7)8/h2-3,6H,5H2,1H3,(H,7,8)	AYFVYJQAPQTCCC	splash10-00di-9400000000-7e77b77438bfa3f51af9
308	2	1	1	1	InChI=1S/C5H4N4/c1-4-5(8-2-6-1)9-3-7-4/h1-3H,(H,6,7,8,9)	KDCGOANMDULRCW	splash10-00di-0900000000-b6d02fefe9e1d6bae688
309	2	1	1	1	InChI=1S/C11H19NO9/c1-4(14)12-7-5(15)2-11(20,10(18)19)21-9(7)8(17)6(16)3-13/h5-9,13,15-17,20H,2-3H2,1H3,(H,12,14)(H,18,19)	SQVRNKJHWKZAKO	splash10-02mj-2920000000-4ee30501608b27999996
310	1	1	1	1	InChI=1S/C10H12N2O3/c11-7-4-2-1-3-6(7)9(13)5-8(12)10(14)15/h1-4,8H,5,11-12H2,(H,14,15)	YGPSJZOEDVAXAB	splash10-006x-4900000000-85161f916c39147b85d5
311	1	1	1	1	InChI=1S/C6H13N3O3/c7-4(5(10)11)2-1-3-9-6(8)12/h4H,1-3,7H2,(H,10,11)(H3,8,9,12)	RHGKLRLOHDJJDR	splash10-0bt9-1900000000-7c0ead54c84fdac2e12d
312	8	7	7	NA	InChI=1S/C3H7NO2/c1-4-2-3(5)6/h4H,2H2,1H3,(H,5,6)	FSYKKLYZXJSNPZ	splash10-0006-9000000000-547c79ef76912de2d0e2
313	1	1	1	1	InChI=1S/C5H11NO2S/c1-9-3-2-4(6)5(7)8/h4H,2-3,6H2,1H3,(H,7,8)	FFEARJCKVFRZRR	splash10-0udi-3900000000-116ebcafe2b1aa128c9b
314	3	1	1	1	InChI=1S/C5H5N5/c6-4-3-5(9-1-7-3)10-2-8-4/h1-2H,(H3,6,7,8,9,10)	GFFGJBXGBJISGV	splash10-000i-0900000000-b5a360b57cddb29a2e6c
315	1	1	1	1	InChI=1S/C11H15N5O3S/c1-20-2-5-7(17)8(18)11(19-5)16-4-15-6-9(12)13-3-14-10(6)16/h3-5,7-8,11,17-18H,2H2,1H3,(H2,12,13,14)	WUUGFSXJNOTRMR	splash10-000i-0900000000-2980f9c41a0323c369ab
316	3	2	2	NA	InChI=1S/C3H7NO2/c1-2(4)3(5)6/h2H,4H2,1H3,(H,5,6)	QNAYBMKLOCPYGJ	splash10-00dl-9000000000-a65b69020b2e9735024c
318	1	1	1	1	InChI=1S/C11H12N2O2/c12-9(11(14)15)5-7-6-13-10-4-2-1-3-8(7)10/h1-4,6,9,13H,5,12H2,(H,14,15)	QIVBCDIJIAJPQS	splash10-000j-0900000000-1fbb9c31bed6de5d9783
319	3	1	1	1	InChI=1S/C9H13N2O9P/c12-5-1-2-11(9(15)10-5)8-7(14)6(13)4(20-8)3-19-21(16,17)18/h1-2,4,6-8,13-14H,3H2,(H,10,12,15)(H2,16,17,18)	DJJCXFVJDGTHFX	splash10-0002-9201000000-6caaa3b449edf0a65d2e
320	1	1	1	1	InChI=1S/C5H9NO2/c7-5(8)4-2-1-3-6-4/h4,6H,1-3H2,(H,7,8)	ONIBWKKTOPOVIA	splash10-00di-9400000000-6dee6d07aae2efdcaeaa
321	1	1	1	1	InChI=1S/C10H13N5O5/c11-10-13-7-4(8(19)14-10)12-2-15(7)9-6(18)5(17)3(1-16)20-9/h2-3,5-6,9,16-18H,1H2,(H3,11,13,14,19)	NYHBQMYGNKIUIF	splash10-0udi-0900000000-ceba9e45a453b4e96635
322	1	1	1	1	InChI=1S/C9H11NO2/c10-8(9(11)12)6-7-4-2-1-3-5-7/h1-5,8H,6,10H2,(H,11,12)	COLNVLDHVKWLRT	splash10-00di-0900000000-3531d972baa91b7df35e
323	1	1	1	1	InChI=1S/C4H7NO4/c5-2(4(8)9)1-3(6)7/h2H,1,5H2,(H,6,7)(H,8,9)	CKLJMWTZIZZHCS	splash10-00dr-9100000000-d44dca8c0786e2ba5bac
324	1	1	1	1	InChI=1S/C5H4N4O/c10-5-3-4(7-1-6-3)8-2-9-5/h1-2H,(H2,6,7,8,9,10)	FDGQSTZJBFJUBT	splash10-000i-0900000000-2488312d044d6da046ae
325	1	1	1	1	InChI=1S/C4H9N3O2/c1-7(4(5)6)2-3(8)9/h2H2,1H3,(H3,5,6)(H,8,9)	CVSVTCORWBXHQV	splash10-000x-9800000000-6b938eb43c3c880e1876
326	1	1	1	1	InChI=1S/C9H11NO4/c10-6(9(13)14)3-5-1-2-7(11)8(12)4-5/h1-2,4,6,11-12H,3,10H2,(H,13,14)	WTDRDQBEARUVNC	splash10-0udr-0900000000-d848e68b269d4155597c
327	1	1	1	1	InChI=1S/C6H14N2O2/c7-4-2-1-3-5(8)6(9)10/h5H,1-4,7-8H2,(H,9,10)	KDXKERNSBIXSRK	splash10-001i-9700000000-33f1664f03264a4ff530
328	1	1	1	1	InChI=1S/C11H15N2O8P/c12-10(16)6-2-1-3-13(4-6)11-9(15)8(14)7(21-11)5-20-22(17,18)19/h1-4,7-9,11,14-15H,5H2,(H3-,12,16,17,18,19)	DAYLJWODMCOQEW	splash10-00di-3900000000-f1311806b6dac8001ed1
329	3	1	1	1	InChI=1S/C9H11NO3/c10-8(9(12)13)5-6-1-3-7(11)4-2-6/h1-4,8,11H,5,10H2,(H,12,13)	OUYCCCASQSFEME	splash10-00kr-0900000000-f9a98b2252619c4a15f1
330	1	1	1	1	InChI=1S/C4H8N2O3/c5-2(4(8)9)1-3(6)7/h2H,1,5H2,(H2,6,7)(H,8,9)	DCXYFEDJOCDNAF	splash10-00dr-9300000000-52e67d7520cee3c6bb62
331	1	1	1	1	InChI=1S/C5H11NO2/c1-3(2)4(6)5(7)8/h3-4H,6H2,1-2H3,(H,7,8)	KZSNJWFQEVHDMF	splash10-00di-9100000000-a20b0feafa110eb9d2d2
332	7	1	2	NA	InChI=1S/C4H9NO3/c5-3(1-2-6)4(7)8/h3,6H,1-2,5H2,(H,7,8)	UKAUYVFTDYCKQA	splash10-00di-9200000000-8d1e82fec84a0809c263
333	2	1	1	1	InChI=1S/C8H11NO3/c1-5-8(12)7(4-11)6(3-10)2-9-5/h2,10-12H,3-4H2,1H3	LXNHXLLTXMVWPM	splash10-0udi-0900000000-f5d8d999ced1fb49f5ff
334	1	1	1	1	InChI=1S/C10H14N5O6P/c11-9-8-10(13-3-12-9)15(4-14-8)7-1-5(16)6(21-7)2-20-22(17,18)19/h3-7,16H,1-2H2,(H2,11,12,13)(H2,17,18,19)	KHWCHTKSEGGWEX	splash10-000i-1900000000-a0db771b6834617f4513
335	8	12	1	1	InChI=1S/C6H13O9P/c7-3-2(1-14-16(11,12)13)15-6(10)5(9)4(3)8/h2-10H,1H2,(H2,11,12,13)	NBSCHQHZLSJFNQ	splash10-002b-7920000000-705e947b6fa3cfd27ae3
336	1	1	1	1	InChI=1S/C4H11NO2/c6-3-1-5-2-4-7/h5-7H,1-4H2	ZBCBWPMODOFKDW	splash10-0abi-9500000000-52da751a9d4d0ced7233
337	10	2	1	NA	InChI=1S/C4H9NO2/c1-3(2-5)4(6)7/h3H,2,5H2,1H3,(H,6,7)	QCHPKSFMDHPSNR	splash10-0udr-9600000000-c548cc191014bef0ee31
338	1	1	1	1	InChI=1S/C3H7N3O2/c4-3(5)6-1-2(7)8/h1H2,(H,7,8)(H4,4,5,6)	BPMFZUMJYQTVII	splash10-014i-6900000000-81ff08e4a192f27184b3
339	1	1	1	1	InChI=1S/C4H7N3O/c1-7-2-3(8)6-4(7)5/h2H2,1H3,(H2,5,6,8)	DDRJAANPRJIHGJ	splash10-03di-0900000000-245749db6e6030d2fe0e
340	1	1	1	1	InChI=1S/C13H14N2O3/c1-8(16)15-12(13(17)18)6-9-7-14-11-5-3-2-4-10(9)11/h2-5,7,12,14H,6H2,1H3,(H,15,16)(H,17,18)	DZTHIGRZJZPRDV	splash10-052r-0920000000-a3c9299de9900a66e9b5
341	1	1	1	1	InChI=1S/C7H14N2O4/c8-4(6(10)11)2-1-3-5(9)7(12)13/h4-5H,1-3,8-9H2,(H,10,11)(H,12,13)	GMKMEZVLHJARHF	splash10-004i-1900000000-ccfed3e06f1474d79c39
343	3	8	2	>1	InChI=1S/C6H13NO2/c1-4(2)3-5(7)6(8)9/h4-5H,3,7H2,1-2H3,(H,8,9)	ROHFNLRQFUQHCH	splash10-000i-9000000000-323accd76f1d5669015f
344	1	1	1	1	InChI=1S/C6H11NO4/c7-4(6(10)11)2-1-3-5(8)9/h4H,1-3,7H2,(H,8,9)(H,10,11)	OYIFNHCXNCRBQI	splash10-00ke-7900000000-7e238452c25822da1997
345	1	1	1	1	InChI=1S/C9H13N3O4/c10-7-1-2-12(9(15)11-7)8-3-5(14)6(4-13)16-8/h1-2,5-6,8,13-14H,3-4H2,(H2,10,11,15)	CKTSBUTUHBMZGZ	splash10-03di-0900000000-007670cceef41eec5520
346	12	1	1	1	InChI=1S/C5H11NO2/c1-6(2,3)4-5(7)8/h4H2,1-3H3	KWIUHFFTVRNATP	splash10-014i-0900000000-6293b74263956db7ffaf
347	6	1	1	1	InChI=1S/C6H13NO5/c7-3-5(10)4(9)2(1-8)12-6(3)11/h2-6,8-11H,1,7H2	MSWZFWKMSRAUBD	splash10-03e9-9600000000-208613d13bb377ab4562
348	2	1	1	1	InChI=1S/C3H7NO4S/c4-2(3(5)6)1-9(7)8/h2H,1,4H2,(H,5,6)(H,7,8)	ADVPTQAUNPRNPO	splash10-0fki-8900000000-0bd032293db6637683e3
349	1	1	1	1	InChI=1S/C8H13NO6/c9-5(8(13)14)3-4-15-7(12)2-1-6(10)11/h5H,1-4,9H2,(H,10,11)(H,13,14)	GNISQJGXJIDKDJ	splash10-0uk9-3900000000-912acd981cca623064d1
352	1	1	1	1	InChI=1S/C10H15N5O10P2/c11-8-5-9(13-2-12-8)15(3-14-5)10-7(17)6(16)4(24-10)1-23-27(21,22)25-26(18,19)20/h2-4,6-7,10,16-17H,1H2,(H,21,22)(H2,11,12,13)(H2,18,19,20)	XTWYTFMLZFPYCI	splash10-000i-0910000000-8200f191020ff46c7954
353	1	2	4	NA	InChI=1S/C7H11N3O2/c1-10-4-9-3-5(10)2-6(8)7(11)12/h3-4,6H,2,8H2,1H3,(H,11,12)	JDHILDINMRGULE	splash10-00di-0900000000-2f8fd9789250cb108d2b
354	1	1	1	1	InChI=1S/C8H9NO4/c1-4-7(11)6(8(12)13)5(3-10)2-9-4/h2,10-11H,3H2,1H3,(H,12,13)	HXACOUQIXZGNBF	splash10-014i-0900000000-dd1f28e47736d8eae845
355	3	1	8	NA	InChI=1S/C11H15N5O4/c1-15-3-14-10-6(9(15)12)13-4-16(10)11-8(19)7(18)5(2-17)20-11/h3-5,7-8,11-12,17-19H,2H2,1H3	GFYLSDSUCHVORB	splash10-0udi-0900000000-9c271ea25cd75fe71cb2
356	2	1	1	1	InChI=1S/C8H11NO2/c9-4-3-6-1-2-7(10)8(11)5-6/h1-2,5,10-11H,3-4,9H2	VYFYYTLLBUKUHU	splash10-000i-0900000000-c86420b04036d8c60b81
357	3	1	1	1	InChI=1S/C5H9NO3/c7-3-1-4(5(8)9)6-2-3/h3-4,6-7H,1-2H2,(H,8,9)	PMMYEEVYMWASQN	splash10-0019-9600000000-736cb21ad0c71fb29d84
358	4	1	1	1	InChI=1S/C6H6N2O2/c9-6(10)2-1-5-3-7-4-8-5/h1-4H,(H,7,8)(H,9,10)	LOIYMIARKYCTBW	splash10-000i-0900000000-972d688e87084b8838cd
359	1	1	1	1	InChI=1S/C6H11NO3/c1-5(8)7-4-2-3-6(9)10/h2-4H2,1H3,(H,7,8)(H,9,10)	UZTFMUBKZQVKLK	splash10-000i-9100000000-b4af1f195171fa3d7264
360	1	1	1	1	InChI=1S/C14H26N4O11P2/c1-18(2,3)6-7-26-30(22,23)29-31(24,25)27-8-9-11(19)12(20)13(28-9)17-5-4-10(15)16-14(17)21/h4-5,9,11-13,19-20H,6-8H2,1-3H3,(H3-,15,16,21,22,23,24,25)	RZZPDXZPRHQOCG	splash10-03e9-0690000000-27301652b010cb9ea6e1
361	1	1	2	NA	InChI=1S/C6H5NO2/c8-6(9)5-3-1-2-4-7-5/h1-4H,(H,8,9)	SIOXPEMLGUPBBT	splash10-00di-3900000000-026b3bce18028af3566e
362	1	1	1	1	InChI=1S/C6H14N4O2/c7-4(5(11)12)2-1-3-10-6(8)9/h4H,1-3,7H2,(H,11,12)(H4,8,9,10)	ODKSFYDXXFIFQN	splash10-02k9-4900000000-fbe2a347945a64c107fc
363	1	1	1	1	InChI=1S/C3H8NO6P/c4-2(3(5)6)1-10-11(7,8)9/h2H,1,4H2,(H,5,6)(H2,7,8,9)	BZQFBWGGLXLEPQ	splash10-000i-9300000000-9c8c7a08650791613915
364	2	1	1	1	InChI=1S/C4H7NO2/c5-4(1-2-4)3(6)7/h1-2,5H2,(H,6,7)	PAJPWUMXBYXFCZ	splash10-0zfr-8900000000-25c8ad4f5f7728a6d6a0
365	1	1	1	1	InChI=1S/C7H14N2O4S/c8-4(6(10)11)1-2-14-3-5(9)7(12)13/h4-5H,1-3,8-9H2,(H,10,11)(H,12,13)	ILRYLPWNYFXEMH	splash10-001i-3900000000-5afee1e2e9976a9a7d59
366	3	2	4	NA	InChI=1S/C5H11NO2/c1-2-3-4(6)5(7)8/h4H,2-3,6H2,1H3,(H,7,8)	SNDPXSYFESPGGJ	splash10-00di-9200000000-f1d9fb0771ce05563d8e
367	1	1	1	1	InChI=1S/C5H9NO4/c1-6-3(5(9)10)2-4(7)8/h3,6H,2H2,1H3,(H,7,8)(H,9,10)	HOKKHZGPKSLGJE	splash10-000i-9600000000-58cc569ef2854625c4a2
368	1	1	1	1	InChI=1S/C6H9N3O2/c7-5(6(10)11)1-4-2-8-3-9-4/h2-3,5H,1,7H2,(H,8,9)(H,10,11)	HNDVDQJCIGZPNO	splash10-03di-0900000000-8ef5de5a38331b0d4441
369	1	1	1	1	InChI=1S/C8H16N2O4S2/c9-5(7(11)12)1-3-15-16-4-2-6(10)8(13)14/h5-6H,1-4,9-10H2,(H,11,12)(H,13,14)	ZTVZLYBCZNMWCF	splash10-00m0-3930000000-792fbc4ba151f789909d
370	6	1	1	1	InChI=1S/C6H11NO4/c1-7-4(6(10)11)2-3-5(8)9/h4,7H,2-3H2,1H3,(H,8,9)(H,10,11)	XLBVNMSMFQMKEY	splash10-0295-4900000000-83ecb27660d6a8c8fbb3
371	3	1	1	1	InChI=1S/C5H12N2O2/c6-3-1-2-4(7)5(8)9/h4H,1-3,6-7H2,(H,8,9)	AHLPHDHHMVZTML	splash10-00xr-8900000000-c2061218819bee19ed02
372	1	1	1	1	InChI=1S/C10H12N4O6/c15-1-3-5(16)6(17)9(20-3)14-2-11-4-7(14)12-10(19)13-8(4)18/h2-3,5-6,9,15-17H,1H2,(H2,12,13,18,19)	UBORTCNDUKBEOP	splash10-0udi-2920000000-2cbca7d82e8d07991a9b
373	3	1	2	>1	InChI=1S/C26H42N7O17P3S/c1-14(2)9-17(35)54-8-7-28-16(34)5-6-29-24(38)21(37)26(3,4)11-47-53(44,45)50-52(42,43)46-10-15-20(49-51(39,40)41)19(36)25(48-15)33-13-32-18-22(27)30-12-31-23(18)33/h9,12-13,15,19-21,25,36-37H,5-8,10-11H2,1-4H3,(H,28,34)(H,29,38)(H,42,43)(H,44,45)(H2,27,30,31)(H2,39,40,41)	BXIPALATIYNHJN	splash10-03el-5696000000-51427ed944c637fb3ea9
374	1	1	1	1	InChI=1S/C16H22N6O4/c17-14(24)12-2-1-5-22(12)16(26)11(6-9-7-18-8-19-9)21-15(25)10-3-4-13(23)20-10/h7-8,10-12H,1-6H2,(H2,17,24)(H,18,19)(H,20,23)(H,21,25)	XNSAINXGIQZQOO	splash10-00xs-1690000000-07bb5f4619b66ca2f95d
375	1	1	1	1	InChI=1S/C5H14N4/c6-3-1-2-4-9-5(7)8/h1-4,6H2,(H4,7,8,9)	QYPPJABKJHAVHS	splash10-0229-9500000000-be53d8b12b84ab1380c9
377	7	1	2	NA	InChI=1S/C6H11NO2/c8-6(9)5-3-1-2-4-7-5/h5,7H,1-4H2,(H,8,9)	HXEACLLIILLPRG	splash10-001i-9600000000-1124602ec36e97609e0c
378	1	1	1	1	InChI=1S/C21H28N7O17P3/c22-17-12-19(25-7-24-17)28(8-26-12)21-16(44-46(33,34)35)14(30)11(43-21)6-41-48(38,39)45-47(36,37)40-5-10-13(29)15(31)20(42-10)27-3-1-2-9(4-27)18(23)32/h1-4,7-8,10-11,13-16,20-21,29-31H,5-6H2,(H7-,22,23,24,25,32,33,34,35,36,37,38,39)	XJLXINKUBYWONI	splash10-000i-0900100000-4bb61a1bd49866bc9586
379	2	1	2	NA	InChI=1S/C10H14N5O7P/c11-8-5-9(13-2-12-8)15(3-14-5)10-7(17)6(16)4(22-10)1-21-23(18,19)20/h2-4,6-7,10,16-17H,1H2,(H2,11,12,13)(H2,18,19,20)	UDMBCSSLTHHNCD	splash10-000i-0900000000-4e3e3a83dfc81859cede
382	2	4	2	>1	InChI=1S/C10H15N5O10P2/c11-10-13-8-7(9(17)14-10)12-3-15(8)6-1-4(16)5(24-6)2-23-27(21,22)25-26(18,19)20/h3-6,16H,1-2H2,(H,21,22)(H2,18,19,20)(H3,11,13,14,17)	CIKGWCTVFSRMJU	splash10-0udi-2910000000-14906df8aa6ae5ef9bdd
383	1	1	1	1	InChI=1S/C7H15NO2/c1-8(2,3)6-4-5-7(9)10/h4-6H2,1-3H3	JHPNVNIEXXLNTR	splash10-000b-7900000000-5e04c50bd94b5b2b21ac
385	1	1	1	1	InChI=1S/C15H24N2O17P2/c18-3-5-8(20)10(22)12(24)14(32-5)33-36(28,29)34-35(26,27)30-4-6-9(21)11(23)13(31-6)17-2-1-7(19)16-15(17)25/h1-2,5-6,8-14,18,20-24H,3-4H2,(H,26,27)(H,28,29)(H,16,19,25)	HSCJRCZFDFQWRP	splash10-0002-9000000000-2abbb45762705a2aee46
386	1	1	1	1	InChI=1S/C9H15N2O14P3/c12-5-3-8(11-2-1-7(13)10-9(11)14)23-6(5)4-22-27(18,19)25-28(20,21)24-26(15,16)17/h1-2,5-6,8,12H,3-4H2,(H,18,19)(H,20,21)(H,10,13,14)(H2,15,16,17)	AHCYMLUZIRLXAA	splash10-001i-9000000000-c75765f01ce144270ba6
387	1	1	1	1	InChI=1S/C5H14NO4P/c1-6(2,3)4-5-10-11(7,8)9/h4-5H2,1-3H3,(H-,7,8,9)	YHHSONZFOIEMCP	splash10-001i-3900000000-d46eabbdc314366a54a4
388	1	1	1	1	InChI=1S/C5H7N3O/c1-3-2-7-5(9)8-4(3)6/h2H,1H3,(H3,6,7,8,9)	LRSASMSXMSNRBT	splash10-004i-0900000000-52934f8c59ba570e2f96
389	2	1	1	1	InChI=1S/C3H7O7P/c4-2(3(5)6)1-10-11(7,8)9/h2,4H,1H2,(H,5,6)(H2,7,8,9)	OSJPPGNTCRNQQC	splash10-0005-8900000000-cc3bc69e51b1907e9020
390	2	1	2	NA	InChI=1S/C9H12N3O7P/c10-5-1-2-12(9(14)11-5)8-7-6(4(3-13)17-8)18-20(15,16)19-7/h1-2,4,6-8,13H,3H2,(H,15,16)(H2,10,11,14)	NMPZCCZXCOMSDQ	splash10-03di-0910000000-2c19dd86649f6bec60f9
391	2	1	1	1	InChI=1S/C9H20N2O2/c1-11(2,3)7-5-4-6-8(10)9(12)13/h8H,4-7,10H2,1-3H3	MXNRLFUSFKVQSK	splash10-001i-5900000000-5fc8eb50d401aa249efe
392	1	1	1	1	InChI=1S/C7H15NO3/c1-8(2,3)5-6(9)4-7(10)11/h6,9H,4-5H2,1-3H3	PHIQHXFUZVPYII	splash10-03di-0900000000-dffdb5226957a2d978ba
393	1	1	1	1	InChI=1S/C8H11NO2/c9-5-8(11)6-1-3-7(10)4-2-6/h1-4,8,10-11H,5,9H2	QHGUCRYDKWKLMG	splash10-0udr-1900000000-935511806bcdefc08ffb
394	5	1	1	1	InChI=1S/C8H16N2O3/c1-6(11)10-7(8(12)13)4-2-3-5-9/h7H,2-5,9H2,1H3,(H,10,11)(H,12,13)	VEYYWZRYIYDQJM	splash10-003r-3900000000-f703049263a201f86e7b
395	1	1	1	1	InChI=1S/C5H9NO4/c1-3(7)10-2-4(6)5(8)9/h4H,2,6H2,1H3,(H,8,9)	VZXPDPZARILFQX	splash10-052r-9700000000-e43635b79046b6ccfe2f
396	2	1	1	1	InChI=1S/C10H15N2O8P/c1-5-3-12(10(15)11-9(5)14)8-2-6(13)7(20-8)4-19-21(16,17)18/h3,6-8,13H,2,4H2,1H3,(H,11,14,15)(H2,16,17,18)	GYOZYWVXFNDGLU	splash10-001i-9101000000-65f3e39fe821db34e96c
397	3	1	1	1	InChI=1S/C10H12N5O6P/c11-8-5-9(13-2-12-8)15(3-14-5)10-6(16)7-4(20-10)1-19-22(17,18)21-7/h2-4,6-7,10,16H,1H2,(H,17,18)(H2,11,12,13)	IVOMOUWHDPKRLL	splash10-000i-0902000000-f8e1d781a0e62f89728e
399	1	1	1	1	InChI=1S/C19H37NO4/c1-5-6-7-8-9-10-11-12-13-14-19(23)24-17(15-18(21)22)16-20(2,3)4/h17H,5-16H2,1-4H3	FUJLYHJROOYKRA	splash10-000i-9000000000-ca379ad865054da3fc97
400	1	1	1	1	InChI=1S/C8H12N2O2/c1-5-8(12)7(2-9)6(4-11)3-10-5/h3,11-12H,2,4,9H2,1H3	NHZMQXZHNVQTQA	splash10-0udi-0900000000-216051e3a91d291fb588
401	1	2	2	>1	InChI=1S/C9H13N2O8P/c12-5-3-8(11-2-1-7(13)10-9(11)14)19-6(5)4-18-20(15,16)17/h1-2,5-6,8,12H,3-4H2,(H,10,13,14)(H2,15,16,17)	JSRLJPSBLDHEIO	splash10-053r-9223000000-3a35fa342d440edae95d
402	1	1	1	1	InChI=1S/C10H13N4O9P/c15-5-3(1-22-24(19,20)21)23-9(6(5)16)14-2-11-4-7(14)12-10(18)13-8(4)17/h2-3,5-6,9,15-16H,1H2,(H2,19,20,21)(H2,12,13,17,18)	DCTLYFZHFGENCW	splash10-0002-9301000000-3df5d8d8817fa67cd6a2
403	1	1	1	1	InChI=1S/C27H33N9O15P2/c1-10-3-12-13(4-11(10)2)35(24-18(32-12)25(42)34-27(43)33-24)5-14(37)19(39)15(38)6-48-52(44,45)51-53(46,47)49-7-16-20(40)21(41)26(50-16)36-9-31-17-22(28)29-8-30-23(17)36/h3-4,8-9,14-16,19-21,26,37-41H,5-7H2,1-2H3,(H,44,45)(H,46,47)(H2,28,29,30)(H,34,42,43)	VWWQXMAJTJZDQX	splash10-000i-0913300000-f7520276ee472bbce27c
404	1	2	1	1	InChI=1S/C10H26N4/c11-5-3-9-13-7-1-2-8-14-10-4-6-12/h13-14H,1-12H2	PFNFFQXMRSDOHW	splash10-01t9-0900000000-0062b217dc3534b547d6
405	1	1	1	1	InChI=1S/C14H20N6O5S/c15-6(14(23)24)1-2-26-3-7-9(21)10(22)13(25-7)20-5-19-8-11(16)17-4-18-12(8)20/h4-7,9-10,13,21-22H,1-3,15H2,(H,23,24)(H2,16,17,18)	ZJUKTBDSGOFHSH	splash10-0019-1900000000-03d012273bf69e810e32
406	1	1	1	1	InChI=1S/C9H15N4O8P/c10-7-4(8(11)16)12-2-13(7)9-6(15)5(14)3(21-9)1-20-22(17,18)19/h2-3,5-6,9,14-15H,1,10H2,(H2,11,16)(H2,17,18,19)	NOTGFIUVDGNKRI	splash10-004i-3910000000-0a8505bdb6d3459f6f99
407	1	4	1	1	InChI=1S/C10H12N5O7P/c11-10-13-7-4(8(17)14-10)12-2-15(7)9-5(16)6-3(21-9)1-20-23(18,19)22-6/h2-3,5-6,9,16H,1H2,(H,18,19)(H3,11,13,14,17)	ZOOGRGPOEVQQDX	splash10-0udi-0900000000-392591865d4f2d865633
408	1	1	1	1	InChI=1S/C4H7NOS/c5-3-1-2-7-4(3)6/h3H,1-2,5H2	KIWQWJKWBHZMDT	splash10-0006-9100000000-30e0e3b70d9ed12bb856
409	2	1	1	1	InChI=1S/C5H9N3/c6-2-1-5-3-7-4-8-5/h3-4H,1-2,6H2,(H,7,8)	NTYJJOPFIAHURM	splash10-01ot-9400000000-d69e4d931f50656f41d0
412	1	2	2	>1	InChI=1S/C10H15N5O11P2/c11-10-13-7-4(8(18)14-10)12-2-15(7)9-6(17)5(16)3(25-9)1-24-28(22,23)26-27(19,20)21/h2-3,5-6,9,16-17H,1H2,(H,22,23)(H2,19,20,21)(H3,11,13,14,18)	QGWNDRXFNXRZMB	splash10-0udi-0900000000-45ebc6a2b1c0ab03183a
413	1	1	1	1	InChI=1S/C4H10N3O5P/c1-7(2-3(8)9)4(5)6-13(10,11)12/h2H2,1H3,(H,8,9)(H4,5,6,10,11,12)	DRBBFCLWYRJSJZ	splash10-03dl-6930000000-e89f2ffd540db25a59ec
414	1	1	1	1	InChI=1S/C9H15N3O11P2/c10-5-1-2-12(9(15)11-5)8-7(14)6(13)4(22-8)3-21-25(19,20)23-24(16,17)18/h1-2,4,6-8,13-14H,3H2,(H,19,20)(H2,10,11,15)(H2,16,17,18)	ZWIADYZPOWUWEW	splash10-03di-1900000000-6f0e91415e2209ac9345
415	1	1	1	1	InChI=1S/C12H17N4O4PS/c1-8-11(3-4-20-21(17,18)19)22-7-16(8)6-10-5-14-9(2)15-12(10)13/h5,7H,3-4,6H2,1-2H3,(H3-,13,14,15,17,18,19)	HZSAJDVWZRBGIF	splash10-00di-0910000000-f7ee673cf34244f5702a
416	1	1	1	1	InChI=1S/C16H29N3O6S/c1-2-3-4-5-8-26-10-12(15(23)18-9-14(21)22)19-13(20)7-6-11(17)16(24)25/h11-12H,2-10,17H2,1H3,(H,18,23)(H,19,20)(H,21,22)(H,24,25)	HXJDWCWJDCOHDG	splash10-03di-0920000000-1209cee4896ef945a43f
417	1	1	1	1	InChI=1S/C5H11N3O2/c6-5(7)8-3-1-2-4(9)10/h1-3H2,(H,9,10)(H4,6,7,8)	TUHVEAJXIMEOSA	splash10-000b-4900000000-378f9a8ea9ac5f47571c
418	2	1	1	1	InChI=1S/C6H13NO6/c7-3(6(12)13)5(11)4(10)2(9)1-8/h2-5,8-11H,1,7H2,(H,12,13)	UFYKDFXCZBTLOO	splash10-001j-2900000000-b9d1b555964ad3eed9c5
419	1	1	1	1	InChI=1S/C9H15N2O15P3/c12-5-1-2-11(9(15)10-5)8-7(14)6(13)4(24-8)3-23-28(19,20)26-29(21,22)25-27(16,17)18/h1-2,4,6-8,13-14H,3H2,(H,19,20)(H,21,22)(H,10,12,15)(H2,16,17,18)	PGAVKCOVUIYSFO	splash10-0002-9000000000-90d09c1a3488225f8359
420	1	1	1	1	InChI=1S/C17H20N4O6/c1-7-3-9-10(4-8(7)2)21(5-11(23)14(25)12(24)6-22)15-13(18-9)16(26)20-17(27)19-15/h3-4,11-12,14,22-25H,5-6H2,1-2H3,(H,20,26,27)	AUNGANRZJHBGPY	splash10-0006-3094000000-394d32c4852c7a5a9b58
421	1	1	1	1	InChI=1S/C16H25N5O16P2/c17-16-19-12-6(13(28)20-16)18-3-21(12)14-10(26)8(24)5(34-14)2-33-38(29,30)37-39(31,32)36-15-11(27)9(25)7(23)4(1-22)35-15/h3-5,7-11,14-15,22-27H,1-2H2,(H,29,30)(H,31,32)(H3,17,19,20,28)	MVMSCBBUIHUTGJ	splash10-0udi-0900000000-4a1165fe72aa0107e50d
422	2	3	1	1	InChI=1S/C10H13N5O3/c1-4-6(16)7(17)10(18-4)15-3-14-5-8(11)12-2-13-9(5)15/h2-4,6-7,10,16-17H,1H3,(H2,11,12,13)	XGYIMTFOTBMPFP	splash10-000i-0900000000-bf3de388655ab69d9eea
423	1	1	1	1	InChI=1S/C10H17N3O6S/c11-5(10(18)19)1-2-7(14)13-6(4-20)9(17)12-3-8(15)16/h5-6,20H,1-4,11H2,(H,12,17)(H,13,14)(H,15,16)(H,18,19)	RWSXRVCMGQZWBV	splash10-0a6r-6936000000-ae2994bee0d0973c3718
424	3	1	1	1	InChI=1S/C4H9NO2/c1-4(2,5)3(6)7/h5H2,1-2H3,(H,6,7)	FUOOLUPWFVMBKG	splash10-0a4i-9000000000-f3ee2e6ddcb0f6ed2fb2
425	4	3	3	>1	InChI=1S/C6H7NO3S/c7-5-3-1-2-4-6(5)11(8,9)10/h1-4H,7H2,(H,8,9,10)	ZMCHBSMFKQYNKA	splash10-00dl-4900000000-0a409f0fab0ec464bd5e
426	1	1	1	1	InChI=1S/C5H9NO4S/c6-3(5(9)10)1-11-2-4(7)8/h3H,1-2,6H2,(H,7,8)(H,9,10)	GBFLZEXEOZUWRN	splash10-01q0-4900000000-73bbb22ec1a0963a57e9
427	1	1	1	1	InChI=1S/C6H14N2O/c1-6(9)8-5-3-2-4-7/h2-5,7H2,1H3,(H,8,9)	KLZGKIDSEJWEDW	splash10-03di-3900000000-b525a28198dfa5e85e97
428	2	1	1	1	InChI=1S/C8H15NO6/c1-3(11)9-5-7(13)6(12)4(2-10)15-8(5)14/h4-8,10,12-14H,2H2,1H3,(H,9,11)	OVRNDRQMDRJTHS	splash10-002u-3900000000-3f4f82380ce1af55cc2c
429	2	1	1	1	InChI=1S/C7H11NO5/c1-4(9)8-5(7(12)13)2-3-6(10)11/h5H,2-3H2,1H3,(H,8,9)(H,10,11)(H,12,13)	RFMMMVDNIPUKGG	splash10-001i-1900000000-e3786e2ee2c258736f9e
430	1	1	1	1	InChI=1S/C5H9NO3S/c1-3(7)6-4(2-10)5(8)9/h4,10H,2H2,1H3,(H,6,7)(H,8,9)	PWKSKIMOESPYIA	splash10-00di-3900000000-0369d3d7b0c860e2c727
431	2	1	1	1	InChI=1S/C10H13N4O8P/c15-6-4(1-21-23(18,19)20)22-10(7(6)16)14-3-13-5-8(14)11-2-12-9(5)17/h2-4,6-7,10,15-16H,1H2,(H,11,12,17)(H2,18,19,20)	GRSZFWQUAKGDAV	splash10-000i-1910000000-92ead9f37fb0b0f33efb
432	1	1	1	1	InChI=1S/C9H17NO5/c1-9(2,5-11)7(14)8(15)10-4-3-6(12)13/h7,11,14H,3-5H2,1-2H3,(H,10,15)(H,12,13)	GHOKWGTUZJEAQD	splash10-0006-9740000000-c3df105b27c7aa142425
433	1	1	1	1	InChI=1S/C5H11NO2/c6-4-2-1-3-5(7)8/h1-4,6H2,(H,7,8)	JJMDCOVWQOJGCB	splash10-0uxr-3900000000-5ab680171263db4c12a9
434	1	1	2	1	InChI=1S/C5H12N2O3S/c1-11(7,10)3-2-4(6)5(8)9/h4,7H,2-3,6H2,1H3,(H,8,9)	SXTAYKAGBXMACB	splash10-0udi-5900000000-ff4e5d8f3992a3d8b356
435	13	1	1	1	InChI=1S/C5H6N2O2/c8-5(9)1-4-2-6-3-7-4/h2-3H,1H2,(H,6,7)(H,8,9)	PRJKNHOMHKJCEJ	splash10-003r-9600000000-229f552e00d30ea7526a
436	3	1	1	1	InChI=1S/C11H12N2O3/c12-9(11(15)16)3-6-5-13-10-2-1-7(14)4-8(6)10/h1-2,4-5,9,13-14H,3,12H2,(H,15,16)	LDCYZAJDBXYCGN	splash10-0w29-0790000000-f931667bce07a28cb4fa
438	5	1	1	1	InChI=1S/C4H9NO2/c5-3-1-2-4(6)7/h1-3,5H2,(H,6,7)	BTCSSZJGUNDROE	splash10-0udr-7900000000-0461c9bdea5a9857365b
439	1	1	1	1	InChI=1S/C5H9N3O4/c6-5(7)8-2(4(11)12)1-3(9)10/h2H,1H2,(H,9,10)(H,11,12)(H4,6,7,8)	VVHOUVWJCQOYGG	splash10-005i-3900000000-5f41de7e85a1d7ec55b9
440	3	1	1	1	InChI=1S/C6H14N2O3/c7-3-4(9)1-2-5(8)6(10)11/h4-5,9H,1-3,7-8H2,(H,10,11)	YSMODUONRAFBET	splash10-004i-3900000000-49f2dd1ba44477dbff2c
441	3	1	1	1	InChI=1S/C15H23N5O14P2/c16-12-7-13(18-3-17-12)20(4-19-7)14-10(23)8(21)5(32-14)1-30-35(26,27)34-36(28,29)31-2-6-9(22)11(24)15(25)33-6/h3-6,8-11,14-15,21-25H,1-2H2,(H,26,27)(H,28,29)(H2,16,17,18)	SRNWOUGRCWSEMX	splash10-000i-0900000000-1d0f1b8e8eb44f7f4d21
442	1	1	1	1	InChI=1S/C10H15N4O14P3/c15-6-4(1-25-30(21,22)28-31(23,24)27-29(18,19)20)26-10(7(6)16)14-3-13-5-8(14)11-2-12-9(5)17/h2-4,6-7,10,15-16H,1H2,(H,21,22)(H,23,24)(H,11,12,17)(H2,18,19,20)	HAEJPQIATWHALX	splash10-000i-4900000000-ce19d378aa593c27783d
443	1	1	1	1	InChI=1S/C21H36N7O16P3S/c1-21(2,16(31)19(32)24-4-3-12(29)23-5-6-48)8-41-47(38,39)44-46(36,37)40-7-11-15(43-45(33,34)35)14(30)20(42-11)28-10-27-13-17(22)25-9-26-18(13)28/h9-11,14-16,20,30-31,48H,3-8H2,1-2H3,(H,23,29)(H,24,32)(H,36,37)(H,38,39)(H2,22,25,26)(H2,33,34,35)	RGJOEKWQDUBAIZ	splash10-03dr-2970000000-7a14ccfded7737eafdc3
444	2	1	1	1	InChI=1S/C10H12N2O4/c11-6(10(15)16)4-8(14)5-2-1-3-7(13)9(5)12/h1-3,6,13H,4,11-12H2,(H,15,16)	VCKPUUFAIGNJHC	splash10-03di-1920000000-49988309e5de9ad0ab2a
445	1	1	1	1	InChI=1S/C3H9O6P/c4-1-3(2-5)9-10(6,7)8/h3-5H,1-2H2,(H2,6,7,8)	DHCLVCXQIBBOPH	splash10-0002-9000000000-515c4c132fe77509face
446	9	2	2	>1	InChI=1S/C6H13O9P/c7-1-2-3(8)4(9)5(10)6(14-2)15-16(11,12)13/h2-10H,1H2,(H2,11,12,13)	HXXFSFRBOHSIMQ	splash10-0002-9200000000-bac1ef892fc94bbd906f
447	1	1	1	1	InChI=1S/C6H13NO8S/c7-3-5(9)4(8)2(15-6(3)10)1-14-16(11,12)13/h2-6,8-10H,1,7H2,(H,11,12,13)	MTDHILKWIRSIHB	splash10-03l3-9730000000-4d5e8c8b0ece48851bcc
448	2	1	1	1	InChI=1S/C10H7NO4/c12-7-3-1-2-5-8(13)4-6(10(14)15)11-9(5)7/h1-4,12H,(H,11,13)(H,14,15)	FBZONXHGGPHHIY	splash10-0a6r-1790000000-566608ef451d7f4a0e6c
449	4	6	7	NA	InChI=1S/C4H9NO/c1-4(2)3-5-6/h3-4,6H,1-2H3	SYJPAKDNFZLSMV	splash10-0a4r-9000000000-50d557535ea7ae354f21
450	4	1	1	1	InChI=1S/C8H11NO/c9-6-5-7-1-3-8(10)4-2-7/h1-4,10H,5-6,9H2	DZGWFCGJZKJUFP	splash10-00di-0900000000-bec15466769e04f02faf
451	4	1	1	1	InChI=1S/C6H7N/c7-6-4-2-1-3-5-6/h1-5H,7H2	PAYRUJLWNCNPSJ	splash10-0006-9000000000-6dac999452f217abc31f
452	2	1	1	1	InChI=1S/C13H16N2O2/c1-9(16)14-6-5-10-8-15-13-4-3-11(17-2)7-12(10)13/h3-4,7-8,15H,5-6H2,1-2H3,(H,14,16)	DRLFMBDRBRZALE	splash10-00di-0900000000-d515a05f4d485ede400e
453	4	1	2	NA	InChI=1S/C4H8O/c1-2-3-4-5/h4H,2-3H2,1H3	ZTQSAGDEMFDKMZ	splash10-00di-9000000000-233b8dd0547c1b93bad9
454	2	1	1	1	InChI=1S/C10H7NO3/c12-9-5-8(10(13)14)11-7-4-2-1-3-6(7)9/h1-5H,(H,11,12)(H,13,14)	HCZHHEIFKROPDY	splash10-01ox-0900000000-a459bf213a7f98d58aee
455	2	1	1	1	InChI=1S/C11H13NO3/c1-8(13)12-10(11(14)15)7-9-5-3-2-4-6-9/h2-6,10H,7H2,1H3,(H,12,13)(H,14,15)	CBQJSKKFNMDLON	splash10-00dj-0920000000-fea8646ea6d714e22ed7
456	3	2	1	1	InChI=1S/C10H12N2/c11-6-5-8-7-12-10-4-2-1-3-9(8)10/h1-4,7,12H,5-6,11H2	APJYDQYYACXCRM	splash10-0006-0900000000-e5fee676e0bb81e8a172
457	1	1	1	1	InChI=1S/C11H13N3O/c12-9(11(13)15)5-7-6-14-10-4-2-1-3-8(7)10/h1-4,6,9,14H,5,12H2,(H2,13,15)	JLSKPBDKNIXMBS	splash10-0a4r-0900000000-3ca9c299767b3dede653
458	1	1	1	1	InChI=1S/C8H11NO/c9-6-8(10)7-4-2-1-3-5-7/h1-5,8,10H,6,9H2	ULSIYEODSMZIPX	splash10-00dr-0900000000-6a4e7581503114e10f8a
460	2	1	1	1	InChI=1S/C26H43NO6/c1-14(4-7-22(31)27-13-23(32)33)17-5-6-18-24-19(12-21(30)26(17,18)3)25(2)9-8-16(28)10-15(25)11-20(24)29/h14-21,24,28-30H,4-13H2,1-3H3,(H,27,31)(H,32,33)	RFDAIACWWDREDC	splash10-092i-2895200000-256d3a513e290e0fc5a4
462	4	1	1	1	InChI=1S/C5H5NO/c7-5-3-1-2-4-6-5/h1-4H,(H,6,7)	UBQKCCHYAOITMY	splash10-0002-9000000000-c9d29847d9b52cfc5104
463	1	1	1	1	InChI=1S/C23H32O6/c1-13(24)29-12-19(27)23(28)9-7-17-16-5-4-14-10-15(25)6-8-21(14,2)20(16)18(26)11-22(17,23)3/h10,16-18,20,26,28H,4-9,11-12H2,1-3H3	ALEXXDVDDISNDU	splash10-05vy-1961000000-7e482ecb0ad8f840728e
465	1	1	1	1	InChI=1S/C10H13N5/c1-7(2)3-4-11-9-8-10(13-5-12-8)15-6-14-9/h3,5-6H,4H2,1-2H3,(H2,11,12,13,14,15)	HYVABZIGRDEKCD	splash10-000i-1910000000-dbef7a1a07ac424fe7c2
466	5	1	1	1	InChI=1S/C9H9NO3/c11-8(12)6-10-9(13)7-4-2-1-3-5-7/h1-5H,6H2,(H,10,13)(H,11,12)	QIAFMBKCNZACKA	splash10-0a4i-0900000000-3ebf706b88f64f2f1c97
467	3	2	2	>1	InChI=1S/C10H7NO2/c12-10(13)9-6-5-7-3-1-2-4-8(7)11-9/h1-6H,(H,12,13)	LOAUVZALPPNFOQ	splash10-002b-0900000000-dcffa0c574595f2ae945
468	6	1	1	1	InChI=1S/C10H12N2O/c11-4-3-7-6-12-10-2-1-8(13)5-9(7)10/h1-2,5-6,12-13H,3-4,11H2	QZAYGJVTTNCVMB	splash10-03di-0900000000-10668410689b98867ca9
472	4	14	1	NA	InChI=1S/C5H8O2/c6-5-3-1-2-4-7-5/h1-4H2	OZJPLYNZGCXSJM	splash10-0udi-6900000000-feaa3f5fc990080597e0
474	1	1	1	1	InChI=1S/C10H18N2O3/c1-7-8(12-10(15)11-7)5-3-2-4-6-9(13)14/h7-8H,2-6H2,1H3,(H,13,14)(H2,11,12,15)	AUTOLBMXDDTRRT	splash10-0002-0900000000-14d467d8e3c4133d5fe0
475	1	1	1	1	InChI=1S/C12H14N2O2/c1-8(15)13-5-4-9-7-14-12-3-2-10(16)6-11(9)12/h2-3,6-7,14,16H,4-5H2,1H3,(H,13,15)	MVAWJSIDNICKHF	splash10-03di-0900000000-a32917eecb2125e53327
476	4	3	2	NA	InChI=1S/C4H6O2/c1-3(5)4(2)6/h1-2H3	QSJXEFYPDANLFS	splash10-000i-9000000000-9a9f448238c40a7100ed
477	1	1	2	NA	InChI=1S/C8H11N/c9-7-6-8-4-2-1-3-5-8/h1-5H,6-7,9H2	BHHGXPLMPWCGHP	splash10-0a4i-0900000000-42a0b9d06258ad576db6
478	1	1	1	1	InChI=1S/C8H15NO3/c1-5(2)4-7(8(11)12)9-6(3)10/h5,7H,4H2,1-3H3,(H,9,10)(H,11,12)	WXNXCEHXYPACJF	splash10-000i-9500000000-14455cc596f05a552f34
480	4	2	1	NA	InChI=1S/C10H7NO2/c12-10(13)8-5-6-11-9-4-2-1-3-7(8)9/h1-6H,(H,12,13)	VQMSRUREDGBWKT	splash10-00di-0900000000-771c3c61818d9eeac72b
481	7	1	1	1	InChI=1S/C8H9NO3/c1-5-8(12)7(4-11)6(3-10)2-9-5/h2,4,10,12H,3H2,1H3	RADKZDMFGJYCBB	splash10-0udi-0900000000-213c97df954dc557a20b
482	3	6	1	NA	InChI=1S/C9H9NO/c1-6-7-4-2-3-5-8(7)10-9(6)11/h2-6H,1H3,(H,10,11)	BBZCPUCZKLTAJQ	splash10-0002-0900000000-20dec49995209098457b
483	5	4	1	NA	InChI=1S/C6H7N5/c1-11-3-10-5(7)4-6(11)9-2-8-4/h2-3H,7H2,1H3	FSASIHFSFGAIJM	splash10-0udi-0900000000-426f7cf053ac9c908442
484	2	1	1	1	InChI=1S/C10H16N2O3S/c13-8(14)4-2-1-3-7-9-6(5-16-7)11-10(15)12-9/h6-7,9H,1-5H2,(H,13,14)(H2,11,12,15)	YBJHBAHKTGYVGT	splash10-004i-1490000000-50bfe4aa1a9862332431
487	1	1	1	1	InChI=1S/C5H9NO4/c6-3(5(9)10)1-2-4(7)8/h3H,1-2,6H2,(H,7,8)(H,9,10)	WHUUTDBJXJRKMK	splash10-001i-8900000000-0ac4b9d75788c14924ab
488	3	3	1	1	InChI=1S/C41H83N2O6P/c1-6-8-10-12-14-16-18-20-21-23-25-27-29-31-33-35-41(45)42-39(38-49-50(46,47)48-37-36-43(3,4)5)40(44)34-32-30-28-26-24-22-19-17-15-13-11-9-7-2/h32,34,39-40,44H,6-31,33,35-38H2,1-5H3,(H-,42,45,46,47)	LKQLRGMMMAHREN	splash10-001i-0900000000-182f839a8ee67e0925fc
489	1	1	1	1	InChI=1S/C51H92O6/c1-4-7-10-13-16-19-22-25-28-31-34-37-40-43-49(52)55-46-48(57-51(54)45-42-39-36-33-30-27-24-21-18-15-12-9-6-3)47-56-50(53)44-41-38-35-32-29-26-23-20-17-14-11-8-5-2/h19-24,48H,4-18,25-47H2,1-3H3	SKGWNZXOCSYJQL	splash10-00sj-9610000000-ec43055dff320c51fd48
490	6	2	1	NA	InChI=1S/C18H30O2/c1-2-3-4-5-6-7-8-9-10-11-12-13-14-15-16-17-18(19)20/h3-4,6-7,9-10H,2,5,8,11-17H2,1H3,(H,19,20)	DTOSIQBPPRVQHS	splash10-004i-4790000000-2a65df3cff2e78bed6d1
Consensus result*: NA mean SF-Matching and CSI:FingerID did not have the same result for the spectrum. >1 mean the consensus is not correct.

## Sheet: Database=ChEMBL
SpecNo	CFM-ID	CSI:FingerID	SF-Matching	Consensus result*	InChI	InChIKey	Splash
2	3	1	1	1	InChI=1S/C10H14N5O7P/c11-8-5-9(13-2-12-8)15(3-14-5)10-7(17)6(16)4(22-10)1-21-23(18,19)20/h2-4,6-7,10,16-17H,1H2,(H2,11,12,13)(H2,18,19,20)	UDMBCSSLTHHNCD	splash10-004j-9101000000-559bb2b272c1a3d01511
4	2	1	1	1	InChI=1S/C10H16N5O13P3/c11-8-5-9(13-2-12-8)15(3-14-5)10-7(17)6(16)4(26-10)1-25-30(21,22)28-31(23,24)27-29(18,19)20/h2-4,6-7,10,16-17H,1H2,(H,21,22)(H,23,24)(H2,11,12,13)(H2,18,19,20)	ZKHQWZAMYRWXGA	splash10-0a4i-1910300000-be7bc24ec91560589bba
5	2	1	1	1	InChI=1S/C10H15N5O10P2/c11-8-5-9(13-2-12-8)15(3-14-5)10-7(17)6(16)4(24-10)1-23-27(21,22)25-26(18,19)20/h2-4,6-7,10,16-17H,1H2,(H,21,22)(H2,11,12,13)(H2,18,19,20)	XTWYTFMLZFPYCI	splash10-057i-4911100000-cde9aef6f5a4485dcee5
6	1	5	1	1	InChI=1S/C5H10O5/c6-1-3(8)5(10)4(9)2-7/h1,3-5,7-10H,2H2	PYMYPHUHKUWMLA	splash10-0002-5900000000-70171a628c29e88d81e7
7	2	1	4	NA	InChI=1S/C10H13N5O4/c11-8-5-9(13-2-12-8)15(3-14-5)10-7(18)6(17)4(1-16)19-10/h2-4,6-7,10,16-18H,1H2,(H2,11,12,13)	OIRDTQYFTABQOQ	splash10-001i-0900000000-4380fb6d670a37171614
8	3	1	1	1	InChI=1S/C9H13N3O5/c10-5-1-2-12(9(16)11-5)8-7(15)6(14)4(3-13)17-8/h1-2,4,6-8,13-15H,3H2,(H2,10,11,16)	UHDGCWIWMRVCDJ	splash10-0a4i-1900000000-4ee9d40e5c8284b3beba
9	2	6	1	NA	InChI=1S/C27H46O/c1-18(2)7-6-8-19(3)23-11-12-24-22-10-9-20-17-21(28)13-15-26(20,4)25(22)14-16-27(23,24)5/h9,18-19,21-25,28H,6-8,10-17H2,1-5H3	HVYWMOMLDIMFJA	splash10-0a4j-7901000000-10b8b947209512a2814b
10	1	1	1	1	InChI=1S/C9H15N3O11P2/c10-5-1-2-12(9(15)11-5)8-7(14)6(13)4(22-8)3-21-25(19,20)23-24(16,17)18/h1-2,4,6-8,13-14H,3H2,(H,19,20)(H2,10,11,15)(H2,16,17,18)	ZWIADYZPOWUWEW	splash10-056r-8913200000-f1e9b0a1a8bcd34943d2
11	4	1	1	1	InChI=1S/C18H39NO2/c1-2-3-4-5-6-7-8-9-10-11-12-13-14-15-18(21)17(19)16-20/h17-18,20-21H,2-16,19H2,1H3	OTKJDMGTUTTYMP	splash10-08gi-4690000000-ee5f4d7f0626d1c3e250
12	7	2	4	NA	InChI=1S/C16H32O2/c1-2-3-4-5-6-7-8-9-10-11-12-13-14-15-16(17)18/h2-15H2,1H3,(H,17,18)	IPCSVZSSVZVIGE	splash10-0a4i-0090000000-d8e2148245b5d51377da
13	7	10	8	NA	InChI=1S/C12H24O2/c1-2-3-4-5-6-7-8-9-10-11-12(13)14/h2-11H2,1H3,(H,13,14)	POULHZVOKOAJMA	splash10-0002-0900000000-c1c1d2b26bbcc4f2e4c6
14	3	1	1	1	InChI=1S/C18H36O2/c1-2-3-4-5-6-7-8-9-10-11-12-13-14-15-16-17-18(19)20/h2-17H2,1H3,(H,19,20)	QIQXTHQIDYTFRH	splash10-001i-0090000000-2158e9d07daa30561ec8
15	2	1	2	NA	InChI=1S/C22H44O2/c1-2-3-4-5-6-7-8-9-10-11-12-13-14-15-16-17-18-19-20-21-22(23)24/h2-21H2,1H3,(H,23,24)	UKMSUNONTOPOIO	splash10-000i-0009000000-d86cc74269baf0abb527
16	6	7	8	NA	InChI=1S/C20H40O2/c1-2-3-4-5-6-7-8-9-10-11-12-13-14-15-16-17-18-19-20(21)22/h2-19H2,1H3,(H,21,22)	VKOBVWXKNCXXDE	splash10-03di-0009000000-90c0a1e49cb43baf5eb5
17	5	4	1	NA	InChI=1S/C14H28O2/c1-2-3-4-5-6-7-8-9-10-11-12-13-14(15)16/h2-13H2,1H3,(H,15,16)	TUNFSRHWOTWDNC	splash10-004i-0090000000-28b68bade327baed4dcb
18	1	1	1	1	InChI=1S/C24H48O2/c1-2-3-4-5-6-7-8-9-10-11-12-13-14-15-16-17-18-19-20-21-22-23-24(25)26/h2-23H2,1H3,(H,25,26)	QZZGJDVWLFXDLK	splash10-014i-0009000000-f08fda6f63e0a3712fc2
20	2	1	1	1	InChI=1S/C10H13N5O5/c11-10-13-7-4(8(19)14-10)12-2-15(7)9-6(18)5(17)3(1-16)20-9/h2-3,5-6,9,16-18H,1H2,(H3,11,13,14,19)	NYHBQMYGNKIUIF	splash10-0udi-0920000000-1cb3a0841caeffff49e8
21	1	1	1	1	InChI=1S/C10H15N5O11P2/c11-10-13-7-4(8(18)14-10)12-2-15(7)9-6(17)5(16)3(25-9)1-24-28(22,23)26-27(19,20)21/h2-3,5-6,9,16-17H,1H2,(H,22,23)(H2,19,20,21)(H3,11,13,14,18)	QGWNDRXFNXRZMB	splash10-0pdl-2902100000-18da8e72290f377eee5d
22	3	2	3	NA	InChI=1S/C6H12O6/c7-1-2-3(8)4(9)5(10)6(11)12-2/h2-11H,1H2	WQZGKKKJIJFFOK	splash10-0ab9-9000000000-252458dbd5218ee3c54f
23	1	1	1	1	InChI=1S/C10H16N5O14P3/c11-10-13-7-4(8(18)14-10)12-2-15(7)9-6(17)5(16)3(27-9)1-26-31(22,23)29-32(24,25)28-30(19,20)21/h2-3,5-6,9,16-17H,1H2,(H,22,23)(H,24,25)(H2,19,20,21)(H3,11,13,14,18)	XKMLYUALXHKNFT	splash10-0a4i-1910300000-8b4073a75deb05719a28
24	16	9	1	1	InChI=1S/C24H40O4/c1-14(4-7-22(27)28)17-5-6-18-16-13-21(26)20-12-15(25)8-10-24(20,3)19(16)9-11-23(17,18)2/h14-21,25-26H,4-13H2,1-3H3,(H,27,28)	DGABKXLVXPYZII	splash10-0006-0009000000-e261488d890fbed884f6
25	19	8	23	NA	InChI=1S/C6H13NO2/c1-3-4(2)5(7)6(8)9/h4-5H,3,7H2,1-2H3,(H,8,9)	AGPKZVBTJJNPAG	splash10-067i-9500000000-dacabd019224c63ad45f
26	5	4	2	NA	InChI=1S/C6H12O6/c7-1-2(8)4(10)6(12)5(11)3(1)9/h1-12H	CDAISMWEOUEBRE	splash10-0a4i-9000000000-e9718461f81905c7ef69
27	3	1	1	1	InChI=1S/C21H27N7O14P2/c22-17-12-19(25-7-24-17)28(8-26-12)21-16(32)14(30)11(41-21)6-39-44(36,37)42-43(34,35)38-5-10-13(29)15(31)20(40-10)27-3-1-2-9(4-27)18(23)33/h1-4,7-8,10-11,13-16,20-21,29-32H,5-6H2,(H5-,22,23,24,25,33,34,35,36,37)	BAWFJGJZGIEFAR	splash10-056r-9844310000-33d163011ae9ab10ef47
28	2	1	1	1	InChI=1S/C4H7NO4/c5-2(4(8)9)1-3(6)7/h2H,1,5H2,(H,6,7)(H,8,9)	CKLJMWTZIZZHCS	splash10-0019-9700000000-ea23f36ec9e3d3439abd
29	1	1	1	1	InChI=1S/C5H4N4O3/c10-3-1-2(7-4(11)6-1)8-5(12)9-3/h(H4,6,7,8,9,10,11,12)	LEHOTFFKMJEONL	splash10-01c0-3900000000-6c16fe8f9e6045486e9a
30	1	1	1	1	InChI=1S/C5H10N2O3/c6-3(5(9)10)1-2-4(7)8/h3H,1-2,6H2,(H2,7,8)(H,9,10)	ZDXPYRJPNDTMRX	splash10-0002-0900000000-66af4d6fa8bb66d11b86
31	1	1	1	1	InChI=1S/C10H13N4O8P/c15-6-4(1-21-23(18,19)20)22-10(7(6)16)14-3-13-5-8(14)11-2-12-9(5)17/h2-4,6-7,10,15-16H,1H2,(H,11,12,17)(H2,18,19,20)	GRSZFWQUAKGDAV	splash10-004j-9100000000-41d8981d8c8461a9bd8d
32	1	1	1	1	InChI=1S/C6H8O7/c7-3(8)1-6(13,5(11)12)2-4(9)10/h13H,1-2H2,(H,7,8)(H,9,10)(H,11,12)	KRKNYBCHXYNGOX	splash10-03dr-5900000000-7b7ffe43559419d22a99
33	1	1	1	1	InChI=1S/C11H19NO9/c1-4(14)12-7-5(15)2-11(20,10(18)19)21-9(7)8(17)6(16)3-13/h5-9,13,15-17,20H,2-3H2,1H3,(H,12,14)(H,18,19)	SQVRNKJHWKZAKO	splash10-000i-9100000000-8d2a9e9583c9367518c6
34	1	1	1	1	InChI=1S/C10H12N2O3/c11-7-4-2-1-3-6(7)9(13)5-8(12)10(14)15/h1-4,8H,5,11-12H2,(H,14,15)	YGPSJZOEDVAXAB	splash10-00kg-1900000000-d0d84518d6351af6dfd4
35	4	1	1	1	InChI=1S/C4H5N3O/c5-3-1-2-6-4(8)7-3/h1-2H,(H3,5,6,7,8)	OPTASPLRGRRNAP	splash10-03xr-8900000000-97f1e795bcca3c1f7ccb
36	1	1	1	1	InChI=1S/C3H7NO3/c4-2(1-5)3(6)7/h2,5H,1,4H2,(H,6,7)	MTCFGRXMJLQNBG	splash10-00di-9200000000-0cfa50fde71d35c7d4ff
37	1	1	1	1	InChI=1S/C2H7NO3S/c3-1-2-7(4,5)6/h1-3H2,(H,4,5,6)	XOAAWQZATWQOTB	splash10-00di-4900000000-5a90329c2392dd13d054
38	3	2	1	NA	InChI=1S/C6H10O6/c7-1-2-3(8)4(9)5(10)6(11)12-2/h2-5,7-10H,1H2	PHOQVHQSTUBQQK	splash10-004i-8900000000-ee0e87c2aa79f12780f4
39	2	5	1	1	InChI=1S/C6H5NO2/c8-6(9)5-2-1-3-7-4-5/h1-4H,(H,8,9)	PVNIIMVLHYAWGP	splash10-00di-2900000000-826303875f75c7347568
40	1	1	1	1	InChI=1S/C10H12N4O5/c15-1-4-6(16)7(17)10(19-4)14-3-13-5-8(14)11-2-12-9(5)18/h2-4,6-7,10,15-17H,1H2,(H,11,12,18)	UGQMRVRMYYASKQ	splash10-00kr-0980000000-2982a220e16d5889b348
41	3	1	2	NA	InChI=1S/C5H9NO4/c6-3(5(9)10)1-2-4(7)8/h3H,1-2,6H2,(H,7,8)(H,9,10)	WHUUTDBJXJRKMK	splash10-0ufs-0900000000-47366de9ee723eaf30e6
42	2	1	1	1	InChI=1S/C8H15NO6/c1-3(11)9-5-7(13)6(12)4(2-10)15-8(5)14/h4-8,10,12-14H,2H2,1H3,(H,9,11)	OVRNDRQMDRJTHS	splash10-0pb9-9500000000-df1c38091fb2b2a5f087
43	1	1	1	1	InChI=1S/C6H12O7/c7-1-2(8)3(9)4(10)5(11)6(12)13/h2-5,7-11H,1H2,(H,12,13)	RGHNJXZEOKUKBD	splash10-004j-8900000000-ae47e57651e2a6f63d2f
44	3	1	1	1	InChI=1S/C5H4N4O2/c10-4-2-3(7-1-6-2)8-5(11)9-4/h1H,(H3,6,7,8,9,10,11)	LRFVTYWOQMYALW	splash10-0udi-0900000000-da2a2f89ff8dc9b00aa1
45	2	1	1	1	InChI=1S/C19H21N7O6/c20-19-25-15-14(17(30)26-19)23-11(8-22-15)7-21-10-3-1-9(2-4-10)16(29)24-12(18(31)32)5-6-13(27)28/h1-4,12,21H,5-8H2,(H,24,29)(H,27,28)(H,31,32)(H4,20,22,25,26,30)	OZRNSSUDZOLUSN	splash10-004i-1920000000-e39c649f9e5fdc0b2fe8
46	1	1	1	1	InChI=1S/C6H12N2O4S2/c7-3(5(9)10)1-13-14-2-4(8)6(11)12/h3-4H,1-2,7-8H2,(H,9,10)(H,11,12)	LEVWYRKDKASIDU	splash10-00di-5930000000-03d3d8b695f0f1b09b86
47	2	1	1	1	InChI=1S/C5H5N5/c6-4-3-5(9-1-7-3)10-2-8-4/h1-2H,(H3,6,7,8,9,10)	GFFGJBXGBJISGV	splash10-001i-0900000000-77cfbd99380eefe257fc
48	1	17	1	1	InChI=1S/C11H15N5O3S/c1-20-2-5-7(17)8(18)11(19-5)16-4-15-6-9(12)13-3-14-10(6)16/h3-5,7-8,11,17-18H,2H2,1H3,(H2,12,13,14)	WUUGFSXJNOTRMR	splash10-001i-0900000000-4e6bf0cb39a1dbb3c4ce
49	4	1	1	1	InChI=1S/C10H14N2O5/c1-5-3-12(10(16)11-9(5)15)8-2-6(14)7(4-13)17-8/h3,6-8,13-14H,2,4H2,1H3,(H,11,15,16)	IQFYYKKMVGJFEH	splash10-0006-0790000000-174e1fd2d187e3f07cc7
50	1	1	1	1	InChI=1S/C5H4N2O4/c8-3-1-2(4(9)10)6-5(11)7-3/h1H,(H,9,10)(H2,6,7,8,11)	PXQPEWDEAKTCGB	splash10-03di-0900000000-d348ecdd7adad9cc7188
51	2	1	1	1	InChI=1S/C3H7NO2/c1-2(4)3(5)6/h2H,4H2,1H3,(H,5,6)	QNAYBMKLOCPYGJ	splash10-000i-9000000000-37c8ce4bfac068eda5bc
52	1	1	1	1	InChI=1S/C9H14N4O3/c10-2-1-8(14)13-7(9(15)16)3-6-4-11-5-12-6/h4-5,7H,1-3,10H2,(H,11,12)(H,13,14)(H,15,16)	CQOVPNPJLQNMDC	splash10-0ik9-0910000000-471da087ff0bb0e763d5
53	1	1	1	1	InChI=1S/C7H10O5/c8-4-1-3(7(11)12)2-5(9)6(4)10/h1,4-6,8-10H,2H2,(H,11,12)	JXOHGGNKMLTUBP	splash10-01vo-9700000000-e000f7e6d5520f14f16a
54	3	1	1	1	InChI=1S/C11H12N2O2/c12-9(11(14)15)5-7-6-13-10-4-2-1-3-8(7)10/h1-4,6,9,13H,5,12H2,(H,14,15)	QIVBCDIJIAJPQS	splash10-0gi0-4940000000-633e3355b65b838f7c6e
55	3	1	1	1	InChI=1S/C9H13N2O9P/c12-5-1-2-11(9(15)10-5)8-7(14)6(13)4(20-8)3-19-21(16,17)18/h1-2,4,6-8,13-14H,3H2,(H,10,12,15)(H2,16,17,18)	DJJCXFVJDGTHFX	splash10-004j-9200000000-41ed190163307f72ff3d
56	12	1	1	1	InChI=1S/C5H9NO2/c7-5(8)4-2-1-3-6-4/h4,6H,1-3H2,(H,7,8)	ONIBWKKTOPOVIA	splash10-03di-0900000000-ff912a3b117b51aab417
58	7	4	5	NA	InChI=1S/C3H6O3/c1-2(4)3(5)6/h2,4H,1H3,(H,5,6)	JVTAAEKCZFNVCJ	splash10-000i-9000000000-ca12cdc5487fa26197b5
59	5	1	1	1	InChI=1S/C9H12N2O6/c12-3-4-6(14)7(15)8(17-4)11-2-1-5(13)10-9(11)16/h1-2,4,6-8,12,14-15H,3H2,(H,10,13,16)	DRTQHJPVMGBUCF	splash10-03di-1910000000-afc17394c38e5fd02915
60	5	3	1	NA	InChI=1S/C6H14O12P2/c7-4-3(1-16-19(10,11)12)18-6(9,5(4)8)2-17-20(13,14)15/h3-5,7-9H,1-2H2,(H2,10,11,12)(H2,13,14,15)	RNBGYGVWRKECFJ	splash10-0002-9110000000-8d34ffbaecec5bd84648
61	2	1	1	1	InChI=1S/C4H6O4/c5-3(6)1-2-4(7)8/h1-2H2,(H,5,6)(H,7,8)	KDYFGRWQOYBRFD	splash10-00di-9300000000-2e44a182c04b1c91a372
62	7	3	11	>1	InChI=1S/C4H4N2O2/c7-3-1-2-5-4(8)6-3/h1-2H,(H2,5,6,7,8)	ISAKRJDGNUQOIC	splash10-03xr-6900000000-52525b69fba57ad65328
63	1	2	1	1	InChI=1S/C4H6O5/c5-2(4(8)9)1-3(6)7/h2,5H,1H2,(H,6,7)(H,8,9)	BJEPYKJPYRNKOW	splash10-01b9-4900000000-d92fe121ab2ddbc2ed60
64	1	1	1	1	InChI=1S/C9H14N3O7P/c10-7-1-2-12(9(14)11-7)8-3-5(13)6(19-8)4-18-20(15,16)17/h1-2,5-6,8,13H,3-4H2,(H2,10,11,14)(H2,15,16,17)	NCMVOABPESMRCP	splash10-004j-9400000000-bfb67c69781fb48716cc
65	3	1	1	1	InChI=1S/C5H4N4O/c10-5-3-4(7-1-6-3)8-2-9-5/h1-2H,(H2,6,7,8,9,10)	FDGQSTZJBFJUBT	splash10-000l-5900000000-0303b544f9754bb17d23
66	3	1	1	1	InChI=1S/C4H9N3O2/c1-7(4(5)6)2-3(8)9/h2H2,1H3,(H3,5,6)(H,8,9)	CVSVTCORWBXHQV	splash10-000i-9300000000-f14f5b4a8d5f0fb0c7fe
67	1	1	1	1	InChI=1S/C9H11NO4/c10-6(9(13)14)3-5-1-2-7(11)8(12)4-5/h1-2,4,6,11-12H,3,10H2,(H,13,14)	WTDRDQBEARUVNC	splash10-000i-0900000000-1785486bd24075dbf454
68	3	8	1	1	InChI=1S/C6H14N2O2/c7-4-2-1-3-5(8)6(9)10/h5H,1-4,7-8H2,(H,9,10)	KDXKERNSBIXSRK	splash10-0002-0900000000-6ceebd2a5c069679f3ed
69	1	1	1	1	InChI=1S/C4H6O6/c5-1(3(7)8)2(6)4(9)10/h1-2,5-6H,(H,7,8)(H,9,10)	FEWJPZIEWOKRBE	splash10-0072-9600000000-4c3695a7b53403a1b6aa
70	2	1	1	1	InChI=1S/C11H15N2O8P/c12-10(16)6-2-1-3-13(4-6)11-9(15)8(14)7(21-11)5-20-22(17,18)19/h1-4,7-9,11,14-15H,5H2,(H3-,12,16,17,18,19)	DAYLJWODMCOQEW	splash10-004i-9400000000-c20659961c9207a2ae68
71	1	1	1	1	InChI=1S/C19H19N7O6/c20-19-25-15-14(17(30)26-19)23-11(8-22-15)7-21-10-3-1-9(2-4-10)16(29)24-12(18(31)32)5-6-13(27)28/h1-4,8,12,21H,5-7H2,(H,24,29)(H,27,28)(H,31,32)(H3,20,22,25,26,30)	OVBPIULPVIDEAO	splash10-03fv-0329200000-f2004eab6feaf5a49007
72	3	1	1	1	InChI=1S/C9H11NO3/c10-8(9(12)13)5-6-1-3-7(11)4-2-6/h1-4,8,11H,5,10H2,(H,12,13)	OUYCCCASQSFEME	splash10-01q9-1900000000-616f70424a7390866bdb
73	1	1	1	1	InChI=1S/C4H8N2O3/c5-2(4(8)9)1-3(6)7/h2H,1,5H2,(H2,6,7)(H,8,9)	DCXYFEDJOCDNAF	splash10-03di-4900000000-d22d39ea78ca3321eb6b
74	22	1	23	NA	InChI=1S/C5H11NO2/c1-3(2)4(6)5(7)8/h3-4H,6H2,1-2H3,(H,7,8)	KZSNJWFQEVHDMF	splash10-014i-1900000000-469f477aa03fa1cbf7bc
75	4	1	1	1	InChI=1S/C4H9NO3/c5-3(1-2-6)4(7)8/h3,6H,1-2,5H2,(H,7,8)	UKAUYVFTDYCKQA	splash10-014j-7900000000-bb093ec82759f97ebbcd
76	7	1	1	1	InChI=1S/C8H11NO3/c1-5-8(12)7(4-11)6(3-10)2-9-5/h2,10-12H,3-4H2,1H3	LXNHXLLTXMVWPM	splash10-0uxr-0900000000-b487d577b029889873f2
77	1	1	1	1	InChI=1S/C10H14N5O6P/c11-9-8-10(13-3-12-9)15(4-14-8)7-1-5(16)6(21-7)2-20-22(17,18)19/h3-7,16H,1-2H2,(H2,11,12,13)(H2,17,18,19)	KHWCHTKSEGGWEX	splash10-004j-9800000000-389a6c3ad32acdf42719
78	1	1	1	1	InChI=1S/C6H6O6/c7-4(8)1-3(6(11)12)2-5(9)10/h1H,2H2,(H,7,8)(H,9,10)(H,11,12)	GTZCVFVGUGFEME	splash10-000i-9200000000-07dce0d50b7ebd3a5eee
79	1	1	1	1	InChI=1S/C6H13O9P/c7-3-2(1-14-16(11,12)13)15-6(10)5(9)4(3)8/h2-10H,1H2,(H2,11,12,13)	NBSCHQHZLSJFNQ	splash10-0002-9000000000-edee76488c308176d1c6
80	1	1	207	NA	InChI=1S/C13H14N2O3/c1-8(16)15-12(13(17)18)6-9-7-14-11-5-3-2-4-10(9)11/h2-5,7,12,14H,6H2,1H3,(H,15,16)(H,17,18)	DZTHIGRZJZPRDV	splash10-0fk9-9370000000-705a2d30d7f588f4ccbd
81	1	1	1	1	InChI=1S/C7H14N2O4/c8-4(6(10)11)2-1-3-5(9)7(12)13/h4-5H,1-3,8-9H2,(H,10,11)(H,12,13)	GMKMEZVLHJARHF	splash10-002r-0900000000-41fd28e91b2393ecc519
82	1	1	1	1	InChI=1S/C7H8N4O2/c1-10-5-4(8-3-9-5)6(12)11(2)7(10)13/h3H,1-2H3,(H,8,9)	ZFXYFBGIUFBOJW	splash10-004i-0900000000-47e376e040c55ba33425
83	3	1	2	NA	InChI=1S/C6H13NO2/c1-4(2)3-5(7)6(8)9/h4-5H,3,7H2,1-2H3,(H,8,9)	ROHFNLRQFUQHCH	splash10-001i-0900000000-83988d791216f40d3263
84	1	1	1	1	InChI=1S/C6H11NO4/c7-4(6(10)11)2-1-3-5(8)9/h4H,1-3,7H2,(H,8,9)(H,10,11)	OYIFNHCXNCRBQI	splash10-03xu-1900000000-42bc391ddb96c6a4df85
85	1	1	1	1	InChI=1S/C9H13N3O4/c10-7-1-2-12(9(15)11-7)8-3-5(14)6(4-13)16-8/h1-2,5-6,8,13-14H,3-4H2,(H2,10,11,15)	CKTSBUTUHBMZGZ	splash10-0006-9100000000-8bc0e0d97064e53092c1
86	1	1	1	1	InChI=1S/C6H14NO8P/c7-3-5(9)4(8)2(15-6(3)10)1-14-16(11,12)13/h2-6,8-10H,1,7H2,(H2,11,12,13)	XHMJOUIAFHJHBW	splash10-0002-9000000000-bb7631a98da39aaa5922
88	2	1	1	1	InChI=1S/C3H7NO4S/c4-2(3(5)6)1-9(7)8/h2H,1,4H2,(H,5,6)(H,7,8)	ADVPTQAUNPRNPO	splash10-000i-9000000000-0dccc881b56f1a32811b
90	1	1	1	1	InChI=1S/C4H6N4O3/c5-3(10)6-1-2(9)8-4(11)7-1/h1H,(H3,5,6,10)(H2,7,8,9,11)	POJWUDADGALRAB	splash10-01ot-7900000000-c36866a0978fc5a6a582
91	2	1	1	1	InChI=1S/C6H8O6/c7-1-2(8)5-3(9)4(10)6(11)12-5/h1-5,8-10H	UYUXSRADSPPKRZ	splash10-004i-2900000000-f6375e5f610bec0f0d3e
92	1	1	1	1	InChI=1S/C2H8NO3P/c3-1-2-7(4,5)6/h1-3H2,(H2,4,5,6)	QQVDJLLNRSOCEL	splash10-00fr-5900000000-3b53d58ae845a5b52ece
94	9	15	2	>1	InChI=1S/C7H8N4O2/c1-10-3-8-5-4(10)6(12)11(2)7(13)9-5/h3H,1-2H3,(H,9,13)	QUNWUDVFRNGTCO	splash10-0fh9-3900000000-863114c4ee97e1a611e1
95	6	3	8	NA	InChI=1S/C6H12O5/c7-2-4-6(10)3(8)1-5(9)11-4/h3-10H,1-2H2	PMMURAAUARKVCB	splash10-03di-4900000000-b90904f7f47cb41ca076
96	3	2	1	NA	InChI=1S/C7H11N3O2/c1-10-4-9-3-5(10)2-6(8)7(11)12/h3-4,6H,2,8H2,1H3,(H,11,12)	JDHILDINMRGULE	splash10-014i-2900000000-94d9fc9fc08d9df90070
97	1	1	1	1	InChI=1S/C6H14O6/c7-1-3(9)5(11)6(12)4(10)2-8/h3-12H,1-2H2	FBPFZTCFMRRESA	splash10-0ul0-5900000000-3e30cdc2e30dd464b6ad
98	4	1	1	1	InChI=1S/C5H7NO3/c7-4-2-1-3(6-4)5(8)9/h3H,1-2H2,(H,6,7)(H,8,9)	ODHCTXKNWHHXJC	splash10-004i-0900000000-6d05e0caf6732071dfa7
100	5	1	1	1	InChI=1S/C7H5NO4/c9-6(10)4-2-1-3-8-5(4)7(11)12/h1-3H,(H,9,10)(H,11,12)	GJAWHXHKYYXBSV	splash10-00di-0900000000-abc172f71381288d7bc4
101	17	1	6	NA	InChI=1S/C11H15N5O4/c1-15-3-14-10-6(9(15)12)13-4-16(10)11-8(19)7(18)5(2-17)20-11/h3-5,7-8,11-12,17-19H,2H2,1H3	GFYLSDSUCHVORB	splash10-0002-0900000000-747d0c3b96223d6a45fa
102	5	1	1	1	InChI=1S/C8H11NO2/c9-4-3-6-1-2-7(10)8(11)5-6/h1-2,5,10-11H,3-4,9H2	VYFYYTLLBUKUHU	splash10-0udi-0900000000-6af9c0ab5c6c906d4ccc
103	5	2	1	NA	InChI=1S/C9H12N2O5/c12-4-6-5(13)3-8(16-6)11-2-1-7(14)10-9(11)15/h1-2,5-6,8,12-13H,3-4H2,(H,10,14,15)	MXHRCPNRJAMMIM	splash10-001l-5900000000-af765ffd6b2641a1d873
104	2	1	1	1	InChI=1S/C5H9NO3/c7-3-1-4(5(8)9)6-2-3/h3-4,6-7H,1-2H2,(H,8,9)	PMMYEEVYMWASQN	splash10-001i-2900000000-866e1349ba5cbea85b65
105	11	1	1	1	InChI=1S/C6H6N2O2/c9-6(10)2-1-5-3-7-4-8-5/h1-4H,(H,7,8)(H,9,10)	LOIYMIARKYCTBW	splash10-0006-9100000000-5867f8ccadd2da5b1968
107	1	1	1	1	InChI=1S/C14H26N4O11P2/c1-18(2,3)6-7-26-30(22,23)29-31(24,25)27-8-9-11(19)12(20)13(28-9)17-5-4-10(15)16-14(17)21/h4-5,9,11-13,19-20H,6-8H2,1-3H3,(H3-,15,16,21,22,23,24,25)	RZZPDXZPRHQOCG	splash10-0h00-7918100000-314b682c38384f73ad97
108	1	1	1	1	InChI=1S/C3H8NO6P/c4-2(3(5)6)1-10-11(7,8)9/h2H,1,4H2,(H,5,6)(H2,7,8,9)	BZQFBWGGLXLEPQ	splash10-0002-9000000000-6e33ffdc424ba16aeed4
109	1	1	1	1	InChI=1S/C4H7NO2/c5-4(1-2-4)3(6)7/h1-2,5H2,(H,6,7)	PAJPWUMXBYXFCZ	splash10-0udi-0900000000-20caa70a4c21eae403d1
110	5	1	1	1	InChI=1S/C5H6N2O3/c8-2-3-1-6-5(10)7-4(3)9/h1,8H,2H2,(H2,6,7,9,10)	JDBGXEHEIRGOBU	splash10-0006-1900000000-551d4870d65c71471931
111	1	1	1	1	InChI=1S/C7H14N2O4S/c8-4(6(10)11)1-2-14-3-5(9)7(12)13/h4-5H,1-3,8-9H2,(H,10,11)(H,12,13)	ILRYLPWNYFXEMH	splash10-0089-0910000000-32c236e4c81da1a5d600
112	6	1	6	NA	InChI=1S/C5H11NO2/c1-2-3-4(6)5(7)8/h4H,2-3,6H2,1H3,(H,7,8)	SNDPXSYFESPGGJ	splash10-014i-0900000000-e7cf090e08be239a9906
113	1	1	1	1	InChI=1S/C6H10O5/c1-6(11,2-4(7)8)3-5(9)10/h11H,2-3H2,1H3,(H,7,8)(H,9,10)	NPOAOTPXWNWTSH	splash10-052b-9300000000-f6c9950b5d58e4ecd3f3
114	2	1	1	1	InChI=1S/C5H9NO4/c1-6-3(5(9)10)2-4(7)8/h3,6H,2H2,1H3,(H,7,8)(H,9,10)	HOKKHZGPKSLGJE	splash10-0fr2-1900000000-183e9e269ce7b4c721c0
115	1	1	1	1	InChI=1S/C6H10O8/c7-1(3(9)5(11)12)2(8)4(10)6(13)14/h1-4,7-10H,(H,11,12)(H,13,14)	DSLZVSRJTYRBFB	splash10-000i-9210000000-447902826e70501d90b8
116	1	1	1	1	InChI=1S/C6H9N3O2/c7-5(6(10)11)1-4-2-8-3-9-4/h2-3,5H,1,7H2,(H,8,9)(H,10,11)	HNDVDQJCIGZPNO	splash10-0udi-2900000000-8e27cc23ee94e9ddc89c
117	4	9	1	NA	InChI=1S/C6H12O5/c1-2-3(7)4(8)5(9)6(10)11-2/h2-10H,1H3	SHZGCJCMOBCMKK	splash10-0c00-9400000000-40af5c81df4282ca8d5c
118	5	1	1	1	InChI=1S/C8H16N2O4S2/c9-5(7(11)12)1-3-15-16-4-2-6(10)8(13)14/h5-6H,1-4,9-10H2,(H,11,12)(H,13,14)	ZTVZLYBCZNMWCF	splash10-0230-7900000000-e4489601984ceefa0487
119	4	1	1	1	InChI=1S/C6H11NO4/c1-7-4(6(10)11)2-3-5(8)9/h4,7H,2-3H2,1H3,(H,8,9)(H,10,11)	XLBVNMSMFQMKEY	splash10-00kf-0900000000-b266ef820f551dfd59c7
120	1	1	1	1	InChI=1S/C5H12N2O2/c6-3-1-2-4(7)5(8)9/h4H,1-3,6-7H2,(H,8,9)	AHLPHDHHMVZTML	splash10-001i-0900000000-0aa4b5d0f7d328ef03aa
121	3	15	1	1	InChI=1S/C10H12N4O6/c15-1-3-5(16)6(17)9(20-3)14-2-11-4-7(14)12-10(19)13-8(4)18/h2-3,5-6,9,15-17H,1H2,(H2,12,13,18,19)	UBORTCNDUKBEOP	splash10-0udi-0900000000-b5ec5fa8f73df7ef8809
122	1	1	1	1	InChI=1S/C16H22N6O4/c17-14(24)12-2-1-5-22(12)16(26)11(6-9-7-18-8-19-9)21-15(25)10-3-4-13(23)20-10/h7-8,10-12H,1-6H2,(H2,17,24)(H,18,19)(H,20,23)(H,21,25)	XNSAINXGIQZQOO	splash10-0uxr-1980000000-2233c91c912456800eab
123	1	1	1	1	InChI=1S/C6H10N2O4/c1-3(9)8-4(6(11)12)2-5(7)10/h4H,2H2,1H3,(H2,7,10)(H,8,9)(H,11,12)	HXFOXFJUNFFYMO	splash10-0a4i-3900000000-3a3a29fd20a81ec5d729
124	16	8	6	NA	InChI=1S/C6H11NO2/c8-6(9)5-3-1-2-4-7-5/h5,7H,1-4H2,(H,8,9)	HXEACLLIILLPRG	splash10-004i-0900000000-10566bec926e1f88021c
125	1	1	1	1	InChI=1S/C21H28N7O17P3/c22-17-12-19(25-7-24-17)28(8-26-12)21-16(44-46(33,34)35)14(30)11(43-21)6-41-48(38,39)45-47(36,37)40-5-10-13(29)15(31)20(42-10)27-3-1-2-9(4-27)18(23)32/h1-4,7-8,10-11,13-16,20-21,29-31H,5-6H2,(H7-,22,23,24,25,32,33,34,35,36,37,38,39)	XJLXINKUBYWONI	splash10-0adi-6971510000-0a3a8ed6b7bf1a147364
126	2	1	1	1	InChI=1S/C16H26N2O16P2/c1-6-3-18(16(25)17-14(6)24)10-2-7(20)9(31-10)5-30-35(26,27)34-36(28,29)33-15-13(23)12(22)11(21)8(4-19)32-15/h3,7-13,15,19-23H,2,4-5H2,1H3,(H,26,27)(H,28,29)(H,17,24,25)	YSYKRGRSMLTJNL	splash10-00ba-9877000000-c5f86e9d45cdc93160ec
127	1	1	1	1	InChI=1S/C4H7NO3/c1-3(6)5-2-4(7)8/h2H2,1H3,(H,5,6)(H,7,8)	OKJIRPAQVSHGFK	splash10-01b9-7900000000-26863ea006555e82e2a7
128	1	1	1	1	InChI=1S/C6H9NO5/c1-3(8)7-4(6(11)12)2-5(9)10/h4H,2H2,1H3,(H,7,8)(H,9,10)(H,11,12)	OTCCIMWXFLJLIA	splash10-000i-9600000000-bfdd8519d35e9949a76c
129	1	1	1	1	InChI=1S/C10H14N4O11P2/c15-6-4(1-23-27(21,22)25-26(18,19)20)24-10(7(6)16)14-3-13-5-8(14)11-2-12-9(5)17/h2-4,6-7,10,15-16H,1H2,(H,21,22)(H,11,12,17)(H2,18,19,20)	JPXZQMKKFWMMGK	splash10-0570-5910100000-55722819aea8a0ba4baf
131	1	1	1	1	InChI=1S/C6H13O10P/c7-2(1-16-17(13,14)15)3(8)4(9)5(10)6(11)12/h2-5,7-10H,1H2,(H,11,12)(H2,13,14,15)	BIRSGZKFKXLSJQ	splash10-002b-9110000000-994a4e9c991acc04ee7f
132	6	6	2	NA	InChI=1S/C4H8O3/c1-4(2,7)3(5)6/h7H,1-2H3,(H,5,6)	BWLBGMIXKSTLSX	splash10-0zfr-7900000000-b52a1abe8123ce10cded
133	2	1	1	1	InChI=1S/C15H24N2O17P2/c18-3-5-8(20)10(22)12(24)14(32-5)33-36(28,29)34-35(26,27)30-4-6-9(21)11(23)13(31-6)17-2-1-7(19)16-15(17)25/h1-2,5-6,8-14,18,20-24H,3-4H2,(H,26,27)(H,28,29)(H,16,19,25)	HSCJRCZFDFQWRP	splash10-00b9-9257000000-041e98a17f4d9247f2c6
134	2	1	1	1	InChI=1S/C9H15N2O14P3/c12-5-3-8(11-2-1-7(13)10-9(11)14)23-6(5)4-22-27(18,19)25-28(20,21)24-26(15,16)17/h1-2,5-6,8,12H,3-4H2,(H,18,19)(H,20,21)(H,10,13,14)(H2,15,16,17)	AHCYMLUZIRLXAA	splash10-0a4i-1922000000-7928f779a4cc08c9d58d
137	1	1	1	1	InChI=1S/C3H5O6P/c1-2(3(4)5)9-10(6,7)8/h1H2,(H,4,5)(H2,6,7,8)	DTBNBXWJWCWCIK	splash10-004i-9000000000-c08e4f8bf5bb1ac36915
138	1	1	1	1	InChI=1S/C3H7O7P/c4-2(3(5)6)1-10-11(7,8)9/h2,4H,1H2,(H,5,6)(H2,7,8,9)	OSJPPGNTCRNQQC	splash10-004i-9100000000-65b9ad01510d00dce58f
140	4	1	1	1	InChI=1S/C9H12N3O7P/c10-5-1-2-12(9(14)11-5)8-7-6(4(3-13)17-8)18-20(15,16)19-7/h1-2,4,6-8,13H,3H2,(H,15,16)(H2,10,11,14)	NMPZCCZXCOMSDQ	splash10-03di-0900000000-3f3db7d15ba65a668dac
141	2	1	2	NA	InChI=1S/C8H11NO2/c9-5-8(11)6-1-3-7(10)4-2-6/h1-4,8,10-11H,5,9H2	QHGUCRYDKWKLMG	splash10-001i-0900000000-61b8a586a894ca21611d
142	3	1	1	1	InChI=1S/C8H16N2O3/c1-6(11)10-7(8(12)13)4-2-3-5-9/h7H,2-5,9H2,1H3,(H,10,11)(H,12,13)	VEYYWZRYIYDQJM	splash10-0002-0900000000-9506e4b185e3e072a38c
143	1	1	1	1	InChI=1S/C2H8NO4P/c3-1-2-7-8(4,5)6/h1-3H2,(H2,4,5,6)	SUHOOTKUPISOBE	splash10-004i-9000000000-14e856e0843a9cfa7f72
145	1	1	1	1	InChI=1S/C10H15N2O8P/c1-5-3-12(10(15)11-9(5)14)8-2-6(13)7(20-8)4-19-21(16,17)18/h3,6-8,13H,2,4H2,1H3,(H,11,14,15)(H2,16,17,18)	GYOZYWVXFNDGLU	splash10-004i-7900000000-9d298519091e42c702b8
146	2	1	1	1	InChI=1S/C10H12N5O6P/c11-8-5-9(13-2-12-8)15(3-14-5)10-6(16)7-4(20-10)1-19-22(17,18)21-7/h2-4,6-7,10,16H,1H2,(H,17,18)(H2,11,12,13)	IVOMOUWHDPKRLL	splash10-003r-2903000000-e02746f30a89da78b8ee
147	4	2	2	>1	InChI=1S/C6H13O9P/c7-2-6(10)5(9)4(8)3(15-6)1-14-16(11,12)13/h3-5,7-10H,1-2H2,(H2,11,12,13)	BGWGXPAPYGQALX	splash10-0002-9000000000-d051521ee3a5f5680b75
148	2	2	3	>1	InChI=1S/C10H15N5O10P2/c11-8-5-9(13-2-12-8)15(3-14-5)10-6(16)7(25-27(20,21)22)4(24-10)1-23-26(17,18)19/h2-4,6-7,10,16H,1H2,(H2,11,12,13)(H2,17,18,19)(H2,20,21,22)	WHTCPDAXWFLDIH	splash10-003r-4900000000-3e7f8064a49d2602817d
149	10	1	1	1	InChI=1S/C9H10N2O5/c10-6(9(13)14)3-5-1-2-8(12)7(4-5)11(15)16/h1-2,4,6,12H,3,10H2,(H,13,14)	FBTSQILOGYXGMD	splash10-03di-0900000000-b5b7f52b37d0b7d73a84
150	1	1	1	1	InChI=1S/C8H12N2O2/c1-5-8(12)7(2-9)6(4-11)3-10-5/h3,11-12H,2,4,9H2,1H3	NHZMQXZHNVQTQA	splash10-014i-0900000000-6f7177584fe387ce19ed
151	10	1	1	1	InChI=1S/C5H9NO3/c6-3-4(7)1-2-5(8)9/h1-3,6H2,(H,8,9)	ZGXJTSGNIOSYLO	splash10-001i-1900000000-0f43f7a544034375acf7
152	3	1	1	1	InChI=1S/C9H13N2O8P/c12-5-3-8(11-2-1-7(13)10-9(11)14)19-6(5)4-18-20(15,16)17/h1-2,5-6,8,12H,3-4H2,(H,10,13,14)(H2,15,16,17)	JSRLJPSBLDHEIO	splash10-01ta-5900000000-dc463e72f366eee84cb2
154	2	110	1	1	InChI=1S/C14H20N6O5S/c15-6(14(23)24)1-2-26-3-7-9(21)10(22)13(25-7)20-5-19-8-11(16)17-4-18-12(8)20/h4-7,9-10,13,21-22H,1-3,15H2,(H,23,24)(H2,16,17,18)	ZJUKTBDSGOFHSH	splash10-001i-1900000000-de049dd6f1e7f8a507ae
155	1	1	8	NA	InChI=1S/C7H13NO3S/c1-5(9)8-6(7(10)11)3-4-12-2/h6H,3-4H2,1-2H3,(H,8,9)(H,10,11)	XUYPXLNMDZIRQH	splash10-0005-1900000000-f2de26d4f7ede93ace95
156	1	1	1	1	InChI=1S/C9H15N4O8P/c10-7-4(8(11)16)12-2-13(7)9-6(15)5(14)3(21-9)1-20-22(17,18)19/h2-3,5-6,9,14-15H,1,10H2,(H2,11,16)(H2,17,18,19)	NOTGFIUVDGNKRI	splash10-004i-9100000000-38964ac5d92e8a5bf455
157	1	1	1	1	InChI=1S/C17H27N3O17P2/c1-6(22)18-10-13(26)11(24)7(4-21)35-16(10)36-39(31,32)37-38(29,30)33-5-8-12(25)14(27)15(34-8)20-3-2-9(23)19-17(20)28/h2-3,7-8,10-16,21,24-27H,4-5H2,1H3,(H,18,22)(H,29,30)(H,31,32)(H,19,23,28)	LFTYTUAZOPRMMI	splash10-05e9-9887100000-16e9dd26011770c213fc
158	2	1	1	1	InChI=1S/C10H12N5O7P/c11-10-13-7-4(8(17)14-10)12-2-15(7)9-5(16)6-3(21-9)1-20-23(18,19)22-6/h2-3,5-6,9,16H,1H2,(H,18,19)(H3,11,13,14,17)	ZOOGRGPOEVQQDX	splash10-0udi-3904000000-9f5f37b812d473f60bea
159	3	1	1	1	InChI=1S/C5H9N3/c6-2-1-5-3-7-4-8-5/h3-4H,1-2,6H2,(H,7,8)	NTYJJOPFIAHURM	splash10-03di-3900000000-65101b189d2dfe66b9b8
160	13	4	1	NA	InChI=1S/C9H13NO3/c1-13-9-4-6(8(12)5-10)2-3-7(9)11/h2-4,8,11-12H,5,10H2,1H3	YNYAYWLBAHXHLL	splash10-0002-0900000000-f6f5b6bb2e39ceaca860
161	1	1	1	1	InChI=1S/C4H10N3O5P/c1-7(2-3(8)9)4(5)6-13(10,11)12/h2H2,1H3,(H,8,9)(H4,5,6,10,11,12)	DRBBFCLWYRJSJZ	splash10-004i-9100000000-9b5551ec5515e453faa4
162	1	1	1	1	InChI=1S/C15H22N2O18P2/c18-5-1-2-17(15(26)16-5)12-9(22)6(19)4(32-12)3-31-36(27,28)35-37(29,30)34-14-10(23)7(20)8(21)11(33-14)13(24)25/h1-2,4,6-12,14,19-23H,3H2,(H,24,25)(H,27,28)(H,29,30)(H,16,18,26)	HDYANYHVCAPMJV	splash10-0r29-5934300000-edba32c50195fb47f3d3
164	1	1	1	1	InChI=1S/C6H13NO5/c7-3-5(10)4(9)2(1-8)12-6(3)11/h2-6,8-11H,1,7H2	MSWZFWKMSRAUBD	splash10-004i-0900000000-5aef8a48ba8a28036749
165	1	1	1	1	InChI=1S/C6H18O24P6/c7-31(8,9)25-1-2(26-32(10,11)12)4(28-34(16,17)18)6(30-36(22,23)24)5(29-35(19,20)21)3(1)27-33(13,14)15/h1-6H,(H2,7,8,9)(H2,10,11,12)(H2,13,14,15)(H2,16,17,18)(H2,19,20,21)(H2,22,23,24)	IMQLKJBTEOYOSI	splash10-01q9-1404900000-3ce74e3d2ec91cdc9c91
166	3	1	1	1	InChI=1S/C5H4N2O4/c8-3-2(4(9)10)1-6-5(11)7-3/h1H,(H,9,10)(H2,6,7,8,11)	ZXYAAVBXHKCJJB	splash10-0aor-4900000000-dd353d4b67e36cadc5bc
167	1	1	1	1	InChI=1S/C16H29N3O6S/c1-2-3-4-5-8-26-10-12(15(23)18-9-14(21)22)19-13(20)7-6-11(17)16(24)25/h11-12H,2-10,17H2,1H3,(H,18,23)(H,19,20)(H,21,22)(H,24,25)	HXJDWCWJDCOHDG	splash10-002f-1910000000-fb01c8bd9f0b90f91530
168	1	1	1	1	InChI=1S/C5H9NO3/c1-3(5(8)9)6-4(2)7/h3H,1-2H3,(H,6,7)(H,8,9)	KTHDTJVBEPMMGL	splash10-000i-9000000000-6d2acc7091c72357d4c1
169	3	1	3	NA	InChI=1S/C6H13NO6/c7-3(6(12)13)5(11)4(10)2(9)1-8/h2-5,8-11H,1,7H2,(H,12,13)	UFYKDFXCZBTLOO	splash10-006x-5900000000-2eacbba30ab1bb5df648
170	43	1	1	1	InChI=1S/C17H20N4O6/c1-7-3-9-10(4-8(7)2)21(5-11(23)14(25)12(24)6-22)15-13(18-9)16(26)20-17(27)19-15/h3-4,11-12,14,22-25H,5-6H2,1-2H3,(H,20,26,27)	AUNGANRZJHBGPY	splash10-0a4i-0090000000-4cff51a214d753b7a04d
171	2	6	1	NA	InChI=1S/C7H14O6/c1-12-7-6(11)5(10)4(9)3(2-8)13-7/h3-11H,2H2,1H3	HOVAGTYPODGVJG	splash10-0zml-9800000000-50e63bd97bf5b4e0ce34
172	1	1	1	1	InChI=1S/C16H25N5O16P2/c17-16-19-12-6(13(28)20-16)18-3-21(12)14-10(26)8(24)5(34-14)2-33-38(29,30)37-39(31,32)36-15-11(27)9(25)7(23)4(1-22)35-15/h3-5,7-11,14-15,22-27H,1-2H2,(H,29,30)(H,31,32)(H3,17,19,20,28)	MVMSCBBUIHUTGJ	splash10-05i3-9735600000-01f52a122034949db593
173	1	3	1	NA	InChI=1S/C10H13N5O3/c1-4-6(16)7(17)10(18-4)15-3-14-5-8(11)12-2-13-9(5)15/h2-4,6-7,10,16-17H,1H3,(H2,11,12,13)	XGYIMTFOTBMPFP	splash10-001i-0910000000-89f349e8b2b2a207275b
174	2	1	1	1	InChI=1S/C10H17N3O6S/c11-5(10(18)19)1-2-7(14)13-6(4-20)9(17)12-3-8(15)16/h5-6,20H,1-4,11H2,(H,12,17)(H,13,14)(H,15,16)(H,18,19)	RWSXRVCMGQZWBV	splash10-002f-1910000000-f1115abd8b4b289d6dab
175	6	5	16	>1	InChI=1S/C4H9NO2/c1-4(2,5)3(6)7/h5H2,1-2H3,(H,6,7)	FUOOLUPWFVMBKG	splash10-0udi-0900000000-11b30dc6458b214f5ef5
176	6	3	5	>1	InChI=1S/C6H7NO3S/c7-5-3-1-2-4-6(5)11(8,9)10/h1-4H,7H2,(H,8,9,10)	ZMCHBSMFKQYNKA	splash10-00di-0900000000-2c21ff5d53157894b669
177	1	1	6	NA	InChI=1S/C5H9NO4S/c6-3(5(9)10)1-11-2-4(7)8/h3H,1-2,6H2,(H,7,8)(H,9,10)	GBFLZEXEOZUWRN	splash10-0006-9000000000-8c6dcee602b5abc50085
178	2	1	1	1	InChI=1S/C7H11NO5/c1-4(9)8-5(7(12)13)2-3-6(10)11/h5H,2-3H2,1H3,(H,8,9)(H,10,11)(H,12,13)	RFMMMVDNIPUKGG	splash10-0ufr-1900000000-42d76d6ce60bea56b2d2
179	2	1	1	1	InChI=1S/C6H4N4O2/c11-5-3-4(8-2-1-7-3)9-6(12)10-5/h1-2H,(H2,8,9,10,11,12)	UYEUUXMDVNYCAM	splash10-03di-0900000000-8466d949755b6e2813ec
180	6	10	2	>1	InChI=1S/C6H5NO3/c8-5-2-1-4(3-7-5)6(9)10/h1-3H,(H,7,8)(H,9,10)	BLHCMGRVFXRYRN	splash10-0006-9000000000-347949a1bd6413f4ad72
181	1	1	1	1	InChI=1S/C5H9NO3S/c1-3(7)6-4(2-10)5(8)9/h4,10H,2H2,1H3,(H,6,7)(H,8,9)	PWKSKIMOESPYIA	splash10-001i-9100000000-4f69a97c7622510727c7
182	1	1	1	1	InChI=1S/C9H17NO5/c1-9(2,5-11)7(14)8(15)10-4-3-6(12)13/h7,11,14H,3-5H2,1-2H3,(H,10,15)(H,12,13)	GHOKWGTUZJEAQD	splash10-000j-9410000000-03e0e77dba3b47108af7
184	1	1	1	1	InChI=1S/C6H11N3O/c7-5(3-10)1-6-2-8-4-9-6/h2,4-5,10H,1,3,7H2,(H,8,9)	ZQISRDCJNBUVMM	splash10-0006-2900000000-3b7929d02ab85faf401d
185	3	1	1	1	InChI=1S/C4H8N2O3/c5-4(9)6-2-1-3(7)8/h1-2H2,(H,7,8)(H3,5,6,9)	JSJWCHRYRHKBBW	splash10-000i-9600000000-f08218933ab95af68673
186	4	2	8	NA	InChI=1S/C6H13NO2/c1-2-3-4-5(7)6(8)9/h5H,2-4,7H2,1H3,(H,8,9)	LRQKBLKVPFOOQJ	splash10-001i-0900000000-b4d3f0542ab13326f392
187	2	1	1	1	InChI=1S/C5H12N2O3S/c1-11(7,10)3-2-4(6)5(8)9/h4,7H,2-3,6H2,1H3,(H,8,9)	SXTAYKAGBXMACB	splash10-004i-9000000000-988aa33debaf1e55c746
188	1	1	2	NA	InChI=1S/C4H8O3/c1-3(5)2-4(6)7/h3,5H,2H2,1H3,(H,6,7)	WHBMMWSBFZVSSR	splash10-0a4i-9300000000-aa66906248ba3da80524
189	4	13	1	1	InChI=1S/C5H6N2O2/c8-5(9)1-4-2-6-3-7-4/h2-3H,1H2,(H,6,7)(H,8,9)	PRJKNHOMHKJCEJ	splash10-001i-9000000000-d629a87641f8cc52a4bd
190	1	1	1	1	InChI=1S/C11H12N2O3/c12-9(11(15)16)3-6-5-13-10-2-1-7(14)4-8(6)10/h1-2,4-5,9,13-14H,3,12H2,(H,15,16)	LDCYZAJDBXYCGN	splash10-00rx-2930000000-b62d2070b9a2857bb60e
191	2	5	1	NA	InChI=1S/C7H8N4O2/c1-10-3-8-5-4(10)6(12)9-7(13)11(5)2/h3H,1-2H3,(H,9,12,13)	YAPQBXQYLJRXSA	splash10-004i-0900000000-3dd12f96ad69b28d10f9
192	5	6	1	1	InChI=1S/C4H9NO2/c5-3-1-2-4(6)7/h1-3,5H2,(H,6,7)	BTCSSZJGUNDROE	splash10-0udi-0900000000-c6aae887de9fac54ed75
195	1	1	1	1	InChI=1S/C6H14N2O3/c7-3-4(9)1-2-5(8)6(10)11/h4-5,9H,1-3,7-8H2,(H,10,11)	YSMODUONRAFBET	splash10-03di-0900000000-a4ecdbf54f2acbe90075
196	1	1	1	1	InChI=1S/C15H23N5O14P2/c16-12-7-13(18-3-17-12)20(4-19-7)14-10(23)8(21)5(32-14)1-30-35(26,27)34-36(28,29)31-2-6-9(22)11(24)15(25)33-6/h3-6,8-11,14-15,21-25H,1-2H2,(H,26,27)(H,28,29)(H2,16,17,18)	SRNWOUGRCWSEMX	splash10-002b-9214000000-1799e866ddecb9ea855e
199	1	1	1	1	InChI=1S/C10H15N4O14P3/c15-6-4(1-25-30(21,22)28-31(23,24)27-29(18,19)20)26-10(7(6)16)14-3-13-5-8(14)11-2-12-9(5)17/h2-4,6-7,10,15-16H,1H2,(H,21,22)(H,23,24)(H,11,12,17)(H2,18,19,20)	HAEJPQIATWHALX	splash10-0a4i-1910100000-7e58642fe3a5e2d9b27d
200	1	1	1	1	InChI=1S/C3H8N2O2/c4-1-2(5)3(6)7/h2H,1,4-5H2,(H,6,7)	PECYZEOJVXMISF	splash10-0udi-6900000000-aaf5e9c88f083817ef4c
202	4	1	1	1	InChI=1S/C4H8O3/c1-2-3(5)4(6)7/h3,5H,2H2,1H3,(H,6,7)	AFENDNXGAFYKQO	splash10-0zfr-7900000000-401a3122f94269660905
203	2	1	1	1	InChI=1S/C24H42O21/c25-1-6-10(28)14(32)17(35)21(41-6)39-3-8-11(29)15(33)18(36)22(42-8)40-4-9-12(30)16(34)19(37)23(43-9)45-24(5-27)20(38)13(31)7(2-26)44-24/h6-23,25-38H,1-5H2	UQZIYBXSHAGNOE	splash10-00ar-7915000000-d5f98504595baf2779a2
204	31	2	1	NA	InChI=1S/C8H9NO3/c9-7(8(11)12)5-1-3-6(10)4-2-5/h1-4,7,10H,9H2,(H,11,12)	LJCWONGJFPCTTL	splash10-001i-9700000000-ac690ed26fff363fe931
206	1	1	1	1	InChI=1S/C9H14N2O12P2/c12-5-1-2-11(9(15)10-5)8-7(14)6(13)4(22-8)3-21-25(19,20)23-24(16,17)18/h1-2,4,6-8,13-14H,3H2,(H,19,20)(H,10,12,15)(H2,16,17,18)	XCCTYIAWTASOJW	splash10-0bvi-5911000000-81dd375bd3da6aad7020
208	2	1	2	NA	InChI=1S/C10H12N2O4/c11-6(10(15)16)4-8(14)5-2-1-3-7(13)9(5)12/h1-3,6,13H,4,11-12H2,(H,15,16)	VCKPUUFAIGNJHC	splash10-03di-0920000000-74cded370d6824e40b2b
209	2	1	1	1	InChI=1S/C3H9O6P/c4-1-3(2-5)9-10(6,7)8/h3-5H,1-2H2,(H2,6,7,8)	DHCLVCXQIBBOPH	splash10-004i-9300000000-7ece8436f9f3db0eadcb
211	20	1	1	1	InChI=1S/C10H7NO4/c12-7-3-1-2-5-8(13)4-6(10(14)15)11-9(5)7/h1-4,12H,(H,11,13)(H,14,15)	FBZONXHGGPHHIY	splash10-03di-0910000000-3e6e695c7904824c2a4b
212	4	1	1	1	InChI=1S/C6H8O2/c1-2-3-4-5-6(7)8/h2-5H,1H3,(H,7,8)	WSWCOQWTEOXDQX	splash10-014i-9400000000-6fe3e25e4aacebc67541
213	1	5	3	>1	InChI=1S/C7H6O3/c8-6-3-1-5(2-4-6)7(9)10/h1-4,8H,(H,9,10)	FJKROLUGYXJWQN	splash10-0006-9100000000-a96b750c82b436b9e507
214	6	1	1	1	InChI=1S/C8H11NO/c9-6-5-7-1-3-8(10)4-2-7/h1-4,10H,5-6,9H2	DZGWFCGJZKJUFP	splash10-000i-0900000000-f7974c42c01e121785c4
215	3	1	1	1	InChI=1S/C21H30O5/c1-19-7-5-13(23)9-12(19)3-4-14-15-6-8-21(26,17(25)11-22)20(15,2)10-16(24)18(14)19/h9,14-16,18,22,24,26H,3-8,10-11H2,1-2H3	JYGXADMDTFJGBT	splash10-001j-0259000000-d25a6c45ce311a2b4b40
216	6	3	9	NA	InChI=1S/C4H8O2/c1-3(2)4(5)6/h3H,1-2H3,(H,5,6)	KQNPFQTWMSNSAP	splash10-000i-9000000000-4103671961f19d87ed5f
217	3	1	8	NA	InChI=1S/C7H8O2/c8-5-6-2-1-3-7(9)4-6/h1-4,8-9H,5H2	OKVJCVWFVRATSG	splash10-00di-3900000000-566d4d0b12d82c2233e2
218	12	1	1	1	InChI=1S/C13H16N2O2/c1-9(16)14-6-5-10-8-15-13-4-3-11(17-2)7-12(10)13/h3-4,7-8,15H,5-6H2,1-2H3,(H,14,16)	DRLFMBDRBRZALE	splash10-014i-0190000000-b9c014b650907c8dfea0
219	2	2	1	1	InChI=1S/C4H4O4/c5-3(6)1-2-4(7)8/h1-2H,(H,5,6)(H,7,8)	VZCYOOQTPOCHFL	splash10-00di-9000000000-b3c67413a5fc2a35da0b
220	16	15	1	1	InChI=1S/C10H7NO3/c12-9-5-8(10(13)14)11-7-4-2-1-3-6(7)9/h1-5H,(H,11,12)(H,13,14)	HCZHHEIFKROPDY	splash10-0006-0900000000-73a9f57bf607139b72d4
221	2	1	1	1	InChI=1S/C7H12O4/c8-6(9)4-2-1-3-5-7(10)11/h1-5H2,(H,8,9)(H,10,11)	WLJVNTCWHIRURA	splash10-052b-9600000000-e49c3e057d676d1767a2
222	12	1	1	1	InChI=1S/C11H13NO3/c1-8(13)12-10(11(14)15)7-9-5-3-2-4-6-9/h2-6,10H,7H2,1H3,(H,12,13)(H,14,15)	CBQJSKKFNMDLON	splash10-03di-4910000000-4b997544025c42fdb3e1
223	29	NA	17	NA	InChI=1S/C8H8O3/c9-7(8(10)11)6-4-2-1-3-5-6/h1-5,7,9H,(H,10,11)	IWYDHOAUDWTVEP	splash10-000i-0900000000-97bab38a5553daeea81d
224	8	1	8	NA	InChI=1S/C7H6O2/c8-7(9)6-4-2-1-3-5-6/h1-5H,(H,8,9)	WPYMKLBDIGXBTP	splash10-00di-0900000000-86f1e528fed5f54f1c94
225	5	1	100	NA	InChI=1S/C11H13N3O/c12-9(11(13)15)5-7-6-14-10-4-2-1-3-8(7)10/h1-4,6,9,14H,5,12H2,(H2,13,15)	JLSKPBDKNIXMBS	splash10-0udi-2590000000-109bdb50b9bff2a5c8c4
226	5	1	1	1	InChI=1S/C6H6N4S/c1-11-6-4-5(8-2-7-4)9-3-10-6/h2-3H,1H3,(H,7,8,9,10)	UIJIQXGRFSPYQW	splash10-014i-0900000000-c6c9cff11ef12bb5b336
227	5	1	1	1	InChI=1S/C7H6O4/c8-5-3-1-2-4(6(5)9)7(10)11/h1-3,8-9H,(H,10,11)	GLDQAMYCGOIJDV	splash10-0pb9-0900000000-05a2512ce290001082d3
228	1	1	1	1	InChI=1S/C10H11NO/c12-6-5-8-7-11-10-4-2-1-3-9(8)10/h1-4,7,11-12H,5-6H2	MBBOMCVGYCRMEA	splash10-03di-0900000000-b3355e1e715be93d916b
229	31	1	3	NA	InChI=1S/C10H10O4/c1-14-9-6-7(2-4-8(9)11)3-5-10(12)13/h2-6,11H,1H3,(H,12,13)	KSEBMYQBYZTDHS	splash10-003r-0900000000-8300706f198c9b5764be
230	1	2	1	1	InChI=1S/C26H43NO6/c1-14(4-7-22(31)27-13-23(32)33)17-5-6-18-24-19(12-21(30)26(17,18)3)25(2)9-8-16(28)10-15(25)11-20(24)29/h14-21,24,28-30H,4-13H2,1-3H3,(H,27,31)(H,32,33)	RFDAIACWWDREDC	splash10-014i-3000900000-1976d96806db37b56611
233	4	1	1	1	InChI=1S/C6H6O2/c7-5-3-1-2-4-6(5)8/h1-4,7-8H	YCIMNLLNPGFGHC	splash10-0a4i-0900000000-70c8f6f1ad27b245092d
234	4	3	2	>1	InChI=1S/C7H6O4/c8-5-2-1-4(7(10)11)3-6(5)9/h1-3,8-9H,(H,10,11)	YQUVCSBJEUQKSH	splash10-0a4i-0900000000-9c92a33897dd9b7a8397
235	6	8	1	NA	InChI=1S/C8H8O4/c9-6-2-1-5(3-7(6)10)4-8(11)12/h1-3,9-10H,4H2,(H,11,12)	CFFZDZCDUFSOFZ	splash10-014i-0900000000-d06677c1c26aea002300
237	20	1	1	1	InChI=1S/C10H13N5/c1-7(2)3-4-11-9-8-10(13-5-12-8)15-6-14-9/h3,5-6H,4H2,1-2H3,(H2,11,12,13,14,15)	HYVABZIGRDEKCD	splash10-0f89-0940000000-2036865e5380373560b3
239	14	1	2	NA	InChI=1S/C7H7NO3/c8-6-4(7(10)11)2-1-3-5(6)9/h1-3,9H,8H2,(H,10,11)	WJXSWCUQABXPFS	splash10-0a4i-0900000000-502e8e09fc8cd24d20c8
240	2	2	2	>1	InChI=1S/C4H6O4/c1-2(3(5)6)4(7)8/h2H,1H3,(H,5,6)(H,7,8)	ZIYVHBGGAOATLY	splash10-00di-9300000000-731ab391c3381a33109d
241	2	1	1	1	InChI=1S/C9H9NO3/c11-8(12)6-10-9(13)7-4-2-1-3-5-7/h1-5H,6H2,(H,10,13)(H,11,12)	QIAFMBKCNZACKA	splash10-003r-0900000000-c8e5c2a5f61933bfc2f4
242	13	1	2	NA	InChI=1S/C10H7NO2/c12-10(13)9-6-5-7-3-1-2-4-8(7)11-9/h1-6H,(H,12,13)	LOAUVZALPPNFOQ	splash10-0udi-0900000000-66e1a27213a344502aa8
243	44	29	1	1	InChI=1S/C10H12N2O/c11-4-3-7-6-12-10-2-1-8(13)5-9(7)10/h1-2,5-6,12-13H,3-4,11H2	QZAYGJVTTNCVMB	splash10-004i-0900000000-323537dfa05f9da79ac7
245	7	7	3	>1	InChI=1S/C5H8O4/c1-2-3(4(6)7)5(8)9/h3H,2H2,1H3,(H,6,7)(H,8,9)	UKFXDFUAPNAMPJ	splash10-000i-9000000000-10e5360dadd098e31468
246	1	2	1	1	InChI=1S/C15H13I2NO4/c16-11-5-8(7-13(18)15(20)21)6-12(17)14(11)22-10-3-1-9(19)2-4-10/h1-6,13,19H,7,18H2,(H,20,21)	ZHSOTLOTTDYIIK	splash10-004i-0900000000-0a5d2a65b2378294805a
247	2	2	2	>1	InChI=1S/C7H6O2/c8-5-6-1-3-7(9)4-2-6/h1-5,9H	RGHHSNMVTDWUBI	splash10-00di-0900000000-cfe7f0b98348facb7cae
249	4	1	1	1	InChI=1S/C10H9NO2/c12-10(13)5-7-6-11-9-4-2-1-3-8(7)9/h1-4,6,11H,5H2,(H,12,13)	SEOVTRFCIGRIMH	splash10-0059-0900000000-38ab06d0e15f588e6ec8
250	10	8	8	NA	InChI=1S/C4H8O2/c1-3(5)4(2)6/h3,5H,1-2H3	ROWKJAVDOGWPAT	splash10-000i-9000000000-58c740e8dbbbe1f82d02
251	17	2	1	NA	InChI=1S/C7H7NO3/c8-5-3-4(7(10)11)1-2-6(5)9/h1-3,9H,8H2,(H,10,11)	MRBKRZAPGUCWOS	splash10-0a4i-0900000000-c11221d4d590a7886c4f
252	1	1	1	1	InChI=1S/C8H8O5/c9-5-2-1-4(3-6(5)10)7(11)8(12)13/h1-3,7,9-11H,(H,12,13)	RGHMISIYKIHAJW	splash10-00kr-0900000000-e7efdd0f6fdba65c30ac
253	7	9	2	>1	InChI=1S/C7H7NO2/c8-6-4-2-1-3-5(6)7(9)10/h1-4H,8H2,(H,9,10)	RWZYAGGXGHYGMB	splash10-000f-9500000000-cf590591c8e8942d691f
254	7	1	1	1	InChI=1S/C7H6O4/c8-4-1-2-6(9)5(3-4)7(10)11/h1-3,8-9H,(H,10,11)	WXTMDXOMEHJXQO	splash10-0a4i-0900000000-4777b07b8d18350c41ea
255	1	1	1	1	InChI=1S/C9H16O4/c10-8(11)6-4-2-1-3-5-7-9(12)13/h1-7H2,(H,10,11)(H,12,13)	BDJRBEYXGGNYIS	splash10-004i-0900000000-ac8e0aa910dc6fa6ce9d
256	1	1	4	NA	InChI=1S/C6H10O4/c1-4(6(9)10)2-3-5(7)8/h4H,2-3H2,1H3,(H,7,8)(H,9,10)	AQYCMVICBNBXNA	splash10-0f6t-0900000000-a01092d36cebec3249fa
257	1	1	1	1	InChI=1S/C10H18N2O3/c1-7-8(12-10(15)11-7)5-3-2-4-6-9(13)14/h7-8H,2-6H2,1H3,(H,13,14)(H2,11,12,15)	AUTOLBMXDDTRRT	splash10-03di-0490000000-fc176967e7bc4a7cb03d
258	1	1	1	1	InChI=1S/C5H6O5/c6-3(5(9)10)1-2-4(7)8/h1-2H2,(H,7,8)(H,9,10)	KPGXRSRHYNQIFN	splash10-0udi-2900000000-fc0b13ea781691c1f7dd
259	1	1	1	1	InChI=1S/C12H14N2O2/c1-8(15)13-5-4-9-7-14-12-3-2-10(16)6-11(9)12/h2-3,6-7,14,16H,4-5H2,1H3,(H,13,15)	MVAWJSIDNICKHF	splash10-066r-2690000000-a9d0e8512707db9f3243
260	1	1	1	1	InChI=1S/C5H6O4/c1-3(5(8)9)2-4(6)7/h1-2H2,(H,6,7)(H,8,9)	LVHBHZANLOWSRM	splash10-000i-9100000000-5653d1470dc12aba4c5a
261	3	1	1	1	InChI=1S/C8H14O4/c9-7(10)5-3-1-2-4-6-8(11)12/h1-6H2,(H,9,10)(H,11,12)	TYFQFVWCELRYAO	splash10-03k9-0900000000-ecba3d58498f04c717eb
262	6	1	1	1	InChI=1S/C6H10O4/c7-5(8)3-1-2-4-6(9)10/h1-4H2,(H,7,8)(H,9,10)	WNLRTRBMVRJNCN	splash10-0f8a-5900000000-5805b376c0849542a9f2
263	3	1	1	1	InChI=1S/C7H7NO2/c8-7(10)5-3-1-2-4-6(5)9/h1-4,9H,(H2,8,10)	SKZKKFZAGNVIMN	splash10-000i-1900000000-2dde900ab575a3013f69
264	34	NA	1	NA	InChI=1S/C8H8O3/c1-5(9)7-3-2-6(10)4-8(7)11/h2-4,10-11H,1H3	SULYEHHGGXARJS	splash10-0udi-0900000000-dcbdf307a57793b886ef
265	5	4	5	NA	InChI=1S/C7H8O/c8-6-7-4-2-1-3-5-7/h1-5,8H,6H2	WVDDGKGOMKODPV	splash10-0a4i-1900000000-b17ffd1dffb4c685988c
266	1	1	1	1	InChI=1S/C21H34O5/c1-19-7-5-13(23)9-12(19)3-4-14-15-6-8-21(26,17(25)11-22)20(15,2)10-16(24)18(14)19/h12-16,18,22-24,26H,3-11H2,1-2H3	AODPIQQILQLWGS	splash10-0f79-0009000000-745de74e83263d01a051
267	26	15	2	NA	InChI=1S/C8H8O3/c1-6(9)11-8-4-2-3-7(10)5-8/h2-5,10H,1H3	ZZPKZRHERLGEKA	splash10-0a4i-0900000000-cce8ac8b7a90aabda58c
268	1	1	1	1	InChI=1S/C9H10O4/c10-7-3-1-6(2-4-7)5-8(11)9(12)13/h1-4,8,10-11H,5H2,(H,12,13)	JVGVDSSUAVXRDY	splash10-03ei-0900000000-1d556274ca7a8a34b20d
269	1	1	1	1	InChI=1S/C10H16N2O3S/c13-8(14)4-2-1-3-7-9-6(5-16-7)11-10(15)12-9/h6-7,9H,1-5H2,(H,13,14)(H2,11,12,15)	YBJHBAHKTGYVGT	splash10-0f6x-0490000000-5ad9e3e4e97652cf1ea3
270	12	1	1	1	InChI=1S/C10H9NO3/c12-7-1-2-9-8(4-7)6(5-11-9)3-10(13)14/h1-2,4-5,11-12H,3H2,(H,13,14)	DUUGKQCEGZLZNO	splash10-01ow-0900000000-347b42c671c461ec6008
271	19	1	1	1	InChI=1S/C8H8O2/c9-8(10)6-7-4-2-1-3-5-7/h1-5H,6H2,(H,9,10)	WLJVXDMOQOGPHL	splash10-000i-1900000000-45c4fec20a9aedb37dc4
272	6	1	1	1	InChI=1S/C12H13NO2/c1-2-15-12(14)7-9-8-13-11-6-4-3-5-10(9)11/h3-6,8,13H,2,7H2,1H3	HUDBDWIQSIGUDI	splash10-0udj-0960000000-1c80df20038694cea97c
273	3	3	1	NA	InChI=1S/C6H12O6/c7-2-6(11)5(10)4(9)3(8)1-12-6/h3-5,7-11H,1-2H2	LKDRXBCSQODPBY	splash10-0ab9-9100000000-2d07d002598dd28382c0
274	1	1	1	1	InChI=1S/C5H12O5/c6-1-3(8)5(10)4(9)2-7/h3-10H,1-2H2	HEBKCHPVOIAQTA	splash10-0zmr-9500000000-b959475bfd77611615a6
275	3	5	3	NA	InChI=1S/C5H10O5/c6-2-1-10-5(9)4(8)3(2)7/h2-9H,1H2	SRBFZHDQGSBBOR	splash10-0r70-9400000000-406b236946c03f50db4f
276	15	NA	2	NA	InChI=1S/C12H22O11/c13-1-3-5(15)6(16)9(19)12(22-3)23-10-4(2-14)21-11(20)8(18)7(10)17/h3-20H,1-2H2	GUBGYTABKSRVRQ	splash10-0kg9-9400000000-d0b0dc14ca2f3ae1d6d2
277	5	4	2	NA	InChI=1S/C5H10O5/c6-1-2-3(7)4(8)5(9)10-2/h2-9H,1H2	HMFHBZSHGGEWLO	splash10-0udi-8900000000-50be51d1dcffd9530466
279	6	2	1	NA	InChI=1S/C9H18O2/c1-2-3-4-5-6-7-8-9(10)11/h2-8H2,1H3,(H,10,11)	FBUKVWPVBMHYJY	splash10-0a4i-2900000000-b28ed7e6dc2ba1f4169c
280	8	2	3	NA	InChI=1S/C11H22O2/c1-2-3-4-5-6-7-8-9-10-11(12)13/h2-10H2,1H3,(H,12,13)	ZDPHROOEEOARMN	splash10-000i-0900000000-a36b79f858304bf7367a
281	2	1	2	>1	InChI=1S/C17H34O2/c1-2-3-4-5-6-7-8-9-10-11-12-13-14-15-16-17(18)19/h2-16H2,1H3,(H,18,19)	KEMQGTRYUADPNZ	splash10-014i-0090000000-131296fa453baff976d6
282	5	1	1	1	InChI=1S/C13H26O2/c1-2-3-4-5-6-7-8-9-10-11-12-13(14)15/h2-12H2,1H3,(H,14,15)	SZHOJFHSIKHZHA	splash10-03di-0090000000-c33e08e9918c61963d3e
283	8	1	7	NA	InChI=1S/C15H30O2/c1-2-3-4-5-6-7-8-9-10-11-12-13-14-15(16)17/h2-14H2,1H3,(H,16,17)	WQEPLUUGTLDZJY	splash10-0006-0090000000-1b0b5dedca51fb1eb97b
284	1	3	1	1	InChI=1S/C21H42O2/c1-2-3-4-5-6-7-8-9-10-11-12-13-14-15-16-17-18-19-20-21(22)23/h2-20H2,1H3,(H,22,23)	CKDDRHZIAZRDBW	splash10-004i-0009000000-61513a6784ea7643317f
285	1	1	1	1	InChI=1S/C23H46O2/c1-2-3-4-5-6-7-8-9-10-11-12-13-14-15-16-17-18-19-20-21-22-23(24)25/h2-22H2,1H3,(H,24,25)	XEZVDURJDFGERA	splash10-0udi-0009000000-8a6a53b037e967133400
286	1	3	2	NA	InChI=1S/C3H4O3/c1-2(4)3(5)6/h1H3,(H,5,6)	LCTONWCANYUPML	splash10-0avr-9000000000-dc40a6a1b9b166d6e68a
288	3	1	1	1	InChI=1S/C6H6N2O/c7-6(9)5-2-1-3-8-4-5/h1-4H,(H2,7,9)	DFPAKSUCGFBDDF	splash10-00di-1900000000-b4bea67c5d2446b13333
289	2	2	1	1	InChI=1S/C3H7NO2S/c4-2(1-7)3(5)6/h2,7H,1,4H2,(H,5,6)	XUJNEKJLAYXESH	splash10-004i-9000000000-cc15d2ef42512e23180c
290	2	1	1	1	InChI=1S/C4H9NO3/c1-2(6)3(5)4(7)8/h2-3,6H,5H2,1H3,(H,7,8)	AYFVYJQAPQTCCC	splash10-00di-9000000000-da4f471b103ac43ea464
291	2	5	5	NA	InChI=1S/C2H5NO2/c3-1-2(4)5/h1,3H2,(H,4,5)	DHMQDGOQFOQNFH	splash10-00di-9000000000-55c2d84b87e023279303
292	5	1	1	1	InChI=1S/C20H32O2/c1-2-3-4-5-6-7-8-9-10-11-12-13-14-15-16-17-18-19-20(21)22/h6-7,9-10,12-13,15-16H,2-5,8,11,14,17-19H2,1H3,(H,21,22)	YZXBAPSDXZZRGB	splash10-0udi-1029000000-88a649c4cd93572c9f37
293	2	1	1	1	InChI=1S/C22H32O2/c1-2-3-4-5-6-7-8-9-10-11-12-13-14-15-16-17-18-19-20-21-22(23)24/h3-4,6-7,9-10,12-13,15-16,18-19H,2,5,8,11,14,17,20-21H2,1H3,(H,23,24)	MBMBGCFOFBJSGT	splash10-004i-7389000000-4e6afa18acb803f01d23
294	6	18	1	1	InChI=1S/C18H32O2/c1-2-3-4-5-6-7-8-9-10-11-12-13-14-15-16-17-18(19)20/h6-7,9-10H,2-5,8,11-17H2,1H3,(H,19,20)	OYHQOLUKZRVURQ	splash10-004i-0090000000-45cc03d6f1efc35840a5
295	3	2	2	NA	InChI=1S/C18H30O2/c1-2-3-4-5-6-7-8-9-10-11-12-13-14-15-16-17-18(19)20/h3-4,6-7,9-10H,2,5,8,11-17H2,1H3,(H,19,20)	DTOSIQBPPRVQHS	splash10-004i-0090000000-ce8c1217d22e46d11d86
296	5	1	2	NA	InChI=1S/C22H42O2/c1-2-3-4-5-6-7-8-9-10-11-12-13-14-15-16-17-18-19-20-21-22(23)24/h9-10H,2-8,11-21H2,1H3,(H,23,24)	DPUOLQHDNGRHBS	splash10-000i-0009000000-aafbd5ce8115c8a4a765
297	3	4	2	NA	InChI=1S/C18H34O2/c1-2-3-4-5-6-7-8-9-10-11-12-13-14-15-16-17-18(19)20/h12-13H,2-11,14-17H2,1H3,(H,19,20)	CNVZJPUDSLNTQU	splash10-001i-0090000000-6eb1f234aa2954377434
298	12	1	1	1	InChI=1S/C18H37NO2/c1-2-3-4-5-6-7-8-9-10-11-12-13-14-15-18(21)17(19)16-20/h14-15,17-18,20-21H,2-13,16,19H2,1H3	WWUZIQQURGPMPG	splash10-0a4i-9000000000-a1d9224c04e1e860f25d
300	7	1	2	NA	InChI=1S/C27H44O/c1-18(2)7-6-8-19(3)23-11-12-24-22-10-9-20-17-21(28)13-15-26(20,4)25(22)14-16-27(23,24)5/h17-19,22-25H,6-16H2,1-5H3	NYOXRYYXRWJDKP	splash10-0a4j-7900000000-9485e3425123e3e6813a
302	1	1	1	1	InChI=1S/C18H39NO2/c1-2-3-4-5-6-7-8-9-10-11-12-13-14-15-18(21)17(19)16-20/h17-18,20-21H,2-16,19H2,1H3	OTKJDMGTUTTYMP	splash10-03di-9000000000-7b48e6888d6a9e2b9dae
303	34	12	1	NA	InChI=1S/C24H40O4/c1-14(4-7-22(27)28)17-5-6-18-16-13-21(26)20-12-15(25)8-10-24(20,3)19(16)9-11-23(17,18)2/h14-21,25-26H,4-13H2,1-3H3,(H,27,28)	DGABKXLVXPYZII	splash10-0006-2319000000-4a887291dccd9695dbbe
304	4	3	1	NA	InChI=1S/C6H13NO2/c1-3-4(2)5(7)6(8)9/h4-5H,3,7H2,1-2H3,(H,8,9)	AGPKZVBTJJNPAG	splash10-000i-9000000000-d05b109e26b962151f9a
305	1	1	1	1	InChI=1S/C5H10N2O3/c6-3(5(9)10)1-2-4(7)8/h3H,1-2,6H2,(H2,7,8)(H,9,10)	ZDXPYRJPNDTMRX	splash10-001i-5900000000-c16f400245de122b3679
306	1	1	1	1	InChI=1S/C2H7NO2S/c3-1-2-6(4)5/h1-3H2,(H,4,5)	VVIUBCNYACGLLV	splash10-03dl-7900000000-f39f49c191adb640bc1f
307	1	1	1	1	InChI=1S/C4H9NO3/c1-2(6)3(5)4(7)8/h2-3,6H,5H2,1H3,(H,7,8)	AYFVYJQAPQTCCC	splash10-00di-9400000000-7e77b77438bfa3f51af9
308	2	1	1	1	InChI=1S/C5H4N4/c1-4-5(8-2-6-1)9-3-7-4/h1-3H,(H,6,7,8,9)	KDCGOANMDULRCW	splash10-00di-0900000000-b6d02fefe9e1d6bae688
309	15	2	1	NA	InChI=1S/C11H19NO9/c1-4(14)12-7-5(15)2-11(20,10(18)19)21-9(7)8(17)6(16)3-13/h5-9,13,15-17,20H,2-3H2,1H3,(H,12,14)(H,18,19)	SQVRNKJHWKZAKO	splash10-02mj-2920000000-4ee30501608b27999996
310	2	1	1	1	InChI=1S/C10H12N2O3/c11-7-4-2-1-3-6(7)9(13)5-8(12)10(14)15/h1-4,8H,5,11-12H2,(H,14,15)	YGPSJZOEDVAXAB	splash10-006x-4900000000-85161f916c39147b85d5
311	1	1	1	1	InChI=1S/C6H13N3O3/c7-4(5(10)11)2-1-3-9-6(8)12/h4H,1-3,7H2,(H,10,11)(H3,8,9,12)	RHGKLRLOHDJJDR	splash10-0bt9-1900000000-7c0ead54c84fdac2e12d
312	4	7	1	NA	InChI=1S/C3H7NO2/c1-4-2-3(5)6/h4H,2H2,1H3,(H,5,6)	FSYKKLYZXJSNPZ	splash10-0006-9000000000-547c79ef76912de2d0e2
313	1	1	1	1	InChI=1S/C5H11NO2S/c1-9-3-2-4(6)5(7)8/h4H,2-3,6H2,1H3,(H,7,8)	FFEARJCKVFRZRR	splash10-0udi-3900000000-116ebcafe2b1aa128c9b
314	3	1	1	1	InChI=1S/C5H5N5/c6-4-3-5(9-1-7-3)10-2-8-4/h1-2H,(H3,6,7,8,9,10)	GFFGJBXGBJISGV	splash10-000i-0900000000-b5a360b57cddb29a2e6c
315	3	1	1	1	InChI=1S/C11H15N5O3S/c1-20-2-5-7(17)8(18)11(19-5)16-4-15-6-9(12)13-3-14-10(6)16/h3-5,7-8,11,17-18H,2H2,1H3,(H2,12,13,14)	WUUGFSXJNOTRMR	splash10-000i-0900000000-2980f9c41a0323c369ab
316	2	4	2	NA	InChI=1S/C3H7NO2/c1-2(4)3(5)6/h2H,4H2,1H3,(H,5,6)	QNAYBMKLOCPYGJ	splash10-00dl-9000000000-a65b69020b2e9735024c
317	1	1	1	1	InChI=1S/C6H6N2O/c7-6(9)5-2-1-3-8-4-5/h1-4H,(H2,7,9)	DFPAKSUCGFBDDF	splash10-00di-0900000000-d923597b52891b6ff825
318	2	1	1	1	InChI=1S/C11H12N2O2/c12-9(11(14)15)5-7-6-13-10-4-2-1-3-8(7)10/h1-4,6,9,13H,5,12H2,(H,14,15)	QIVBCDIJIAJPQS	splash10-000j-0900000000-1fbb9c31bed6de5d9783
319	2	21	1	1	InChI=1S/C9H13N2O9P/c12-5-1-2-11(9(15)10-5)8-7(14)6(13)4(20-8)3-19-21(16,17)18/h1-2,4,6-8,13-14H,3H2,(H,10,12,15)(H2,16,17,18)	DJJCXFVJDGTHFX	splash10-0002-9201000000-6caaa3b449edf0a65d2e
320	4	13	2	>1	InChI=1S/C5H9NO2/c7-5(8)4-2-1-3-6-4/h4,6H,1-3H2,(H,7,8)	ONIBWKKTOPOVIA	splash10-00di-9400000000-6dee6d07aae2efdcaeaa
321	9	1	1	1	InChI=1S/C10H13N5O5/c11-10-13-7-4(8(19)14-10)12-2-15(7)9-6(18)5(17)3(1-16)20-9/h2-3,5-6,9,16-18H,1H2,(H3,11,13,14,19)	NYHBQMYGNKIUIF	splash10-0udi-0900000000-ceba9e45a453b4e96635
322	1	1	1	1	InChI=1S/C9H11NO2/c10-8(9(11)12)6-7-4-2-1-3-5-7/h1-5,8H,6,10H2,(H,11,12)	COLNVLDHVKWLRT	splash10-00di-0900000000-3531d972baa91b7df35e
323	1	1	1	1	InChI=1S/C4H7NO4/c5-2(4(8)9)1-3(6)7/h2H,1,5H2,(H,6,7)(H,8,9)	CKLJMWTZIZZHCS	splash10-00dr-9100000000-d44dca8c0786e2ba5bac
324	3	1	1	1	InChI=1S/C5H4N4O/c10-5-3-4(7-1-6-3)8-2-9-5/h1-2H,(H2,6,7,8,9,10)	FDGQSTZJBFJUBT	splash10-000i-0900000000-2488312d044d6da046ae
325	3	1	1	1	InChI=1S/C4H9N3O2/c1-7(4(5)6)2-3(8)9/h2H2,1H3,(H3,5,6)(H,8,9)	CVSVTCORWBXHQV	splash10-000x-9800000000-6b938eb43c3c880e1876
326	2	1	1	1	InChI=1S/C9H11NO4/c10-6(9(13)14)3-5-1-2-7(11)8(12)4-5/h1-2,4,6,11-12H,3,10H2,(H,13,14)	WTDRDQBEARUVNC	splash10-0udr-0900000000-d848e68b269d4155597c
327	5	1	1	1	InChI=1S/C6H14N2O2/c7-4-2-1-3-5(8)6(9)10/h5H,1-4,7-8H2,(H,9,10)	KDXKERNSBIXSRK	splash10-001i-9700000000-33f1664f03264a4ff530
328	2	NA	1	NA	InChI=1S/C11H15N2O8P/c12-10(16)6-2-1-3-13(4-6)11-9(15)8(14)7(21-11)5-20-22(17,18)19/h1-4,7-9,11,14-15H,5H2,(H3-,12,16,17,18,19)	DAYLJWODMCOQEW	splash10-00di-3900000000-f1311806b6dac8001ed1
329	1	1	1	1	InChI=1S/C9H11NO3/c10-8(9(12)13)5-6-1-3-7(11)4-2-6/h1-4,8,11H,5,10H2,(H,12,13)	OUYCCCASQSFEME	splash10-00kr-0900000000-f9a98b2252619c4a15f1
330	1	1	1	1	InChI=1S/C4H8N2O3/c5-2(4(8)9)1-3(6)7/h2H,1,5H2,(H2,6,7)(H,8,9)	DCXYFEDJOCDNAF	splash10-00dr-9300000000-52e67d7520cee3c6bb62
331	2	1	1	1	InChI=1S/C5H11NO2/c1-3(2)4(6)5(7)8/h3-4H,6H2,1-2H3,(H,7,8)	KZSNJWFQEVHDMF	splash10-00di-9100000000-a20b0feafa110eb9d2d2
332	6	1	2	NA	InChI=1S/C4H9NO3/c5-3(1-2-6)4(7)8/h3,6H,1-2,5H2,(H,7,8)	UKAUYVFTDYCKQA	splash10-00di-9200000000-8d1e82fec84a0809c263
333	12	1	1	1	InChI=1S/C8H11NO3/c1-5-8(12)7(4-11)6(3-10)2-9-5/h2,10-12H,3-4H2,1H3	LXNHXLLTXMVWPM	splash10-0udi-0900000000-f5d8d999ced1fb49f5ff
334	1	1	1	1	InChI=1S/C10H14N5O6P/c11-9-8-10(13-3-12-9)15(4-14-8)7-1-5(16)6(21-7)2-20-22(17,18)19/h3-7,16H,1-2H2,(H2,11,12,13)(H2,17,18,19)	KHWCHTKSEGGWEX	splash10-000i-1900000000-a0db771b6834617f4513
335	4	NA	1	NA	InChI=1S/C6H13O9P/c7-3-2(1-14-16(11,12)13)15-6(10)5(9)4(3)8/h2-10H,1H2,(H2,11,12,13)	NBSCHQHZLSJFNQ	splash10-002b-7920000000-705e947b6fa3cfd27ae3
336	2	1	1	1	InChI=1S/C4H11NO2/c6-3-1-5-2-4-7/h5-7H,1-4H2	ZBCBWPMODOFKDW	splash10-0abi-9500000000-52da751a9d4d0ced7233
337	14	1	1	1	InChI=1S/C4H9NO2/c1-3(2-5)4(6)7/h3H,2,5H2,1H3,(H,6,7)	QCHPKSFMDHPSNR	splash10-0udr-9600000000-c548cc191014bef0ee31
338	1	1	1	1	InChI=1S/C3H7N3O2/c4-3(5)6-1-2(7)8/h1H2,(H,7,8)(H4,4,5,6)	BPMFZUMJYQTVII	splash10-014i-6900000000-81ff08e4a192f27184b3
339	2	1	1	1	InChI=1S/C4H7N3O/c1-7-2-3(8)6-4(7)5/h2H2,1H3,(H2,5,6,8)	DDRJAANPRJIHGJ	splash10-03di-0900000000-245749db6e6030d2fe0e
340	18	1	1	1	InChI=1S/C13H14N2O3/c1-8(16)15-12(13(17)18)6-9-7-14-11-5-3-2-4-10(9)11/h2-5,7,12,14H,6H2,1H3,(H,15,16)(H,17,18)	DZTHIGRZJZPRDV	splash10-052r-0920000000-a3c9299de9900a66e9b5
341	3	1	1	1	InChI=1S/C7H14N2O4/c8-4(6(10)11)2-1-3-5(9)7(12)13/h4-5H,1-3,8-9H2,(H,10,11)(H,12,13)	GMKMEZVLHJARHF	splash10-004i-1900000000-ccfed3e06f1474d79c39
342	1	1	1	1	InChI=1S/C7H8N4O2/c1-10-5-4(8-3-9-5)6(12)11(2)7(10)13/h3H,1-2H3,(H,8,9)	ZFXYFBGIUFBOJW	splash10-001i-0900000000-02fc2c238c8c12a48540
343	3	9	2	>1	InChI=1S/C6H13NO2/c1-4(2)3-5(7)6(8)9/h4-5H,3,7H2,1-2H3,(H,8,9)	ROHFNLRQFUQHCH	splash10-000i-9000000000-323accd76f1d5669015f
344	1	1	1	1	InChI=1S/C6H11NO4/c7-4(6(10)11)2-1-3-5(8)9/h4H,1-3,7H2,(H,8,9)(H,10,11)	OYIFNHCXNCRBQI	splash10-00ke-7900000000-7e238452c25822da1997
345	2	1	1	1	InChI=1S/C9H13N3O4/c10-7-1-2-12(9(15)11-7)8-3-5(14)6(4-13)16-8/h1-2,5-6,8,13-14H,3-4H2,(H2,10,11,15)	CKTSBUTUHBMZGZ	splash10-03di-0900000000-007670cceef41eec5520
346	12	1	1	1	InChI=1S/C5H11NO2/c1-6(2,3)4-5(7)8/h4H2,1-3H3	KWIUHFFTVRNATP	splash10-014i-0900000000-6293b74263956db7ffaf
347	3	1	1	1	InChI=1S/C6H13NO5/c7-3-5(10)4(9)2(1-8)12-6(3)11/h2-6,8-11H,1,7H2	MSWZFWKMSRAUBD	splash10-03e9-9600000000-208613d13bb377ab4562
348	2	1	1	1	InChI=1S/C3H7NO4S/c4-2(3(5)6)1-9(7)8/h2H,1,4H2,(H,5,6)(H,7,8)	ADVPTQAUNPRNPO	splash10-0fki-8900000000-0bd032293db6637683e3
351	1	1	1	1	InChI=1S/C7H8N4O2/c1-10-3-8-5-4(10)6(12)11(2)7(13)9-5/h3H,1-2H3,(H,9,13)	QUNWUDVFRNGTCO	splash10-001i-0900000000-a53980611f8159137403
352	1	2	1	NA	InChI=1S/C10H15N5O10P2/c11-8-5-9(13-2-12-8)15(3-14-5)10-7(17)6(16)4(24-10)1-23-27(21,22)25-26(18,19)20/h2-4,6-7,10,16-17H,1H2,(H,21,22)(H2,11,12,13)(H2,18,19,20)	XTWYTFMLZFPYCI	splash10-000i-0910000000-8200f191020ff46c7954
353	2	2	13	NA	InChI=1S/C7H11N3O2/c1-10-4-9-3-5(10)2-6(8)7(11)12/h3-4,6H,2,8H2,1H3,(H,11,12)	JDHILDINMRGULE	splash10-00di-0900000000-2f8fd9789250cb108d2b
355	8	1	64	NA	InChI=1S/C11H15N5O4/c1-15-3-14-10-6(9(15)12)13-4-16(10)11-8(19)7(18)5(2-17)20-11/h3-5,7-8,11-12,17-19H,2H2,1H3	GFYLSDSUCHVORB	splash10-0udi-0900000000-9c271ea25cd75fe71cb2
356	7	1	1	1	InChI=1S/C8H11NO2/c9-4-3-6-1-2-7(10)8(11)5-6/h1-2,5,10-11H,3-4,9H2	VYFYYTLLBUKUHU	splash10-000i-0900000000-c86420b04036d8c60b81
357	1	1	1	1	InChI=1S/C5H9NO3/c7-3-1-4(5(8)9)6-2-3/h3-4,6-7H,1-2H2,(H,8,9)	PMMYEEVYMWASQN	splash10-0019-9600000000-736cb21ad0c71fb29d84
358	8	1	1	1	InChI=1S/C6H6N2O2/c9-6(10)2-1-5-3-7-4-8-5/h1-4H,(H,7,8)(H,9,10)	LOIYMIARKYCTBW	splash10-000i-0900000000-972d688e87084b8838cd
360	1	1	1	1	InChI=1S/C14H26N4O11P2/c1-18(2,3)6-7-26-30(22,23)29-31(24,25)27-8-9-11(19)12(20)13(28-9)17-5-4-10(15)16-14(17)21/h4-5,9,11-13,19-20H,6-8H2,1-3H3,(H3-,15,16,21,22,23,24,25)	RZZPDXZPRHQOCG	splash10-03e9-0690000000-27301652b010cb9ea6e1
361	2	1	2	NA	InChI=1S/C6H5NO2/c8-6(9)5-3-1-2-4-7-5/h1-4H,(H,8,9)	SIOXPEMLGUPBBT	splash10-00di-3900000000-026b3bce18028af3566e
362	1	1	1	1	InChI=1S/C6H14N4O2/c7-4(5(11)12)2-1-3-10-6(8)9/h4H,1-3,7H2,(H,11,12)(H4,8,9,10)	ODKSFYDXXFIFQN	splash10-02k9-4900000000-fbe2a347945a64c107fc
363	1	1	1	1	InChI=1S/C3H8NO6P/c4-2(3(5)6)1-10-11(7,8)9/h2H,1,4H2,(H,5,6)(H2,7,8,9)	BZQFBWGGLXLEPQ	splash10-000i-9300000000-9c8c7a08650791613915
364	1	1	1	1	InChI=1S/C4H7NO2/c5-4(1-2-4)3(6)7/h1-2,5H2,(H,6,7)	PAJPWUMXBYXFCZ	splash10-0zfr-8900000000-25c8ad4f5f7728a6d6a0
365	1	1	1	1	InChI=1S/C7H14N2O4S/c8-4(6(10)11)1-2-14-3-5(9)7(12)13/h4-5H,1-3,8-9H2,(H,10,11)(H,12,13)	ILRYLPWNYFXEMH	splash10-001i-3900000000-5afee1e2e9976a9a7d59
366	7	2	3	NA	InChI=1S/C5H11NO2/c1-2-3-4(6)5(7)8/h4H,2-3,6H2,1H3,(H,7,8)	SNDPXSYFESPGGJ	splash10-00di-9200000000-f1d9fb0771ce05563d8e
367	2	1	1	1	InChI=1S/C5H9NO4/c1-6-3(5(9)10)2-4(7)8/h3,6H,2H2,1H3,(H,7,8)(H,9,10)	HOKKHZGPKSLGJE	splash10-000i-9600000000-58cc569ef2854625c4a2
368	1	1	1	1	InChI=1S/C6H9N3O2/c7-5(6(10)11)1-4-2-8-3-9-4/h2-3,5H,1,7H2,(H,8,9)(H,10,11)	HNDVDQJCIGZPNO	splash10-03di-0900000000-8ef5de5a38331b0d4441
369	15	1	1	1	InChI=1S/C8H16N2O4S2/c9-5(7(11)12)1-3-15-16-4-2-6(10)8(13)14/h5-6H,1-4,9-10H2,(H,11,12)(H,13,14)	ZTVZLYBCZNMWCF	splash10-00m0-3930000000-792fbc4ba151f789909d
370	6	1	1	1	InChI=1S/C6H11NO4/c1-7-4(6(10)11)2-3-5(8)9/h4,7H,2-3H2,1H3,(H,8,9)(H,10,11)	XLBVNMSMFQMKEY	splash10-0295-4900000000-83ecb27660d6a8c8fbb3
371	2	1	1	1	InChI=1S/C5H12N2O2/c6-3-1-2-4(7)5(8)9/h4H,1-3,6-7H2,(H,8,9)	AHLPHDHHMVZTML	splash10-00xr-8900000000-c2061218819bee19ed02
372	1	1	1	1	InChI=1S/C10H12N4O6/c15-1-3-5(16)6(17)9(20-3)14-2-11-4-7(14)12-10(19)13-8(4)18/h2-3,5-6,9,15-17H,1H2,(H2,12,13,18,19)	UBORTCNDUKBEOP	splash10-0udi-2920000000-2cbca7d82e8d07991a9b
374	1	1	1	1	InChI=1S/C16H22N6O4/c17-14(24)12-2-1-5-22(12)16(26)11(6-9-7-18-8-19-9)21-15(25)10-3-4-13(23)20-10/h7-8,10-12H,1-6H2,(H2,17,24)(H,18,19)(H,20,23)(H,21,25)	XNSAINXGIQZQOO	splash10-00xs-1690000000-07bb5f4619b66ca2f95d
375	1	1	1	1	InChI=1S/C5H14N4/c6-3-1-2-4-9-5(7)8/h1-4,6H2,(H4,7,8,9)	QYPPJABKJHAVHS	splash10-0229-9500000000-be53d8b12b84ab1380c9
376	1	1	2	NA	InChI=1S/C6H10N2O4/c1-3(9)8-4(6(11)12)2-5(7)10/h4H,2H2,1H3,(H2,7,10)(H,8,9)(H,11,12)	HXFOXFJUNFFYMO	splash10-053i-5900000000-c57e4e552c5579df5063
377	6	1	2	NA	InChI=1S/C6H11NO2/c8-6(9)5-3-1-2-4-7-5/h5,7H,1-4H2,(H,8,9)	HXEACLLIILLPRG	splash10-001i-9600000000-1124602ec36e97609e0c
378	1	1	1	1	InChI=1S/C21H28N7O17P3/c22-17-12-19(25-7-24-17)28(8-26-12)21-16(44-46(33,34)35)14(30)11(43-21)6-41-48(38,39)45-47(36,37)40-5-10-13(29)15(31)20(42-10)27-3-1-2-9(4-27)18(23)32/h1-4,7-8,10-11,13-16,20-21,29-31H,5-6H2,(H7-,22,23,24,25,32,33,34,35,36,37,38,39)	XJLXINKUBYWONI	splash10-000i-0900100000-4bb61a1bd49866bc9586
379	1	1	2	NA	InChI=1S/C10H14N5O7P/c11-8-5-9(13-2-12-8)15(3-14-5)10-7(17)6(16)4(22-10)1-21-23(18,19)20/h2-4,6-7,10,16-17H,1H2,(H2,11,12,13)(H2,18,19,20)	UDMBCSSLTHHNCD	splash10-000i-0900000000-4e3e3a83dfc81859cede
382	4	22	2	>1	InChI=1S/C10H15N5O10P2/c11-10-13-8-7(9(17)14-10)12-3-15(8)6-1-4(16)5(24-6)2-23-27(21,22)25-26(18,19)20/h3-6,16H,1-2H2,(H,21,22)(H2,18,19,20)(H3,11,13,14,17)	CIKGWCTVFSRMJU	splash10-0udi-2910000000-14906df8aa6ae5ef9bdd
383	5	1	1	1	InChI=1S/C7H15NO2/c1-8(2,3)6-4-5-7(9)10/h4-6H2,1-3H3	JHPNVNIEXXLNTR	splash10-000b-7900000000-5e04c50bd94b5b2b21ac
384	4	1	1	1	InChI=1S/C6H10O3/c1-6(8)2-3-9-5(7)4-6/h8H,2-4H2,1H3	JYVXNLLUYHCIIH	splash10-014i-9300000000-9e923919c344326ec479
385	3	1	1	1	InChI=1S/C15H24N2O17P2/c18-3-5-8(20)10(22)12(24)14(32-5)33-36(28,29)34-35(26,27)30-4-6-9(21)11(23)13(31-6)17-2-1-7(19)16-15(17)25/h1-2,5-6,8-14,18,20-24H,3-4H2,(H,26,27)(H,28,29)(H,16,19,25)	HSCJRCZFDFQWRP	splash10-0002-9000000000-2abbb45762705a2aee46
386	2	5	1	1	InChI=1S/C9H15N2O14P3/c12-5-3-8(11-2-1-7(13)10-9(11)14)23-6(5)4-22-27(18,19)25-28(20,21)24-26(15,16)17/h1-2,5-6,8,12H,3-4H2,(H,18,19)(H,20,21)(H,10,13,14)(H2,15,16,17)	AHCYMLUZIRLXAA	splash10-001i-9000000000-c75765f01ce144270ba6
387	1	1	1	1	InChI=1S/C5H14NO4P/c1-6(2,3)4-5-10-11(7,8)9/h4-5H2,1-3H3,(H-,7,8,9)	YHHSONZFOIEMCP	splash10-001i-3900000000-d46eabbdc314366a54a4
389	1	1	1	1	InChI=1S/C3H7O7P/c4-2(3(5)6)1-10-11(7,8)9/h2,4H,1H2,(H,5,6)(H2,7,8,9)	OSJPPGNTCRNQQC	splash10-0005-8900000000-cc3bc69e51b1907e9020
390	3	1	3	NA	InChI=1S/C9H12N3O7P/c10-5-1-2-12(9(14)11-5)8-7-6(4(3-13)17-8)18-20(15,16)19-7/h1-2,4,6-8,13H,3H2,(H,15,16)(H2,10,11,14)	NMPZCCZXCOMSDQ	splash10-03di-0910000000-2c19dd86649f6bec60f9
391	7	1	1	1	InChI=1S/C9H20N2O2/c1-11(2,3)7-5-4-6-8(10)9(12)13/h8H,4-7,10H2,1-3H3	MXNRLFUSFKVQSK	splash10-001i-5900000000-5fc8eb50d401aa249efe
392	2	1	1	1	InChI=1S/C7H15NO3/c1-8(2,3)5-6(9)4-7(10)11/h6,9H,4-5H2,1-3H3	PHIQHXFUZVPYII	splash10-03di-0900000000-dffdb5226957a2d978ba
393	13	1	1	1	InChI=1S/C8H11NO2/c9-5-8(11)6-1-3-7(10)4-2-6/h1-4,8,10-11H,5,9H2	QHGUCRYDKWKLMG	splash10-0udr-1900000000-935511806bcdefc08ffb
394	3	1	1	1	InChI=1S/C8H16N2O3/c1-6(11)10-7(8(12)13)4-2-3-5-9/h7H,2-5,9H2,1H3,(H,10,11)(H,12,13)	VEYYWZRYIYDQJM	splash10-003r-3900000000-f703049263a201f86e7b
396	6	1	1	1	InChI=1S/C10H15N2O8P/c1-5-3-12(10(15)11-9(5)14)8-2-6(13)7(20-8)4-19-21(16,17)18/h3,6-8,13H,2,4H2,1H3,(H,11,14,15)(H2,16,17,18)	GYOZYWVXFNDGLU	splash10-001i-9101000000-65f3e39fe821db34e96c
397	3	1	1	1	InChI=1S/C10H12N5O6P/c11-8-5-9(13-2-12-8)15(3-14-5)10-6(16)7-4(20-10)1-19-22(17,18)21-7/h2-4,6-7,10,16H,1H2,(H,17,18)(H2,11,12,13)	IVOMOUWHDPKRLL	splash10-000i-0902000000-f8e1d781a0e62f89728e
398	2	33	41	>1	InChI=1S/C10H15N5O10P2/c11-8-5-9(13-2-12-8)15(3-14-5)10-6(16)7(25-27(20,21)22)4(24-10)1-23-26(17,18)19/h2-4,6-7,10,16H,1H2,(H2,11,12,13)(H2,17,18,19)(H2,20,21,22)	WHTCPDAXWFLDIH	splash10-000i-0900000000-674ebe87551a680fb029
399	2	1	1	1	InChI=1S/C19H37NO4/c1-5-6-7-8-9-10-11-12-13-14-19(23)24-17(15-18(21)22)16-20(2,3)4/h17H,5-16H2,1-4H3	FUJLYHJROOYKRA	splash10-000i-9000000000-ca379ad865054da3fc97
400	10	1	1	1	InChI=1S/C8H12N2O2/c1-5-8(12)7(2-9)6(4-11)3-10-5/h3,11-12H,2,4,9H2,1H3	NHZMQXZHNVQTQA	splash10-0udi-0900000000-216051e3a91d291fb588
401	1	16	27	>1	InChI=1S/C9H13N2O8P/c12-5-3-8(11-2-1-7(13)10-9(11)14)19-6(5)4-18-20(15,16)17/h1-2,5-6,8,12H,3-4H2,(H,10,13,14)(H2,15,16,17)	JSRLJPSBLDHEIO	splash10-053r-9223000000-3a35fa342d440edae95d
402	1	1	1	1	InChI=1S/C10H13N4O9P/c15-5-3(1-22-24(19,20)21)23-9(6(5)16)14-2-11-4-7(14)12-10(18)13-8(4)17/h2-3,5-6,9,15-16H,1H2,(H2,19,20,21)(H2,12,13,17,18)	DCTLYFZHFGENCW	splash10-0002-9301000000-3df5d8d8817fa67cd6a2
403	1	1	1	1	InChI=1S/C27H33N9O15P2/c1-10-3-12-13(4-11(10)2)35(24-18(32-12)25(42)34-27(43)33-24)5-14(37)19(39)15(38)6-48-52(44,45)51-53(46,47)49-7-16-20(40)21(41)26(50-16)36-9-31-17-22(28)29-8-30-23(17)36/h3-4,8-9,14-16,19-21,26,37-41H,5-7H2,1-2H3,(H,44,45)(H,46,47)(H2,28,29,30)(H,34,42,43)	VWWQXMAJTJZDQX	splash10-000i-0913300000-f7520276ee472bbce27c
404	2	1	1	1	InChI=1S/C10H26N4/c11-5-3-9-13-7-1-2-8-14-10-4-6-12/h13-14H,1-12H2	PFNFFQXMRSDOHW	splash10-01t9-0900000000-0062b217dc3534b547d6
405	2	1	1	1	InChI=1S/C14H20N6O5S/c15-6(14(23)24)1-2-26-3-7-9(21)10(22)13(25-7)20-5-19-8-11(16)17-4-18-12(8)20/h4-7,9-10,13,21-22H,1-3,15H2,(H,23,24)(H2,16,17,18)	ZJUKTBDSGOFHSH	splash10-0019-1900000000-03d012273bf69e810e32
406	1	53	1	1	InChI=1S/C9H15N4O8P/c10-7-4(8(11)16)12-2-13(7)9-6(15)5(14)3(21-9)1-20-22(17,18)19/h2-3,5-6,9,14-15H,1,10H2,(H2,11,16)(H2,17,18,19)	NOTGFIUVDGNKRI	splash10-004i-3910000000-0a8505bdb6d3459f6f99
407	2	11	1	1	InChI=1S/C10H12N5O7P/c11-10-13-7-4(8(17)14-10)12-2-15(7)9-5(16)6-3(21-9)1-20-23(18,19)22-6/h2-3,5-6,9,16H,1H2,(H,18,19)(H3,11,13,14,17)	ZOOGRGPOEVQQDX	splash10-0udi-0900000000-392591865d4f2d865633
408	1	1	1	1	InChI=1S/C4H7NOS/c5-3-1-2-7-4(3)6/h3H,1-2,5H2	KIWQWJKWBHZMDT	splash10-0006-9100000000-30e0e3b70d9ed12bb856
409	2	1	1	1	InChI=1S/C5H9N3/c6-2-1-5-3-7-4-8-5/h3-4H,1-2,6H2,(H,7,8)	NTYJJOPFIAHURM	splash10-01ot-9400000000-d69e4d931f50656f41d0
411	17	4	29	NA	InChI=1S/C9H13NO3/c1-13-9-4-6(8(12)5-10)2-3-7(9)11/h2-4,8,11-12H,5,10H2,1H3	YNYAYWLBAHXHLL	splash10-01q9-4900000000-16dbbc3a2c3a23841652
412	1	17	21	>1	InChI=1S/C10H15N5O11P2/c11-10-13-7-4(8(18)14-10)12-2-15(7)9-6(17)5(16)3(25-9)1-24-28(22,23)26-27(19,20)21/h2-3,5-6,9,16-17H,1H2,(H,22,23)(H2,19,20,21)(H3,11,13,14,18)	QGWNDRXFNXRZMB	splash10-0udi-0900000000-45ebc6a2b1c0ab03183a
413	1	1	1	1	InChI=1S/C4H10N3O5P/c1-7(2-3(8)9)4(5)6-13(10,11)12/h2H2,1H3,(H,8,9)(H4,5,6,10,11,12)	DRBBFCLWYRJSJZ	splash10-03dl-6930000000-e89f2ffd540db25a59ec
414	2	3	1	1	InChI=1S/C9H15N3O11P2/c10-5-1-2-12(9(15)11-5)8-7(14)6(13)4(22-8)3-21-25(19,20)23-24(16,17)18/h1-2,4,6-8,13-14H,3H2,(H,19,20)(H2,10,11,15)(H2,16,17,18)	ZWIADYZPOWUWEW	splash10-03di-1900000000-6f0e91415e2209ac9345
415	6	13	2	>1	InChI=1S/C12H17N4O4PS/c1-8-11(3-4-20-21(17,18)19)22-7-16(8)6-10-5-14-9(2)15-12(10)13/h5,7H,3-4,6H2,1-2H3,(H3-,13,14,15,17,18,19)	HZSAJDVWZRBGIF	splash10-00di-0910000000-f7ee673cf34244f5702a
416	1	1	1	1	InChI=1S/C16H29N3O6S/c1-2-3-4-5-8-26-10-12(15(23)18-9-14(21)22)19-13(20)7-6-11(17)16(24)25/h11-12H,2-10,17H2,1H3,(H,18,23)(H,19,20)(H,21,22)(H,24,25)	HXJDWCWJDCOHDG	splash10-03di-0920000000-1209cee4896ef945a43f
417	1	1	1	1	InChI=1S/C5H11N3O2/c6-5(7)8-3-1-2-4(9)10/h1-3H2,(H,9,10)(H4,6,7,8)	TUHVEAJXIMEOSA	splash10-000b-4900000000-378f9a8ea9ac5f47571c
418	1	1	1	1	InChI=1S/C6H13NO6/c7-3(6(12)13)5(11)4(10)2(9)1-8/h2-5,8-11H,1,7H2,(H,12,13)	UFYKDFXCZBTLOO	splash10-001j-2900000000-b9d1b555964ad3eed9c5
419	1	1	1	1	InChI=1S/C9H15N2O15P3/c12-5-1-2-11(9(15)10-5)8-7(14)6(13)4(24-8)3-23-28(19,20)26-29(21,22)25-27(16,17)18/h1-2,4,6-8,13-14H,3H2,(H,19,20)(H,21,22)(H,10,12,15)(H2,16,17,18)	PGAVKCOVUIYSFO	splash10-0002-9000000000-90d09c1a3488225f8359
420	3	1	1	1	InChI=1S/C17H20N4O6/c1-7-3-9-10(4-8(7)2)21(5-11(23)14(25)12(24)6-22)15-13(18-9)16(26)20-17(27)19-15/h3-4,11-12,14,22-25H,5-6H2,1-2H3,(H,20,26,27)	AUNGANRZJHBGPY	splash10-0006-3094000000-394d32c4852c7a5a9b58
421	1	1	5	NA	InChI=1S/C16H25N5O16P2/c17-16-19-12-6(13(28)20-16)18-3-21(12)14-10(26)8(24)5(34-14)2-33-38(29,30)37-39(31,32)36-15-11(27)9(25)7(23)4(1-22)35-15/h3-5,7-11,14-15,22-27H,1-2H2,(H,29,30)(H,31,32)(H3,17,19,20,28)	MVMSCBBUIHUTGJ	splash10-0udi-0900000000-4a1165fe72aa0107e50d
422	1	24	1	1	InChI=1S/C10H13N5O3/c1-4-6(16)7(17)10(18-4)15-3-14-5-8(11)12-2-13-9(5)15/h2-4,6-7,10,16-17H,1H3,(H2,11,12,13)	XGYIMTFOTBMPFP	splash10-000i-0900000000-bf3de388655ab69d9eea
423	2	1	1	1	InChI=1S/C10H17N3O6S/c11-5(10(18)19)1-2-7(14)13-6(4-20)9(17)12-3-8(15)16/h5-6,20H,1-4,11H2,(H,12,17)(H,13,14)(H,15,16)(H,18,19)	RWSXRVCMGQZWBV	splash10-0a6r-6936000000-ae2994bee0d0973c3718
424	6	1	1	1	InChI=1S/C4H9NO2/c1-4(2,5)3(6)7/h5H2,1-2H3,(H,6,7)	FUOOLUPWFVMBKG	splash10-0a4i-9000000000-f3ee2e6ddcb0f6ed2fb2
425	5	3	3	>1	InChI=1S/C6H7NO3S/c7-5-3-1-2-4-6(5)11(8,9)10/h1-4H,7H2,(H,8,9,10)	ZMCHBSMFKQYNKA	splash10-00dl-4900000000-0a409f0fab0ec464bd5e
426	1	1	1	1	InChI=1S/C5H9NO4S/c6-3(5(9)10)1-11-2-4(7)8/h3H,1-2,6H2,(H,7,8)(H,9,10)	GBFLZEXEOZUWRN	splash10-01q0-4900000000-73bbb22ec1a0963a57e9
427	1	1	1	1	InChI=1S/C6H14N2O/c1-6(9)8-5-3-2-4-7/h2-5,7H2,1H3,(H,8,9)	KLZGKIDSEJWEDW	splash10-03di-3900000000-b525a28198dfa5e85e97
428	5	1	1	1	InChI=1S/C8H15NO6/c1-3(11)9-5-7(13)6(12)4(2-10)15-8(5)14/h4-8,10,12-14H,2H2,1H3,(H,9,11)	OVRNDRQMDRJTHS	splash10-002u-3900000000-3f4f82380ce1af55cc2c
429	4	1	1	1	InChI=1S/C7H11NO5/c1-4(9)8-5(7(12)13)2-3-6(10)11/h5H,2-3H2,1H3,(H,8,9)(H,10,11)(H,12,13)	RFMMMVDNIPUKGG	splash10-001i-1900000000-e3786e2ee2c258736f9e
430	1	1	1	1	InChI=1S/C5H9NO3S/c1-3(7)6-4(2-10)5(8)9/h4,10H,2H2,1H3,(H,6,7)(H,8,9)	PWKSKIMOESPYIA	splash10-00di-3900000000-0369d3d7b0c860e2c727
431	11	NA	1	NA	InChI=1S/C10H13N4O8P/c15-6-4(1-21-23(18,19)20)22-10(7(6)16)14-3-13-5-8(14)11-2-12-9(5)17/h2-4,6-7,10,15-16H,1H2,(H,11,12,17)(H2,18,19,20)	GRSZFWQUAKGDAV	splash10-000i-1910000000-92ead9f37fb0b0f33efb
432	2	1	1	1	InChI=1S/C9H17NO5/c1-9(2,5-11)7(14)8(15)10-4-3-6(12)13/h7,11,14H,3-5H2,1-2H3,(H,10,15)(H,12,13)	GHOKWGTUZJEAQD	splash10-0006-9740000000-c3df105b27c7aa142425
433	1	1	1	1	InChI=1S/C5H11NO2/c6-4-2-1-3-5(7)8/h1-4,6H2,(H,7,8)	JJMDCOVWQOJGCB	splash10-0uxr-3900000000-5ab680171263db4c12a9
434	1	1	3	NA	InChI=1S/C5H12N2O3S/c1-11(7,10)3-2-4(6)5(8)9/h4,7H,2-3,6H2,1H3,(H,8,9)	SXTAYKAGBXMACB	splash10-0udi-5900000000-ff4e5d8f3992a3d8b356
435	12	1	1	1	InChI=1S/C5H6N2O2/c8-5(9)1-4-2-6-3-7-4/h2-3H,1H2,(H,6,7)(H,8,9)	PRJKNHOMHKJCEJ	splash10-003r-9600000000-229f552e00d30ea7526a
436	1	1	1	1	InChI=1S/C11H12N2O3/c12-9(11(15)16)3-6-5-13-10-2-1-7(14)4-8(6)10/h1-2,4-5,9,13-14H,3,12H2,(H,15,16)	LDCYZAJDBXYCGN	splash10-0w29-0790000000-f931667bce07a28cb4fa
437	7	1	1	1	InChI=1S/C6H11N3/c1-9-5-8-4-6(9)2-3-7/h4-5H,2-3,7H2,1H3	CPAGZVLINCPJEH	splash10-004i-0900000000-74a66e0e25002313fd94
438	5	1	1	1	InChI=1S/C4H9NO2/c5-3-1-2-4(6)7/h1-3,5H2,(H,6,7)	BTCSSZJGUNDROE	splash10-0udr-7900000000-0461c9bdea5a9857365b
440	2	1	1	1	InChI=1S/C6H14N2O3/c7-3-4(9)1-2-5(8)6(10)11/h4-5,9H,1-3,7-8H2,(H,10,11)	YSMODUONRAFBET	splash10-004i-3900000000-49f2dd1ba44477dbff2c
441	1	1	1	1	InChI=1S/C15H23N5O14P2/c16-12-7-13(18-3-17-12)20(4-19-7)14-10(23)8(21)5(32-14)1-30-35(26,27)34-36(28,29)31-2-6-9(22)11(24)15(25)33-6/h3-6,8-11,14-15,21-25H,1-2H2,(H,26,27)(H,28,29)(H2,16,17,18)	SRNWOUGRCWSEMX	splash10-000i-0900000000-1d0f1b8e8eb44f7f4d21
442	1	5	1	1	InChI=1S/C10H15N4O14P3/c15-6-4(1-25-30(21,22)28-31(23,24)27-29(18,19)20)26-10(7(6)16)14-3-13-5-8(14)11-2-12-9(5)17/h2-4,6-7,10,15-16H,1H2,(H,21,22)(H,23,24)(H,11,12,17)(H2,18,19,20)	HAEJPQIATWHALX	splash10-000i-4900000000-ce19d378aa593c27783d
443	1	1	1	1	InChI=1S/C21H36N7O16P3S/c1-21(2,16(31)19(32)24-4-3-12(29)23-5-6-48)8-41-47(38,39)44-46(36,37)40-7-11-15(43-45(33,34)35)14(30)20(42-11)28-10-27-13-17(22)25-9-26-18(13)28/h9-11,14-16,20,30-31,48H,3-8H2,1-2H3,(H,23,29)(H,24,32)(H,36,37)(H,38,39)(H2,22,25,26)(H2,33,34,35)	RGJOEKWQDUBAIZ	splash10-03dr-2970000000-7a14ccfded7737eafdc3
444	4	1	1	1	InChI=1S/C10H12N2O4/c11-6(10(15)16)4-8(14)5-2-1-3-7(13)9(5)12/h1-3,6,13H,4,11-12H2,(H,15,16)	VCKPUUFAIGNJHC	splash10-03di-1920000000-49988309e5de9ad0ab2a
445	1	2	1	NA	InChI=1S/C3H9O6P/c4-1-3(2-5)9-10(6,7)8/h3-5H,1-2H2,(H2,6,7,8)	DHCLVCXQIBBOPH	splash10-0002-9000000000-515c4c132fe77509face
446	4	2	2	>1	InChI=1S/C6H13O9P/c7-1-2-3(8)4(9)5(10)6(14-2)15-16(11,12)13/h2-10H,1H2,(H2,11,12,13)	HXXFSFRBOHSIMQ	splash10-0002-9200000000-bac1ef892fc94bbd906f
447	5	1	1	1	InChI=1S/C6H13NO8S/c7-3-5(9)4(8)2(15-6(3)10)1-14-16(11,12)13/h2-6,8-10H,1,7H2,(H,11,12,13)	MTDHILKWIRSIHB	splash10-03l3-9730000000-4d5e8c8b0ece48851bcc
448	25	28	1	1	InChI=1S/C10H7NO4/c12-7-3-1-2-5-8(13)4-6(10(14)15)11-9(5)7/h1-4,12H,(H,11,13)(H,14,15)	FBZONXHGGPHHIY	splash10-0a6r-1790000000-566608ef451d7f4a0e6c
450	5	1	1	1	InChI=1S/C8H11NO/c9-6-5-7-1-3-8(10)4-2-7/h1-4,10H,5-6,9H2	DZGWFCGJZKJUFP	splash10-00di-0900000000-bec15466769e04f02faf
451	4	1	1	1	InChI=1S/C6H7N/c7-6-4-2-1-3-5-6/h1-5H,7H2	PAYRUJLWNCNPSJ	splash10-0006-9000000000-6dac999452f217abc31f
452	31	1	1	1	InChI=1S/C13H16N2O2/c1-9(16)14-6-5-10-8-15-13-4-3-11(17-2)7-12(10)13/h3-4,7-8,15H,5-6H2,1-2H3,(H,14,16)	DRLFMBDRBRZALE	splash10-00di-0900000000-d515a05f4d485ede400e
453	6	3	2	NA	InChI=1S/C4H8O/c1-2-3-4-5/h4H,2-3H2,1H3	ZTQSAGDEMFDKMZ	splash10-00di-9000000000-233b8dd0547c1b93bad9
454	26	1	1	1	InChI=1S/C10H7NO3/c12-9-5-8(10(13)14)11-7-4-2-1-3-6(7)9/h1-5H,(H,11,12)(H,13,14)	HCZHHEIFKROPDY	splash10-01ox-0900000000-a459bf213a7f98d58aee
455	17	1	1	1	InChI=1S/C11H13NO3/c1-8(13)12-10(11(14)15)7-9-5-3-2-4-6-9/h2-6,10H,7H2,1H3,(H,12,13)(H,14,15)	CBQJSKKFNMDLON	splash10-00dj-0920000000-fea8646ea6d714e22ed7
456	6	16	2	>1	InChI=1S/C10H12N2/c11-6-5-8-7-12-10-4-2-1-3-9(8)10/h1-4,7,12H,5-6,11H2	APJYDQYYACXCRM	splash10-0006-0900000000-e5fee676e0bb81e8a172
457	2	1	1	1	InChI=1S/C11H13N3O/c12-9(11(13)15)5-7-6-14-10-4-2-1-3-8(7)10/h1-4,6,9,14H,5,12H2,(H2,13,15)	JLSKPBDKNIXMBS	splash10-0a4r-0900000000-3ca9c299767b3dede653
458	1	1	1	1	InChI=1S/C8H11NO/c9-6-8(10)7-4-2-1-3-5-7/h1-5,8,10H,6,9H2	ULSIYEODSMZIPX	splash10-00dr-0900000000-6a4e7581503114e10f8a
459	2	1	1	1	InChI=1S/C6H6N4S/c1-11-6-4-5(8-2-7-4)9-3-10-6/h2-3H,1H3,(H,7,8,9,10)	UIJIQXGRFSPYQW	splash10-014i-0900000000-776fc73917526284d696
460	5	1	1	1	InChI=1S/C26H43NO6/c1-14(4-7-22(31)27-13-23(32)33)17-5-6-18-24-19(12-21(30)26(17,18)3)25(2)9-8-16(28)10-15(25)11-20(24)29/h14-21,24,28-30H,4-13H2,1-3H3,(H,27,31)(H,32,33)	RFDAIACWWDREDC	splash10-092i-2895200000-256d3a513e290e0fc5a4
461	1	1	1	1	InChI=1S/C28H56NO8P/c1-6-8-10-12-14-16-18-20-27(30)34-24-26(25-36-38(32,33)35-23-22-29(3,4)5)37-28(31)21-19-17-15-13-11-9-7-2/h26H,6-25H2,1-5H3	MLKLDGSYMHFAOC	splash10-001i-1900000000-3ba68dfc2a8fa14b5e28
462	3	1	1	1	InChI=1S/C5H5NO/c7-5-3-1-2-4-6-5/h1-4H,(H,6,7)	UBQKCCHYAOITMY	splash10-0002-9000000000-c9d29847d9b52cfc5104
463	27	1	1	1	InChI=1S/C23H32O6/c1-13(24)29-12-19(27)23(28)9-7-17-16-5-4-14-10-15(25)6-8-21(14,2)20(16)18(26)11-22(17,23)3/h10,16-18,20,26,28H,4-9,11-12H2,1-3H3	ALEXXDVDDISNDU	splash10-05vy-1961000000-7e482ecb0ad8f840728e
465	8	2	1	NA	InChI=1S/C10H13N5/c1-7(2)3-4-11-9-8-10(13-5-12-8)15-6-14-9/h3,5-6H,4H2,1-2H3,(H2,11,12,13,14,15)	HYVABZIGRDEKCD	splash10-000i-1910000000-dbef7a1a07ac424fe7c2
466	13	1	1	1	InChI=1S/C9H9NO3/c11-8(12)6-10-9(13)7-4-2-1-3-5-7/h1-5H,6H2,(H,10,13)(H,11,12)	QIAFMBKCNZACKA	splash10-0a4i-0900000000-3ebf706b88f64f2f1c97
467	17	27	1	1	InChI=1S/C10H7NO2/c12-10(13)9-6-5-7-3-1-2-4-8(7)11-9/h1-6H,(H,12,13)	LOAUVZALPPNFOQ	splash10-002b-0900000000-dcffa0c574595f2ae945
468	17	1	1	1	InChI=1S/C10H12N2O/c11-4-3-7-6-12-10-2-1-8(13)5-9(7)10/h1-2,5-6,12-13H,3-4,11H2	QZAYGJVTTNCVMB	splash10-03di-0900000000-10668410689b98867ca9
470	1	2	1	1	InChI=1S/C15H13I2NO4/c16-11-5-8(7-13(18)15(20)21)6-12(17)14(11)22-10-3-1-9(19)2-4-10/h1-6,13,19H,7,18H2,(H,20,21)	ZHSOTLOTTDYIIK	splash10-0ue9-0139400000-d5a1a95001796de2afb0
471	18	1	1	1	InChI=1S/C9H13NO2/c1-12-9-6-7(4-5-10)2-3-8(9)11/h2-3,6,11H,4-5,10H2,1H3	DIVQKHQLANKJQO	splash10-0udi-0900000000-5c0d8480a119ac927ea1
472	8	19	1	NA	InChI=1S/C5H8O2/c6-5-3-1-2-4-7-5/h1-4H2	OZJPLYNZGCXSJM	splash10-0udi-6900000000-feaa3f5fc990080597e0
474	1	1	1	1	InChI=1S/C10H18N2O3/c1-7-8(12-10(15)11-7)5-3-2-4-6-9(13)14/h7-8H,2-6H2,1H3,(H,13,14)(H2,11,12,15)	AUTOLBMXDDTRRT	splash10-0002-0900000000-14d467d8e3c4133d5fe0
475	12	1	1	1	InChI=1S/C12H14N2O2/c1-8(15)13-5-4-9-7-14-12-3-2-10(16)6-11(9)12/h2-3,6-7,14,16H,4-5H2,1H3,(H,13,15)	MVAWJSIDNICKHF	splash10-03di-0900000000-a32917eecb2125e53327
476	9	3	2	NA	InChI=1S/C4H6O2/c1-3(5)4(2)6/h1-2H3	QSJXEFYPDANLFS	splash10-000i-9000000000-9a9f448238c40a7100ed
477	3	1	2	NA	InChI=1S/C8H11N/c9-7-6-8-4-2-1-3-5-8/h1-5H,6-7,9H2	BHHGXPLMPWCGHP	splash10-0a4i-0900000000-42a0b9d06258ad576db6
478	7	1	1	1	InChI=1S/C8H15NO3/c1-5(2)4-7(8(11)12)9-6(3)10/h5,7H,4H2,1-3H3,(H,9,10)(H,11,12)	WXNXCEHXYPACJF	splash10-000i-9500000000-14455cc596f05a552f34
479	15	8	1	NA	InChI=1S/C10H13NO2/c1-6-8-5-10(13)9(12)4-7(8)2-3-11-6/h4-6,11-13H,2-3H2,1H3	IBRKLUSXDYATLG	splash10-01q9-0900000000-55e4a00ad575014c153d
481	32	1	1	1	InChI=1S/C8H9NO3/c1-5-8(12)7(4-11)6(3-10)2-9-5/h2,4,10,12H,3H2,1H3	RADKZDMFGJYCBB	splash10-0udi-0900000000-213c97df954dc557a20b
483	9	5	1	NA	InChI=1S/C6H7N5/c1-11-3-10-5(7)4-6(11)9-2-8-4/h2-3H,7H2,1H3	FSASIHFSFGAIJM	splash10-0udi-0900000000-426f7cf053ac9c908442
484	3	1	1	1	InChI=1S/C10H16N2O3S/c13-8(14)4-2-1-3-7-9-6(5-16-7)11-10(15)12-9/h6-7,9H,1-5H2,(H,13,14)(H2,11,12,15)	YBJHBAHKTGYVGT	splash10-004i-1490000000-50bfe4aa1a9862332431
485	12	1	2	NA	InChI=1S/C12H13NO2/c1-2-15-12(14)7-9-8-13-11-6-4-3-5-10(9)11/h3-6,8,13H,2,7H2,1H3	HUDBDWIQSIGUDI	splash10-001i-0910000000-c61972e9d3959b2e343c
487	1	1	1	1	InChI=1S/C5H9NO4/c6-3(5(9)10)1-2-4(7)8/h3H,1-2,6H2,(H,7,8)(H,9,10)	WHUUTDBJXJRKMK	splash10-001i-8900000000-0ac4b9d75788c14924ab
488	1	1	1	1	InChI=1S/C41H83N2O6P/c1-6-8-10-12-14-16-18-20-21-23-25-27-29-31-33-35-41(45)42-39(38-49-50(46,47)48-37-36-43(3,4)5)40(44)34-32-30-28-26-24-22-19-17-15-13-11-9-7-2/h32,34,39-40,44H,6-31,33,35-38H2,1-5H3,(H-,42,45,46,47)	LKQLRGMMMAHREN	splash10-001i-0900000000-182f839a8ee67e0925fc
490	2	1	1	1	InChI=1S/C18H30O2/c1-2-3-4-5-6-7-8-9-10-11-12-13-14-15-16-17-18(19)20/h3-4,6-7,9-10H,2,5,8,11-17H2,1H3,(H,19,20)	DTOSIQBPPRVQHS	splash10-004i-4790000000-2a65df3cff2e78bed6d1
Consensus result*: NA mean SF-Matching and CSI:FingerID did not have the same result for the spectrum. >1 mean the consensus is not correct.
