# Supplementary material for: Identification of metabolites from tandem mass spectra with a machine learning approach utilizing structural features
Source: Bioinformatics. 2019 Oct 12;36(4):1213–8. doi: 10.1093/bioinformatics/btz736 (PMC7703789; doi:10.1093/bioinformatics/btz736)
Supplement: btz736_Supplementary_Data [file btz736_supplementary_data.zip › Supplemental table 6 CASMI 2016 [M+H]+ dataset.xlsx]

## Sheet: Database=KEGG
SpecNo	CSI:FingerID	SF-Matching	Consensus result*	InChI	InChIKey	Splash
82	1	1	1	InChI=1S/C6H10N6/c7-4-10-5(8)12-6(11-4)9-3-1-2-3/h3H,1-2H2,(H5,7,8,9,10,11,12)	LVQDKIWDGQRHTE	splash10-014i-2900000000-40be1b7e35476a62fba1
84	2	1	NA	InChI=1S/C4H7N3O/c1-7-2-3(8)6-4(7)5/h2H2,1H3,(H2,5,6,8)	DDRJAANPRJIHGJ	splash10-03di-1900000000-aee223895a050c685c6e
85	1	1	1	InChI=1S/C7H6N2/c1-2-4-7-6(3-1)8-5-9-7/h1-5H,(H,8,9)	HYZJCKYKOHLVJF	splash10-014i-0900000000-bd88b80667e7579ea2d2
86	1	1	1	InChI=1S/C6H13N/c7-6-4-2-1-3-5-6/h6H,1-5,7H2	PAFZNILMFXTMIY	splash10-001i-9200000000-784fd5e818b551146b97
88	1	1	1	InChI=1S/C9H9N3O2/c1-14-9(13)12-8-10-6-4-2-3-5-7(6)11-8/h2-5H,1H3,(H2,10,11,12,13)	TWFZGCMQGLPBSX	splash10-03di-0900000000-8f8ad13c0f401efa32e1
96	1	1	1	InChI=1S/C9H15NO3S/c1-6(5-14)8(11)10-4-2-3-7(10)9(12)13/h6-7,14H,2-5H2,1H3,(H,12,13)	FAKRSMQSSFJEIM	splash10-01b9-9720000000-8218e12ef8f7e988c312
97	1	1	1	InChI=1S/C13H12N4/c1-17-11-7-10(9-5-3-2-4-6-9)8-15-12(11)16-13(17)14/h2-8H,1H3,(H2,14,15,16)	UQVKZNNCIHJZLS	splash10-004i-0090000000-f3cfae76fa7ac8760463
99	1	1	1	InChI=1S/C18H19N3O/c1-12-19-9-10-21(12)11-13-7-8-16-17(18(13)22)14-5-3-4-6-15(14)20(16)2/h3-6,9-10,13H,7-8,11H2,1-2H3	FELGMEQIXOGIFQ	splash10-006x-0790000000-39dfc83ad8c54c21d83d
102	1	1	1	InChI=1S/C9H6N2O3/c12-10-6-5-9(11(13)14)7-3-1-2-4-8(7)10/h1-6H	YHQDZJICGQWFHK	splash10-0007-0900000000-d83c065897842726f4f9
107	1	1	1	InChI=1S/C12H10O4S/c13-9-1-5-11(6-2-9)17(15,16)12-7-3-10(14)4-8-12/h1-8,13-14H	VPWNQTHUCYMVMZ	splash10-0pb9-1940000000-f799cb2cf1ed8b34837d
109	1	1	1	InChI=1S/C13H18N4O3/c1-9(18)6-4-5-7-17-12(19)10-11(14-8-15(10)2)16(3)13(17)20/h8H,4-7H2,1-3H3	BYPFEZZEUUWMEJ	splash10-0059-2970000000-95d1edcd63b61b13b22e
111	1	1	1	InChI=1S/C21H21ClN4OS/c22-17-13-18-15(12-20(27)23-18)11-14(17)5-6-25-7-9-26(10-8-25)21-16-3-1-2-4-19(16)28-24-21/h1-4,11,13H,5-10,12H2,(H,23,27)	MVWVFYHBGMAFLY	splash10-01ox-0900400000-0a17dd0e237f50ba91c5
112	2	1	NA	InChI=1S/C17H20N2S/c1-13(18(2)3)12-19-14-8-4-6-10-16(14)20-17-11-7-5-9-15(17)19/h4-11,13H,12H2,1-3H3	PWWVAXIEGOYWEE	splash10-000i-9220000000-9d761be1437f10dcc94b
113	1	2	NA	InChI=1S/C6H5Cl2N/c7-5-2-1-4(9)3-6(5)8/h1-3H,9H2	SDYWXFYBZPNOFX	splash10-03di-0900000000-154761829b10b18c5700
114	1	1	1	InChI=1S/C14H14Cl2N2O/c1-2-7-19-14(9-18-6-5-17-10-18)12-4-3-11(15)8-13(12)16/h2-6,8,10,14H,1,7,9H2	PZBPKYOVPCNPJY	splash10-0002-1390000000-52ebd080d291525b80dd
115	1	1	1	InChI=1S/C28H27NO4S/c30-21-8-4-20(5-9-21)28-26(24-13-10-22(31)18-25(24)34-28)27(32)19-6-11-23(12-7-19)33-17-16-29-14-2-1-3-15-29/h4-13,18,30-31H,1-3,14-17H2	GZUITABIAKMVPG	splash10-0229-6600900000-ea14790ae9aed263379b
118	1	1	1	InChI=1S/C22H24ClN3O/c1-25-13-4-5-18(12-14-25)26-22(27)20-7-3-2-6-19(20)21(24-26)15-16-8-10-17(23)11-9-16/h2-3,6-11,18H,4-5,12-15H2,1H3	MBUVEWMHONZEQD	splash10-03e9-2908000000-3d19ebb91515adce237b
120	2	2	>1	InChI=1S/C18H35NO/c1-16-14-19(15-17(2)20-16)18-12-10-8-6-4-3-5-7-9-11-13-18/h16-18H,3-15H2,1-2H3	JMXKCYUTURMERF	splash10-00lr-4490000000-13eeb8180c6d88351f71
121	1	2	NA	InChI=1S/C11H13NO4/c1-11(2)15-8-6-4-5-7(9(8)16-11)14-10(13)12-3/h4-6H,1-3H3,(H,12,13)	XEGGRYVFLWGFHI	splash10-0aor-1900000000-a9609f640fae38178ab7
122	1	1	1	InChI=1S/C12H11ClN2O5S/c13-9-5-10(15-6-7-2-1-3-20-7)8(12(16)17)4-11(9)21(14,18)19/h1-5,15H,6H2,(H,16,17)(H2,14,18,19)	ZZUFCTLCJUWOSV	splash10-001i-9000000000-f6727b05eb8ee02a6e7c
123	1	1	1	InChI=1S/C6H12Cl3O4P/c7-1-4-11-14(10,12-5-2-8)13-6-3-9/h1-6H2	HQUQLFOMPYWACS	splash10-03l1-9460000000-e5c5522e7d9f46c519b0
124	1	1	1	InChI=1S/C17H19N5/c1-16(2,9-18)14-5-13(8-22-12-20-11-21-22)6-15(7-14)17(3,4)10-19/h5-7,11-12H,8H2,1-4H3	YBBLVLTVTVSKRW	splash10-004i-0090000000-8ccdc5fa9f18334eae92
132	1	1	1	InChI=1S/C22H17ClN2/c23-21-14-8-7-13-20(21)22(25-16-15-24-17-25,18-9-3-1-4-10-18)19-11-5-2-6-12-19/h1-17H	VNFPBHJOKIVQEB	splash10-00or-0391000000-e8d9d4c77703a87fdcd8
133	1	1	1	InChI=1S/C29H33ClN2O2/c1-31(2)27(33)29(24-9-5-3-6-10-24,25-11-7-4-8-12-25)19-22-32-20-17-28(34,18-21-32)23-13-15-26(30)16-14-23/h3-16,34H,17-22H2,1-2H3	RDOIQAHITMMDAJ	splash10-016r-0090300000-e11942e343a28799a5ab
137	1	1	1	InChI=1S/C21H25ClN2O3/c22-19-8-6-18(7-9-19)21(17-4-2-1-3-5-17)24-12-10-23(11-13-24)14-15-27-16-20(25)26/h1-9,21H,10-16H2,(H,25,26)	ZKLPARSLTMPFCP	splash10-0udi-0491000000-ac48bba9129fe5016c4b
139	1	1	1	InChI=1S/C14H16ClN3O/c1-11-5-3-6-12(2)14(11)18(13(19)9-15)10-17-8-4-7-16-17/h3-8H,9-10H2,1-2H3	STEPQTYSZVCJPV	splash10-001i-0940000000-9326198e06099730c78c
141	1	2	NA	InChI=1S/C12H14O4/c1-3-15-11(13)9-7-5-6-8-10(9)12(14)16-4-2/h5-8H,3-4H2,1-2H3	FLKPEMZONWLCSK	splash10-0002-0900000000-adbdc25fa7d0fdb4f868
142	1	1	1	InChI=1S/C16H13ClN2O2/c1-19-13-8-7-11(17)9-12(13)14(18-15(20)16(19)21)10-5-3-2-4-6-10/h2-9,15,20H,1H3	SEQDDYPDSLOBDC	splash10-0a4i-0092000000-36017deb260bb70b05cd
143	1	1	1	InChI=1S/C23H32O6/c1-13(24)29-12-19(27)23(28)9-7-17-16-5-4-14-10-15(25)6-8-21(14,2)20(16)18(26)11-22(17,23)3/h10,16-18,20,26,28H,4-9,11-12H2,1-3H3	ALEXXDVDDISNDU	splash10-0a4i-1952400000-d603eddb030c054321a8
145	1	1	1	InChI=1S/C22H23ClN6O/c1-2-3-8-20-24-21(23)19(14-30)29(20)13-15-9-11-16(12-10-15)17-6-4-5-7-18(17)22-25-27-28-26-22/h4-7,9-12,30H,2-3,8,13-14H2,1H3,(H,25,26,27,28)	PSIFNNKUMBGKDQ	splash10-0a4i-0591300000-32a922edf20b3eb76950
146	1	1	1	InChI=1S/C13H24N4O3S/c1-6-8-9-11-10(3)15-13(14-7-2)16-12(11)20-21(18,19)17(4)5/h6-9H2,1-5H3,(H,14,15,16)	DSKJPMWIHSOYEA	splash10-014i-0749000000-8723fc88e6a20dfd25d8
148	1	1	1	InChI=1S/C17H20O6/c1-9(5-7-13(18)19)4-6-11-15(20)14-12(8-23-17(14)21)10(2)16(11)22-3/h4,20H,5-8H2,1-3H3,(H,18,19)	HPNSFSBZBAHARI	splash10-0a4i-0294000000-31d6abb5cfcd65770f2c
149	1	1	1	InChI=1S/C8H10NO5PS/c1-12-15(16,13-2)14-8-5-3-7(4-6-8)9(10)11/h3-6H,1-2H3	RLBIQVVOMOPOHC	splash10-024m-0950000000-b37490e472102dbf68f9
150	1	1	1	InChI=1S/C26H29NO/c1-4-25(21-11-7-5-8-12-21)26(22-13-9-6-10-14-22)23-15-17-24(18-16-23)28-20-19-27(2)3/h5-18H,4,19-20H2,1-3H3	NKANXQFJJICGDU	splash10-00di-9006000000-8443975759913521d9cd
152	1	1	1	InChI=1S/C13H18O5S/c1-5-16-12-13(2,3)10-8-9(18-19(4,14)15)6-7-11(10)17-12/h6-8,12H,5H2,1-4H3	IRCMYGHHKLLGHV	splash10-00di-0900000000-725a33edc1b458d7feca
155	1	1	1	InChI=1S/C20H26O2/c1-3-20(22)11-9-18-17-6-4-13-12-14(21)5-7-15(13)16(17)8-10-19(18,20)2/h1,12,15-18,22H,4-11H2,2H3	VIKNJXKGJWUCNN	splash10-0002-2980000000-df89e74e56f790c12ed4
156	1	1	1	InChI=1S/C24H20N6O3/c1-2-33-24-25-20-9-5-8-19(23(31)32)21(20)30(24)14-15-10-12-16(13-11-15)17-6-3-4-7-18(17)22-26-28-29-27-22/h3-13H,2,14H2,1H3,(H,31,32)(H,26,27,28,29)	HTQMVQVXFRQIKW	splash10-03di-0692200000-2d47b15f47b41bdbebed
158	1	1	1	InChI=1S/C10H15O3PS2/c1-8-7-9(5-6-10(8)16-4)13-14(15,11-2)12-3/h5-7H,1-4H3	PNVJTZOFSHSLTO	splash10-001i-0290000000-9da11dc2725fc111b8c4
166	1	1	1	InChI=1S/C15H10O2/c16-13-10-15(11-6-2-1-3-7-11)17-14-9-5-4-8-12(13)14/h1-10H	VHBFFQKBGNRLFZ	splash10-00di-0090000000-fbeb1951905acd75fd95
168	1	1	1	InChI=1S/C10H12ClNO2/c1-7(2)14-10(13)12-9-5-3-4-8(11)6-9/h3-7H,1-2H3,(H,12,13)	CWJSHJJYOPWUGX	splash10-0597-9700000000-e996b4092445d0a0323e
169	1	1	1	InChI=1S/C14H18ClN3O2/c1-14(2,3)12(19)13(18-9-16-8-17-18)20-11-6-4-10(15)5-7-11/h4-9,12-13,19H,1-3H3	BAZVSMNPJJMILC	splash10-00di-9000000000-b8301dde02116d676f10
170	1	1	1	InChI=1S/C18H20N2O6/c1-5-26-18(22)15-11(3)19-10(2)14(17(21)25-4)16(15)12-7-6-8-13(9-12)20(23)24/h6-9,16,19H,5H2,1-4H3	PVHUJELLJLJGLN	splash10-016r-0159000000-4e10a6643ba97ab23a0f
172	2	2	>1	InChI=1S/C21H28O2/c1-3-20-11-9-17-16-8-6-15(22)13-14(16)5-7-18(17)19(20)10-12-21(20,23)4-2/h2,13,16-19,23H,3,5-12H2,1H3	WWYNJERNGUHSAO	splash10-03di-2924000000-eb357f64cb0652555ccb
178	1	1	1	InChI=1S/C17H20N2O/c1-18(2)15-9-5-13(6-10-15)17(20)14-7-11-16(12-8-14)19(3)4/h5-12H,1-4H3	VVBLNCFGVYUYGU	splash10-00kb-0970000000-31b2826a55f412163f57
179	NA	1	NA	InChI=1S/C14H9ClF2N2O2/c15-8-4-6-9(7-5-8)18-14(21)19-13(20)12-10(16)2-1-3-11(12)17/h1-7H,(H2,18,19,20,21)	QQQYTWIFVNKMRW	splash10-0a4i-0900000000-e2755cab4c400036ab0e
182	1	1	1	InChI=1S/C17H14F3N3O2S/c1-11-2-4-12(5-3-11)15-10-16(17(18,19)20)22-23(15)13-6-8-14(9-7-13)26(21,24)25/h2-10H,1H3,(H2,21,24,25)	RZEKVGVHFLEQIL	splash10-001i-0029000000-13ff69b3abd31dde6bae
184	1	2	NA	InChI=1S/C22H32O3/c1-13-11-16-17(20(3)8-5-15(24)12-19(13)20)6-9-21(4)18(16)7-10-22(21,25)14(2)23/h12-13,16-18,25H,5-11H2,1-4H3	FRQMUZJSZHZSGN	splash10-006t-3916000000-f1b704b4b765820320e8
185	1	1	1	InChI=1S/C23H28ClN3O5S/c1-32-21-12-9-17(24)15-20(21)22(28)25-14-13-16-7-10-19(11-8-16)33(30,31)27-23(29)26-18-5-3-2-4-6-18/h7-12,15,18H,2-6,13-14H2,1H3,(H,25,28)(H2,26,27,29)	ZNNLBTZKUZBEKO	splash10-014i-0906000000-4ed189ce2c190cc04470
186	1	1	1	InChI=1S/C11H20N3O3PS/c1-6-14(7-2)11-12-9(3)8-10(13-11)17-18(19,15-4)16-5/h8H,6-7H2,1-5H3	QHOQHJPRIBSPCY	splash10-0a4i-1819000000-888949daea8237727973
187	2	1	NA	InChI=1S/C17H19NO4/c1-2-20-17(19)18-12-13-21-14-8-10-16(11-9-14)22-15-6-4-3-5-7-15/h3-11H,2,12-13H2,1H3,(H,18,19)	HJUFTIJOISQSKQ	splash10-000i-9410000000-358c1eb9b95e46c3a62b
188	1	1	1	InChI=1S/C24H32O4/c1-14-12-18-19(22(4)9-6-17(27)13-21(14)22)7-10-23(5)20(18)8-11-24(23,15(2)25)28-16(3)26/h12-13,18-20H,6-11H2,1-5H3	RQZAXGRLVPAYTJ	splash10-00n0-0497000000-046272fbcad7d1d41298
190	1	1	1	InChI=1S/C33H35FN2O5/c1-21(2)31-30(33(41)35-25-11-7-4-8-12-25)29(22-9-5-3-6-10-22)32(23-13-15-24(34)16-14-23)36(31)18-17-26(37)19-27(38)20-28(39)40/h3-16,21,26-27,37-38H,17-20H2,1-2H3,(H,35,41)(H,39,40)	XUKUURHRXDUEBC	splash10-0f6x-0092420000-fb2c084ecdd5af8f6f7b
191	1	1	1	InChI=1S/C24H34O4/c1-14-12-18-19(22(4)9-6-17(27)13-21(14)22)7-10-23(5)20(18)8-11-24(23,15(2)25)28-16(3)26/h13-14,18-20H,6-12H2,1-5H3	PSGAAPLEWMOORI	splash10-009i-2947000000-2c9190ea372fd54323e9
192	1	1	1	InChI=1S/C24H34N4O5S/c1-4-21-17(3)15-28(22(21)29)24(31)25-14-13-18-7-11-20(12-8-18)34(32,33)27-23(30)26-19-9-5-16(2)6-10-19/h7-8,11-12,16,19H,4-6,9-10,13-15H2,1-3H3,(H,25,31)(H2,26,27,30)	WIGIZIANZCJQQY	splash10-0fb9-0904000000-d6963d3854c74729a002
194	1	1	1	InChI=1S/C12H14Cl3O4P/c1-3-17-20(16,18-4-2)19-12(8-13)10-6-5-9(14)7-11(10)15/h5-8H,3-4H2,1-2H3	FSAVDKDHPDSCTO	splash10-052b-5921000000-ca673e01864845cb768e
195	1	1	1	InChI=1S/C14H20N3O5PS/c1-5-19-14(18)11-9-17-12(15-10(11)4)8-13(16-17)22-23(24,20-6-2)21-7-3/h8-9H,5-7H2,1-4H3	JOOMJVFZQRQWKR	splash10-00di-0987000000-a6c1dca59fde3a139f0d
201	1	1	1	InChI=1S/C20H21ClO4/c1-13(2)24-19(23)20(3,4)25-17-11-7-15(8-12-17)18(22)14-5-9-16(21)10-6-14/h5-13H,1-4H3	YMTINGFKWWXKFG	splash10-0019-0941000000-27e0cd2c4e952b499a9a
202	1	1	1	InChI=1S/C13H19N3O4/c1-5-10(6-2)14-12-11(15(17)18)7-8(3)9(4)13(12)16(19)20/h7,10,14H,5-6H2,1-4H3	CHIFOSRWCNZCFN	splash10-03fr-2980000000-71d5b5ce1d194570b4a3
203	1	1	1	InChI=1S/C9H22O4P2S4/c1-5-10-14(16,11-6-2)18-9-19-15(17,12-7-3)13-8-4/h5-9H2,1-4H3	RIZMRRKBZQXFOY	splash10-01vn-0900000000-ec58bd8bbff6a945898d
205	1	1	1	InChI=1S/C20H26O4/c21-19(23-15-9-3-1-4-10-15)17-13-7-8-14-18(17)20(22)24-16-11-5-2-6-12-16/h7-8,13-16H,1-6,9-12H2	VOWAEIGWURALJQ	splash10-0002-0900000000-323aabb78a0f17636216
206	1	1	1	InChI=1S/C21H11ClF6N2O3/c22-12-8-10(21(26,27)28)4-7-17(12)33-11-5-6-16(15(25)9-11)29-20(32)30-19(31)18-13(23)2-1-3-14(18)24/h1-9H,(H2,29,30,31,32)	RYLHNOVXKPXDIP	splash10-0a4l-0900000000-8c2ce8abb31941acfef3
207	7	6	NA	InChI=1S/C20H30O2/c1-13(2)14-6-8-16-15(12-14)7-9-17-19(16,3)10-5-11-20(17,4)18(21)22/h7,12-13,16-17H,5-6,8-11H2,1-4H3,(H,21,22)	RSWGJHLUYNHPMX	splash10-0kmi-2912000000-40590a8fa4518924c910
Consensus result*: NA mean SF-Matching and CSI:FingerID did not have the same result for the spectrum. >1 mean the consensus is not correct.

## Sheet: Database=HMDB
SpecNo	CSI:FingerID	SF-Matching	Consensus result*	InChI	InChIKey	Splash
82	1	1	1	InChI=1S/C6H10N6/c7-4-10-5(8)12-6(11-4)9-3-1-2-3/h3H,1-2H2,(H5,7,8,9,10,11,12)	LVQDKIWDGQRHTE	splash10-014i-2900000000-40be1b7e35476a62fba1
84	1	1	1	InChI=1S/C4H7N3O/c1-7-2-3(8)6-4(7)5/h2H2,1H3,(H2,5,6,8)	DDRJAANPRJIHGJ	splash10-03di-1900000000-aee223895a050c685c6e
86	1	1	1	InChI=1S/C6H13N/c7-6-4-2-1-3-5-6/h6H,1-5,7H2	PAFZNILMFXTMIY	splash10-001i-9200000000-784fd5e818b551146b97
88	1	1	1	InChI=1S/C9H9N3O2/c1-14-9(13)12-8-10-6-4-2-3-5-7(6)11-8/h2-5H,1H3,(H2,10,11,12,13)	TWFZGCMQGLPBSX	splash10-03di-0900000000-8f8ad13c0f401efa32e1
91	1	1	1	InChI=1S/C9H9NO4/c1-5(11)10-6-2-3-8(12)7(4-6)9(13)14/h2-4,12H,1H3,(H,10,11)(H,13,14)	GEFDRROBUCULOD	splash10-004s-0900000000-3d690c93bc0cd137133a
96	1	1	1	InChI=1S/C9H15NO3S/c1-6(5-14)8(11)10-4-2-3-7(10)9(12)13/h6-7,14H,2-5H2,1H3,(H,12,13)	FAKRSMQSSFJEIM	splash10-01b9-9720000000-8218e12ef8f7e988c312
97	1	1	1	InChI=1S/C13H12N4/c1-17-11-7-10(9-5-3-2-4-6-9)8-15-12(11)16-13(17)14/h2-8H,1H3,(H2,14,15,16)	UQVKZNNCIHJZLS	splash10-004i-0090000000-f3cfae76fa7ac8760463
98	1	1	1	InChI=1S/C19H19ClN2/c20-16-5-6-17-15(12-16)4-3-14-2-1-9-22-19(14)18(17)13-7-10-21-11-8-13/h1-2,5-6,9,12,21H,3-4,7-8,10-11H2	JAUOIFJMECXRGI	splash10-0bt9-0094000000-536b5a1d05f7479c2b04
99	1	1	1	InChI=1S/C18H19N3O/c1-12-19-9-10-21(12)11-13-7-8-16-17(18(13)22)14-5-3-4-6-15(14)20(16)2/h3-6,9-10,13H,7-8,11H2,1-2H3	FELGMEQIXOGIFQ	splash10-006x-0790000000-39dfc83ad8c54c21d83d
105	NA	1	NA	InChI=1S/C23H27FN4O2/c1-15-18(23(29)28-10-3-2-4-21(28)25-15)9-13-27-11-7-16(8-12-27)22-19-6-5-17(24)14-20(19)30-26-22/h5-6,14,16H,2-4,7-13H2,1H3	RAPZEAPATHNIPO	splash10-0006-0900300000-2ca53f2d737c37046831
106	1	1	1	InChI=1S/C20H22N8O6/c1-28(8-12-18(32)26-16-14(23-12)15(21)25-20(22)27-16)10-4-2-9(3-5-10)17(31)24-11(19(33)34)6-7-13(29)30/h2-5,11H,6-8H2,1H3,(H,24,31)(H,29,30)(H,33,34)(H5,21,22,25,26,27,32)	HODZDDDNGRLGSI	splash10-006x-0903000000-bf096d9770c8bb8e6cfa
108	1	1	1	InChI=1S/C22H24ClN5O2/c23-15-6-7-20-18(14-15)25-22(30)28(20)16-8-12-26(13-9-16)10-3-11-27-19-5-2-1-4-17(19)24-21(27)29/h1-2,4-7,14,16H,3,8-13H2,(H,24,29)(H,25,30)	FGXWKSZFVQUSTL	splash10-004i-0900300000-877326ac38180c1229cd
109	1	1	1	InChI=1S/C13H18N4O3/c1-9(18)6-4-5-7-17-12(19)10-11(14-8-15(10)2)16(3)13(17)20/h8H,4-7H2,1-3H3	BYPFEZZEUUWMEJ	splash10-0059-2970000000-95d1edcd63b61b13b22e
110	1	1	1	InChI=1S/C21H27FO6/c1-18-6-5-12(24)7-11(18)3-4-13-14-8-15(25)21(28,17(27)10-23)19(14,2)9-16(26)20(13,18)22/h5-7,13-16,23,25-26,28H,3-4,8-10H2,1-2H3	GFNANZIMVAIWHM	splash10-05dj-1796000000-9f348b03b37624d18d74
111	1	1	1	InChI=1S/C21H21ClN4OS/c22-17-13-18-15(12-20(27)23-18)11-14(17)5-6-25-7-9-26(10-8-25)21-16-3-1-2-4-19(16)28-24-21/h1-4,11,13H,5-10,12H2,(H,23,27)	MVWVFYHBGMAFLY	splash10-01ox-0900400000-0a17dd0e237f50ba91c5
112	2	1	NA	InChI=1S/C17H20N2S/c1-13(18(2)3)12-19-14-8-4-6-10-16(14)20-17-11-7-5-9-15(17)19/h4-11,13H,12H2,1-3H3	PWWVAXIEGOYWEE	splash10-000i-9220000000-9d761be1437f10dcc94b
114	1	1	1	InChI=1S/C14H14Cl2N2O/c1-2-7-19-14(9-18-6-5-17-10-18)12-4-3-11(15)8-13(12)16/h2-6,8,10,14H,1,7,9H2	PZBPKYOVPCNPJY	splash10-0002-1390000000-52ebd080d291525b80dd
115	1	1	1	InChI=1S/C28H27NO4S/c30-21-8-4-20(5-9-21)28-26(24-13-10-22(31)18-25(24)34-28)27(32)19-6-11-23(12-7-19)33-17-16-29-14-2-1-3-15-29/h4-13,18,30-31H,1-3,14-17H2	GZUITABIAKMVPG	splash10-0229-6600900000-ea14790ae9aed263379b
117	1	1	1	InChI=1S/C18H19NOS/c1-19-12-11-17(18-10-5-13-21-18)20-16-9-4-7-14-6-2-3-8-15(14)16/h2-10,13,17,19H,11-12H2,1H3	ZEUITGRIYCTCEM	splash10-0002-0590000000-894e0be7451e63140e89
118	1	1	1	InChI=1S/C22H24ClN3O/c1-25-13-4-5-18(12-14-25)26-22(27)20-7-3-2-6-19(20)21(24-26)15-16-8-10-17(23)11-9-16/h2-3,6-11,18H,4-5,12-15H2,1H3	MBUVEWMHONZEQD	splash10-03e9-2908000000-3d19ebb91515adce237b
122	1	1	1	InChI=1S/C12H11ClN2O5S/c13-9-5-10(15-6-7-2-1-3-20-7)8(12(16)17)4-11(9)21(14,18)19/h1-5,15H,6H2,(H,16,17)(H2,14,18,19)	ZZUFCTLCJUWOSV	splash10-001i-9000000000-f6727b05eb8ee02a6e7c
124	1	1	1	InChI=1S/C17H19N5/c1-16(2,9-18)14-5-13(8-22-12-20-11-21-22)6-15(7-14)17(3,4)10-19/h5-7,11-12H,8H2,1-4H3	YBBLVLTVTVSKRW	splash10-004i-0090000000-8ccdc5fa9f18334eae92
125	1	1	1	InChI=1S/C10H10O/c1-9(11)7-8-10-5-3-2-4-6-10/h2-8H,1H3	BWHOZHOGCMHOBV	splash10-002b-0900000000-c9b5a6eed8a7aec0303a
130	1	1	1	InChI=1S/C22H18N2/c1-3-7-18(8-4-1)19-11-13-21(14-12-19)22(24-16-15-23-17-24)20-9-5-2-6-10-20/h1-17,22H	OCAPBUJLXMYKEJ	splash10-0006-0190000000-e6d6c0b5fe503dddd253
132	1	1	1	InChI=1S/C22H17ClN2/c23-21-14-8-7-13-20(21)22(25-16-15-24-17-25,18-9-3-1-4-10-18)19-11-5-2-6-12-19/h1-17H	VNFPBHJOKIVQEB	splash10-00or-0391000000-e8d9d4c77703a87fdcd8
133	1	1	1	InChI=1S/C29H33ClN2O2/c1-31(2)27(33)29(24-9-5-3-6-10-24,25-11-7-4-8-12-25)19-22-32-20-17-28(34,18-21-32)23-13-15-26(30)16-14-23/h3-16,34H,17-22H2,1-2H3	RDOIQAHITMMDAJ	splash10-016r-0090300000-e11942e343a28799a5ab
137	1	1	1	InChI=1S/C21H25ClN2O3/c22-19-8-6-18(7-9-19)21(17-4-2-1-3-5-17)24-12-10-23(11-13-24)14-15-27-16-20(25)26/h1-9,21H,10-16H2,(H,25,26)	ZKLPARSLTMPFCP	splash10-0udi-0491000000-ac48bba9129fe5016c4b
141	2	5	NA	InChI=1S/C12H14O4/c1-3-15-11(13)9-7-5-6-8-10(9)12(14)16-4-2/h5-8H,3-4H2,1-2H3	FLKPEMZONWLCSK	splash10-0002-0900000000-adbdc25fa7d0fdb4f868
142	1	1	1	InChI=1S/C16H13ClN2O2/c1-19-13-8-7-11(17)9-12(13)14(18-15(20)16(19)21)10-5-3-2-4-6-10/h2-9,15,20H,1H3	SEQDDYPDSLOBDC	splash10-0a4i-0092000000-36017deb260bb70b05cd
145	1	1	1	InChI=1S/C22H23ClN6O/c1-2-3-8-20-24-21(23)19(14-30)29(20)13-15-9-11-16(12-10-15)17-6-4-5-7-18(17)22-25-27-28-26-22/h4-7,9-12,30H,2-3,8,13-14H2,1H3,(H,25,26,27,28)	PSIFNNKUMBGKDQ	splash10-0a4i-0591300000-32a922edf20b3eb76950
147	1	1	1	InChI=1S/C18H14Cl4N2O/c19-13-2-1-12(16(21)7-13)10-25-18(9-24-6-5-23-11-24)15-4-3-14(20)8-17(15)22/h1-8,11,18H,9-10H2	BYBLEWFAAKGYCD	splash10-0bt9-0900500000-1a5805da9606edbe7e9a
148	1	1	1	InChI=1S/C17H20O6/c1-9(5-7-13(18)19)4-6-11-15(20)14-12(8-23-17(14)21)10(2)16(11)22-3/h4,20H,5-8H2,1-3H3,(H,18,19)	HPNSFSBZBAHARI	splash10-0a4i-0294000000-31d6abb5cfcd65770f2c
150	1	1	1	InChI=1S/C26H29NO/c1-4-25(21-11-7-5-8-12-21)26(22-13-9-6-10-14-22)23-15-17-24(18-16-23)28-20-19-27(2)3/h5-18H,4,19-20H2,1-3H3	NKANXQFJJICGDU	splash10-00di-9006000000-8443975759913521d9cd
151	1	1	1	InChI=1S/C16H16ClNO2S/c1-20-16(19)15(12-4-2-3-5-13(12)17)18-8-6-14-11(10-18)7-9-21-14/h2-5,7,9,15H,6,8,10H2,1H3	GKTWGGQPFAXNFI	splash10-0230-0935000000-88f82034b7c68c075892
155	1	1	1	InChI=1S/C20H26O2/c1-3-20(22)11-9-18-17-6-4-13-12-14(21)5-7-15(13)16(17)8-10-19(18,20)2/h1,12,15-18,22H,4-11H2,2H3	VIKNJXKGJWUCNN	splash10-0002-2980000000-df89e74e56f790c12ed4
156	1	1	1	InChI=1S/C24H20N6O3/c1-2-33-24-25-20-9-5-8-19(23(31)32)21(20)30(24)14-15-10-12-16(13-11-15)17-6-3-4-7-18(17)22-26-28-29-27-22/h3-13H,2,14H2,1H3,(H,31,32)(H,26,27,28,29)	HTQMVQVXFRQIKW	splash10-03di-0692200000-2d47b15f47b41bdbebed
158	1	1	1	InChI=1S/C10H15O3PS2/c1-8-7-9(5-6-10(8)16-4)13-14(15,11-2)12-3/h5-7H,1-4H3	PNVJTZOFSHSLTO	splash10-001i-0290000000-9da11dc2725fc111b8c4
161	1	2	NA	InChI=1S/C21H26O2/c1-3-20-11-9-17-16-8-6-15(22)13-14(16)5-7-18(17)19(20)10-12-21(20,23)4-2/h2,10,12-13,16-19,23H,3,5-9,11H2,1H3	SIGSPDASOTUPFS	splash10-03di-2925000000-3df52002fdc70798671d
164	1	1	1	InChI=1S/C32H39NO2/c1-32(2,3)28-18-16-25(17-19-28)30(34)15-10-22-33-23-20-29(21-24-33)35-31(26-11-6-4-7-12-26)27-13-8-5-9-14-27/h4-9,11-14,16-19,29,31H,10,15,20-24H2,1-3H3	MJJALKDDGIKVBE	splash10-0gi0-0930400000-a3b7001dd8bec489cf92
165	1	1	1	InChI=1S/C24H30O3/c1-22-6-3-12(25)9-17(22)13-10-14(13)20-16(22)4-7-23(2)21(20)15-11-18(15)24(23)8-5-19(26)27-24/h9,13-16,18,20-21H,3-8,10-11H2,1-2H3	METQSPRSQINEEU	splash10-014i-4927000000-359623571b311466b817
166	1	1	1	InChI=1S/C15H10O2/c16-13-10-15(11-6-2-1-3-7-11)17-14-9-5-4-8-12(13)14/h1-10H	VHBFFQKBGNRLFZ	splash10-00di-0090000000-fbeb1951905acd75fd95
167	1	1	1	InChI=1S/C22H28O3/c1-20-9-5-15(23)13-14(20)3-4-16-17(20)6-10-21(2)18(16)7-11-22(21)12-8-19(24)25-22/h3-4,13,16-18H,5-12H2,1-2H3	UJVLDDZCTMKXJK	splash10-0006-2819000000-495791a67e12af69203d
170	1	1	1	InChI=1S/C18H20N2O6/c1-5-26-18(22)15-11(3)19-10(2)14(17(21)25-4)16(15)12-7-6-8-13(9-12)20(23)24/h6-9,16,19H,5H2,1-4H3	PVHUJELLJLJGLN	splash10-016r-0159000000-4e10a6643ba97ab23a0f
172	2	2	>1	InChI=1S/C21H28O2/c1-3-20-11-9-17-16-8-6-15(22)13-14(16)5-7-18(17)19(20)10-12-21(20,23)4-2/h2,13,16-19,23H,3,5-12H2,1H3	WWYNJERNGUHSAO	splash10-03di-2924000000-eb357f64cb0652555ccb
173	2	2	>1	InChI=1S/C17H27NO3/c1-3-4-5-6-7-8-9-17(20)18-13-14-10-11-15(19)16(12-14)21-2/h10-12,19H,3-9,13H2,1-2H3,(H,18,20)	RGOVYLWUIBMPGK	splash10-000i-0900000000-8458eb835ff534a3139b
174	1	1	1	InChI=1S/C22H27ClO3/c1-11(24)22(26)7-5-14-12-9-18(23)17-10-19(25)13-8-16(13)21(17,3)15(12)4-6-20(14,22)2/h9-10,12-16,26H,4-8H2,1-3H3	DUSHUSLJJMDGTE	splash10-004i-1569000000-a0ff13be629506ff86a3
176	1	1	1	InChI=1S/C24H29N5O3/c1-4-5-10-21(30)29(22(16(2)3)24(31)32)15-17-11-13-18(14-12-17)19-8-6-7-9-20(19)23-25-27-28-26-23/h6-9,11-14,16,22H,4-5,10,15H2,1-3H3,(H,31,32)(H,25,26,27,28)	ACWBQPMHZXGDFX	splash10-0a4u-0391100000-8997765a9ed3c9424c07
179	NA	1	NA	InChI=1S/C14H9ClF2N2O2/c15-8-4-6-9(7-5-8)18-14(21)19-13(20)12-10(16)2-1-3-11(12)17/h1-7H,(H2,18,19,20,21)	QQQYTWIFVNKMRW	splash10-0a4i-0900000000-e2755cab4c400036ab0e
181	1	1	1	InChI=1S/C27H29N5O6S/c1-27(2,3)18-10-12-19(13-11-18)39(34,35)32-23-22(38-21-9-6-5-8-20(21)36-4)26(37-17-16-33)31-25(30-23)24-28-14-7-15-29-24/h5-15,33H,16-17H2,1-4H3,(H,30,31,32)	GJPICJJJRGTNOD	splash10-0udi-1690040000-c561d9dbb5ed88285519
182	1	1	1	InChI=1S/C17H14F3N3O2S/c1-11-2-4-12(5-3-11)15-10-16(17(18,19)20)22-23(15)13-6-8-14(9-7-13)26(21,24)25/h2-10H,1H3,(H2,21,24,25)	RZEKVGVHFLEQIL	splash10-001i-0029000000-13ff69b3abd31dde6bae
183	3	4	>1	InChI=1S/C21H28O2/c1-13(22)17-6-7-18-16-5-4-14-12-15(23)8-10-20(14,2)19(16)9-11-21(17,18)3/h4-5,12,16-19H,6-11H2,1-3H3	JGMOKGBVKVMRFX	splash10-03di-2966000000-979f386c9d37c0f83d8c
184	1	2	NA	InChI=1S/C22H32O3/c1-13-11-16-17(20(3)8-5-15(24)12-19(13)20)6-9-21(4)18(16)7-10-22(21,25)14(2)23/h12-13,16-18,25H,5-11H2,1-4H3	FRQMUZJSZHZSGN	splash10-006t-3916000000-f1b704b4b765820320e8
185	1	1	1	InChI=1S/C23H28ClN3O5S/c1-32-21-12-9-17(24)15-20(21)22(28)25-14-13-16-7-10-19(11-8-16)33(30,31)27-23(29)26-18-5-3-2-4-6-18/h7-12,15,18H,2-6,13-14H2,1H3,(H,25,28)(H2,26,27,29)	ZNNLBTZKUZBEKO	splash10-014i-0906000000-4ed189ce2c190cc04470
190	1	1	1	InChI=1S/C33H35FN2O5/c1-21(2)31-30(33(41)35-25-11-7-4-8-12-25)29(22-9-5-3-6-10-22)32(23-13-15-24(34)16-14-23)36(31)18-17-26(37)19-27(38)20-28(39)40/h3-16,21,26-27,37-38H,17-20H2,1-2H3,(H,35,41)(H,39,40)	XUKUURHRXDUEBC	splash10-0f6x-0092420000-fb2c084ecdd5af8f6f7b
192	1	1	1	InChI=1S/C24H34N4O5S/c1-4-21-17(3)15-28(22(21)29)24(31)25-14-13-18-7-11-20(12-8-18)34(32,33)27-23(30)26-19-9-5-16(2)6-10-19/h7-8,11-12,16,19H,4-6,9-10,13-15H2,1-3H3,(H,25,31)(H2,26,27,30)	WIGIZIANZCJQQY	splash10-0fb9-0904000000-d6963d3854c74729a002
196	1	1	1	InChI=1S/C16H33NO3/c1-2-3-4-5-6-7-8-9-10-11-16(20)17(12-14-18)13-15-19/h18-19H,2-15H2,1H3	AOMUHOFOVNGZAN	splash10-052r-7960000000-cbf84658f45c669979de
200	2	1	NA	InChI=1S/C16H12N2O4S/c19-15-10-5-11-3-1-2-4-14(11)16(15)18-17-12-6-8-13(9-7-12)23(20,21)22/h1-10,19H,(H,20,21,22)	RDUJRVXKAIVTDH	splash10-056r-0904000000-1c7aa0beaedad048a943
201	1	1	1	InChI=1S/C20H21ClO4/c1-13(2)24-19(23)20(3,4)25-17-11-7-15(8-12-17)18(22)14-5-9-16(21)10-6-14/h5-13H,1-4H3	YMTINGFKWWXKFG	splash10-0019-0941000000-27e0cd2c4e952b499a9a
208	1	1	1	InChI=1S/C29H53NO5/c1-5-7-9-11-12-13-14-15-16-18-24(34-29(33)26(30-22-31)20-23(3)4)21-27-25(28(32)35-27)19-17-10-8-6-2/h22-27H,5-21H2,1-4H3,(H,30,31)	AHLBNYSZXLDEJQ	splash10-02t9-8904000000-fc005bdc0b16cd7dc7e8
Consensus result*: NA mean SF-Matching and CSI:FingerID did not have the same result for the spectrum. >1 mean the consensus is not correct.

## Sheet: Database=ChEBI
SpecNo	CSI:FingerID	SF-Matching	Consensus result*	InChI	InChIKey	Splash
82	1	1	1	InChI=1S/C6H10N6/c7-4-10-5(8)12-6(11-4)9-3-1-2-3/h3H,1-2H2,(H5,7,8,9,10,11,12)	LVQDKIWDGQRHTE	splash10-014i-2900000000-40be1b7e35476a62fba1
84	1	1	1	InChI=1S/C4H7N3O/c1-7-2-3(8)6-4(7)5/h2H2,1H3,(H2,5,6,8)	DDRJAANPRJIHGJ	splash10-03di-1900000000-aee223895a050c685c6e
86	1	2	NA	InChI=1S/C6H13N/c7-6-4-2-1-3-5-6/h6H,1-5,7H2	PAFZNILMFXTMIY	splash10-001i-9200000000-784fd5e818b551146b97
88	1	1	1	InChI=1S/C9H9N3O2/c1-14-9(13)12-8-10-6-4-2-3-5-7(6)11-8/h2-5H,1H3,(H2,10,11,12,13)	TWFZGCMQGLPBSX	splash10-03di-0900000000-8f8ad13c0f401efa32e1
93	1	2	NA	InChI=1S/C9H17N5O/c1-5-10-6-11-7(13-8(15)12-6)14-9(2,3)4/h5H2,1-4H3,(H3,10,11,12,13,14,15)	OYTCZOJKXCTBHG	splash10-004i-2900000000-9201451876f18820e454
96	1	1	1	InChI=1S/C9H15NO3S/c1-6(5-14)8(11)10-4-2-3-7(10)9(12)13/h6-7,14H,2-5H2,1H3,(H,12,13)	FAKRSMQSSFJEIM	splash10-01b9-9720000000-8218e12ef8f7e988c312
97	1	1	1	InChI=1S/C13H12N4/c1-17-11-7-10(9-5-3-2-4-6-9)8-15-12(11)16-13(17)14/h2-8H,1H3,(H2,14,15,16)	UQVKZNNCIHJZLS	splash10-004i-0090000000-f3cfae76fa7ac8760463
98	1	1	1	InChI=1S/C19H19ClN2/c20-16-5-6-17-15(12-16)4-3-14-2-1-9-22-19(14)18(17)13-7-10-21-11-8-13/h1-2,5-6,9,12,21H,3-4,7-8,10-11H2	JAUOIFJMECXRGI	splash10-0bt9-0094000000-536b5a1d05f7479c2b04
102	2	2	>1	InChI=1S/C9H6N2O3/c12-10-6-5-9(11(13)14)7-3-1-2-4-8(7)10/h1-6H	YHQDZJICGQWFHK	splash10-0007-0900000000-d83c065897842726f4f9
103	1	2	NA	InChI=1S/C9H9NO/c10-9(11)7-6-8-4-2-1-3-5-8/h1-7H,(H2,10,11)	APEJMQOBVMLION	splash10-001i-0900000000-5d2635f7321c7340e422
105	NA	1	NA	InChI=1S/C23H27FN4O2/c1-15-18(23(29)28-10-3-2-4-21(28)25-15)9-13-27-11-7-16(8-12-27)22-19-6-5-17(24)14-20(19)30-26-22/h5-6,14,16H,2-4,7-13H2,1H3	RAPZEAPATHNIPO	splash10-0006-0900300000-2ca53f2d737c37046831
107	1	1	1	InChI=1S/C12H10O4S/c13-9-1-5-11(6-2-9)17(15,16)12-7-3-10(14)4-8-12/h1-8,13-14H	VPWNQTHUCYMVMZ	splash10-0pb9-1940000000-f799cb2cf1ed8b34837d
108	1	1	1	InChI=1S/C22H24ClN5O2/c23-15-6-7-20-18(14-15)25-22(30)28(20)16-8-12-26(13-9-16)10-3-11-27-19-5-2-1-4-17(19)24-21(27)29/h1-2,4-7,14,16H,3,8-13H2,(H,24,29)(H,25,30)	FGXWKSZFVQUSTL	splash10-004i-0900300000-877326ac38180c1229cd
110	1	1	1	InChI=1S/C21H27FO6/c1-18-6-5-12(24)7-11(18)3-4-13-14-8-15(25)21(28,17(27)10-23)19(14,2)9-16(26)20(13,18)22/h5-7,13-16,23,25-26,28H,3-4,8-10H2,1-2H3	GFNANZIMVAIWHM	splash10-05dj-1796000000-9f348b03b37624d18d74
111	1	1	1	InChI=1S/C21H21ClN4OS/c22-17-13-18-15(12-20(27)23-18)11-14(17)5-6-25-7-9-26(10-8-25)21-16-3-1-2-4-19(16)28-24-21/h1-4,11,13H,5-10,12H2,(H,23,27)	MVWVFYHBGMAFLY	splash10-01ox-0900400000-0a17dd0e237f50ba91c5
112	2	1	NA	InChI=1S/C17H20N2S/c1-13(18(2)3)12-19-14-8-4-6-10-16(14)20-17-11-7-5-9-15(17)19/h4-11,13H,12H2,1-3H3	PWWVAXIEGOYWEE	splash10-000i-9220000000-9d761be1437f10dcc94b
113	1	1	1	InChI=1S/C6H5Cl2N/c7-5-2-1-4(9)3-6(5)8/h1-3H,9H2	SDYWXFYBZPNOFX	splash10-03di-0900000000-154761829b10b18c5700
114	1	1	1	InChI=1S/C14H14Cl2N2O/c1-2-7-19-14(9-18-6-5-17-10-18)12-4-3-11(15)8-13(12)16/h2-6,8,10,14H,1,7,9H2	PZBPKYOVPCNPJY	splash10-0002-1390000000-52ebd080d291525b80dd
115	1	1	1	InChI=1S/C28H27NO4S/c30-21-8-4-20(5-9-21)28-26(24-13-10-22(31)18-25(24)34-28)27(32)19-6-11-23(12-7-19)33-17-16-29-14-2-1-3-15-29/h4-13,18,30-31H,1-3,14-17H2	GZUITABIAKMVPG	splash10-0229-6600900000-ea14790ae9aed263379b
117	1	1	1	InChI=1S/C18H19NOS/c1-19-12-11-17(18-10-5-13-21-18)20-16-9-4-7-14-6-2-3-8-15(14)16/h2-10,13,17,19H,11-12H2,1H3	ZEUITGRIYCTCEM	splash10-0002-0590000000-894e0be7451e63140e89
118	1	1	1	InChI=1S/C22H24ClN3O/c1-25-13-4-5-18(12-14-25)26-22(27)20-7-3-2-6-19(20)21(24-26)15-16-8-10-17(23)11-9-16/h2-3,6-11,18H,4-5,12-15H2,1H3	MBUVEWMHONZEQD	splash10-03e9-2908000000-3d19ebb91515adce237b
120	2	2	>1	InChI=1S/C18H35NO/c1-16-14-19(15-17(2)20-16)18-12-10-8-6-4-3-5-7-9-11-13-18/h16-18H,3-15H2,1-2H3	JMXKCYUTURMERF	splash10-00lr-4490000000-13eeb8180c6d88351f71
121	1	1	1	InChI=1S/C11H13NO4/c1-11(2)15-8-6-4-5-7(9(8)16-11)14-10(13)12-3/h4-6H,1-3H3,(H,12,13)	XEGGRYVFLWGFHI	splash10-0aor-1900000000-a9609f640fae38178ab7
122	1	1	1	InChI=1S/C12H11ClN2O5S/c13-9-5-10(15-6-7-2-1-3-20-7)8(12(16)17)4-11(9)21(14,18)19/h1-5,15H,6H2,(H,16,17)(H2,14,18,19)	ZZUFCTLCJUWOSV	splash10-001i-9000000000-f6727b05eb8ee02a6e7c
123	1	1	1	InChI=1S/C6H12Cl3O4P/c7-1-4-11-14(10,12-5-2-8)13-6-3-9/h1-6H2	HQUQLFOMPYWACS	splash10-03l1-9460000000-e5c5522e7d9f46c519b0
124	1	1	1	InChI=1S/C17H19N5/c1-16(2,9-18)14-5-13(8-22-12-20-11-21-22)6-15(7-14)17(3,4)10-19/h5-7,11-12H,8H2,1-4H3	YBBLVLTVTVSKRW	splash10-004i-0090000000-8ccdc5fa9f18334eae92
125	1	1	1	InChI=1S/C10H10O/c1-9(11)7-8-10-5-3-2-4-6-10/h2-8H,1H3	BWHOZHOGCMHOBV	splash10-002b-0900000000-c9b5a6eed8a7aec0303a
128	1	1	1	InChI=1S/C12H10O2S/c13-15(14,11-7-3-1-4-8-11)12-9-5-2-6-10-12/h1-10H	KZTYYGOKRVBIMI	splash10-014m-9870000000-3dcd1382591f7017d96f
130	1	1	1	InChI=1S/C22H18N2/c1-3-7-18(8-4-1)19-11-13-21(14-12-19)22(24-16-15-23-17-24)20-9-5-2-6-10-20/h1-17,22H	OCAPBUJLXMYKEJ	splash10-0006-0190000000-e6d6c0b5fe503dddd253
132	1	1	1	InChI=1S/C22H17ClN2/c23-21-14-8-7-13-20(21)22(25-16-15-24-17-25,18-9-3-1-4-10-18)19-11-5-2-6-12-19/h1-17H	VNFPBHJOKIVQEB	splash10-00or-0391000000-e8d9d4c77703a87fdcd8
133	1	1	1	InChI=1S/C29H33ClN2O2/c1-31(2)27(33)29(24-9-5-3-6-10-24,25-11-7-4-8-12-25)19-22-32-20-17-28(34,18-21-32)23-13-15-26(30)16-14-23/h3-16,34H,17-22H2,1-2H3	RDOIQAHITMMDAJ	splash10-016r-0090300000-e11942e343a28799a5ab
134	1	1	1	InChI=1S/C10H15NO2S/c1-2-3-9-11-14(12,13)10-7-5-4-6-8-10/h4-8,11H,2-3,9H2,1H3	IPRJXAGUEGOFGG	splash10-052g-5900000000-5d23dc1ef544f9511251
137	1	1	1	InChI=1S/C21H25ClN2O3/c22-19-8-6-18(7-9-19)21(17-4-2-1-3-5-17)24-12-10-23(11-13-24)14-15-27-16-20(25)26/h1-9,21H,10-16H2,(H,25,26)	ZKLPARSLTMPFCP	splash10-0udi-0491000000-ac48bba9129fe5016c4b
139	1	1	1	InChI=1S/C14H16ClN3O/c1-11-5-3-6-12(2)14(11)18(13(19)9-15)10-17-8-4-7-16-17/h3-8H,9-10H2,1-2H3	STEPQTYSZVCJPV	splash10-001i-0940000000-9326198e06099730c78c
141	2	4	>1	InChI=1S/C12H14O4/c1-3-15-11(13)9-7-5-6-8-10(9)12(14)16-4-2/h5-8H,3-4H2,1-2H3	FLKPEMZONWLCSK	splash10-0002-0900000000-adbdc25fa7d0fdb4f868
143	1	1	1	InChI=1S/C23H32O6/c1-13(24)29-12-19(27)23(28)9-7-17-16-5-4-14-10-15(25)6-8-21(14,2)20(16)18(26)11-22(17,23)3/h10,16-18,20,26,28H,4-9,11-12H2,1-3H3	ALEXXDVDDISNDU	splash10-0a4i-1952400000-d603eddb030c054321a8
144	1	1	1	InChI=1S/C14H31NO/c1-4-5-6-7-8-9-10-11-12-13-14-15(2,3)16/h4-14H2,1-3H3	SYELZBGXAIXKHU	splash10-053r-5090000000-aa2a283929dbfc2371fa
145	1	1	1	InChI=1S/C22H23ClN6O/c1-2-3-8-20-24-21(23)19(14-30)29(20)13-15-9-11-16(12-10-15)17-6-4-5-7-18(17)22-25-27-28-26-22/h4-7,9-12,30H,2-3,8,13-14H2,1H3,(H,25,26,27,28)	PSIFNNKUMBGKDQ	splash10-0a4i-0591300000-32a922edf20b3eb76950
146	1	1	1	InChI=1S/C13H24N4O3S/c1-6-8-9-11-10(3)15-13(14-7-2)16-12(11)20-21(18,19)17(4)5/h6-9H2,1-5H3,(H,14,15,16)	DSKJPMWIHSOYEA	splash10-014i-0749000000-8723fc88e6a20dfd25d8
148	1	1	1	InChI=1S/C17H20O6/c1-9(5-7-13(18)19)4-6-11-15(20)14-12(8-23-17(14)21)10(2)16(11)22-3/h4,20H,5-8H2,1-3H3,(H,18,19)	HPNSFSBZBAHARI	splash10-0a4i-0294000000-31d6abb5cfcd65770f2c
150	1	1	1	InChI=1S/C26H29NO/c1-4-25(21-11-7-5-8-12-21)26(22-13-9-6-10-14-22)23-15-17-24(18-16-23)28-20-19-27(2)3/h5-18H,4,19-20H2,1-3H3	NKANXQFJJICGDU	splash10-00di-9006000000-8443975759913521d9cd
151	1	1	1	InChI=1S/C16H16ClNO2S/c1-20-16(19)15(12-4-2-3-5-13(12)17)18-8-6-14-11(10-18)7-9-21-14/h2-5,7,9,15H,6,8,10H2,1H3	GKTWGGQPFAXNFI	splash10-0230-0935000000-88f82034b7c68c075892
152	1	1	1	InChI=1S/C13H18O5S/c1-5-16-12-13(2,3)10-8-9(18-19(4,14)15)6-7-11(10)17-12/h6-8,12H,5H2,1-4H3	IRCMYGHHKLLGHV	splash10-00di-0900000000-725a33edc1b458d7feca
155	1	1	1	InChI=1S/C20H26O2/c1-3-20(22)11-9-18-17-6-4-13-12-14(21)5-7-15(13)16(17)8-10-19(18,20)2/h1,12,15-18,22H,4-11H2,2H3	VIKNJXKGJWUCNN	splash10-0002-2980000000-df89e74e56f790c12ed4
156	1	1	1	InChI=1S/C24H20N6O3/c1-2-33-24-25-20-9-5-8-19(23(31)32)21(20)30(24)14-15-10-12-16(13-11-15)17-6-3-4-7-18(17)22-26-28-29-27-22/h3-13H,2,14H2,1H3,(H,31,32)(H,26,27,28,29)	HTQMVQVXFRQIKW	splash10-03di-0692200000-2d47b15f47b41bdbebed
157	1	2	NA	InChI=1S/C11H15NO2/c1-4-14-11(13)9-5-7-10(8-6-9)12(2)3/h5-8H,4H2,1-3H3	FZUGPQWGEGAKET	splash10-0006-0900000000-ca24e244d927cc3de0a5
158	1	1	1	InChI=1S/C10H15O3PS2/c1-8-7-9(5-6-10(8)16-4)13-14(15,11-2)12-3/h5-7H,1-4H3	PNVJTZOFSHSLTO	splash10-001i-0290000000-9da11dc2725fc111b8c4
160	2	5	NA	InChI=1S/C14H11N/c1-3-7-13-11(5-1)9-10-12-6-2-4-8-14(12)15-13/h1-10,15H	LCGTWRLJTMHIQZ	splash10-0006-0900000000-9081215cb062dce7303d
162	1	12	NA	InChI=1S/C14H10O/c15-14-12-7-3-1-5-10(12)9-11-6-2-4-8-13(11)14/h1-8H,9H2	RJGDLRCDCYRQOQ	splash10-0002-0900000000-9128dfbdfe1141dbaf95
163	1	1	1	InChI=1S/C14H17NO2/c1-4-15(5-2)11-6-7-12-10(3)8-14(16)17-13(12)9-11/h6-9H,4-5H2,1-3H3	AFYCEAFSNDLKSX	splash10-0f89-0290000000-c1fd0522c4c74d2892d4
165	1	1	1	InChI=1S/C24H30O3/c1-22-6-3-12(25)9-17(22)13-10-14(13)20-16(22)4-7-23(2)21(20)15-11-18(15)24(23)8-5-19(26)27-24/h9,13-16,18,20-21H,3-8,10-11H2,1-2H3	METQSPRSQINEEU	splash10-014i-4927000000-359623571b311466b817
168	1	1	1	InChI=1S/C10H12ClNO2/c1-7(2)14-10(13)12-9-5-3-4-8(11)6-9/h3-7H,1-2H3,(H,12,13)	CWJSHJJYOPWUGX	splash10-0597-9700000000-e996b4092445d0a0323e
169	1	1	1	InChI=1S/C14H18ClN3O2/c1-14(2,3)12(19)13(18-9-16-8-17-18)20-11-6-4-10(15)5-7-11/h4-9,12-13,19H,1-3H3	BAZVSMNPJJMILC	splash10-00di-9000000000-b8301dde02116d676f10
170	1	1	1	InChI=1S/C18H20N2O6/c1-5-26-18(22)15-11(3)19-10(2)14(17(21)25-4)16(15)12-7-6-8-13(9-12)20(23)24/h6-9,16,19H,5H2,1-4H3	PVHUJELLJLJGLN	splash10-016r-0159000000-4e10a6643ba97ab23a0f
172	3	2	>1	InChI=1S/C21H28O2/c1-3-20-11-9-17-16-8-6-15(22)13-14(16)5-7-18(17)19(20)10-12-21(20,23)4-2/h2,13,16-19,23H,3,5-12H2,1H3	WWYNJERNGUHSAO	splash10-03di-2924000000-eb357f64cb0652555ccb
174	1	1	1	InChI=1S/C22H27ClO3/c1-11(24)22(26)7-5-14-12-9-18(23)17-10-19(25)13-8-16(13)21(17,3)15(12)4-6-20(14,22)2/h9-10,12-16,26H,4-8H2,1-3H3	DUSHUSLJJMDGTE	splash10-004i-1569000000-a0ff13be629506ff86a3
176	1	1	1	InChI=1S/C24H29N5O3/c1-4-5-10-21(30)29(22(16(2)3)24(31)32)15-17-11-13-18(14-12-17)19-8-6-7-9-20(19)23-25-27-28-26-23/h6-9,11-14,16,22H,4-5,10,15H2,1-3H3,(H,31,32)(H,25,26,27,28)	ACWBQPMHZXGDFX	splash10-0a4u-0391100000-8997765a9ed3c9424c07
177	1	1	1	InChI=1S/C21H16ClFN4O5/c1-28-26-18(21-27-30-11-10-29-21)13-6-2-4-8-15(13)31-19-17(23)20(25-12-24-19)32-16-9-5-3-7-14(16)22/h2-9,12H,10-11H2,1H3	UFEODZBUAFNAEU	splash10-0570-1921700000-748c739c23362939c457
179	NA	1	NA	InChI=1S/C14H9ClF2N2O2/c15-8-4-6-9(7-5-8)18-14(21)19-13(20)12-10(16)2-1-3-11(12)17/h1-7H,(H2,18,19,20,21)	QQQYTWIFVNKMRW	splash10-0a4i-0900000000-e2755cab4c400036ab0e
183	4	5	>1	InChI=1S/C21H28O2/c1-13(22)17-6-7-18-16-5-4-14-12-15(23)8-10-20(14,2)19(16)9-11-21(17,18)3/h4-5,12,16-19H,6-11H2,1-3H3	JGMOKGBVKVMRFX	splash10-03di-2966000000-979f386c9d37c0f83d8c
184	1	1	1	InChI=1S/C22H32O3/c1-13-11-16-17(20(3)8-5-15(24)12-19(13)20)6-9-21(4)18(16)7-10-22(21,25)14(2)23/h12-13,16-18,25H,5-11H2,1-4H3	FRQMUZJSZHZSGN	splash10-006t-3916000000-f1b704b4b765820320e8
185	1	1	1	InChI=1S/C23H28ClN3O5S/c1-32-21-12-9-17(24)15-20(21)22(28)25-14-13-16-7-10-19(11-8-16)33(30,31)27-23(29)26-18-5-3-2-4-6-18/h7-12,15,18H,2-6,13-14H2,1H3,(H,25,28)(H2,26,27,29)	ZNNLBTZKUZBEKO	splash10-014i-0906000000-4ed189ce2c190cc04470
186	1	1	1	InChI=1S/C11H20N3O3PS/c1-6-14(7-2)11-12-9(3)8-10(13-11)17-18(19,15-4)16-5/h8H,6-7H2,1-5H3	QHOQHJPRIBSPCY	splash10-0a4i-1819000000-888949daea8237727973
187	1	1	1	InChI=1S/C17H19NO4/c1-2-20-17(19)18-12-13-21-14-8-10-16(11-9-14)22-15-6-4-3-5-7-15/h3-11H,2,12-13H2,1H3,(H,18,19)	HJUFTIJOISQSKQ	splash10-000i-9410000000-358c1eb9b95e46c3a62b
189	2	1	NA	InChI=1S/C18H16F3NO4/c1-24-11-14(17(23)25-2)13-7-4-3-6-12(13)10-26-16-9-5-8-15(22-16)18(19,20)21/h3-9,11H,10H2,1-2H3	IBSNKSODLGJUMQ	splash10-0002-0920000000-66075974ea9aa8d35cab
190	1	1	1	InChI=1S/C33H35FN2O5/c1-21(2)31-30(33(41)35-25-11-7-4-8-12-25)29(22-9-5-3-6-10-22)32(23-13-15-24(34)16-14-23)36(31)18-17-26(37)19-27(38)20-28(39)40/h3-16,21,26-27,37-38H,17-20H2,1-2H3,(H,35,41)(H,39,40)	XUKUURHRXDUEBC	splash10-0f6x-0092420000-fb2c084ecdd5af8f6f7b
191	1	1	1	InChI=1S/C24H34O4/c1-14-12-18-19(22(4)9-6-17(27)13-21(14)22)7-10-23(5)20(18)8-11-24(23,15(2)25)28-16(3)26/h13-14,18-20H,6-12H2,1-5H3	PSGAAPLEWMOORI	splash10-009i-2947000000-2c9190ea372fd54323e9
192	1	1	1	InChI=1S/C24H34N4O5S/c1-4-21-17(3)15-28(22(21)29)24(31)25-14-13-18-7-11-20(12-8-18)34(32,33)27-23(30)26-19-9-5-16(2)6-10-19/h7-8,11-12,16,19H,4-6,9-10,13-15H2,1-3H3,(H,25,31)(H2,26,27,30)	WIGIZIANZCJQQY	splash10-0fb9-0904000000-d6963d3854c74729a002
194	1	1	1	InChI=1S/C12H14Cl3O4P/c1-3-17-20(16,18-4-2)19-12(8-13)10-6-5-9(14)7-11(10)15/h5-8H,3-4H2,1-2H3	FSAVDKDHPDSCTO	splash10-052b-5921000000-ca673e01864845cb768e
195	1	1	1	InChI=1S/C14H20N3O5PS/c1-5-19-14(18)11-9-17-12(15-10(11)4)8-13(16-17)22-23(24,20-6-2)21-7-3/h8-9H,5-7H2,1-4H3	JOOMJVFZQRQWKR	splash10-00di-0987000000-a6c1dca59fde3a139f0d
201	1	1	1	InChI=1S/C20H21ClO4/c1-13(2)24-19(23)20(3,4)25-17-11-7-15(8-12-17)18(22)14-5-9-16(21)10-6-14/h5-13H,1-4H3	YMTINGFKWWXKFG	splash10-0019-0941000000-27e0cd2c4e952b499a9a
202	1	1	1	InChI=1S/C13H19N3O4/c1-5-10(6-2)14-12-11(15(17)18)7-8(3)9(4)13(12)16(19)20/h7,10,14H,5-6H2,1-4H3	CHIFOSRWCNZCFN	splash10-03fr-2980000000-71d5b5ce1d194570b4a3
203	1	1	1	InChI=1S/C9H22O4P2S4/c1-5-10-14(16,11-6-2)18-9-19-15(17,12-7-3)13-8-4/h5-9H2,1-4H3	RIZMRRKBZQXFOY	splash10-01vn-0900000000-ec58bd8bbff6a945898d
206	1	1	1	InChI=1S/C21H11ClF6N2O3/c22-12-8-10(21(26,27)28)4-7-17(12)33-11-5-6-16(15(25)9-11)29-20(32)30-19(31)18-13(23)2-1-3-14(18)24/h1-9H,(H2,29,30,31,32)	RYLHNOVXKPXDIP	splash10-0a4l-0900000000-8c2ce8abb31941acfef3
207	3	4	NA	InChI=1S/C20H30O2/c1-13(2)14-6-8-16-15(12-14)7-9-17-19(16,3)10-5-11-20(17,4)18(21)22/h7,12-13,16-17H,5-6,8-11H2,1-4H3,(H,21,22)	RSWGJHLUYNHPMX	splash10-0kmi-2912000000-40590a8fa4518924c910
208	1	1	1	InChI=1S/C29H53NO5/c1-5-7-9-11-12-13-14-15-16-18-24(34-29(33)26(30-22-31)20-23(3)4)21-27-25(28(32)35-27)19-17-10-8-6-2/h22-27H,5-21H2,1-4H3,(H,30,31)	AHLBNYSZXLDEJQ	splash10-02t9-8904000000-fc005bdc0b16cd7dc7e8
Consensus result*: NA mean SF-Matching and CSI:FingerID did not have the same result for the spectrum. >1 mean the consensus is not correct.

## Sheet: Database=ChEMBL
SpecNo	CSI:FingerID	SF-Matching	Consensus result*	InChI	InChIKey	Splash
82	1	1	1	InChI=1S/C6H10N6/c7-4-10-5(8)12-6(11-4)9-3-1-2-3/h3H,1-2H2,(H5,7,8,9,10,11,12)	LVQDKIWDGQRHTE	splash10-014i-2900000000-40be1b7e35476a62fba1
83	5	15	>1	InChI=1S/C7H10N2/c1-9(2)7-3-5-8-6-4-7/h3-6H,1-2H3	VHYFNPMBLIVWCW	splash10-00di-0900000000-4461babfc9755323a338
84	1	1	1	InChI=1S/C4H7N3O/c1-7-2-3(8)6-4(7)5/h2H2,1H3,(H2,5,6,8)	DDRJAANPRJIHGJ	splash10-03di-1900000000-aee223895a050c685c6e
85	3	3	>1	InChI=1S/C7H6N2/c1-2-4-7-6(3-1)8-5-9-7/h1-5H,(H,8,9)	HYZJCKYKOHLVJF	splash10-014i-0900000000-bd88b80667e7579ea2d2
86	1	5	NA	InChI=1S/C6H13N/c7-6-4-2-1-3-5-6/h6H,1-5,7H2	PAFZNILMFXTMIY	splash10-001i-9200000000-784fd5e818b551146b97
87	1	2	NA	InChI=1S/C7H6N2O3/c8-7(10)5-3-1-2-4-6(5)9(11)12/h1-4H,(H2,8,10)	KLGQWSOYKYFBTR	splash10-0udi-2900000000-b4968c80a794a687cb36
88	1	1	1	InChI=1S/C9H9N3O2/c1-14-9(13)12-8-10-6-4-2-3-5-7(6)11-8/h2-5H,1H3,(H2,10,11,12,13)	TWFZGCMQGLPBSX	splash10-03di-0900000000-8f8ad13c0f401efa32e1
89	1	5	NA	InChI=1S/C6H6N2O2/c1-10-6(9)5-4-7-2-3-8-5/h2-4H,1H3	TWIIRMSFZNYMQE	splash10-002b-7900000000-2b6c3733dc28d4c755d6
90	2	2	>1	InChI=1S/C7H6N2S/c10-7-8-5-3-1-2-4-6(5)9-7/h1-4H,(H2,8,9,10)	YHMYGUUIMTVXNW	splash10-0udi-0900000000-fb98672233d1be54e37c
91	1	1	1	InChI=1S/C9H9NO4/c1-5(11)10-6-2-3-8(12)7(4-6)9(13)14/h2-4,12H,1H3,(H,10,11)(H,13,14)	GEFDRROBUCULOD	splash10-004s-0900000000-3d690c93bc0cd137133a
92	2	2	NA	InChI=1S/C9H11NO/c1-7-5-3-4-6-9(7)10-8(2)11/h3-6H,1-2H3,(H,10,11)	BPEXTIMJLDWDTL	splash10-0pb9-0900000000-a97e87c4e92c798b2d7f
94	1	1	1	InChI=1S/C13H18Br2N2O/c14-9-5-8(13(16)12(15)6-9)7-17-10-1-3-11(18)4-2-10/h5-6,10-11,17-18H,1-4,7,16H2	JBDGDEWWOUBZPM	splash10-03di-0192000000-e763f5c427d838f875b9
95	1	2	NA	InChI=1S/C7H6N4/c1-2-4-6(5-3-1)7-8-10-11-9-7/h1-5H,(H,8,9,10,11)	MARUHZGHZWCEQU	splash10-0udi-0900000000-a862217a42ac754b143d
96	2	1	NA	InChI=1S/C9H15NO3S/c1-6(5-14)8(11)10-4-2-3-7(10)9(12)13/h6-7,14H,2-5H2,1H3,(H,12,13)	FAKRSMQSSFJEIM	splash10-01b9-9720000000-8218e12ef8f7e988c312
97	3	6	NA	InChI=1S/C13H12N4/c1-17-11-7-10(9-5-3-2-4-6-9)8-15-12(11)16-13(17)14/h2-8H,1H3,(H2,14,15,16)	UQVKZNNCIHJZLS	splash10-004i-0090000000-f3cfae76fa7ac8760463
98	1	1	1	InChI=1S/C19H19ClN2/c20-16-5-6-17-15(12-16)4-3-14-2-1-9-22-19(14)18(17)13-7-10-21-11-8-13/h1-2,5-6,9,12,21H,3-4,7-8,10-11H2	JAUOIFJMECXRGI	splash10-0bt9-0094000000-536b5a1d05f7479c2b04
99	6	8	NA	InChI=1S/C18H19N3O/c1-12-19-9-10-21(12)11-13-7-8-16-17(18(13)22)14-5-3-4-6-15(14)20(16)2/h3-6,9-10,13H,7-8,11H2,1-2H3	FELGMEQIXOGIFQ	splash10-006x-0790000000-39dfc83ad8c54c21d83d
100	1	1	1	InChI=1S/C16H22FNO/c1-13-8-11-18(12-9-13)10-2-3-16(19)14-4-6-15(17)7-5-14/h4-7,13H,2-3,8-12H2,1H3	DKMFBWQBDIGMHM	splash10-0300-0940000000-5f2b3e89368f333f4076
101	2	1	NA	InChI=1S/C11H14N4O4/c1-13-6-12-9-8(13)10(18)15(11(19)14(9)2)5-3-4-7(16)17/h6H,3-5H2,1-2H3,(H,16,17)	WKASGTGXOGALBG	splash10-00dm-0490000000-5f4dae7c7b2f0362722a
102	3	5	>1	InChI=1S/C9H6N2O3/c12-10-6-5-9(11(13)14)7-3-1-2-4-8(7)10/h1-6H	YHQDZJICGQWFHK	splash10-0007-0900000000-d83c065897842726f4f9
105	NA	1	NA	InChI=1S/C23H27FN4O2/c1-15-18(23(29)28-10-3-2-4-21(28)25-15)9-13-27-11-7-16(8-12-27)22-19-6-5-17(24)14-20(19)30-26-22/h5-6,14,16H,2-4,7-13H2,1H3	RAPZEAPATHNIPO	splash10-0006-0900300000-2ca53f2d737c37046831
106	3	5	NA	InChI=1S/C20H22N8O6/c1-28(8-12-18(32)26-16-14(23-12)15(21)25-20(22)27-16)10-4-2-9(3-5-10)17(31)24-11(19(33)34)6-7-13(29)30/h2-5,11H,6-8H2,1H3,(H,24,31)(H,29,30)(H,33,34)(H5,21,22,25,26,27,32)	HODZDDDNGRLGSI	splash10-006x-0903000000-bf096d9770c8bb8e6cfa
107	1	1	1	InChI=1S/C12H10O4S/c13-9-1-5-11(6-2-9)17(15,16)12-7-3-10(14)4-8-12/h1-8,13-14H	VPWNQTHUCYMVMZ	splash10-0pb9-1940000000-f799cb2cf1ed8b34837d
108	1	1	1	InChI=1S/C22H24ClN5O2/c23-15-6-7-20-18(14-15)25-22(30)28(20)16-8-12-26(13-9-16)10-3-11-27-19-5-2-1-4-17(19)24-21(27)29/h1-2,4-7,14,16H,3,8-13H2,(H,24,29)(H,25,30)	FGXWKSZFVQUSTL	splash10-004i-0900300000-877326ac38180c1229cd
109	1	2	>1	InChI=1S/C13H18N4O3/c1-9(18)6-4-5-7-17-12(19)10-11(14-8-15(10)2)16(3)13(17)20/h8H,4-7H2,1-3H3	BYPFEZZEUUWMEJ	splash10-0059-2970000000-95d1edcd63b61b13b22e
110	1	1	1	InChI=1S/C21H27FO6/c1-18-6-5-12(24)7-11(18)3-4-13-14-8-15(25)21(28,17(27)10-23)19(14,2)9-16(26)20(13,18)22/h5-7,13-16,23,25-26,28H,3-4,8-10H2,1-2H3	GFNANZIMVAIWHM	splash10-05dj-1796000000-9f348b03b37624d18d74
111	9	3	NA	InChI=1S/C21H21ClN4OS/c22-17-13-18-15(12-20(27)23-18)11-14(17)5-6-25-7-9-26(10-8-25)21-16-3-1-2-4-19(16)28-24-21/h1-4,11,13H,5-10,12H2,(H,23,27)	MVWVFYHBGMAFLY	splash10-01ox-0900400000-0a17dd0e237f50ba91c5
112	2	1	NA	InChI=1S/C17H20N2S/c1-13(18(2)3)12-19-14-8-4-6-10-16(14)20-17-11-7-5-9-15(17)19/h4-11,13H,12H2,1-3H3	PWWVAXIEGOYWEE	splash10-000i-9220000000-9d761be1437f10dcc94b
113	1	2	NA	InChI=1S/C6H5Cl2N/c7-5-2-1-4(9)3-6(5)8/h1-3H,9H2	SDYWXFYBZPNOFX	splash10-03di-0900000000-154761829b10b18c5700
114	1	1	1	InChI=1S/C14H14Cl2N2O/c1-2-7-19-14(9-18-6-5-17-10-18)12-4-3-11(15)8-13(12)16/h2-6,8,10,14H,1,7,9H2	PZBPKYOVPCNPJY	splash10-0002-1390000000-52ebd080d291525b80dd
115	9	8	NA	InChI=1S/C28H27NO4S/c30-21-8-4-20(5-9-21)28-26(24-13-10-22(31)18-25(24)34-28)27(32)19-6-11-23(12-7-19)33-17-16-29-14-2-1-3-15-29/h4-13,18,30-31H,1-3,14-17H2	GZUITABIAKMVPG	splash10-0229-6600900000-ea14790ae9aed263379b
116	1	1	1	InChI=1S/C8H8BrNO/c1-6(11)10-8-4-2-7(9)3-5-8/h2-5H,1H3,(H,10,11)	MSLICLMCQYQNPK	splash10-01ox-9470000000-407b6bf24a4ee775e942
117	1	2	NA	InChI=1S/C18H19NOS/c1-19-12-11-17(18-10-5-13-21-18)20-16-9-4-7-14-6-2-3-8-15(14)16/h2-10,13,17,19H,11-12H2,1H3	ZEUITGRIYCTCEM	splash10-0002-0590000000-894e0be7451e63140e89
118	3	22	NA	InChI=1S/C22H24ClN3O/c1-25-13-4-5-18(12-14-25)26-22(27)20-7-3-2-6-19(20)21(24-26)15-16-8-10-17(23)11-9-16/h2-3,6-11,18H,4-5,12-15H2,1H3	MBUVEWMHONZEQD	splash10-03e9-2908000000-3d19ebb91515adce237b
121	1	2	NA	InChI=1S/C11H13NO4/c1-11(2)15-8-6-4-5-7(9(8)16-11)14-10(13)12-3/h4-6H,1-3H3,(H,12,13)	XEGGRYVFLWGFHI	splash10-0aor-1900000000-a9609f640fae38178ab7
122	4	4	NA	InChI=1S/C12H11ClN2O5S/c13-9-5-10(15-6-7-2-1-3-20-7)8(12(16)17)4-11(9)21(14,18)19/h1-5,15H,6H2,(H,16,17)(H2,14,18,19)	ZZUFCTLCJUWOSV	splash10-001i-9000000000-f6727b05eb8ee02a6e7c
123	1	1	1	InChI=1S/C6H12Cl3O4P/c7-1-4-11-14(10,12-5-2-8)13-6-3-9/h1-6H2	HQUQLFOMPYWACS	splash10-03l1-9460000000-e5c5522e7d9f46c519b0
124	1	1	1	InChI=1S/C17H19N5/c1-16(2,9-18)14-5-13(8-22-12-20-11-21-22)6-15(7-14)17(3,4)10-19/h5-7,11-12H,8H2,1-4H3	YBBLVLTVTVSKRW	splash10-004i-0090000000-8ccdc5fa9f18334eae92
125	1	1	1	InChI=1S/C10H10O/c1-9(11)7-8-10-5-3-2-4-6-10/h2-8H,1H3	BWHOZHOGCMHOBV	splash10-002b-0900000000-c9b5a6eed8a7aec0303a
126	4	19	NA	InChI=1S/C11H12N2OS/c1-2-4-10-9(3-1)12-11(15-10)13-5-7-14-8-6-13/h1-4H,5-8H2	VVUVJGRVEYHIHC	splash10-00di-0290000000-62010a98dda97b1efdb8
127	2	2	NA	InChI=1S/C12H10OS/c13-14(11-7-3-1-4-8-11)12-9-5-2-6-10-12/h1-10H	JJHHIJFTHRNPIK	splash10-0udi-0890000000-806ebe8da606e6c66b33
128	1	1	1	InChI=1S/C12H10O2S/c13-15(14,11-7-3-1-4-8-11)12-9-5-2-6-10-12/h1-10H	KZTYYGOKRVBIMI	splash10-014m-9870000000-3dcd1382591f7017d96f
130	3	2	NA	InChI=1S/C22H18N2/c1-3-7-18(8-4-1)19-11-13-21(14-12-19)22(24-16-15-23-17-24)20-9-5-2-6-10-20/h1-17,22H	OCAPBUJLXMYKEJ	splash10-0006-0190000000-e6d6c0b5fe503dddd253
132	2	3	NA	InChI=1S/C22H17ClN2/c23-21-14-8-7-13-20(21)22(25-16-15-24-17-25,18-9-3-1-4-10-18)19-11-5-2-6-12-19/h1-17H	VNFPBHJOKIVQEB	splash10-00or-0391000000-e8d9d4c77703a87fdcd8
133	1	3	NA	InChI=1S/C29H33ClN2O2/c1-31(2)27(33)29(24-9-5-3-6-10-24,25-11-7-4-8-12-25)19-22-32-20-17-28(34,18-21-32)23-13-15-26(30)16-14-23/h3-16,34H,17-22H2,1-2H3	RDOIQAHITMMDAJ	splash10-016r-0090300000-e11942e343a28799a5ab
134	2	1	NA	InChI=1S/C10H15NO2S/c1-2-3-9-11-14(12,13)10-7-5-4-6-8-10/h4-8,11H,2-3,9H2,1H3	IPRJXAGUEGOFGG	splash10-052g-5900000000-5d23dc1ef544f9511251
135	1	4	NA	InChI=1S/C15H30N6O6/c1-22-7-19(8-23-2)13-16-14(20(9-24-3)10-25-4)18-15(17-13)21(11-26-5)12-27-6/h7-12H2,1-6H3	BNCADMBVWNPPIZ	splash10-004i-0961000000-6436ea721d379c509db7
136	1	1	1	InChI=1S/C9H9NOS2/c1-2-11-6-3-4-7-8(5-6)13-9(12)10-7/h3-5H,2H2,1H3,(H,10,12)	HOASVNMVYBSLSU	splash10-03di-0690000000-fa47e707a90ba53a949f
137	1	1	1	InChI=1S/C21H25ClN2O3/c22-19-8-6-18(7-9-19)21(17-4-2-1-3-5-17)24-12-10-23(11-13-24)14-15-27-16-20(25)26/h1-9,21H,10-16H2,(H,25,26)	ZKLPARSLTMPFCP	splash10-0udi-0491000000-ac48bba9129fe5016c4b
138	1	1	1	InChI=1S/C15H18N4O7S/c1-4-9-26-14-16-19(15(22)18(14)2)13(21)17-27(23,24)11-8-6-5-7-10(11)12(20)25-3/h5-8H,4,9H2,1-3H3,(H,17,21)	JTHMVYBOQLDDIY	splash10-066s-0900000000-bfcac62c9c4c3e044615
139	1	1	1	InChI=1S/C14H16ClN3O/c1-11-5-3-6-12(2)14(11)18(13(19)9-15)10-17-8-4-7-16-17/h3-8H,9-10H2,1-2H3	STEPQTYSZVCJPV	splash10-001i-0940000000-9326198e06099730c78c
140	1	4	NA	InChI=1S/C14H12O6S/c1-20-12-8-11(15)10(7-13(12)21(17,18)19)14(16)9-5-3-2-4-6-9/h2-8,15H,1H3,(H,17,18,19)	CXVGEDCSTKKODG	splash10-0a59-0397000000-664b396d8f30a365ead8
141	1	11	NA	InChI=1S/C12H14O4/c1-3-15-11(13)9-7-5-6-8-10(9)12(14)16-4-2/h5-8H,3-4H2,1-2H3	FLKPEMZONWLCSK	splash10-0002-0900000000-adbdc25fa7d0fdb4f868
142	1	3	NA	InChI=1S/C16H13ClN2O2/c1-19-13-8-7-11(17)9-12(13)14(18-15(20)16(19)21)10-5-3-2-4-6-10/h2-9,15,20H,1H3	SEQDDYPDSLOBDC	splash10-0a4i-0092000000-36017deb260bb70b05cd
143	1	1	1	InChI=1S/C23H32O6/c1-13(24)29-12-19(27)23(28)9-7-17-16-5-4-14-10-15(25)6-8-21(14,2)20(16)18(26)11-22(17,23)3/h10,16-18,20,26,28H,4-9,11-12H2,1-3H3	ALEXXDVDDISNDU	splash10-0a4i-1952400000-d603eddb030c054321a8
144	1	1	1	InChI=1S/C14H31NO/c1-4-5-6-7-8-9-10-11-12-13-14-15(2,3)16/h4-14H2,1-3H3	SYELZBGXAIXKHU	splash10-053r-5090000000-aa2a283929dbfc2371fa
145	1	2	NA	InChI=1S/C22H23ClN6O/c1-2-3-8-20-24-21(23)19(14-30)29(20)13-15-9-11-16(12-10-15)17-6-4-5-7-18(17)22-25-27-28-26-22/h4-7,9-12,30H,2-3,8,13-14H2,1H3,(H,25,26,27,28)	PSIFNNKUMBGKDQ	splash10-0a4i-0591300000-32a922edf20b3eb76950
146	1	1	1	InChI=1S/C13H24N4O3S/c1-6-8-9-11-10(3)15-13(14-7-2)16-12(11)20-21(18,19)17(4)5/h6-9H2,1-5H3,(H,14,15,16)	DSKJPMWIHSOYEA	splash10-014i-0749000000-8723fc88e6a20dfd25d8
147	2	2	NA	InChI=1S/C18H14Cl4N2O/c19-13-2-1-12(16(21)7-13)10-25-18(9-24-6-5-23-11-24)15-4-3-14(20)8-17(15)22/h1-8,11,18H,9-10H2	BYBLEWFAAKGYCD	splash10-0bt9-0900500000-1a5805da9606edbe7e9a
148	2	1	NA	InChI=1S/C17H20O6/c1-9(5-7-13(18)19)4-6-11-15(20)14-12(8-23-17(14)21)10(2)16(11)22-3/h4,20H,5-8H2,1-3H3,(H,18,19)	HPNSFSBZBAHARI	splash10-0a4i-0294000000-31d6abb5cfcd65770f2c
149	1	1	1	InChI=1S/C8H10NO5PS/c1-12-15(16,13-2)14-8-5-3-7(4-6-8)9(10)11/h3-6H,1-2H3	RLBIQVVOMOPOHC	splash10-024m-0950000000-b37490e472102dbf68f9
150	1	1	1	InChI=1S/C26H29NO/c1-4-25(21-11-7-5-8-12-21)26(22-13-9-6-10-14-22)23-15-17-24(18-16-23)28-20-19-27(2)3/h5-18H,4,19-20H2,1-3H3	NKANXQFJJICGDU	splash10-00di-9006000000-8443975759913521d9cd
151	1	1	1	InChI=1S/C16H16ClNO2S/c1-20-16(19)15(12-4-2-3-5-13(12)17)18-8-6-14-11(10-18)7-9-21-14/h2-5,7,9,15H,6,8,10H2,1H3	GKTWGGQPFAXNFI	splash10-0230-0935000000-88f82034b7c68c075892
152	5	1	NA	InChI=1S/C13H18O5S/c1-5-16-12-13(2,3)10-8-9(18-19(4,14)15)6-7-11(10)17-12/h6-8,12H,5H2,1-4H3	IRCMYGHHKLLGHV	splash10-00di-0900000000-725a33edc1b458d7feca
153	1	1	1	InChI=1S/C12H11O4P/c13-17(14,15-11-7-3-1-4-8-11)16-12-9-5-2-6-10-12/h1-10H,(H,13,14)	ASMQGLCHMVWBQR	splash10-0udi-2390000000-607557e96ba39a755904
154	7	2	>1	InChI=1S/C11H12N2OS2/c1-2-4-10-9(3-1)12-11(15-10)16-13-5-7-14-8-6-13/h1-4H,5-8H2	MHKLKWCYGIBEQF	splash10-0f79-9170000000-97bd0241fc5073483358
155	1	2	NA	InChI=1S/C20H26O2/c1-3-20(22)11-9-18-17-6-4-13-12-14(21)5-7-15(13)16(17)8-10-19(18,20)2/h1,12,15-18,22H,4-11H2,2H3	VIKNJXKGJWUCNN	splash10-0002-2980000000-df89e74e56f790c12ed4
156	2	1	NA	InChI=1S/C24H20N6O3/c1-2-33-24-25-20-9-5-8-19(23(31)32)21(20)30(24)14-15-10-12-16(13-11-15)17-6-3-4-7-18(17)22-26-28-29-27-22/h3-13H,2,14H2,1H3,(H,31,32)(H,26,27,28,29)	HTQMVQVXFRQIKW	splash10-03di-0692200000-2d47b15f47b41bdbebed
157	2	2	NA	InChI=1S/C11H15NO2/c1-4-14-11(13)9-5-7-10(8-6-9)12(2)3/h5-8H,4H2,1-3H3	FZUGPQWGEGAKET	splash10-0006-0900000000-ca24e244d927cc3de0a5
158	1	1	1	InChI=1S/C10H15O3PS2/c1-8-7-9(5-6-10(8)16-4)13-14(15,11-2)12-3/h5-7H,1-4H3	PNVJTZOFSHSLTO	splash10-001i-0290000000-9da11dc2725fc111b8c4
159	51	6	NA	InChI=1S/C14H14O4/c1-3-9-17-13(15)11-7-5-6-8-12(11)14(16)18-10-4-2/h3-8H,1-2,9-10H2	QUDWYFHPNIMBFC	splash10-000i-0900000000-9e135bfde7e278c20d16
160	10	20	NA	InChI=1S/C14H11N/c1-3-7-13-11(5-1)9-10-12-6-2-4-8-14(12)15-13/h1-10,15H	LCGTWRLJTMHIQZ	splash10-0006-0900000000-9081215cb062dce7303d
161	4	18	NA	InChI=1S/C21H26O2/c1-3-20-11-9-17-16-8-6-15(22)13-14(16)5-7-18(17)19(20)10-12-21(20,23)4-2/h2,10,12-13,16-19,23H,3,5-9,11H2,1H3	SIGSPDASOTUPFS	splash10-03di-2925000000-3df52002fdc70798671d
162	1	9	NA	InChI=1S/C14H10O/c15-14-12-7-3-1-5-10(12)9-11-6-2-4-8-13(11)14/h1-8H,9H2	RJGDLRCDCYRQOQ	splash10-0002-0900000000-9128dfbdfe1141dbaf95
163	2	39	NA	InChI=1S/C14H17NO2/c1-4-15(5-2)11-6-7-12-10(3)8-14(16)17-13(12)9-11/h6-9H,4-5H2,1-3H3	AFYCEAFSNDLKSX	splash10-0f89-0290000000-c1fd0522c4c74d2892d4
164	1	3	NA	InChI=1S/C32H39NO2/c1-32(2,3)28-18-16-25(17-19-28)30(34)15-10-22-33-23-20-29(21-24-33)35-31(26-11-6-4-7-12-26)27-13-8-5-9-14-27/h4-9,11-14,16-19,29,31H,10,15,20-24H2,1-3H3	MJJALKDDGIKVBE	splash10-0gi0-0930400000-a3b7001dd8bec489cf92
165	4	5	NA	InChI=1S/C24H30O3/c1-22-6-3-12(25)9-17(22)13-10-14(13)20-16(22)4-7-23(2)21(20)15-11-18(15)24(23)8-5-19(26)27-24/h9,13-16,18,20-21H,3-8,10-11H2,1-2H3	METQSPRSQINEEU	splash10-014i-4927000000-359623571b311466b817
166	1	1	1	InChI=1S/C15H10O2/c16-13-10-15(11-6-2-1-3-7-11)17-14-9-5-4-8-12(13)14/h1-10H	VHBFFQKBGNRLFZ	splash10-00di-0090000000-fbeb1951905acd75fd95
167	4	7	NA	InChI=1S/C22H28O3/c1-20-9-5-15(23)13-14(20)3-4-16-17(20)6-10-21(2)18(16)7-11-22(21)12-8-19(24)25-22/h3-4,13,16-18H,5-12H2,1-2H3	UJVLDDZCTMKXJK	splash10-0006-2819000000-495791a67e12af69203d
168	2	1	NA	InChI=1S/C10H12ClNO2/c1-7(2)14-10(13)12-9-5-3-4-8(11)6-9/h3-7H,1-2H3,(H,12,13)	CWJSHJJYOPWUGX	splash10-0597-9700000000-e996b4092445d0a0323e
169	2	1	NA	InChI=1S/C14H18ClN3O2/c1-14(2,3)12(19)13(18-9-16-8-17-18)20-11-6-4-10(15)5-7-11/h4-9,12-13,19H,1-3H3	BAZVSMNPJJMILC	splash10-00di-9000000000-b8301dde02116d676f10
170	4	2	>1	InChI=1S/C18H20N2O6/c1-5-26-18(22)15-11(3)19-10(2)14(17(21)25-4)16(15)12-7-6-8-13(9-12)20(23)24/h6-9,16,19H,5H2,1-4H3	PVHUJELLJLJGLN	splash10-016r-0159000000-4e10a6643ba97ab23a0f
172	5	4	>1	InChI=1S/C21H28O2/c1-3-20-11-9-17-16-8-6-15(22)13-14(16)5-7-18(17)19(20)10-12-21(20,23)4-2/h2,13,16-19,23H,3,5-12H2,1H3	WWYNJERNGUHSAO	splash10-03di-2924000000-eb357f64cb0652555ccb
173	1	1	1	InChI=1S/C17H27NO3/c1-3-4-5-6-7-8-9-17(20)18-13-14-10-11-15(19)16(12-14)21-2/h10-12,19H,3-9,13H2,1-2H3,(H,18,20)	RGOVYLWUIBMPGK	splash10-000i-0900000000-8458eb835ff534a3139b
174	1	1	1	InChI=1S/C22H27ClO3/c1-11(24)22(26)7-5-14-12-9-18(23)17-10-19(25)13-8-16(13)21(17,3)15(12)4-6-20(14,22)2/h9-10,12-16,26H,4-8H2,1-3H3	DUSHUSLJJMDGTE	splash10-004i-1569000000-a0ff13be629506ff86a3
176	20	3	NA	InChI=1S/C24H29N5O3/c1-4-5-10-21(30)29(22(16(2)3)24(31)32)15-17-11-13-18(14-12-17)19-8-6-7-9-20(19)23-25-27-28-26-23/h6-9,11-14,16,22H,4-5,10,15H2,1-3H3,(H,31,32)(H,25,26,27,28)	ACWBQPMHZXGDFX	splash10-0a4u-0391100000-8997765a9ed3c9424c07
177	7	4	NA	InChI=1S/C21H16ClFN4O5/c1-28-26-18(21-27-30-11-10-29-21)13-6-2-4-8-15(13)31-19-17(23)20(25-12-24-19)32-16-9-5-3-7-14(16)22/h2-9,12H,10-11H2,1H3	UFEODZBUAFNAEU	splash10-0570-1921700000-748c739c23362939c457
178	52	2	NA	InChI=1S/C17H20N2O/c1-18(2)15-9-5-13(6-10-15)17(20)14-7-11-16(12-8-14)19(3)4/h5-12H,1-4H3	VVBLNCFGVYUYGU	splash10-00kb-0970000000-31b2826a55f412163f57
179	NA	1	NA	InChI=1S/C14H9ClF2N2O2/c15-8-4-6-9(7-5-8)18-14(21)19-13(20)12-10(16)2-1-3-11(12)17/h1-7H,(H2,18,19,20,21)	QQQYTWIFVNKMRW	splash10-0a4i-0900000000-e2755cab4c400036ab0e
180	3	5	NA	InChI=1S/C16H12O/c1-11(17)16-10-12-6-2-3-7-13(12)14-8-4-5-9-15(14)16/h2-10H,1H3	UIFAWZBYTTXSOG	splash10-00di-0090000000-5340741421b9eef31a74
181	5	6	NA	InChI=1S/C27H29N5O6S/c1-27(2,3)18-10-12-19(13-11-18)39(34,35)32-23-22(38-21-9-6-5-8-20(21)36-4)26(37-17-16-33)31-25(30-23)24-28-14-7-15-29-24/h5-15,33H,16-17H2,1-4H3,(H,30,31,32)	GJPICJJJRGTNOD	splash10-0udi-1690040000-c561d9dbb5ed88285519
182	7	1	NA	InChI=1S/C17H14F3N3O2S/c1-11-2-4-12(5-3-11)15-10-16(17(18,19)20)22-23(15)13-6-8-14(9-7-13)26(21,24)25/h2-10H,1H3,(H2,21,24,25)	RZEKVGVHFLEQIL	splash10-001i-0029000000-13ff69b3abd31dde6bae
183	9	17	>1	InChI=1S/C21H28O2/c1-13(22)17-6-7-18-16-5-4-14-12-15(23)8-10-20(14,2)19(16)9-11-21(17,18)3/h4-5,12,16-19H,6-11H2,1-3H3	JGMOKGBVKVMRFX	splash10-03di-2966000000-979f386c9d37c0f83d8c
184	1	2	NA	InChI=1S/C22H32O3/c1-13-11-16-17(20(3)8-5-15(24)12-19(13)20)6-9-21(4)18(16)7-10-22(21,25)14(2)23/h12-13,16-18,25H,5-11H2,1-4H3	FRQMUZJSZHZSGN	splash10-006t-3916000000-f1b704b4b765820320e8
185	1	1	1	InChI=1S/C23H28ClN3O5S/c1-32-21-12-9-17(24)15-20(21)22(28)25-14-13-16-7-10-19(11-8-16)33(30,31)27-23(29)26-18-5-3-2-4-6-18/h7-12,15,18H,2-6,13-14H2,1H3,(H,25,28)(H2,26,27,29)	ZNNLBTZKUZBEKO	splash10-014i-0906000000-4ed189ce2c190cc04470
186	2	2	>1	InChI=1S/C11H20N3O3PS/c1-6-14(7-2)11-12-9(3)8-10(13-11)17-18(19,15-4)16-5/h8H,6-7H2,1-5H3	QHOQHJPRIBSPCY	splash10-0a4i-1819000000-888949daea8237727973
187	14	5	NA	InChI=1S/C17H19NO4/c1-2-20-17(19)18-12-13-21-14-8-10-16(11-9-14)22-15-6-4-3-5-7-15/h3-11H,2,12-13H2,1H3,(H,18,19)	HJUFTIJOISQSKQ	splash10-000i-9410000000-358c1eb9b95e46c3a62b
188	2	1	NA	InChI=1S/C24H32O4/c1-14-12-18-19(22(4)9-6-17(27)13-21(14)22)7-10-23(5)20(18)8-11-24(23,15(2)25)28-16(3)26/h12-13,18-20H,6-11H2,1-5H3	RQZAXGRLVPAYTJ	splash10-00n0-0497000000-046272fbcad7d1d41298
189	18	3	NA	InChI=1S/C18H16F3NO4/c1-24-11-14(17(23)25-2)13-7-4-3-6-12(13)10-26-16-9-5-8-15(22-16)18(19,20)21/h3-9,11H,10H2,1-2H3	IBSNKSODLGJUMQ	splash10-0002-0920000000-66075974ea9aa8d35cab
190	1	8	NA	InChI=1S/C33H35FN2O5/c1-21(2)31-30(33(41)35-25-11-7-4-8-12-25)29(22-9-5-3-6-10-22)32(23-13-15-24(34)16-14-23)36(31)18-17-26(37)19-27(38)20-28(39)40/h3-16,21,26-27,37-38H,17-20H2,1-2H3,(H,35,41)(H,39,40)	XUKUURHRXDUEBC	splash10-0f6x-0092420000-fb2c084ecdd5af8f6f7b
191	1	1	1	InChI=1S/C24H34O4/c1-14-12-18-19(22(4)9-6-17(27)13-21(14)22)7-10-23(5)20(18)8-11-24(23,15(2)25)28-16(3)26/h13-14,18-20H,6-12H2,1-5H3	PSGAAPLEWMOORI	splash10-009i-2947000000-2c9190ea372fd54323e9
192	1	1	1	InChI=1S/C24H34N4O5S/c1-4-21-17(3)15-28(22(21)29)24(31)25-14-13-18-7-11-20(12-8-18)34(32,33)27-23(30)26-19-9-5-16(2)6-10-19/h7-8,11-12,16,19H,4-6,9-10,13-15H2,1-3H3,(H,25,31)(H2,26,27,30)	WIGIZIANZCJQQY	splash10-0fb9-0904000000-d6963d3854c74729a002
193	1	1	1	InChI=1S/C9H15Cl6O4P/c10-1-7(2-11)17-20(16,18-8(3-12)4-13)19-9(5-14)6-15/h7-9H,1-6H2	ASLWPAWFJZFCKF	splash10-0002-9011000000-2bba73b782606a6e5eff
194	1	1	1	InChI=1S/C12H14Cl3O4P/c1-3-17-20(16,18-4-2)19-12(8-13)10-6-5-9(14)7-11(10)15/h5-8H,3-4H2,1-2H3	FSAVDKDHPDSCTO	splash10-052b-5921000000-ca673e01864845cb768e
195	1	5	NA	InChI=1S/C14H20N3O5PS/c1-5-19-14(18)11-9-17-12(15-10(11)4)8-13(16-17)22-23(24,20-6-2)21-7-3/h8-9H,5-7H2,1-4H3	JOOMJVFZQRQWKR	splash10-00di-0987000000-a6c1dca59fde3a139f0d
196	6	1	NA	InChI=1S/C16H33NO3/c1-2-3-4-5-6-7-8-9-10-11-16(20)17(12-14-18)13-15-19/h18-19H,2-15H2,1H3	AOMUHOFOVNGZAN	splash10-052r-7960000000-cbf84658f45c669979de
198	2	2	>1	InChI=1S/C12H27O4P/c1-10(2)7-14-17(13,15-8-11(3)4)16-9-12(5)6/h10-12H,7-9H2,1-6H3	HRKAMJBPFPHCSD	splash10-0002-9000000000-5980b2c2bbabd790ddb9
200	8	1	NA	InChI=1S/C16H12N2O4S/c19-15-10-5-11-3-1-2-4-14(11)16(15)18-17-12-6-8-13(9-7-12)23(20,21)22/h1-10,19H,(H,20,21,22)	RDUJRVXKAIVTDH	splash10-056r-0904000000-1c7aa0beaedad048a943
201	1	1	1	InChI=1S/C20H21ClO4/c1-13(2)24-19(23)20(3,4)25-17-11-7-15(8-12-17)18(22)14-5-9-16(21)10-6-14/h5-13H,1-4H3	YMTINGFKWWXKFG	splash10-0019-0941000000-27e0cd2c4e952b499a9a
202	13	3	NA	InChI=1S/C13H19N3O4/c1-5-10(6-2)14-12-11(15(17)18)7-8(3)9(4)13(12)16(19)20/h7,10,14H,5-6H2,1-4H3	CHIFOSRWCNZCFN	splash10-03fr-2980000000-71d5b5ce1d194570b4a3
203	1	1	1	InChI=1S/C9H22O4P2S4/c1-5-10-14(16,11-6-2)18-9-19-15(17,12-7-3)13-8-4/h5-9H2,1-4H3	RIZMRRKBZQXFOY	splash10-01vn-0900000000-ec58bd8bbff6a945898d
204	2	2	>1	InChI=1S/C21H21O4P/c1-16-10-4-7-13-19(16)23-26(22,24-20-14-8-5-11-17(20)2)25-21-15-9-6-12-18(21)3/h4-15H,1-3H3	YSMRWXYRXBRSND	splash10-014i-1529000000-03109333d2aa2ca9b355
205	1	2	NA	InChI=1S/C20H26O4/c21-19(23-15-9-3-1-4-10-15)17-13-7-8-14-18(17)20(22)24-16-11-5-2-6-12-16/h7-8,13-16H,1-6,9-12H2	VOWAEIGWURALJQ	splash10-0002-0900000000-323aabb78a0f17636216
206	1	1	1	InChI=1S/C21H11ClF6N2O3/c22-12-8-10(21(26,27)28)4-7-17(12)33-11-5-6-16(15(25)9-11)29-20(32)30-19(31)18-13(23)2-1-3-14(18)24/h1-9H,(H2,29,30,31,32)	RYLHNOVXKPXDIP	splash10-0a4l-0900000000-8c2ce8abb31941acfef3
207	10	9	NA	InChI=1S/C20H30O2/c1-13(2)14-6-8-16-15(12-14)7-9-17-19(16,3)10-5-11-20(17,4)18(21)22/h7,12-13,16-17H,5-6,8-11H2,1-4H3,(H,21,22)	RSWGJHLUYNHPMX	splash10-0kmi-2912000000-40590a8fa4518924c910
208	2	3	NA	InChI=1S/C29H53NO5/c1-5-7-9-11-12-13-14-15-16-18-24(34-29(33)26(30-22-31)20-23(3)4)21-27-25(28(32)35-27)19-17-10-8-6-2/h22-27H,5-21H2,1-4H3,(H,30,31)	AHLBNYSZXLDEJQ	splash10-02t9-8904000000-fc005bdc0b16cd7dc7e8
Consensus result*: NA mean SF-Matching and CSI:FingerID did not have the same result for the spectrum. >1 mean the consensus is not correct.
