# Supplementary material for: Identification of metabolites from tandem mass spectra with a machine learning approach utilizing structural features
Source: Bioinformatics. 2019 Oct 12;36(4):1213–8. doi: 10.1093/bioinformatics/btz736 (PMC7703789; doi:10.1093/bioinformatics/btz736)
Supplement: btz736_Supplementary_Data [file btz736_supplementary_data.zip › Supplemental table 7 GNPS dataset.xlsx]

## Sheet: Database=KEGG
SpecNo	CSI:FingerID	SF-Matching	Consensus result*	InChI	InChIKey	Splash
13	1	1	1	InChI=1S/C8H13N3O2/c1-11(2)7(8(12)13)3-6-4-9-5-10-6/h4-5,7H,3H2,1-2H3,(H,9,10)(H,12,13)	IMOBSLOLPCWZKQ	splash10-000x-9000000000-873cbd90f6f49ce6feb5
18	1	1	NA	InChI=1S/C11H11NO3/c1-15-8-2-3-10-9(5-8)7(6-12-10)4-11(13)14/h2-3,5-6,12H,4H2,1H3,(H,13,14)	COCNDHOPIHDTHK	splash10-0udl-2900000000-d7b7a09d3453a1048a14
23	1	1	1	InChI=1S/C11H19NO8/c1-4(10(16)17)19-9-7(12-5(2)14)11(18)20-6(3-13)8(9)15/h4,6-9,11,13,15,18H,3H2,1-2H3,(H,12,14)(H,16,17)	MNLRQHMNZILYPY	splash10-0006-2090000000-c59d76c37f09e9eca3a8
24	1	1	1	InChI=1S/C14H26O2/c1-2-3-4-5-6-7-8-9-10-11-12-13-14(15)16/h5-6H,2-4,7-13H2,1H3,(H,15,16)	YWWVWXASSLXJHU	splash10-0595-9000000000-98c3d58fb9e1e7c41c90
27	1	1	1	InChI=1S/C12H9N2O8P/c15-13(16)9-1-5-11(6-2-9)21-23(19,20)22-12-7-3-10(4-8-12)14(17)18/h1-8H,(H,19,20)	MHSVUSZEHNVFKW	splash10-000i-1900000000-55ea0d8e2b91ac0f9310
30	1	1	NA	InChI=1S/C18H36O2/c1-2-3-4-5-6-7-8-9-10-11-12-13-14-15-16-17-18(19)20/h2-17H2,1H3,(H,19,20)	QIQXTHQIDYTFRH	splash10-00lr-0090000000-a702a9f469dbb513856a
31	4	2	>1	InChI=1S/C9H11NO3/c10-8(5-9(12)13)6-1-3-7(11)4-2-6/h1-4,8,11H,5,10H2,(H,12,13)	JYPHNHPXFNEZBR	splash10-0002-0900000000-fc168e43eaa23c2aa333
33	1	1	1	InChI=1S/C34H28O22/c35-9-22-27(53-30(48)10-1-14(36)23(44)15(37)2-10)28(54-31(49)11-3-16(38)24(45)17(39)4-11)29(55-32(50)12-5-18(40)25(46)19(41)6-12)34(52-22)56-33(51)13-7-20(42)26(47)21(43)8-13/h1-8,22,27-29,34-47H,9H2	XFLTYUCKJRFDOU	splash10-0002-0040910000-430e50e845a5ab593030
35	3	5	>1	InChI=1S/C5H8N2O4/c6-2-7-3(5(10)11)1-4(8)9/h2-3H,1H2,(H2,6,7)(H,8,9)(H,10,11)	XTPIFIMCFHNJOH	splash10-014j-7900000000-a783b3170c80722c0bf9
42	12	3	NA	InChI=1S/C6H13O9P/c7-1-3-4(8)5(9)6(10,15-3)2-14-16(11,12)13/h3-5,7-10H,1-2H2,(H2,11,12,13)	RHKKZBWRNHGJEZ	splash10-002b-9000000000-ea4d3957b170b754ad3c
47	1	1	1	InChI=1S/C6H7O4P/c7-11(8,9)10-6-4-2-1-3-5-6/h1-5H,(H2,7,8,9)	CMPQUABWPXYYSH	splash10-004i-9000000000-b98ca16de2cca2c926b9
51	3	2	>1	InChI=1S/C16H12O7/c1-6-9(18)5-11-12(13(6)20)14(21)15(22)16(23-11)7-2-3-8(17)10(19)4-7/h2-5,17-20,22H,1H3	DTFXGVGIKNSCQQ	splash10-00dr-0970000000-a19ab4649b5666983318
54	1	1	1	InChI=1S/C13H14N4O/c18-13(16-14-11-7-3-1-4-8-11)17-15-12-9-5-2-6-10-12/h1-10,14-15H,(H2,16,17,18)	KSPIHGBHKVISFI	splash10-0006-9100000000-db36ff79a98a3718d1c8
60	2	1	1	InChI=1S/C21H24O6/c1-24-18-7-5-13(11-20(18)26-3)8-15-12-27-21(23)16(15)9-14-4-6-17(22)19(10-14)25-2/h4-7,10-11,15-16,22H,8-9,12H2,1-3H3	NQWVSMVXKMHKTF	splash10-03dj-0198000000-33a6f54cc2396d7e3aa9
64	2	6	NA	InChI=1S/C8H8O4/c9-6-3-1-5(2-4-6)7(10)8(11)12/h1-4,7,9-10H,(H,11,12)	YHXHKYRQLYQUIH	splash10-00dl-9500000000-9cdfc23b2c56018c8763
65	1	1	1	InChI=1S/C12H12N2O2S/c13-9-1-5-11(6-2-9)17(15,16)12-7-3-10(14)4-8-12/h1-8H,13-14H2	MQJKPEGWNLWLTK	splash10-0a4l-3900000000-a1f636a2e557bc9b69a5
70	7	9	>1	InChI=1S/C8H9NO2/c1-9-7-5-3-2-4-6(7)8(10)11/h2-5,9H,1H3,(H,10,11)	WVMBPWMAQDVZCM	splash10-0a4i-2900000000-685e7b06c396ca5bc072
72	1	1	1	InChI=1S/C6H10N2O5/c7-6(13)8-3(5(11)12)1-2-4(9)10/h3H,1-2H2,(H,9,10)(H,11,12)(H3,7,8,13)	LCQLHJZYVOQKHU	splash10-0udi-4900000000-3a5f21eb40fd1821e24f
81	1	1	1	InChI=1S/C33H36N4O6/c1-7-20-19(6)32(42)37-27(20)14-25-18(5)23(10-12-31(40)41)29(35-25)15-28-22(9-11-30(38)39)17(4)24(34-28)13-26-16(3)21(8-2)33(43)36-26/h7-8,13-14,34-35H,1-2,9-12,15H2,3-6H3,(H,36,43)(H,37,42)(H,38,39)(H,40,41)	BPYKTIZUTYGOLE	splash10-000i-0090000000-50ff729317f07f6120b5
92	2	5	NA	InChI=1S/C19H24O6/c1-9-5-17-8-18(9,24)4-3-11(17)19-7-10(20)6-16(2,15(23)25-19)13(19)12(17)14(21)22/h10-13,20,24H,1,3-8H2,2H3,(H,21,22)	BKBYHSYZKIAJDA	splash10-0002-0009000000-90a853be463fca1f290d
93	2	2	>1	InChI=1S/C21H39N7O12/c1-5-21(36,4-30)16(40-17-9(26-2)13(34)10(31)6(3-29)38-17)18(37-5)39-15-8(28-20(24)25)11(32)7(27-19(22)23)12(33)14(15)35/h4-18,26,29,31-36H,3H2,1-2H3,(H4,22,23,27)(H4,24,25,28)	UCSJYZPVAKXKNQ	splash10-03xr-1090000000-0d28a95c3d70165872c6
95	1	1	1	InChI=1S/C7H4N2O7/c10-6-4(7(11)12)1-3(8(13)14)2-5(6)9(15)16/h1-2,10H,(H,11,12)	LWFUFLREGJMOIZ	splash10-0fl9-0900000000-bf55f379dffcc6a509a7
96	1	1	1	InChI=1S/C24H40O3/c1-15(4-9-22(26)27)19-7-8-20-18-6-5-16-14-17(25)10-12-23(16,2)21(18)11-13-24(19,20)3/h15-21,25H,4-14H2,1-3H3,(H,26,27)	SMEROWZSTRWXGI	splash10-01t9-9038000000-63dab64ac1cc2d122cd6
103	2	1	1	InChI=1S/C6H11O10P/c7-1-2(8)4(5(10)11)15-6(3(1)9)16-17(12,13)14/h1-4,6-9H,(H,10,11)(H2,12,13,14)	AIQDYKMWENWVQJ	splash10-004i-9000000000-e2a2438bc2019368c05c
107	4	2	>1	InChI=1S/C19H22O5/c1-10-8-17-9-18(10,23)7-4-11(17)19-6-3-5-16(2,15(22)24-19)13(19)12(17)14(20)21/h3,5,11-13,23H,1,4,6-9H2,2H3,(H,20,21)	ZOWHLBOPCIHIHW	splash10-0006-0963000000-ba6f2e27c257e472839a
112	3	2	>1	InChI=1S/C3H7O6P/c4-1-3(5)2-9-10(6,7)8/h4H,1-2H2,(H2,6,7,8)	GNGACRATGGDKBX	splash10-004i-9000000000-0f8d50d1d029df4e6c43
113	1	1	1	InChI=1S/C8H10N2S/c1-2-7-5-6(8(9)11)3-4-10-7/h3-5H,2H2,1H3,(H2,9,11)	AEOCXXJPGCBFJA	splash10-0a4i-9200000000-dcd5e9f885fdaa4b6be0
114	6	5	>1	InChI=1S/C20H26O5/c1-11-8-20-9-12(11)4-5-13(20)19(10-21)7-3-6-18(2,17(24)25)15(19)14(20)16(22)23/h10,12-15H,1,3-9H2,2H3,(H,22,23)(H,24,25)	QQRSSHFHXYSOMF	splash10-052f-0296000000-11a00734cd4cb890a128
115	9	2	>1	InChI=1S/C19H24O6/c1-9-7-17-8-18(9,24)5-3-10(17)19-6-4-11(20)16(2,15(23)25-19)13(19)12(17)14(21)22/h10-13,20,24H,1,3-8H2,2H3,(H,21,22)	JLJLRLWOEMWYQK	splash10-004i-1690000000-025a018a87469030d73e
117	1	1	1	InChI=1S/C8H11N3O3/c1-5(12)11-7(8(13)14)2-6-3-9-4-10-6/h3-4,7H,2H2,1H3,(H,9,10)(H,11,12)(H,13,14)	KBOJOGQFRVVWBH	splash10-0ik9-0900000000-f57a50d410d73c7b3c0d
127	1	1	1	InChI=1S/C7H6O5S/c8-7(9)5-1-3-6(4-2-5)13(10,11)12/h1-4H,(H,8,9)(H,10,11,12)	HWAQOZGATRIYQG	splash10-0006-9320000000-f0787fa0c181b4321e45
141	1	1	1	InChI=1S/C5H7N3O5/c6-2(3(9)10)1-8-4(11)7-5(12)13-8/h2H,1,6H2,(H,9,10)(H,7,11,12)	ASNFTDCKZKHJSW	splash10-0pb9-1900000000-073fd3e062cb304aba00
146	NA	5	NA	InChI=1S/C15H10O2/c16-13-10-15(11-6-2-1-3-7-11)17-14-9-5-4-8-12(13)14/h1-10H	VHBFFQKBGNRLFZ	splash10-0udi-0900000000-1767db1ce89913542708
148	1	2	>1	InChI=1S/C17H34N4O10/c18-2-6-10(24)12(26)8(21)16(28-6)30-14-5(20)1-4(19)9(23)15(14)31-17-13(27)11(25)7(3-22)29-17/h4-17,22-27H,1-3,18-21H2	NSKGQURZWSPSBC	splash10-0udi-1011900000-3c0ad3b00498bcee144c
158	1	2	>1	InChI=1S/C9H12N2O6/c12-2-4-5(13)6(14)7(17-4)3-1-10-9(16)11-8(3)15/h1,4-7,12-14H,2H2,(H2,10,11,15,16)	PTJWIQPHWPFNBW	splash10-0udi-0900000000-6ade42aaa885371e176c
162	2	2	>1	InChI=1S/C8H15NO9S/c1-3(10)9-5-7(12)6(11)4(18-8(5)13)2-17-19(14,15)16/h4-8,11-13H,2H2,1H3,(H,9,10)(H,14,15,16)	WJFVEEAIYIOATH	splash10-0002-9500000000-ed9b91582dc0c0984995
165	1	3	NA	InChI=1S/C19H24O7/c1-8-5-17-7-18(8,25)4-3-10(17)19-6-9(20)13(21)16(2,15(24)26-19)12(19)11(17)14(22)23/h9-13,20-21,25H,1,3-7H2,2H3,(H,22,23)	WZRRJZYYGOOHRC	splash10-03di-0019000000-845d453b57345aaa9b21
169	1	2	>1	InChI=1S/C27H30O16/c28-7-14-17(33)20(36)22(38)26(40-14)43-25-21(37)18(34)15(8-29)41-27(25)42-24-19(35)16-12(32)5-11(31)6-13(16)39-23(24)9-1-3-10(30)4-2-9/h1-6,14-15,17-18,20-22,25-34,36-38H,7-8H2	LKZDFKLGDGSGEO	splash10-001i-0097000000-9b291be0a06cfbd1c388
173	1	1	1	InChI=1S/C20H38O2/c1-2-3-4-5-6-7-8-9-10-11-12-13-14-15-16-17-18-19-20(21)22/h9-10H,2-8,11-19H2,1H3,(H,21,22)	BITHHVVYSMSWAG	splash10-0a4l-0179000000-df59f11b6b42a8cc5a30
186	2	1	1	InChI=1S/C18H24O5/c1-12-6-5-9-14(19)8-4-2-3-7-13-10-15(20)11-16(21)17(13)18(22)23-12/h3,7,10-12,14,19-21H,2,4-6,8-9H2,1H3	FPQFYIAXQDXNOR	splash10-0a4i-0190000000-ad59cad6679f7e5c4e52
189	1	1	1	InChI=1S/C16H13NO3S/c18-21(19,20)15-11-5-7-12-6-4-10-14(16(12)15)17-13-8-2-1-3-9-13/h1-11,17H,(H,18,19,20)	FWEOQOXTVHGIFQ	splash10-004i-9220000000-0a72c42bfb56dc661288
190	6	3	>1	InChI=1S/C9H10O3/c1-6(9(11)12)7-2-4-8(10)5-3-7/h2-6,10H,1H3,(H,11,12)	ZHMMPVANGNPCBW	splash10-00kf-9700000000-b25269bd8454951950fb
195	2	1	1	InChI=1S/C6H7N5O/c1-11-4-3(8-2-9-4)5(12)10-6(11)7/h2H,1H3,(H,8,9)(H2,7,10,12)	XHBSBNYEHDQRCP	splash10-00di-4900000000-9ca1b8bbcde0e92e9542
202	1	1	1	InChI=1S/C10H13N2O11P/c13-5-1-3(9(16)17)12(10(18)11-5)8-7(15)6(14)4(23-8)2-22-24(19,20)21/h1,4,6-8,14-15H,2H2,(H,16,17)(H,11,13,18)(H2,19,20,21)	KYOBSHFOBAOFBF	splash10-004j-9200000000-19e8c2948f89cf43f2ba
208	1	1	1	InChI=1S/C16H32O2/c1-2-3-4-5-6-7-8-9-10-11-12-13-14-15-16(17)18/h2-15H2,1H3,(H,17,18)	IPCSVZSSVZVIGE	splash10-0a4i-0090000000-223f4eff3e7317becc5f
210	1	2	>1	InChI=1S/C33H44N4O6/c1-7-20-19(6)32(42)37-27(20)14-25-18(5)23(10-12-31(40)41)29(35-25)15-28-22(9-11-30(38)39)17(4)24(34-28)13-26-16(3)21(8-2)33(43)36-26/h26-27,34-35H,7-15H2,1-6H3,(H,36,43)(H,37,42)(H,38,39)(H,40,41)	OBHRVMZSZIDDEK	splash10-014i-0060900000-67682461aceaa81b9cc2
212	1	1	1	InChI=1S/C12H9N3O/c1-8-11(9-2-4-14-5-3-9)6-10(7-13)12(16)15-8/h2-6H,1H3,(H,15,16)	PZRHRDRVRGEVNW	splash10-014i-3900000000-047756d13498358fc54d
215	2	1	1	InChI=1S/C12H18O13/c13-1-2(14)7(9(18)19)25-12(5(1)17)24-6-3(15)4(16)11(22)23-8(6)10(20)21/h1-8,11-17,22H,(H,18,19)(H,20,21)	IGSYEZFZPOZFNC	splash10-00xr-0903000000-d12eea92cc4194a6056f
218	1	1	1	InChI=1S/C8H9N5/c9-7(10)13-8-11-5-3-1-2-4-6(5)12-8/h1-4H,(H5,9,10,11,12,13)	JJWCTKUQWXYIIU	splash10-001i-0900000000-e1885935823c1a6e6bc8
219	1	1	1	InChI=1S/C3H7NO6S/c4-2(3(5)6)1-10-11(7,8)9/h2H,1,4H2,(H,5,6)(H,7,8,9)	LFZGUGJDVUUGLK	splash10-0002-9100000000-fd0e21ea35ff4d991016
220	1	1	1	InChI=1S/C5H12N4O3/c6-3(4(10)11)1-2-12-9-5(7)8/h3H,1-2,6H2,(H,10,11)(H4,7,8,9)	FSBIGDSBMBYOPN	splash10-01b9-4900000000-6273e4c764e53645e523
224	1	1	1	InChI=1S/C15H13N3O4S/c1-18-13(15(20)17-12-8-4-5-9-16-12)14(19)10-6-2-3-7-11(10)23(18,21)22/h2-9,19H,1H3,(H,16,17,20)	QYSPLQLAKJAUJT	splash10-00kf-5900000000-1d4473d813b920140b81
225	1	3	>1	InChI=1S/C8H6O4/c9-7(10)5-3-1-2-4-6(5)8(11)12/h1-4H,(H,9,10)(H,11,12)	XNGIFLGASWRNHJ	splash10-004i-9200000000-9b673ed6e8d6d73b74b4
226	2	1	NA	InChI=1S/C6H7N5O/c1-11-2-8-4-3(11)5(12)10-6(7)9-4/h2H,1H3,(H3,7,9,10,12)	FZWGECJQACGGTI	splash10-0a4i-6900000000-b9b860095178bfbd4cd4
229	3	2	>1	InChI=1S/C10H16N2O7/c11-5(1-3-7(13)14)9(17)12-6(10(18)19)2-4-8(15)16/h5-6H,1-4,11H2,(H,12,17)(H,13,14)(H,15,16)(H,18,19)	KOSRFJWDECSPRO	splash10-0udi-5900000000-1cb31eaf7a55d9e22955
233	1	1	1	InChI=1S/C5H7NO5/c7-2-6-3(5(10)11)1-4(8)9/h2-3H,1H2,(H,6,7)(H,8,9)(H,10,11)	MQUUQXIFCBBFDP	splash10-0006-9100000000-434952f1f1021af9083b
237	1	1	1	InChI=1S/C12H11N5/c1-2-4-9(5-3-1)6-13-11-10-12(15-7-14-10)17-8-16-11/h1-5,7-8H,6H2,(H2,13,14,15,16,17)	NWBJYWHLCVSVIJ	splash10-001i-0900000000-8a68b4bbc9e5d341c542
238	2	2	NA	InChI=1S/C8H16NO9P/c1-3(11)9-5-7(13)6(12)4(2-10)17-8(5)18-19(14,15)16/h4-8,10,12-13H,2H2,1H3,(H,9,11)(H2,14,15,16)	FZLJPEPAYPUMMR	splash10-004i-9000000000-560f24bd3fb720161889
239	1	1	1	InChI=1S/C10H8N2/c11-6-5-8-7-12-10-4-2-1-3-9(8)10/h1-4,7,12H,5H2	DMCPFOBLJMLSNX	splash10-004i-9000000000-e95beea8400e01e0632a
245	2	1	1	InChI=1S/C23H38O4/c1-2-3-4-5-6-7-8-9-10-11-12-13-14-15-16-17-18-19-23(26)27-22(20-24)21-25/h6-7,9-10,12-13,15-16,22,24-25H,2-5,8,11,14,17-21H2,1H3	RCRCTBLIHCHWDZ	splash10-0pb9-0093000000-784b0a96c956728b8d1b
248	2	5	NA	InChI=1S/C6H14O12P2/c7-2-6(18-20(13,14)15)5(9)4(8)3(17-6)1-16-19(10,11)12/h3-5,7-9H,1-2H2,(H2,10,11,12)(H2,13,14,15)	YXWOAJXNVLXPMU	splash10-0002-9830000000-a9cbb8a3dba391a8858b
253	1	1	1	InChI=1S/C22H29N7O5/c1-28(2)19-17-20(25-10-24-19)29(11-26-17)22-18(31)16(15(9-30)34-22)27-21(32)14(23)8-12-4-6-13(33-3)7-5-12/h4-7,10-11,14-16,18,22,30-31H,8-9,23H2,1-3H3,(H,27,32)	RXWNCPJZOCPEPQ	splash10-03di-0900000000-af8be24075f803a58153
255	5	1	NA	InChI=1S/C9H12O4/c1-13-9-4-6(8(12)5-10)2-3-7(9)11/h2-4,8,10-12H,5H2,1H3	FBWPWWWZWKPJFL	splash10-006x-9600000000-316d1194b9b0ed76d178
258	1	2	>1	InChI=1S/C10H20O2/c1-2-3-4-5-6-7-8-9-10(11)12/h2-9H2,1H3,(H,11,12)	GHVNFZFCNZKVNT	splash10-004i-9000000000-f3190b828218d04d3cc7
260	1	1	1	InChI=1S/C17H26N8O5/c1-24(16(20)21)6-4-9(18)8-12(26)22-10-2-3-13(30-14(10)15(27)28)25-7-5-11(19)23-17(25)29/h2-3,5,7,9-10,13-14H,4,6,8,18H2,1H3,(H3,20,21)(H,22,26)(H,27,28)(H2,19,23,29)	CXNPLSGKWMLZPZ	splash10-00di-0225900000-554c8840ad237e48c4b7
262	4	9	NA	InChI=1S/C9H10O3/c1-2-12-8-5-3-4-7(6-8)9(10)11/h3-6H,2H2,1H3,(H,10,11)	DTFQMPQJMDEWKJ	splash10-0006-9100000000-da96963f5055a2d94794
264	1	1	NA	InChI=1S/C11H14N2O/c1-14-9-2-3-11-10(6-9)8(4-5-12)7-13-11/h2-3,6-7,13H,4-5,12H2,1H3	JTEJPPKMYBDEMY	splash10-00dr-0900000000-ac5e7141a1f9a408fc34
281	1	2	NA	InChI=1S/C9H19N3O3/c10-5-2-1-3-7(9(14)15)12-8(13)4-6-11/h7H,1-6,10-11H2,(H,12,13)(H,14,15)	PLDCWKCPEXNWJH	splash10-0002-0900000000-ed856e89e9b6148eb966
287	1	1	1	InChI=1S/C8H11N5O3/c9-8-11-6-5(7(15)12-8)10-3-13(6)4-16-2-1-14/h3,14H,1-2,4H2,(H3,9,11,12,15)	MKUXAQIIEYXACX	splash10-00di-0090000000-59599385810ae2952ce5
290	1	1	1	InChI=1S/C27H29NO11/c1-10-22(31)13(28)6-17(38-10)39-15-8-27(36,16(30)9-29)7-12-19(15)26(35)21-20(24(12)33)23(32)11-4-3-5-14(37-2)18(11)25(21)34/h3-5,10,13,15,17,22,29,31,33,35-36H,6-9,28H2,1-2H3	AOJJSUZBOXZQNB	splash10-0002-0009000000-6bf48e47ca37aee22bd8
291	1	1	NA	InChI=1S/C5H11O7P/c6-2-4-3(7)1-5(11-4)12-13(8,9)10/h3-7H,1-2H2,(H2,8,9,10)	KBDKAJNTYKVSEK	splash10-004i-9000000000-95110994c6cb103731a4
296	12	14	NA	InChI=1S/C8H8O3/c9-8(10)6-11-7-4-2-1-3-5-7/h1-5H,6H2,(H,9,10)	LCPDWSOZIOUXRV	splash10-0006-9000000000-60b44595fb61c23d6b2f
301	4	1	1	InChI=1S/C21H26N2O2/c1-3-14-10-13-11-21(20(24)25-2)18-16(8-9-23(12-13)19(14)21)15-6-4-5-7-17(15)22-18/h4-7,13-14,19,22H,3,8-12H2,1-2H3	NVVDQMVGALBDGE	splash10-004i-0090000000-534fc7270b503bbcd3df
302	1	1	1	InChI=1S/C7H10N2OS/c1-2-3-5-4-6(10)9-7(11)8-5/h4H,2-3H2,1H3,(H2,8,9,10,11)	KNAHARQHSZJURB	splash10-0a4i-9000000000-343c26fd83ebb89d346d
304	1	1	1	InChI=1S/C26H45NO5S/c1-17(4-9-24(29)27-14-15-33(30,31)32)21-7-8-22-20-6-5-18-16-19(28)10-12-25(18,2)23(20)11-13-26(21,22)3/h17-23,28H,4-16H2,1-3H3,(H,27,29)(H,30,31,32)	QBYUNVOYXHFVKC	splash10-001i-0000900000-d23b6310f9d566888033
307	1	2	NA	InChI=1S/C9H18N4O4/c1-5(7(14)15)13-6(8(16)17)3-2-4-12-9(10)11/h5-6,13H,2-4H2,1H3,(H,14,15)(H,16,17)(H4,10,11,12)	IMXSCCDUAFEIOE	splash10-0a4r-2900000000-9dc39e60dbe7d646a3c6
311	2	2	NA	InChI=1S/C7H11N3O/c1-6(11)9-3-2-7-4-8-5-10-7/h4-5H,2-3H2,1H3,(H,8,10)(H,9,11)	XJWPISBUKWZALE	splash10-001i-9200000000-0b6fc56d8ae42e3e9d68
312	1	1	1	InChI=1S/C16H24O10/c1-5-8(18)2-6-7(14(22)23)4-24-15(10(5)6)26-16-13(21)12(20)11(19)9(3-17)25-16/h4-6,8-13,15-21H,2-3H2,1H3,(H,22,23)	JNNGEAWILNVFFD	splash10-01t9-0159000000-5440021cd8782eef4438
316	3	2	>1	InChI=1S/C5H11O8P/c6-2-1-12-5(4(8)3(2)7)13-14(9,10)11/h2-8H,1H2,(H2,9,10,11)	ILXHFXFPPZGENN	splash10-004i-9100000000-002604c3e51b6768e3fe
317	5	1	1	InChI=1S/C18H30O2/c1-2-3-4-5-6-7-8-9-10-11-12-13-14-15-16-17-18(19)20/h3-4,6-7,9-10H,2,5,8,11-17H2,1H3,(H,19,20)	DTOSIQBPPRVQHS	splash10-001i-0090000000-a18b573ad888d048efa6
318	1	1	1	InChI=1S/C22H42N4O8S2/c1-21(2,13-27)17(31)19(33)25-7-5-15(29)23-9-11-35-36-12-10-24-16(30)6-8-26-20(34)18(32)22(3,4)14-28/h17-18,27-28,31-32H,5-14H2,1-4H3,(H,23,29)(H,24,30)(H,25,33)(H,26,34)	DJWYOLJPSHDSAL	splash10-0002-1910000000-0861914df9680af5585f
319	1	1	1	InChI=1S/C15H18N2O5/c18-13(17-8-4-7-12(17)14(19)20)9-16-15(21)22-10-11-5-2-1-3-6-11/h1-3,5-6,12H,4,7-10H2,(H,16,21)(H,19,20)	ZTUKZKYDJMGJDC	splash10-0ik9-2900000000-54b47a1a587640182ece
320	1	2	>1	InChI=1S/C7H15O10P/c8-1-3(9)5(11)7(13)6(12)4(10)2-17-18(14,15)16/h4-8,10-13H,1-2H2,(H2,14,15,16)	JDTUMPKOJBQPKX	splash10-03ds-3390000000-0133cae4c0fb47b53e06
321	1	4	>1	InChI=1S/C20H26O5/c1-11-8-19-9-20(11,24)7-4-12(19)18-6-3-5-17(2,16(23)25-10-18)14(18)13(19)15(21)22/h12-14,24H,1,3-10H2,2H3,(H,21,22)	KSBJAONOPKRVRR	splash10-0f6t-2398000000-82eb24db9ce6852592fd
322	2	1	NA	InChI=1S/C10H13N5O4/c11-10-13-8-7(9(18)14-10)12-3-15(8)6-1-4(17)5(2-16)19-6/h3-6,16-17H,1-2H2,(H3,11,13,14,18)	YKBGVTZYEHREMT	splash10-0a59-3900000000-8a9725a766901535e6e3
327	1	1	1	InChI=1S/C12H9N/c1-3-7-11-9(5-1)10-6-2-4-8-12(10)13-11/h1-8,13H	UJOBWOGCFQCDNV	splash10-014i-0900000000-09a94e4635c7ccd85513
335	5	2	>1	InChI=1S/C22H34O2/c1-2-3-4-5-6-7-8-9-10-11-12-13-14-15-16-17-18-19-20-21-22(23)24/h3-4,6-7,9-10,12-13,15-16H,2,5,8,11,14,17-21H2,1H3,(H,23,24)	YUFFSWGQGVEMMI	splash10-000i-0090000000-260dcf8cd2e9cacf0e81
338	6	6	>1	InChI=1S/C20H26O6/c1-11-8-19-9-20(11,26)7-4-12(19)18(10-21)6-3-5-17(2,16(24)25)14(18)13(19)15(22)23/h10,12-14,26H,1,3-9H2,2H3,(H,22,23)(H,24,25)	VNCQCPQAMDQEBY	splash10-0ir0-0596000000-131b59db99d35835f720
342	4	3	>1	InChI=1S/C9H16N2O5/c1-9(2,3)16-8(15)11-5(7(13)14)4-6(10)12/h5H,4H2,1-3H3,(H2,10,12)(H,11,15)(H,13,14)	FYYSQDHBALBGHX	splash10-0532-0940000000-f800e5c50a2685ea9e7a
343	1	1	1	InChI=1S/C11H21NO9S3/c1-22-4-2-3-7(12-21-24(17,18)19)23-11-10(16)9(15)8(14)6(5-13)20-11/h6,8-11,13-16H,2-5H2,1H3,(H,17,18,19)	ZCZCVJVUJGULMO	splash10-0002-9000200000-9f88f8dfa7160a4091b5
347	1	2	>1	InChI=1S/C20H28O5/c1-11-9-19-10-20(11,25)8-5-12(19)17(2)6-4-7-18(3,16(23)24)14(17)13(19)15(21)22/h12-14,25H,1,4-10H2,2-3H3,(H,21,22)(H,23,24)	CZEMYYICWZPENF	splash10-0002-0219000000-be51fc5cc48be52b591d
348	1	1	1	InChI=1S/C24H47NO7/c1-2-3-4-5-6-7-8-9-10-11-12-13-14-15-19(27)18(25)17-31-24-23(30)22(29)21(28)20(16-26)32-24/h14-15,18-24,26-30H,2-13,16-17,25H2,1H3	HHJTWTPUPVQKNA	splash10-03di-0010900000-afed761a47706d42dd3e
352	4	4	NA	InChI=1S/C11H20O2/c1-2-3-4-5-6-7-8-9-10-11(12)13/h2H,1,3-10H2,(H,12,13)	FRPZMMHWLSIFAZ	splash10-001i-0900000000-b90f772663028aa6c273
354	1	1	1	InChI=1S/C19H37N5O7/c1-19(27)7-28-18(13(26)16(19)24-2)31-15-11(23)5-10(22)14(12(15)25)30-17-9(21)4-3-8(6-20)29-17/h3,9-18,24-27H,4-7,20-23H2,1-2H3	URWAJWIAIPFPJE	splash10-0f79-2960000000-e4019234db0edb127967
356	1	2	>1	InChI=1S/C19H24O5/c1-10-8-17-9-18(10,23)7-4-11(17)19-6-3-5-16(2,15(22)24-19)13(19)12(17)14(20)21/h11-13,23H,1,3-9H2,2H3,(H,20,21)	OXFPYCSNYOFUCH	splash10-001i-0069000000-b5bf6729be3586e43cb5
357	1	1	1	InChI=1S/C38H60O18/c1-16-11-37-9-5-20-35(2,7-4-8-36(20,3)34(50)55-32-29(49)26(46)23(43)18(13-40)52-32)21(37)6-10-38(16,15-37)56-33-30(27(47)24(44)19(14-41)53-33)54-31-28(48)25(45)22(42)17(12-39)51-31/h17-33,39-49H,1,4-15H2,2-3H3	UEDUENGHJMELGK	splash10-0006-0000009000-8f33f594b1fb0b6d5894
361	1	1	1	InChI=1S/C14H28O2/c1-2-3-4-5-6-7-8-9-10-11-12-13-14(15)16/h2-13H2,1H3,(H,15,16)	TUNFSRHWOTWDNC	splash10-004r-9000000000-26827be8f8c2a4fbfd75
371	3	1	1	InChI=1S/C6H13O8P/c7-3-1-5(8)14-4(6(3)9)2-13-15(10,11)12/h3-9H,1-2H2,(H2,10,11,12)	UQJFZAAGZAYVKZ	splash10-004j-9000000000-2f012bc409dcec4bb803
378	1	1	1	InChI=1S/C14H8O3/c15-11-7-3-6-10-12(11)14(17)9-5-2-1-4-8(9)13(10)16/h1-7,15H	BTLXPCBPYBNQNR	splash10-0002-0900000000-28997de91fa7648cde5e
384	1	2	NA	InChI=1S/C17H9NO3/c19-17-12-5-2-1-4-10(12)11-8-9-15(18(20)21)13-6-3-7-14(17)16(11)13/h1-9H	QAJOWHGESRCVLY	splash10-001j-0090000000-2d98be1e756a7662a301
386	6	5	>1	InChI=1S/C5H10O5/c6-1-2-3(7)4(8)5(9)10-2/h2-9H,1H2	HMFHBZSHGGEWLO	splash10-014r-4900000000-76daa3235c9f82ef4f5a
387	2	1	1	InChI=1S/C10H17NO9S2/c1-2-3-6(11-20-22(16,17)18)21-10-9(15)8(14)7(13)5(4-12)19-10/h2,5,7-10,12-15H,1,3-4H2,(H,16,17,18)	PHZOWSSBXJXFOR	splash10-002b-9000000000-983751291827d2a4a3ee
390	1	1	1	InChI=1S/C14H20N2O3/c1-19-13-10-11(4-6-12(13)17)5-7-14(18)16-9-3-2-8-15/h4-7,10,17H,2-3,8-9,15H2,1H3,(H,16,18)	SFUVCMKSYKHYLD	splash10-004i-0900000000-9fe3d5e700a5f76e3c6e
392	5	4	NA	InChI=1S/C28H44O/c1-19(2)20(3)9-10-22(5)26-15-16-27-23(8-7-17-28(26,27)6)12-13-24-18-25(29)14-11-21(24)4/h9-10,12-13,19-20,22,25-27,29H,4,7-8,11,14-18H2,1-3,5-6H3	MECHNRXZTMCUDQ	splash10-0002-0129000000-77bd32807ec8ea97183b
400	1	1	1	InChI=1S/C4H6O6/c5-1(3(7)8)2(6)4(9)10/h1-2,5-6H,(H,7,8)(H,9,10)	FEWJPZIEWOKRBE	splash10-0002-5900000000-927642b52fd979863f14
401	11	13	>1	InChI=1S/C8H8O3/c1-5-4-6(8(10)11)2-3-7(5)9/h2-4,9H,1H3,(H,10,11)	LTFHNKUKQYVHDX	splash10-0pb9-0900000000-7116c4f6bc6a16489f93
404	1	1	1	InChI=1S/C41H76N2O15/c1-15-29-41(10,49)34(45)24(4)31(42-53-21-52-17-16-50-13)22(2)19-39(8,48)36(58-38-32(44)28(43(11)12)18-23(3)54-38)25(5)33(26(6)37(47)56-29)57-30-20-40(9,51-14)35(46)27(7)55-30/h22-30,32-36,38,44-46,48-49H,15-21H2,1-14H3	RXZBMPWDPOLZGW	splash10-00di-0100090010-162f7fc84e7bf4de5464
405	1	1	1	InChI=1S/C15H21NO9S2/c17-8-10-12(18)13(19)14(20)15(24-10)26-11(16-25-27(21,22)23)7-6-9-4-2-1-3-5-9/h1-5,10,12-15,17-20H,6-8H2,(H,21,22,23)	CKIJIGYDFNXSET	splash10-00dj-7000900000-948c6a375c6c07db077d
406	1	1	1	InChI=1S/C6H11NO3S/c1-11-3-2-5(6(9)10)7-4-8/h4-5H,2-3H2,1H3,(H,7,8)(H,9,10)	PYUSHNKNPOHWEZ	splash10-0udi-0900000000-a9e78580c0890dec7997
407	1	1	1	InChI=1S/C20H22O9/c21-9-16-17(25)18(26)19(27)20(29-16)28-13-6-11(5-12(22)8-13)2-1-10-3-4-14(23)15(24)7-10/h1-8,16-27H,9H2	PERPNFLGJXUDDW	splash10-0006-0090000000-9cd0e1640ac009777c35
408	1	1	1	InChI=1S/C24H40N7O17P3S/c1-4-15(33)52-8-7-26-14(32)5-6-27-22(36)19(35)24(2,3)10-45-51(42,43)48-50(40,41)44-9-13-18(47-49(37,38)39)17(34)23(46-13)31-12-30-16-20(25)28-11-29-21(16)31/h11-13,17-19,23,34-35H,4-10H2,1-3H3,(H,26,32)(H,27,36)(H,40,41)(H,42,43)(H2,25,28,29)(H2,37,38,39)	QAQREVBBADEHPA	splash10-014i-0009000000-8b5c2b191c0da1d43929
410	1	2	NA	InChI=1S/C11H11N5/c1-6-5-13-7-3-4-8-10(9(7)14-6)15-11(12)16(8)2/h3-5H,1-2H3,(H2,12,15)	DVCCCQNKIYNAKB	splash10-03di-0390000000-8ed87f2afa42aabd3d50
412	2	1	1	InChI=1S/C21H41N7O12/c1-5-21(36,4-30)16(40-17-9(26-2)13(34)10(31)6(3-29)38-17)18(37-5)39-15-8(28-20(24)25)11(32)7(27-19(22)23)12(33)14(15)35/h5-18,26,29-36H,3-4H2,1-2H3,(H4,22,23,27)(H4,24,25,28)	ASXBYYWOLISCLQ	splash10-001i-0110090000-3f488cbdb9f530e6124a
415	1	1	1	InChI=1S/C13H14N4O/c18-13(16-14-11-7-3-1-4-8-11)17-15-12-9-5-2-6-10-12/h1-10,14-15H,(H2,16,17,18)	KSPIHGBHKVISFI	splash10-0563-6890000000-3b62656988412410396d
418	3	1	NA	InChI=1S/C5H11NO2S/c1-5(2,9)3(6)4(7)8/h3,9H,6H2,1-2H3,(H,7,8)	VVNCNSJFMMFHPL	splash10-0002-3900000000-172426a3f1810c43b674
420	1	1	1	InChI=1S/C11H19NO10S2/c1-2-5(14)3-7(12-22-24(18,19)20)23-11-10(17)9(16)8(15)6(4-13)21-11/h2,5-6,8-11,13-17H,1,3-4H2,(H,18,19,20)	MYHSVHWQEVDFQT	splash10-002b-9000000000-0c95ce49a839822e66f4
423	2	4	NA	InChI=1S/C6H12O6/c7-1-2(8)4(10)6(12)5(11)3(1)9/h1-12H	CDAISMWEOUEBRE	splash10-0a4r-0900000000-0fc08225089b1a5ce091
425	2	2	>1	InChI=1S/C5H12O7P2/c1-5(2)3-4-11-14(9,10)12-13(6,7)8/h3H,4H2,1-2H3,(H,9,10)(H2,6,7,8)	CBIDRCWHNCKSTO	splash10-004i-9000000000-7c75d36fdbb091552b58
428	1	1	1	InChI=1S/C26H35N5O6/c1-17(30-25(36)21(27)14-19-8-10-20(33)11-9-19)24(35)29-16-23(34)31(2)22(26(37)28-12-13-32)15-18-6-4-3-5-7-18/h3-11,17,21-22,32-33H,12-16,27H2,1-2H3,(H,28,37)(H,29,35)(H,30,36)	HPZJMUBDEAMBFI	splash10-001r-0910000000-4722ff4de4e174a96836
429	6	3	>1	InChI=1S/C18H32O16/c19-1-4-7(21)9(23)13(27)17(32-4)30-3-6-8(22)10(24)14(28)18(33-6)34-15-5(2-20)31-16(29)12(26)11(15)25/h4-29H,1-3H2	OWEGMIWEEQEYGQ	splash10-0udi-0001090000-1c1222e008a3ad9cde0f
431	7	3	NA	InChI=1S/C8H8O4/c9-6-2-1-5(3-7(6)10)4-8(11)12/h1-3,9-10H,4H2,(H,11,12)	CFFZDZCDUFSOFZ	splash10-00di-2900000000-60e1fc55d54131c2923e
433	6	5	>1	InChI=1S/C6H12O5/c7-1-4-6(10)5(9)3(8)2-11-4/h3-10H,1-2H2	MPCAJMNYNOGXPB	splash10-014i-9100000000-f5cab1c2b02d65ad346a
437	1	2	NA	InChI=1S/C25H42N7O17P3S/c1-4-5-16(34)53-9-8-27-15(33)6-7-28-23(37)20(36)25(2,3)11-46-52(43,44)49-51(41,42)45-10-14-19(48-50(38,39)40)18(35)24(47-14)32-13-31-17-21(26)29-12-30-22(17)32/h12-14,18-20,24,35-36H,4-11H2,1-3H3,(H,27,33)(H,28,37)(H,41,42)(H,43,44)(H2,26,29,30)(H2,38,39,40)	CRFNGMNYKDXRTN	splash10-000i-0000000090-25716f3e3bedaf7ecd94
438	1	4	>1	InChI=1S/C6H12O6/c7-1-3-4(9)5(10)6(11,2-8)12-3/h3-5,7-11H,1-2H2	RFSUNEUAIZKAJO	splash10-00ri-9600000000-a826b29724713036f579
442	4	2	>1	InChI=1S/C6H12O5/c1-2-3(7)4(8)5(9)6(10)11-2/h2-10H,1H3	SHZGCJCMOBCMKK	splash10-014i-9000000000-c8f3e40cfff39fe7c419
445	1	1	1	InChI=1S/C14H25NO11/c1-4(18)15-7-9(20)12(6(3-17)24-13(7)23)26-14-11(22)10(21)8(19)5(2-16)25-14/h5-14,16-17,19-23H,2-3H2,1H3,(H,15,18)	KFEUJDWYNGMDBV	splash10-0019-9800000000-5cfef19dd8c8707bef7a
447	1	2	NA	InChI=1S/C10H17N3O6/c11-5(9(16)17)1-4-8(15)13-6(10(18)19)2-3-7(12)14/h5-6H,1-4,11H2,(H2,12,14)(H,13,15)(H,16,17)(H,18,19)	JBFYFLXEJFQWMU	splash10-0002-0900000000-2387791e3ca2a27fb389
448	3	5	NA	InChI=1S/C6H10O6/c7-1-2(8)5-3(9)4(10)6(11)12-5/h2-5,7-10H,1H2	SXZYCXMUPBBULW	splash10-000i-0900000000-ed1e6d153e643c4e63fe
454	1	1	1	InChI=1S/C24H48O2/c1-2-3-4-5-6-7-8-9-10-11-12-13-14-15-16-17-18-19-20-21-22-23-24(25)26/h2-23H2,1H3,(H,25,26)	QZZGJDVWLFXDLK	splash10-016r-0509000000-b590f3868a4aa3c86803
457	1	1	1	InChI=1S/C7H8N4O3/c1-10-3-4(8-6(10)13)11(2)7(14)9-5(3)12/h1-2H3,(H,8,13)(H,9,12,14)	HMLZLHKHNBLLJD	splash10-001l-9800000000-bcef3be559d5d3540d62
458	1	1	1	InChI=1S/C11H10N4/c1-15-9-5-4-8-7(3-2-6-13-8)10(9)14-11(15)12/h2-6H,1H3,(H2,12,14)	ARZWATDYIYAUTA	splash10-0002-0900000000-023e5ce37e44fdcc0a38
459	1	1	1	InChI=1S/C5H7N3O5/c6-2(3(9)10)1-8-4(11)7-5(12)13-8/h2H,1,6H2,(H,9,10)(H,7,11,12)	ASNFTDCKZKHJSW	splash10-0a4i-9400000000-5fd550f7f766683dd342
468	1	1	1	InChI=1S/C10H14N5O10PS/c11-8-5-9(13-2-12-8)15(3-14-5)10-7(17)6(16)4(24-10)1-23-26(18,19)25-27(20,21)22/h2-4,6-7,10,16-17H,1H2,(H,18,19)(H2,11,12,13)(H,20,21,22)	IRLPACMLTUPBCL	splash10-004i-0003900000-b4a6bfb0c8449d718a45
469	1	1	1	InChI=1S/C9H17NO7/c1-3(8(13)14)16-7-5(10)9(15)17-4(2-11)6(7)12/h3-7,9,11-12,15H,2,10H2,1H3,(H,13,14)	MSFSPUZXLOGKHJ	splash10-0002-9200000000-bca95a42592f5ae9462b
471	8	5	NA	InChI=1S/C8H8O3/c9-7-3-1-6(2-4-7)5-8(10)11/h1-4,9H,5H2,(H,10,11)	XQXPVVBIMDBYFF	splash10-00xr-9000000000-1588a41bbc8948ae38f2
473	1	2	NA	InChI=1S/C12H24O3/c13-11-9-7-5-3-1-2-4-6-8-10-12(14)15/h13H,1-11H2,(H,14,15)	ZDHCZVWCTKTBRY	splash10-014i-1790000000-86939bdc2617444c9391
474	5	7	NA	InChI=1S/C6H10O6/c7-1-2-3(8)4(9)5(10)6(11)12-2/h2-5,7-10H,1H2	PHOQVHQSTUBQQK	splash10-000i-0900000000-012454becf12093c4a79
480	1	1	1	InChI=1S/C15H22N2O18P2/c18-5-1-2-17(15(26)16-5)12-9(22)6(19)4(32-12)3-31-36(27,28)35-37(29,30)34-14-10(23)7(20)8(21)11(33-14)13(24)25/h1-2,4,6-12,14,19-23H,3H2,(H,24,25)(H,27,28)(H,29,30)(H,16,18,26)	HDYANYHVCAPMJV	splash10-004i-0000090000-de055de774be2efd83b5
482	8	8	NA	InChI=1S/C20H12O/c21-18-10-7-12-5-8-16-15-4-2-1-3-13(15)11-14-6-9-17(18)19(12)20(14)16/h1-11,21H	SPUUWWRWIAEPDB	splash10-0udi-0090000000-9ebb90530f31920ef54a
484	1	1	1	InChI=1S/C8H15NO9S/c1-3(11)9-5-6(12)7(18-19(14,15)16)4(2-10)17-8(5)13/h4-8,10,12-13H,2H2,1H3,(H,9,11)(H,14,15,16)	WHCJUIFHMJFEFZ	splash10-0059-5900000000-0a0f78bfc09ede96dc12
485	1	1	1	InChI=1S/C40H52O2/c1-29(17-13-19-31(3)21-23-35-33(5)37(41)25-27-39(35,7)8)15-11-12-16-30(2)18-14-20-32(4)22-24-36-34(6)38(42)26-28-40(36,9)10/h11-24H,25-28H2,1-10H3	FDSDTBUPSURDBL	splash10-014i-0031090000-74fc0043f5fe6b69bcc6
488	1	1	1	InChI=1S/C14H19NO10S2/c16-6-9-11(18)12(19)13(20)14(24-9)26-10(15-25-27(21,22)23)5-7-1-3-8(17)4-2-7/h1-4,9,11-14,16-20H,5-6H2,(H,21,22,23)	WWBNBPSEKLOHJU	splash10-0002-9000000000-f9836c6c423e090b53a3
492	3	2	>1	InChI=1S/C10H13N5O3/c1-4-6(16)7(17)10(18-4)15-3-14-5-8(11)12-2-13-9(5)15/h2-4,6-7,10,16-17H,1H3,(H2,11,12,13)	XGYIMTFOTBMPFP	splash10-00n0-1900000000-685dbade42a0badfa410
496	1	1	1	InChI=1S/C10H13N2O11P/c13-5-1-3(9(16)17)12(10(18)11-5)8-7(15)6(14)4(23-8)2-22-24(19,20)21/h1,4,6-8,14-15H,2H2,(H,16,17)(H,11,13,18)(H2,19,20,21)	KYOBSHFOBAOFBF	splash10-004i-0039000000-2c6a237400cc4232d074
505	2	2	>1	InChI=1S/C16H25N5O15P2/c17-13-7-14(19-3-18-13)21(4-20-7)15-11(26)9(24)6(33-15)2-32-37(28,29)36-38(30,31)35-16-12(27)10(25)8(23)5(1-22)34-16/h3-6,8-12,15-16,22-27H,1-2H2,(H,28,29)(H,30,31)(H2,17,18,19)	WFPZSXYXPSUOPY	splash10-000i-0002090000-3b5dec6b637ae68fb31d
507	3	2	NA	InChI=1S/C10H20O/c1-7(2)9-5-4-8(3)6-10(9)11/h7-11H,4-6H2,1-3H3	NOOLISFMXDJSKH	splash10-053r-9300000000-d9c35833e73c8655fb23
508	1	1	1	InChI=1S/C8H6O4/c9-7(10)5-3-1-2-4-6(5)8(11)12/h1-4H,(H,9,10)(H,11,12)	XNGIFLGASWRNHJ	splash10-00kf-9400000000-ba393489337831b167f0
511	1	1	1	InChI=1S/C4H6N4O3/c5-3(10)6-1-2(9)8-4(11)7-1/h1H,(H3,5,6,10)(H2,7,8,9,11)	POJWUDADGALRAB	splash10-03di-9300000000-f65a3f3ec2962cfa0695
514	3	2	>1	InChI=1S/C10H16N2O7/c11-5(1-3-7(13)14)9(17)12-6(10(18)19)2-4-8(15)16/h5-6H,1-4,11H2,(H,12,17)(H,13,14)(H,15,16)(H,18,19)	KOSRFJWDECSPRO	splash10-004i-0930000000-b7f85e955f57a56fc4a1
520	1	1	1	InChI=1S/H4O7P2/c1-8(2,3)7-9(4,5)6/h(H2,1,2,3)(H2,4,5,6)	XPPKVPWEQAFLFU	splash10-004j-5900000000-6633d5123eb37c266247
521	3	1	1	InChI=1S/C14H22N2O16P2/c17-5-3-28-13(11(22)8(5)19)31-34(26,27)32-33(24,25)29-4-6-9(20)10(21)12(30-6)16-2-1-7(18)15-14(16)23/h1-2,5-6,8-13,17,19-22H,3-4H2,(H,24,25)(H,26,27)(H,15,18,23)	DQQDLYVHOTZLOR	splash10-000i-0001090000-96fed166c57aeb0e0a5d
523	1	1	1	InChI=1S/C12H23NO9S3/c1-23-5-3-2-4-8(13-22-25(18,19)20)24-12-11(17)10(16)9(15)7(6-14)21-12/h7,9-12,14-17H,2-6H2,1H3,(H,18,19,20)	GKUMMDFLKGFCKH	splash10-0002-9000100000-690d682ea0cb9c627048
525	1	1	1	InChI=1S/C6H15O9P/c7-1-3(8)5(10)6(11)4(9)2-15-16(12,13)14/h3-11H,1-2H2,(H2,12,13,14)	GACTWZZMVMUKNG	splash10-0002-9000000000-efb659235ae5b963d3e2
527	1	1	NA	InChI=1S/C3H9O6P/c4-1-3(5)2-9-10(6,7)8/h3-5H,1-2H2,(H2,6,7,8)	AWUCVROLDVIAJX	splash10-0002-9000000000-9d02eec0f6a96bb88888
529	1	1	1	InChI=1S/C17H26N8O5/c1-24(16(20)21)6-4-9(18)8-12(26)22-10-2-3-13(30-14(10)15(27)28)25-7-5-11(19)23-17(25)29/h2-3,5,7,9-10,13-14H,4,6,8,18H2,1H3,(H3,20,21)(H,22,26)(H,27,28)(H2,19,23,29)	CXNPLSGKWMLZPZ	splash10-0h2b-0970000000-8c3e84f9674e43fce3e8
530	2	1	NA	InChI=1S/C40H56O2/c1-29(17-13-19-31(3)21-23-37-33(5)25-35(41)27-39(37,7)8)15-11-12-16-30(2)18-14-20-32(4)22-24-38-34(6)26-36(42)28-40(38,9)10/h11-24,35-36,41-42H,25-28H2,1-10H3	JKQXZKUSFCKOGQ	splash10-00xr-0000090000-a2f3a5a2ede5265be566
533	2	1	1	InChI=1S/C9H12N3O7P/c10-5-1-2-12(9(14)11-5)8-6(13)7-4(18-8)3-17-20(15,16)19-7/h1-2,4,6-8,13H,3H2,(H,15,16)(H2,10,11,14)	WCPTXJJVVDAEMW	splash10-01t9-9600000000-957bfdaf62c81b3ef88a
537	2	2	NA	InChI=1S/C8H6O3/c9-7(8(10)11)6-4-2-1-3-5-6/h1-5H,(H,10,11)	FAQJJMHZNSSFSM	splash10-0zfr-1900000000-15499c77fbdf6aba2c6f
540	1	1	1	InChI=1S/C21H24O9/c1-28-16-8-11(4-5-15(16)24)2-3-12-6-13(23)9-14(7-12)29-21-20(27)19(26)18(25)17(10-22)30-21/h2-9,17-27H,10H2,1H3	KLPUXMNQDCUPNO	splash10-014i-0010900000-4d52f817435e2246de5e
541	3	1	1	InChI=1S/C10H11NO4/c12-8-3-1-7(2-4-8)5-9(13)11-6-10(14)15/h1-4,12H,5-6H2,(H,11,13)(H,14,15)	CPPDWYIPKSSNNM	splash10-056r-9610000000-cad7edd3bdf64818adae
542	2	1	NA	InChI=1S/C16H25N5O15P2/c1-4-7(22)9(24)11(26)15(33-4)35-38(30,31)36-37(28,29)32-2-5-8(23)10(25)14(34-5)21-3-18-6-12(21)19-16(17)20-13(6)27/h3-5,7-11,14-15,22-26H,2H2,1H3,(H,28,29)(H,30,31)(H3,17,19,20,27)	LQEBEXMHBLQMDB	splash10-0udi-0900000000-793b68344d71159cb28e
544	1	5	>1	InChI=1S/C9H8O3/c10-8(9(11)12)6-7-4-2-1-3-5-7/h1-5H,6H2,(H,11,12)	BTNMPGBKDVTSJY	splash10-004i-9000000000-c239a9a599daa607e47f
545	1	1	1	InChI=1S/C6H13O8P/c1-2-3(7)4(8)5(9)6(13-2)14-15(10,11)12/h2-9H,1H3,(H2,10,11,12)	PTVXQARCLQPGIR	splash10-004i-9000000000-c19d6b3a6f11396fb4a5
548	4	4	NA	InChI=1S/C11H8O2/c12-11(13)10-6-5-8-3-1-2-4-9(8)7-10/h1-7H,(H,12,13)	UOBYKYZJUGYBDK	splash10-0002-0900000000-9793681215cbd8ec1691
549	1	1	1	InChI=1S/C21H27N3O2/c1-4-15(12-25)22-21(26)14-8-17-16-6-5-7-18-20(16)13(10-23(18)2)9-19(17)24(3)11-14/h5-8,10,14-15,19,25H,4,9,11-12H2,1-3H3,(H,22,26)	KPJZHOPZRAFDTN	splash10-00du-0290000000-88752191eba77aeb09a7
550	1	1	1	InChI=1S/C27H35N9O15P2/c1-10-3-12-13(4-11(10)2)35(24-18(32-12)25(42)34-27(43)33-24)5-14(37)19(39)15(38)6-48-52(44,45)51-53(46,47)49-7-16-20(40)21(41)26(50-16)36-9-31-17-22(28)29-8-30-23(17)36/h3-4,8-9,14-16,19-21,26,32,37-41H,5-7H2,1-2H3,(H,44,45)(H,46,47)(H2,28,29,30)(H2,33,34,42,43)	YPZRHBJKEMOYQH	splash10-000i-0001200900-b0740b3d33d50996ccde
552	1	2	NA	InChI=1S/C9H18N4O4/c1-5(7(14)15)13-6(8(16)17)3-2-4-12-9(10)11/h5-6,13H,2-4H2,1H3,(H,14,15)(H,16,17)(H4,10,11,12)	IMXSCCDUAFEIOE	splash10-0006-0900000000-91b0944f49b0a535b093
554	1	1	1	InChI=1S/C10H15N5O/c1-7(4-16)2-3-11-9-8-10(13-5-12-8)15-6-14-9/h5-7,16H,2-4H2,1H3,(H2,11,12,13,14,15)	XXFACTAYGKKOQB	splash10-0079-4940000000-d97973ba3907ebbbd9ff
555	1	1	1	InChI=1S/C15H22N4O3/c1-2-22-14(21)12(9-6-10-18-15(16)17)19-13(20)11-7-4-3-5-8-11/h3-5,7-8,12H,2,6,9-10H2,1H3,(H,19,20)(H4,16,17,18)	YQDHCCVUYCIGSW	splash10-01vp-3900000000-ba9ebe3683bdd3ad550a
557	5	1	NA	InChI=1S/C5H10O5/c6-2-1-10-5(9)4(8)3(2)7/h2-9H,1H2	SRBFZHDQGSBBOR	splash10-014i-9000000000-fa94af40c085841616eb
558	1	1	1	InChI=1S/C15H18N2O5/c18-13(17-8-4-7-12(17)14(19)20)9-16-15(21)22-10-11-5-2-1-3-6-11/h1-3,5-6,12H,4,7-10H2,(H,16,21)(H,19,20)	ZTUKZKYDJMGJDC	splash10-014i-1900000000-5b353004f33f8fe2a043
559	4	2	NA	InChI=1S/C12H10O3/c13-12(14)8-15-11-6-5-9-3-1-2-4-10(9)7-11/h1-7H,8H2,(H,13,14)	RZCJYMOBWVJQGV	splash10-0a4i-0900000000-2514bcb97b9314444579
561	2	3	NA	InChI=1S/C45H38O18/c46-18-10-27(54)33-32(11-18)61-42(16-2-5-21(48)25(52)8-16)39(59)37(33)35-29(56)14-30(57)36-38(40(60)43(63-45(35)36)17-3-6-22(49)26(53)9-17)34-28(55)13-23(50)19-12-31(58)41(62-44(19)34)15-1-4-20(47)24(51)7-15/h1-11,13-14,31,37-43,46-60H,12H2	MOJZMWJRUKIQGL	splash10-014i-0000000090-5a30f233b54cb9fecf6d
563	4	2	>1	InChI=1S/C9H10O2/c10-9(11)7-6-8-4-2-1-3-5-8/h1-5H,6-7H2,(H,10,11)	XMIIGOLPHOKFCH	splash10-0006-9100000000-9009f92e094d3f88cea0
565	1	1	1	InChI=1S/C11H15N5O3/c1-12-10-9-11(14-4-13-10)16(5-15-9)8-2-6(18)7(3-17)19-8/h4-8,17-18H,2-3H2,1H3,(H,12,13,14)	DYSDOYRQWBDGQQ	splash10-0udi-1900000000-f9a532c5dde9d7f38b7b
568	3	3	>1	InChI=1S/C14H22O/c1-2-3-4-5-6-7-8-13-9-11-14(15)12-10-13/h9-12,15H,2-8H2,1H3	NTDQQZYCCIDJRK	splash10-000i-1910000000-dab45ebd41c3809c955f
569	1	1	1	InChI=1S/C20H40O/c1-17(2)9-6-10-18(3)11-7-12-19(4)13-8-14-20(5)15-16-21/h15,17-19,21H,6-14,16H2,1-5H3	BOTWFXYSPFMFNR	splash10-00di-9010000000-4aec05d9e14137c59c5e
570	10	12	>1	InChI=1S/C19H24O3/c1-19-8-7-12-13(15(19)5-6-18(19)21)4-3-11-9-16(20)17(22-2)10-14(11)12/h9-10,12-13,15,20H,3-8H2,1-2H3	WHEUWNKSCXYKBU	splash10-000i-0920000000-5046a6edcda6f0db50bb
571	3	3	NA	InChI=1S/C10H16N4O3/c11-3-1-2-9(15)14-8(10(16)17)4-7-5-12-6-13-7/h5-6,8H,1-4,11H2,(H,12,13)(H,14,15)(H,16,17)	CCLQKVKJOGVQLU	splash10-000x-9000000000-4d0f7d4f8b69c1f19577
572	1	1	NA	InChI=1S/C29H44O2/c1-20(2)12-9-13-21(3)14-10-15-22(4)16-11-18-29(8)19-17-26-25(7)27(30)23(5)24(6)28(26)31-29/h12,14,16,30H,9-11,13,15,17-19H2,1-8H3	RZFHLOLGZPDCHJ	splash10-014i-0900000000-8819d563e9143afbb96c
573	1	1	1	InChI=1S/C31H36N2O11/c1-14(2)7-8-16-13-17(9-11-19(16)34)27(37)33-21-22(35)18-10-12-20(15(3)24(18)42-28(21)38)41-29-23(36)25(43-30(32)39)26(40-6)31(4,5)44-29/h7,9-13,23,25-26,29,34-36H,8H2,1-6H3,(H2,32,39)(H,33,37)	YJQPYGGHQPGBLI	splash10-000i-0900000000-e321cd21925818d2156a
574	12	7	>1	InChI=1S/C6H13O9P/c7-2-6(10)5(9)4(8)3(15-6)1-14-16(11,12)13/h3-5,7-10H,1-2H2,(H2,11,12,13)	BGWGXPAPYGQALX	splash10-0a4i-0900000000-439acef0bf76c41cd69e
578	8	4	NA	InChI=1S/C5H10O5/c6-2-5(9)4(8)3(7)1-10-5/h3-4,6-9H,1-2H2	LQXVFWRQNMEDEE	splash10-01p9-9500000000-54796ac55d6602caf449
Consensus result*: NA mean SF-Matching and CSI:FingerID did not have the same result for the spectrum. >1 mean the consensus is not correct.

## Sheet: Database=HMDB
SpecNo	CSI:FingerID	SF-Matching	Consensus result*	InChI	InChIKey	Splash
14	7	1	1	InChI=1S/C43H76NO8P/c1-3-5-7-9-11-13-15-17-18-19-20-21-22-24-26-28-30-32-34-36-43(46)52-41(40-51-53(47,48)50-38-37-44)39-49-42(45)35-33-31-29-27-25-23-16-14-12-10-8-6-4-2/h11,13,17-18,20-21,24,26,30,32,41H,3-10,12,14-16,19,22-23,25,27-29,31,33-40,44H2,1-2H3,(H,47,48)	VFGMWCSZLGEBAJ	splash10-002f-0049207000-53377b380b62786777aa
18	4	4	NA	InChI=1S/C11H11NO3/c1-15-8-2-3-10-9(5-8)7(6-12-10)4-11(13)14/h2-3,5-6,12H,4H2,1H3,(H,13,14)	COCNDHOPIHDTHK	splash10-0udl-2900000000-d7b7a09d3453a1048a14
21	2	1	1	InChI=1S/C42H72NO8P/c1-3-5-7-9-11-13-15-17-18-19-20-21-22-23-25-27-29-31-33-35-42(45)51-40(39-50-52(46,47)49-37-36-43)38-48-41(44)34-32-30-28-26-24-16-14-12-10-8-6-4-2/h5,7,11,13,17-18,20-21,23,25,29,31,40H,3-4,6,8-10,12,14-16,19,22,24,26-28,30,32-39,43H2,1-2H3,(H,46,47)	WIJRNOBSWIZHST	splash10-005i-0098400000-fb24f0aa9bc5b168cd1a
23	1	1	1	InChI=1S/C11H19NO8/c1-4(10(16)17)19-9-7(12-5(2)14)11(18)20-6(3-13)8(9)15/h4,6-9,11,13,15,18H,3H2,1-2H3,(H,12,14)(H,16,17)	MNLRQHMNZILYPY	splash10-0006-2090000000-c59d76c37f09e9eca3a8
24	7	2	>1	InChI=1S/C14H26O2/c1-2-3-4-5-6-7-8-9-10-11-12-13-14(15)16/h5-6H,2-4,7-13H2,1H3,(H,15,16)	YWWVWXASSLXJHU	splash10-0595-9000000000-98c3d58fb9e1e7c41c90
30	2	2	NA	InChI=1S/C18H36O2/c1-2-3-4-5-6-7-8-9-10-11-12-13-14-15-16-17-18(19)20/h2-17H2,1H3,(H,19,20)	QIQXTHQIDYTFRH	splash10-00lr-0090000000-a702a9f469dbb513856a
31	4	2	>1	InChI=1S/C9H11NO3/c10-8(5-9(12)13)6-1-3-7(11)4-2-6/h1-4,8,11H,5,10H2,(H,12,13)	JYPHNHPXFNEZBR	splash10-0002-0900000000-fc168e43eaa23c2aa333
42	1	8	NA	InChI=1S/C6H13O9P/c7-1-3-4(8)5(9)6(10,15-3)2-14-16(11,12)13/h3-5,7-10H,1-2H2,(H2,11,12,13)	RHKKZBWRNHGJEZ	splash10-002b-9000000000-ea4d3957b170b754ad3c
60	7	1	1	InChI=1S/C21H24O6/c1-24-18-7-5-13(11-20(18)26-3)8-15-12-27-21(23)16(15)9-14-4-6-17(22)19(10-14)25-2/h4-7,10-11,15-16,22H,8-9,12H2,1-3H3	NQWVSMVXKMHKTF	splash10-03dj-0198000000-33a6f54cc2396d7e3aa9
64	10	4	NA	InChI=1S/C8H8O4/c9-6-3-1-5(2-4-6)7(10)8(11)12/h1-4,7,9-10H,(H,11,12)	YHXHKYRQLYQUIH	splash10-00dl-9500000000-9cdfc23b2c56018c8763
65	2	1	1	InChI=1S/C12H12N2O2S/c13-9-1-5-11(6-2-9)17(15,16)12-7-3-10(14)4-8-12/h1-8H,13-14H2	MQJKPEGWNLWLTK	splash10-0a4l-3900000000-a1f636a2e557bc9b69a5
70	5	8	>1	InChI=1S/C8H9NO2/c1-9-7-5-3-2-4-6(7)8(10)11/h2-5,9H,1H3,(H,10,11)	WVMBPWMAQDVZCM	splash10-0a4i-2900000000-685e7b06c396ca5bc072
71	6	2	>1	InChI=1S/C41H82NO7P/c1-3-5-7-9-11-13-15-17-19-20-21-22-24-26-28-30-32-34-41(43)49-40(39-48-50(44,45)47-37-35-42)38-46-36-33-31-29-27-25-23-18-16-14-12-10-8-6-4-2/h33,36,40H,3-32,34-35,37-39,42H2,1-2H3,(H,44,45)	LGFRBARRRZCSBV	splash10-03di-0009100000-5d83c4a2bdf5982bc499
72	4	2	NA	InChI=1S/C6H10N2O5/c7-6(13)8-3(5(11)12)1-2-4(9)10/h3H,1-2H2,(H,9,10)(H,11,12)(H3,7,8,13)	LCQLHJZYVOQKHU	splash10-0udi-4900000000-3a5f21eb40fd1821e24f
73	5	4	NA	InChI=1S/C17H32O2/c1-2-3-4-5-6-7-8-9-10-11-12-13-14-15-16-17(18)19/h7-8H,2-6,9-16H2,1H3,(H,18,19)	GDTXICBNEOEPAZ	splash10-014i-0090000000-e45603c0767cadb1e6a6
76	27	1	1	InChI=1S/C45H80NO8P/c1-3-5-7-9-11-13-15-17-19-20-21-22-24-26-28-30-32-34-36-38-45(48)54-43(42-53-55(49,50)52-40-39-46)41-51-44(47)37-35-33-31-29-27-25-23-18-16-14-12-10-8-6-4-2/h11,13,17,19,21-22,26,28,32,34,43H,3-10,12,14-16,18,20,23-25,27,29-31,33,35-42,46H2,1-2H3,(H,49,50)	DPRXQVIZBLENFV	splash10-003r-0089100000-30eb6b0b7ef776fe858d
79	12	1	1	InChI=1S/C47H82NO8P/c1-3-5-7-9-11-13-15-17-19-21-22-24-26-28-30-32-34-36-38-40-47(50)56-45(44-55-57(51,52)54-42-41-48)43-53-46(49)39-37-35-33-31-29-27-25-23-20-18-16-14-12-10-8-6-4-2/h5,7,11,13,17,19,22,24,28,30,34,36,45H,3-4,6,8-10,12,14-16,18,20-21,23,25-27,29,31-33,35,37-44,48H2,1-2H3,(H,51,52)	WIFLVHIKWGINAQ	splash10-08ir-0029030000-5fdf0fc7a62fe029a629
81	1	1	1	InChI=1S/C33H36N4O6/c1-7-20-19(6)32(42)37-27(20)14-25-18(5)23(10-12-31(40)41)29(35-25)15-28-22(9-11-30(38)39)17(4)24(34-28)13-26-16(3)21(8-2)33(43)36-26/h7-8,13-14,34-35H,1-2,9-12,15H2,3-6H3,(H,36,43)(H,37,42)(H,38,39)(H,40,41)	BPYKTIZUTYGOLE	splash10-000i-0090000000-50ff729317f07f6120b5
88	2	1	1	InChI=1S/C27H44NO7P/c1-2-3-4-5-6-7-8-9-10-11-12-13-14-15-16-17-18-19-20-21-27(30)35-26(24-29)25-34-36(31,32)33-23-22-28/h3-4,6-7,9-10,12-13,15-16,18-19,26,29H,2,5,8,11,14,17,20-25,28H2,1H3,(H,31,32)	TWBVHOYVCUOMJY	splash10-0059-0059000000-223d522986431516be61
92	5	4	NA	InChI=1S/C19H24O6/c1-9-5-17-8-18(9,24)4-3-11(17)19-7-10(20)6-16(2,15(23)25-19)13(19)12(17)14(21)22/h10-13,20,24H,1,3-8H2,2H3,(H,21,22)	BKBYHSYZKIAJDA	splash10-0002-0009000000-90a853be463fca1f290d
93	2	2	>1	InChI=1S/C21H39N7O12/c1-5-21(36,4-30)16(40-17-9(26-2)13(34)10(31)6(3-29)38-17)18(37-5)39-15-8(28-20(24)25)11(32)7(27-19(22)23)12(33)14(15)35/h4-18,26,29,31-36H,3H2,1-2H3,(H4,22,23,27)(H4,24,25,28)	UCSJYZPVAKXKNQ	splash10-03xr-1090000000-0d28a95c3d70165872c6
96	1	3	>1	InChI=1S/C24H40O3/c1-15(4-9-22(26)27)19-7-8-20-18-6-5-16-14-17(25)10-12-23(16,2)21(18)11-13-24(19,20)3/h15-21,25H,4-14H2,1-3H3,(H,26,27)	SMEROWZSTRWXGI	splash10-01t9-9038000000-63dab64ac1cc2d122cd6
103	1	1	1	InChI=1S/C6H11O10P/c7-1-2(8)4(5(10)11)15-6(3(1)9)16-17(12,13)14/h1-4,6-9H,(H,10,11)(H2,12,13,14)	AIQDYKMWENWVQJ	splash10-004i-9000000000-e2a2438bc2019368c05c
112	2	1	1	InChI=1S/C3H7O6P/c4-1-3(5)2-9-10(6,7)8/h4H,1-2H2,(H2,6,7,8)	GNGACRATGGDKBX	splash10-004i-9000000000-0f8d50d1d029df4e6c43
113	1	1	1	InChI=1S/C8H10N2S/c1-2-7-5-6(8(9)11)3-4-10-7/h3-5H,2H2,1H3,(H2,9,11)	AEOCXXJPGCBFJA	splash10-0a4i-9200000000-dcd5e9f885fdaa4b6be0
115	10	1	1	InChI=1S/C19H24O6/c1-9-7-17-8-18(9,24)5-3-10(17)19-6-4-11(20)16(2,15(23)25-19)13(19)12(17)14(21)22/h10-13,20,24H,1,3-8H2,2H3,(H,21,22)	JLJLRLWOEMWYQK	splash10-004i-1690000000-025a018a87469030d73e
117	1	1	1	InChI=1S/C8H11N3O3/c1-5(12)11-7(8(13)14)2-6-3-9-4-10-6/h3-4,7H,2H2,1H3,(H,9,10)(H,11,12)(H,13,14)	KBOJOGQFRVVWBH	splash10-0ik9-0900000000-f57a50d410d73c7b3c0d
118	13	2	>1	InChI=1S/C17H14O8/c1-23-16-13(21)12-10(20)6-11(7-3-4-8(18)9(19)5-7)25-15(12)17(24-2)14(16)22/h3-6,18-19,21-22H,1-2H3	GLMWHQIFJIURES	splash10-000l-0090000000-d36e4126fb220051e78b
122	1	1	1	InChI=1S/C25H52NO7P/c1-2-3-4-5-6-7-8-9-10-11-12-13-14-15-16-17-18-19-25(28)33-24(22-27)23-32-34(29,30)31-21-20-26/h24,27H,2-23,26H2,1H3,(H,29,30)	QEQAJJJSRGAOOG	splash10-03di-0009000000-d7fe1b03f84689ec4924
125	6	1	1	InChI=1S/C43H76NO7P/c1-3-5-7-9-11-13-15-17-19-20-21-22-23-24-26-28-30-32-34-36-43(45)51-42(41-50-52(46,47)49-39-37-44)40-48-38-35-33-31-29-27-25-18-16-14-12-10-8-6-4-2/h11,13,17,19,21-22,24,26,30,32,35,38,42H,3-10,12,14-16,18,20,23,25,27-29,31,33-34,36-37,39-41,44H2,1-2H3,(H,46,47)	IRRKKHCAJLHSJE	splash10-004i-0019300000-d8330be991acdc6c03f1
131	3	2	>1	InChI=1S/C44H70O23/c1-17-11-43-9-5-22-41(2,7-4-8-42(22,3)40(59)66-38-34(30(55)26(51)20(14-47)62-38)64-36-32(57)28(53)24(49)18(12-45)60-36)23(43)6-10-44(17,16-43)67-39-35(31(56)27(52)21(15-48)63-39)65-37-33(58)29(54)25(50)19(13-46)61-37/h18-39,45-58H,1,4-16H2,2-3H3	RLLCWNUIHGPAJY	splash10-02t9-0000000009-7370fd140deab839b513
135	1	1	NA	InChI=1S/C49H76NO8P/c1-3-5-7-9-11-13-15-17-19-21-23-25-27-29-31-33-35-37-39-41-48(51)55-45-47(46-57-59(53,54)56-44-43-50)58-49(52)42-40-38-36-34-32-30-28-26-24-22-20-18-16-14-12-10-8-6-4-2/h6,8,11-14,17-20,23-26,29-32,35-38,47H,3-5,7,9-10,15-16,21-22,27-28,33-34,39-46,50H2,1-2H3,(H,53,54)	IWZCRDQSSLJDNV	splash10-004i-0039030500-515cf364234b5db1ad8c
146	NA	7	NA	InChI=1S/C15H10O2/c16-13-10-15(11-6-2-1-3-7-11)17-14-9-5-4-8-12(13)14/h1-10H	VHBFFQKBGNRLFZ	splash10-0udi-0900000000-1767db1ce89913542708
158	1	2	>1	InChI=1S/C9H12N2O6/c12-2-4-5(13)6(14)7(17-4)3-1-10-9(16)11-8(3)15/h1,4-7,12-14H,2H2,(H2,10,11,15,16)	PTJWIQPHWPFNBW	splash10-0udi-0900000000-6ade42aaa885371e176c
162	3	3	>1	InChI=1S/C8H15NO9S/c1-3(10)9-5-7(12)6(11)4(18-8(5)13)2-17-19(14,15)16/h4-8,11-13H,2H2,1H3,(H,9,10)(H,14,15,16)	WJFVEEAIYIOATH	splash10-0002-9500000000-ed9b91582dc0c0984995
166	3	1	NA	InChI=1S/C24H40O3/c1-15(7-12-22(26)27)18-10-11-19-17-9-8-16-6-4-5-13-23(16,2)20(17)14-21(25)24(18,19)3/h15-21,25H,4-14H2,1-3H3,(H,26,27)	OBUOWZOYJNAMCZ	splash10-004i-0009000000-487aa208335a94e148dc
169	14	5	>1	InChI=1S/C27H30O16/c28-7-14-17(33)20(36)22(38)26(40-14)43-25-21(37)18(34)15(8-29)41-27(25)42-24-19(35)16-12(32)5-11(31)6-13(16)39-23(24)9-1-3-10(30)4-2-9/h1-6,14-15,17-18,20-22,25-34,36-38H,7-8H2	LKZDFKLGDGSGEO	splash10-001i-0097000000-9b291be0a06cfbd1c388
173	7	2	>1	InChI=1S/C20H38O2/c1-2-3-4-5-6-7-8-9-10-11-12-13-14-15-16-17-18-19-20(21)22/h9-10H,2-8,11-19H2,1H3,(H,21,22)	BITHHVVYSMSWAG	splash10-0a4l-0179000000-df59f11b6b42a8cc5a30
185	3	1	1	InChI=1S/C23H48NO7P/c1-2-3-4-5-6-7-8-9-10-11-12-13-14-15-16-17-23(26)31-22(20-25)21-30-32(27,28)29-19-18-24/h22,25H,2-21,24H2,1H3,(H,27,28)	KIHAGWUUUHJRMS	splash10-001i-0090000000-7738dfe0499a2711e740
186	2	1	1	InChI=1S/C18H24O5/c1-12-6-5-9-14(19)8-4-2-3-7-13-10-15(20)11-16(21)17(13)18(22)23-12/h3,7,10-12,14,19-21H,2,4-6,8-9H2,1H3	FPQFYIAXQDXNOR	splash10-0a4i-0190000000-ad59cad6679f7e5c4e52
189	1	1	1	InChI=1S/C16H13NO3S/c18-21(19,20)15-11-5-7-12-6-4-10-14(16(12)15)17-13-8-2-1-3-9-13/h1-11,17H,(H,18,19,20)	FWEOQOXTVHGIFQ	splash10-004i-9220000000-0a72c42bfb56dc661288
190	15	4	>1	InChI=1S/C9H10O3/c1-6(9(11)12)7-2-4-8(10)5-3-7/h2-6,10H,1H3,(H,11,12)	ZHMMPVANGNPCBW	splash10-00kf-9700000000-b25269bd8454951950fb
193	8	1	1	InChI=1S/C49H85O13P/c1-3-5-7-9-11-13-15-17-19-20-21-22-24-26-28-30-32-34-36-38-43(51)61-41(40-60-63(57,58)62-49-47(55)45(53)44(52)46(54)48(49)56)39-59-42(50)37-35-33-31-29-27-25-23-18-16-14-12-10-8-6-4-2/h11,13,17,19,21-22,26,28,32,34,41,44-49,52-56H,3-10,12,14-16,18,20,23-25,27,29-31,33,35-40H2,1-2H3,(H,57,58)	MQRZIONTIPBTLX	splash10-001i-0051592000-ec8fb222a1de2f0b7dbf
195	4	1	1	InChI=1S/C6H7N5O/c1-11-4-3(8-2-9-4)5(12)10-6(11)7/h2H,1H3,(H,8,9)(H2,7,10,12)	XHBSBNYEHDQRCP	splash10-00di-4900000000-9ca1b8bbcde0e92e9542
202	1	1	1	InChI=1S/C10H13N2O11P/c13-5-1-3(9(16)17)12(10(18)11-5)8-7(15)6(14)4(23-8)2-22-24(19,20)21/h1,4,6-8,14-15H,2H2,(H,16,17)(H,11,13,18)(H2,19,20,21)	KYOBSHFOBAOFBF	splash10-004j-9200000000-19e8c2948f89cf43f2ba
203	1	1	1	InChI=1S/C38H60O17/c1-16-12-37-10-6-20-35(3,8-5-9-36(20,4)34(49)54-32-29(48)26(45)23(42)18(13-39)51-32)21(37)7-11-38(16,15-37)55-33-30(27(46)24(43)19(14-40)52-33)53-31-28(47)25(44)22(41)17(2)50-31/h17-33,39-48H,1,5-15H2,2-4H3	CANAPGLEBDTCAF	splash10-00di-0000009200-f9aed05f6242a939b4d7
208	1	1	1	InChI=1S/C16H32O2/c1-2-3-4-5-6-7-8-9-10-11-12-13-14-15-16(17)18/h2-15H2,1H3,(H,17,18)	IPCSVZSSVZVIGE	splash10-0a4i-0090000000-223f4eff3e7317becc5f
210	1	1	1	InChI=1S/C33H44N4O6/c1-7-20-19(6)32(42)37-27(20)14-25-18(5)23(10-12-31(40)41)29(35-25)15-28-22(9-11-30(38)39)17(4)24(34-28)13-26-16(3)21(8-2)33(43)36-26/h26-27,34-35H,7-15H2,1-6H3,(H,36,43)(H,37,42)(H,38,39)(H,40,41)	OBHRVMZSZIDDEK	splash10-014i-0060900000-67682461aceaa81b9cc2
211	2	1	1	InChI=1S/C21H44NO7P/c1-2-3-4-5-6-7-8-9-10-11-12-13-14-15-21(24)29-20(18-23)19-28-30(25,26)27-17-16-22/h20,23H,2-19,22H2,1H3,(H,25,26)	CKPBBEOJHAPPBT	splash10-0a4i-0090000000-52939c7dfe6c706236f0
212	1	1	1	InChI=1S/C12H9N3O/c1-8-11(9-2-4-14-5-3-9)6-10(7-13)12(16)15-8/h2-6H,1H3,(H,15,16)	PZRHRDRVRGEVNW	splash10-014i-3900000000-047756d13498358fc54d
215	1	1	1	InChI=1S/C12H18O13/c13-1-2(14)7(9(18)19)25-12(5(1)17)24-6-3(15)4(16)11(22)23-8(6)10(20)21/h1-8,11-17,22H,(H,18,19)(H,20,21)	IGSYEZFZPOZFNC	splash10-00xr-0903000000-d12eea92cc4194a6056f
220	1	1	1	InChI=1S/C5H12N4O3/c6-3(4(10)11)1-2-12-9-5(7)8/h3H,1-2,6H2,(H,10,11)(H4,7,8,9)	FSBIGDSBMBYOPN	splash10-01b9-4900000000-6273e4c764e53645e523
221	2	1	1	InChI=1S/C7H8O4S/c1-6-2-4-7(5-3-6)11-12(8,9)10/h2-5H,1H3,(H,8,9,10)	WGNAKZGUSRVWRH	splash10-053r-8900000000-d93b8dfbd273b034801f
224	1	1	1	InChI=1S/C15H13N3O4S/c1-18-13(15(20)17-12-8-4-5-9-16-12)14(19)10-6-2-3-7-11(10)23(18,21)22/h2-9,19H,1H3,(H,16,17,20)	QYSPLQLAKJAUJT	splash10-00kf-5900000000-1d4473d813b920140b81
225	2	3	>1	InChI=1S/C8H6O4/c9-7(10)5-3-1-2-4-6(5)8(11)12/h1-4H,(H,9,10)(H,11,12)	XNGIFLGASWRNHJ	splash10-004i-9200000000-9b673ed6e8d6d73b74b4
226	1	1	NA	InChI=1S/C6H7N5O/c1-11-2-8-4-3(11)5(12)10-6(7)9-4/h2H,1H3,(H3,7,9,10,12)	FZWGECJQACGGTI	splash10-0a4i-6900000000-b9b860095178bfbd4cd4
229	2	2	>1	InChI=1S/C10H16N2O7/c11-5(1-3-7(13)14)9(17)12-6(10(18)19)2-4-8(15)16/h5-6H,1-4,11H2,(H,12,17)(H,13,14)(H,15,16)(H,18,19)	KOSRFJWDECSPRO	splash10-0udi-5900000000-1cb31eaf7a55d9e22955
231	3	1	1	InChI=1S/C45H80NO7P/c1-3-5-7-9-11-13-15-17-19-21-22-23-24-26-28-30-32-34-36-38-45(47)53-44(43-52-54(48,49)51-41-39-46)42-50-40-37-35-33-31-29-27-25-20-18-16-14-12-10-8-6-4-2/h11,13,17,19,22-23,26,28,32,34,37,40,44H,3-10,12,14-16,18,20-21,24-25,27,29-31,33,35-36,38-39,41-43,46H2,1-2H3,(H,48,49)	HHQFKPJXVYWLLJ	splash10-004i-0019400100-d894f75058c1993c74b4
233	1	1	1	InChI=1S/C5H7NO5/c7-2-6-3(5(10)11)1-4(8)9/h2-3H,1H2,(H,6,7)(H,8,9)(H,10,11)	MQUUQXIFCBBFDP	splash10-0006-9100000000-434952f1f1021af9083b
237	1	1	1	InChI=1S/C12H11N5/c1-2-4-9(5-3-1)6-13-11-10-12(15-7-14-10)17-8-16-11/h1-5,7-8H,6H2,(H2,13,14,15,16,17)	NWBJYWHLCVSVIJ	splash10-001i-0900000000-8a68b4bbc9e5d341c542
238	2	1	NA	InChI=1S/C8H16NO9P/c1-3(11)9-5-7(13)6(12)4(2-10)17-8(5)18-19(14,15)16/h4-8,10,12-13H,2H2,1H3,(H,9,11)(H2,14,15,16)	FZLJPEPAYPUMMR	splash10-004i-9000000000-560f24bd3fb720161889
239	1	1	1	InChI=1S/C10H8N2/c11-6-5-8-7-12-10-4-2-1-3-9(8)10/h1-4,7,12H,5H2	DMCPFOBLJMLSNX	splash10-004i-9000000000-e95beea8400e01e0632a
245	5	4	>1	InChI=1S/C23H38O4/c1-2-3-4-5-6-7-8-9-10-11-12-13-14-15-16-17-18-19-23(26)27-22(20-24)21-25/h6-7,9-10,12-13,15-16,22,24-25H,2-5,8,11,14,17-21H2,1H3	RCRCTBLIHCHWDZ	splash10-0pb9-0093000000-784b0a96c956728b8d1b
248	3	6	NA	InChI=1S/C6H14O12P2/c7-2-6(18-20(13,14)15)5(9)4(8)3(17-6)1-16-19(10,11)12/h3-5,7-9H,1-2H2,(H2,10,11,12)(H2,13,14,15)	YXWOAJXNVLXPMU	splash10-0002-9830000000-a9cbb8a3dba391a8858b
255	7	2	NA	InChI=1S/C9H12O4/c1-13-9-4-6(8(12)5-10)2-3-7(9)11/h2-4,8,10-12H,5H2,1H3	FBWPWWWZWKPJFL	splash10-006x-9600000000-316d1194b9b0ed76d178
258	20	3	>1	InChI=1S/C10H20O2/c1-2-3-4-5-6-7-8-9-10(11)12/h2-9H2,1H3,(H,11,12)	GHVNFZFCNZKVNT	splash10-004i-9000000000-f3190b828218d04d3cc7
260	1	1	1	InChI=1S/C17H26N8O5/c1-24(16(20)21)6-4-9(18)8-12(26)22-10-2-3-13(30-14(10)15(27)28)25-7-5-11(19)23-17(25)29/h2-3,5,7,9-10,13-14H,4,6,8,18H2,1H3,(H3,20,21)(H,22,26)(H,27,28)(H2,19,23,29)	CXNPLSGKWMLZPZ	splash10-00di-0225900000-554c8840ad237e48c4b7
264	1	1	NA	InChI=1S/C11H14N2O/c1-14-9-2-3-11-10(6-9)8(4-5-12)7-13-11/h2-3,6-7,13H,4-5,12H2,1H3	JTEJPPKMYBDEMY	splash10-00dr-0900000000-ac5e7141a1f9a408fc34
271	1	2	>1	InChI=1S/C24H40O3/c1-15(7-10-21(26)27)17-8-9-18-22-19(11-13-24(17,18)3)23(2)12-5-4-6-16(23)14-20(22)25/h15-20,22,25H,4-14H2,1-3H3,(H,26,27)	JVMCMMXFADJQKU	splash10-0a4i-9200000000-f93214dbfe38b4e15ef9
274	1	1	1	InChI=1S/C50H75O10P/c1-3-5-7-9-11-13-15-17-19-21-23-25-27-29-31-33-35-37-39-41-49(53)57-45-48(46-59-61(55,56)58-44-47(52)43-51)60-50(54)42-40-38-36-34-32-30-28-26-24-22-20-18-16-14-12-10-8-6-4-2/h5-8,11-14,17-20,23-26,29-32,35-38,47-48,51-52H,3-4,9-10,15-16,21-22,27-28,33-34,39-46H2,1-2H3,(H,55,56)	XACKZSRNTPEYBU	splash10-004i-0029010000-fddf39bdb4825be8ab4b
281	4	3	NA	InChI=1S/C9H19N3O3/c10-5-2-1-3-7(9(14)15)12-8(13)4-6-11/h7H,1-6,10-11H2,(H,12,13)(H,14,15)	PLDCWKCPEXNWJH	splash10-0002-0900000000-ed856e89e9b6148eb966
287	1	1	1	InChI=1S/C8H11N5O3/c9-8-11-6-5(7(15)12-8)10-3-13(6)4-16-2-1-14/h3,14H,1-2,4H2,(H3,9,11,12,15)	MKUXAQIIEYXACX	splash10-00di-0090000000-59599385810ae2952ce5
290	1	1	1	InChI=1S/C27H29NO11/c1-10-22(31)13(28)6-17(38-10)39-15-8-27(36,16(30)9-29)7-12-19(15)26(35)21-20(24(12)33)23(32)11-4-3-5-14(37-2)18(11)25(21)34/h3-5,10,13,15,17,22,29,31,33,35-36H,6-9,28H2,1-2H3	AOJJSUZBOXZQNB	splash10-0002-0009000000-6bf48e47ca37aee22bd8
291	4	1	NA	InChI=1S/C5H11O7P/c6-2-4-3(7)1-5(11-4)12-13(8,9)10/h3-7H,1-2H2,(H2,8,9,10)	KBDKAJNTYKVSEK	splash10-004i-9000000000-95110994c6cb103731a4
296	18	20	NA	InChI=1S/C8H8O3/c9-8(10)6-11-7-4-2-1-3-5-7/h1-5H,6H2,(H,9,10)	LCPDWSOZIOUXRV	splash10-0006-9000000000-60b44595fb61c23d6b2f
297	13	5	NA	InChI=1S/C10H20O3/c1-2-3-4-5-6-7-9(11)8-10(12)13/h9,11H,2-8H2,1H3,(H,12,13)	FYSSBMZUBSBFJL	splash10-0a4i-9000000000-616c6c1304ee3dc8333d
302	1	1	1	InChI=1S/C7H10N2OS/c1-2-3-5-4-6(10)9-7(11)8-5/h4H,2-3H2,1H3,(H2,8,9,10,11)	KNAHARQHSZJURB	splash10-0a4i-9000000000-343c26fd83ebb89d346d
304	1	1	1	InChI=1S/C26H45NO5S/c1-17(4-9-24(29)27-14-15-33(30,31)32)21-7-8-22-20-6-5-18-16-19(28)10-12-25(18,2)23(20)11-13-26(21,22)3/h17-23,28H,4-16H2,1-3H3,(H,27,29)(H,30,31,32)	QBYUNVOYXHFVKC	splash10-001i-0000900000-d23b6310f9d566888033
311	1	1	1	InChI=1S/C7H11N3O/c1-6(11)9-3-2-7-4-8-5-10-7/h4-5H,2-3H2,1H3,(H,8,10)(H,9,11)	XJWPISBUKWZALE	splash10-001i-9200000000-0b6fc56d8ae42e3e9d68
316	3	2	>1	InChI=1S/C5H11O8P/c6-2-1-12-5(4(8)3(2)7)13-14(9,10)11/h2-8H,1H2,(H2,9,10,11)	ILXHFXFPPZGENN	splash10-004i-9100000000-002604c3e51b6768e3fe
317	2	1	1	InChI=1S/C18H30O2/c1-2-3-4-5-6-7-8-9-10-11-12-13-14-15-16-17-18(19)20/h3-4,6-7,9-10H,2,5,8,11-17H2,1H3,(H,19,20)	DTOSIQBPPRVQHS	splash10-001i-0090000000-a18b573ad888d048efa6
318	1	1	1	InChI=1S/C22H42N4O8S2/c1-21(2,13-27)17(31)19(33)25-7-5-15(29)23-9-11-35-36-12-10-24-16(30)6-8-26-20(34)18(32)22(3,4)14-28/h17-18,27-28,31-32H,5-14H2,1-4H3,(H,23,29)(H,24,30)(H,25,33)(H,26,34)	DJWYOLJPSHDSAL	splash10-0002-1910000000-0861914df9680af5585f
320	2	2	>1	InChI=1S/C7H15O10P/c8-1-3(9)5(11)7(13)6(12)4(10)2-17-18(14,15)16/h4-8,10-13H,1-2H2,(H2,14,15,16)	JDTUMPKOJBQPKX	splash10-03ds-3390000000-0133cae4c0fb47b53e06
321	3	9	>1	InChI=1S/C20H26O5/c1-11-8-19-9-20(11,24)7-4-12(19)18-6-3-5-17(2,16(23)25-10-18)14(18)13(19)15(21)22/h12-14,24H,1,3-10H2,2H3,(H,21,22)	KSBJAONOPKRVRR	splash10-0f6t-2398000000-82eb24db9ce6852592fd
322	2	1	NA	InChI=1S/C10H13N5O4/c11-10-13-8-7(9(18)14-10)12-3-15(8)6-1-4(17)5(2-16)19-6/h3-6,16-17H,1-2H2,(H3,11,13,14,18)	YKBGVTZYEHREMT	splash10-0a59-3900000000-8a9725a766901535e6e3
332	8	7	>1	InChI=1S/C8H16O3/c9-7-5-3-1-2-4-6-8(10)11/h9H,1-7H2,(H,10,11)	KDMSVYIHKLZKET	splash10-03di-5900000000-a2e7d7a69338290d6674
335	8	5	>1	InChI=1S/C22H34O2/c1-2-3-4-5-6-7-8-9-10-11-12-13-14-15-16-17-18-19-20-21-22(23)24/h3-4,6-7,9-10,12-13,15-16H,2,5,8,11,14,17-21H2,1H3,(H,23,24)	YUFFSWGQGVEMMI	splash10-000i-0090000000-260dcf8cd2e9cacf0e81
338	9	8	>1	InChI=1S/C20H26O6/c1-11-8-19-9-20(11,26)7-4-12(19)18(10-21)6-3-5-17(2,16(24)25)14(18)13(19)15(22)23/h10,12-14,26H,1,3-9H2,2H3,(H,22,23)(H,24,25)	VNCQCPQAMDQEBY	splash10-0ir0-0596000000-131b59db99d35835f720
347	5	4	>1	InChI=1S/C20H28O5/c1-11-9-19-10-20(11,25)8-5-12(19)17(2)6-4-7-18(3,16(23)24)14(17)13(19)15(21)22/h12-14,25H,1,4-10H2,2-3H3,(H,21,22)(H,23,24)	CZEMYYICWZPENF	splash10-0002-0219000000-be51fc5cc48be52b591d
348	1	1	1	InChI=1S/C24H47NO7/c1-2-3-4-5-6-7-8-9-10-11-12-13-14-15-19(27)18(25)17-31-24-23(30)22(29)21(28)20(16-26)32-24/h14-15,18-24,26-30H,2-13,16-17,25H2,1H3	HHJTWTPUPVQKNA	splash10-03di-0010900000-afed761a47706d42dd3e
352	7	2	NA	InChI=1S/C11H20O2/c1-2-3-4-5-6-7-8-9-10-11(12)13/h2H,1,3-10H2,(H,12,13)	FRPZMMHWLSIFAZ	splash10-001i-0900000000-b90f772663028aa6c273
357	2	2	>1	InChI=1S/C38H60O18/c1-16-11-37-9-5-20-35(2,7-4-8-36(20,3)34(50)55-32-29(49)26(46)23(43)18(13-40)52-32)21(37)6-10-38(16,15-37)56-33-30(27(47)24(44)19(14-41)53-33)54-31-28(48)25(45)22(42)17(12-39)51-31/h17-33,39-49H,1,4-15H2,2-3H3	UEDUENGHJMELGK	splash10-0006-0000009000-8f33f594b1fb0b6d5894
358	2	1	1	InChI=1S/C25H28O13/c26-9-16-19(29)20(30)21(31)24(37-16)38-23-18-14(15(10-35-23)22(32)33)7-8-25(18,34)11-36-17(28)6-3-12-1-4-13(27)5-2-12/h1-8,10,14,16,18-21,23-24,26-27,29-31,34H,9,11H2,(H,32,33)	WJPRKOJNQIZCGY	splash10-03xr-0079000000-93fc9bad00547681ce3e
359	2	1	NA	InChI=1S/C18H34O4/c19-17(20)15-13-11-9-7-5-3-1-2-4-6-8-10-12-14-16-18(21)22/h1-16H2,(H,19,20)(H,21,22)	BNJOQKFENDDGSC	splash10-03di-0009000000-a2515d8c7963934e2a46
361	2	12	NA	InChI=1S/C14H28O2/c1-2-3-4-5-6-7-8-9-10-11-12-13-14(15)16/h2-13H2,1H3,(H,15,16)	TUNFSRHWOTWDNC	splash10-004r-9000000000-26827be8f8c2a4fbfd75
368	2	1	1	InChI=1S/C9H12O7S/c1-15-8-4-6(2-3-7(8)11)9(5-10)16-17(12,13)14/h2-4,9-11H,5H2,1H3,(H,12,13,14)	SBKADJXSGGTEPN	splash10-00di-1900000000-7d2a316671cc82628c3d
372	4	4	NA	InChI=1S/C39H78NO8P/c1-3-5-7-9-11-13-15-17-18-20-21-23-25-27-29-31-38(41)45-35-37(36-47-49(43,44)46-34-33-40)48-39(42)32-30-28-26-24-22-19-16-14-12-10-8-6-4-2/h37H,3-36,40H2,1-2H3,(H,43,44)	JRTZGTYHEHCHTM	splash10-0a4i-0090100000-da8e3cec0ba2b074c5ae
381	1	2	>1	InChI=1S/C23H39NO19/c1-7(29)24-13-8(30)2-23(22(38)39,42-19(13)15(35)10(32)4-26)43-20-16(36)12(6-28)40-21(17(20)37)41-18(11(33)5-27)14(34)9(31)3-25/h3,8-21,26-28,30-37H,2,4-6H2,1H3,(H,24,29)(H,38,39)	OIZGSVFYNBZVIK	splash10-0229-0390000000-002eec5ec089f1eb0e5b
383	8	1	NA	InChI=1S/C10H12O5/c1-15-9-5-6(2-3-7(9)11)4-8(12)10(13)14/h2-3,5,8,11-12H,4H2,1H3,(H,13,14)	SVYIZYRTOYHQRE	splash10-00or-9000000000-9c1d1b75d20954fa5e7f
386	5	4	>1	InChI=1S/C5H10O5/c6-1-2-3(7)4(8)5(9)10-2/h2-9H,1H2	HMFHBZSHGGEWLO	splash10-014r-4900000000-76daa3235c9f82ef4f5a
387	1	1	1	InChI=1S/C10H17NO9S2/c1-2-3-6(11-20-22(16,17)18)21-10-9(15)8(14)7(13)5(4-12)19-10/h2,5,7-10,12-15H,1,3-4H2,(H,16,17,18)	PHZOWSSBXJXFOR	splash10-002b-9000000000-983751291827d2a4a3ee
388	5	3	NA	InChI=1S/C10H18N2O5/c1-5(2)8(10(16)17)12-7(13)4-3-6(11)9(14)15/h5-6,8H,3-4,11H2,1-2H3,(H,12,13)(H,14,15)(H,16,17)	AQAKHZVPOOGUCK	splash10-014i-0940000000-1af17c4f2a7cf9129593
390	1	1	1	InChI=1S/C14H20N2O3/c1-19-13-10-11(4-6-12(13)17)5-7-14(18)16-9-3-2-8-15/h4-7,10,17H,2-3,8-9,15H2,1H3,(H,16,18)	SFUVCMKSYKHYLD	splash10-004i-0900000000-9fe3d5e700a5f76e3c6e
391	NA	13	NA	InChI=1S/C9H10O2/c1-7(9(10)11)8-5-3-2-4-6-8/h2-7H,1H3,(H,10,11)	YPGCWEMNNLXISK	splash10-01pc-9500000000-e36559fd64927b5b396b
392	4	3	NA	InChI=1S/C28H44O/c1-19(2)20(3)9-10-22(5)26-15-16-27-23(8-7-17-28(26,27)6)12-13-24-18-25(29)14-11-21(24)4/h9-10,12-13,19-20,22,25-27,29H,4,7-8,11,14-18H2,1-3,5-6H3	MECHNRXZTMCUDQ	splash10-0002-0129000000-77bd32807ec8ea97183b
393	1	1	1	InChI=1S/C19H17N5O7S3/c1-30-23-11(9-7-34-19(20)21-9)14(25)22-12-15(26)24-13(17(27)28)8(5-32-16(12)24)6-33-18(29)10-3-2-4-31-10/h2-4,7,12,16H,5-6H2,1H3,(H2,20,21)(H,22,25)(H,27,28)	ZBHXIWJRIFEVQY	splash10-0403-0790000000-30fbbe814039d05b57ba
397	3	3	NA	InChI=1S/C11H20N2O5/c1-6(2)5-8(11(17)18)13-9(14)4-3-7(12)10(15)16/h6-8H,3-5,12H2,1-2H3,(H,13,14)(H,15,16)(H,17,18)	MYFMARDICOWMQP	splash10-001i-1930000000-d97cb40e1ff2768155a0
400	1	1	1	InChI=1S/C4H6O6/c5-1(3(7)8)2(6)4(9)10/h1-2,5-6H,(H,7,8)(H,9,10)	FEWJPZIEWOKRBE	splash10-0002-5900000000-927642b52fd979863f14
401	26	19	>1	InChI=1S/C8H8O3/c1-5-4-6(8(10)11)2-3-7(5)9/h2-4,9H,1H3,(H,10,11)	LTFHNKUKQYVHDX	splash10-0pb9-0900000000-7116c4f6bc6a16489f93
402	1	1	1	InChI=1S/C8H7NO4S/c10-14(11,12)13-8-5-9-7-4-2-1-3-6(7)8/h1-5,9H,(H,10,11,12)	BXFFHSIDQOFMLE	splash10-001i-9420000000-5f1e9c512165f9bd2631
404	2	1	1	InChI=1S/C41H76N2O15/c1-15-29-41(10,49)34(45)24(4)31(42-53-21-52-17-16-50-13)22(2)19-39(8,48)36(58-38-32(44)28(43(11)12)18-23(3)54-38)25(5)33(26(6)37(47)56-29)57-30-20-40(9,51-14)35(46)27(7)55-30/h22-30,32-36,38,44-46,48-49H,15-21H2,1-14H3	RXZBMPWDPOLZGW	splash10-00di-0100090010-162f7fc84e7bf4de5464
405	1	1	1	InChI=1S/C15H21NO9S2/c17-8-10-12(18)13(19)14(20)15(24-10)26-11(16-25-27(21,22)23)7-6-9-4-2-1-3-5-9/h1-5,10,12-15,17-20H,6-8H2,(H,21,22,23)	CKIJIGYDFNXSET	splash10-00dj-7000900000-948c6a375c6c07db077d
406	1	1	1	InChI=1S/C6H11NO3S/c1-11-3-2-5(6(9)10)7-4-8/h4-5H,2-3H2,1H3,(H,7,8)(H,9,10)	PYUSHNKNPOHWEZ	splash10-0udi-0900000000-a9e78580c0890dec7997
408	1	1	1	InChI=1S/C24H40N7O17P3S/c1-4-15(33)52-8-7-26-14(32)5-6-27-22(36)19(35)24(2,3)10-45-51(42,43)48-50(40,41)44-9-13-18(47-49(37,38)39)17(34)23(46-13)31-12-30-16-20(25)28-11-29-21(16)31/h11-13,17-19,23,34-35H,4-10H2,1-3H3,(H,26,32)(H,27,36)(H,40,41)(H,42,43)(H2,25,28,29)(H2,37,38,39)	QAQREVBBADEHPA	splash10-014i-0009000000-8b5c2b191c0da1d43929
410	1	2	NA	InChI=1S/C11H11N5/c1-6-5-13-7-3-4-8-10(9(7)14-6)15-11(12)16(8)2/h3-5H,1-2H3,(H2,12,15)	DVCCCQNKIYNAKB	splash10-03di-0390000000-8ed87f2afa42aabd3d50
416	6	18	>1	InChI=1S/C9H10O3/c1-12-8-4-2-7(3-5-8)6-9(10)11/h2-5H,6H2,1H3,(H,10,11)	NRPFNQUDKRYCNX	splash10-00di-4900000000-a51b42c5bcf30f73fa21
417	1	1	1	InChI=1S/C23H46O2/c1-2-3-4-5-6-7-8-9-10-11-12-13-14-15-16-17-18-19-20-21-22-23(24)25/h2-22H2,1H3,(H,24,25)	XEZVDURJDFGERA	splash10-0pvr-0298000000-80b9daf5924525f32b70
418	2	1	NA	InChI=1S/C5H11NO2S/c1-5(2,9)3(6)4(7)8/h3,9H,6H2,1-2H3,(H,7,8)	VVNCNSJFMMFHPL	splash10-0002-3900000000-172426a3f1810c43b674
420	1	1	1	InChI=1S/C11H19NO10S2/c1-2-5(14)3-7(12-22-24(18,19)20)23-11-10(17)9(16)8(15)6(4-13)21-11/h2,5-6,8-11,13-17H,1,3-4H2,(H,18,19,20)	MYHSVHWQEVDFQT	splash10-002b-9000000000-0c95ce49a839822e66f4
422	1	1	1	InChI=1S/C7H11NO5/c9-5(8-4-7(12)13)2-1-3-6(10)11/h1-4H2,(H,8,9)(H,10,11)(H,12,13)	NBLKTRLPZFCMJG	splash10-004i-9300000000-b1ef334d6ee7b6566ef3
423	2	6	NA	InChI=1S/C6H12O6/c7-1-2(8)4(10)6(12)5(11)3(1)9/h1-12H	CDAISMWEOUEBRE	splash10-0a4r-0900000000-0fc08225089b1a5ce091
425	2	2	>1	InChI=1S/C5H12O7P2/c1-5(2)3-4-11-14(9,10)12-13(6,7)8/h3H,4H2,1-2H3,(H,9,10)(H2,6,7,8)	CBIDRCWHNCKSTO	splash10-004i-9000000000-7c75d36fdbb091552b58
429	16	3	>1	InChI=1S/C18H32O16/c19-1-4-7(21)9(23)13(27)17(32-4)30-3-6-8(22)10(24)14(28)18(33-6)34-15-5(2-20)31-16(29)12(26)11(15)25/h4-29H,1-3H2	OWEGMIWEEQEYGQ	splash10-0udi-0001090000-1c1222e008a3ad9cde0f
431	12	4	NA	InChI=1S/C8H8O4/c9-6-2-1-5(3-7(6)10)4-8(11)12/h1-3,9-10H,4H2,(H,11,12)	CFFZDZCDUFSOFZ	splash10-00di-2900000000-60e1fc55d54131c2923e
433	2	7	>1	InChI=1S/C6H12O5/c7-1-4-6(10)5(9)3(8)2-11-4/h3-10H,1-2H2	MPCAJMNYNOGXPB	splash10-014i-9100000000-f5cab1c2b02d65ad346a
435	1	3	NA	InChI=1S/C7H14O7/c8-1-3(10)5(12)7(14)6(13)4(11)2-9/h3,5-10,12-14H,1-2H2	HSNZZMHEPUFJNZ	splash10-004i-9100000000-bb285bc9b51a479a9bd4
437	2	1	NA	InChI=1S/C25H42N7O17P3S/c1-4-5-16(34)53-9-8-27-15(33)6-7-28-23(37)20(36)25(2,3)11-46-52(43,44)49-51(41,42)45-10-14-19(48-50(38,39)40)18(35)24(47-14)32-13-31-17-21(26)29-12-30-22(17)32/h12-14,18-20,24,35-36H,4-11H2,1-3H3,(H,27,33)(H,28,37)(H,41,42)(H,43,44)(H2,26,29,30)(H2,38,39,40)	CRFNGMNYKDXRTN	splash10-000i-0000000090-25716f3e3bedaf7ecd94
438	4	3	>1	InChI=1S/C6H12O6/c7-1-3-4(9)5(10)6(11,2-8)12-3/h3-5,7-11H,1-2H2	RFSUNEUAIZKAJO	splash10-00ri-9600000000-a826b29724713036f579
442	6	2	NA	InChI=1S/C6H12O5/c1-2-3(7)4(8)5(9)6(10)11-2/h2-10H,1H3	SHZGCJCMOBCMKK	splash10-014i-9000000000-c8f3e40cfff39fe7c419
444	2	1	NA	InChI=1S/C6H6N4O3/c1-10-3-2(7-6(10)13)4(11)9-5(12)8-3/h1H3,(H,7,13)(H2,8,9,11,12)	XJEJWDFDVPDMAS	splash10-001i-0900000000-03ab1b745dbb16bf82cf
445	3	1	1	InChI=1S/C14H25NO11/c1-4(18)15-7-9(20)12(6(3-17)24-13(7)23)26-14-11(22)10(21)8(19)5(2-16)25-14/h5-14,16-17,19-23H,2-3H2,1H3,(H,15,18)	KFEUJDWYNGMDBV	splash10-0019-9800000000-5cfef19dd8c8707bef7a
447	2	2	NA	InChI=1S/C10H17N3O6/c11-5(9(16)17)1-4-8(15)13-6(10(18)19)2-3-7(12)14/h5-6H,1-4,11H2,(H2,12,14)(H,13,15)(H,16,17)(H,18,19)	JBFYFLXEJFQWMU	splash10-0002-0900000000-2387791e3ca2a27fb389
448	6	2	NA	InChI=1S/C6H10O6/c7-1-2(8)5-3(9)4(10)6(11)12-5/h2-5,7-10H,1H2	SXZYCXMUPBBULW	splash10-000i-0900000000-ed1e6d153e643c4e63fe
449	2	1	NA	InChI=1S/C8H14O5/c9-6(5-8(12)13)3-1-2-4-7(10)11/h6,9H,1-5H2,(H,10,11)(H,12,13)	ARJZZFJXSNJKGR	splash10-00pi-9000000000-cc672b33ccef862ae95b
454	2	2	NA	InChI=1S/C24H48O2/c1-2-3-4-5-6-7-8-9-10-11-12-13-14-15-16-17-18-19-20-21-22-23-24(25)26/h2-23H2,1H3,(H,25,26)	QZZGJDVWLFXDLK	splash10-016r-0509000000-b590f3868a4aa3c86803
456	1	1	1	InChI=1S/C43H74O2/c1-7-8-9-10-11-12-13-14-15-16-17-18-19-23-41(44)45-36-28-30-42(5)35(32-36)24-25-37-39-27-26-38(34(4)22-20-21-33(2)3)43(39,6)31-29-40(37)42/h12-13,24,33-34,36-40H,7-11,14-23,25-32H2,1-6H3	HODJWNWCVNUPAQ	splash10-0a4i-4930000000-5906548ca9900baba4de
457	2	2	NA	InChI=1S/C7H8N4O3/c1-10-3-4(8-6(10)13)11(2)7(14)9-5(3)12/h1-2H3,(H,8,13)(H,9,12,14)	HMLZLHKHNBLLJD	splash10-001l-9800000000-bcef3be559d5d3540d62
458	1	1	1	InChI=1S/C11H10N4/c1-15-9-5-4-8-7(3-2-6-13-8)10(9)14-11(15)12/h2-6H,1H3,(H2,12,14)	ARZWATDYIYAUTA	splash10-0002-0900000000-023e5ce37e44fdcc0a38
461	1	1	1	InChI=1S/C28H56O2/c1-2-3-4-5-6-7-8-9-10-11-12-13-14-15-16-17-18-19-20-21-22-23-24-25-26-27-28(29)30/h2-27H2,1H3,(H,29,30)	UTOPWMOLSKOLTQ	splash10-00r2-8900000000-a826aa016c3aee7f3164
466	1	1	1	InChI=1S/C17H35O7P/c1-2-3-4-5-6-7-8-9-10-11-12-13-17(19)23-14-16(18)15-24-25(20,21)22/h16,18H,2-15H2,1H3,(H2,20,21,22)	FAZBDRGXCKPVJU	splash10-0a4i-9000000000-9d09ff3cb990d1424121
467	3	1	NA	InChI=1S/C14H18N2O6/c15-10(13(19)20)5-6-12(18)16-11(14(21)22)7-8-1-3-9(17)4-2-8/h1-4,10-11,17H,5-7,15H2,(H,16,18)(H,19,20)(H,21,22)	VVLXCWVSSLFQDS	splash10-001i-0900000000-335c6d071a6b0e11b8f2
468	1	1	1	InChI=1S/C10H14N5O10PS/c11-8-5-9(13-2-12-8)15(3-14-5)10-7(17)6(16)4(24-10)1-23-26(18,19)25-27(20,21)22/h2-4,6-7,10,16-17H,1H2,(H,18,19)(H2,11,12,13)(H,20,21,22)	IRLPACMLTUPBCL	splash10-004i-0003900000-b4a6bfb0c8449d718a45
469	2	1	1	InChI=1S/C9H17NO7/c1-3(8(13)14)16-7-5(10)9(15)17-4(2-11)6(7)12/h3-7,9,11-12,15H,2,10H2,1H3,(H,13,14)	MSFSPUZXLOGKHJ	splash10-0002-9200000000-bca95a42592f5ae9462b
471	13	8	NA	InChI=1S/C8H8O3/c9-7-3-1-6(2-4-7)5-8(10)11/h1-4,9H,5H2,(H,10,11)	XQXPVVBIMDBYFF	splash10-00xr-9000000000-1588a41bbc8948ae38f2
472	6	1	NA	InChI=1S/C13H22O/c1-11(2)7-5-8-12(3)9-6-10-13(4)14/h7,9H,5-6,8,10H2,1-4H3	HNZUNIKWNYHEJJ	splash10-004i-0900000000-a3720df5ded74b6d4e45
473	2	1	NA	InChI=1S/C12H24O3/c13-11-9-7-5-3-1-2-4-6-8-10-12(14)15/h13H,1-11H2,(H,14,15)	ZDHCZVWCTKTBRY	splash10-014i-1790000000-86939bdc2617444c9391
474	3	4	NA	InChI=1S/C6H10O6/c7-1-2-3(8)4(9)5(10)6(11)12-2/h2-5,7-10H,1H2	PHOQVHQSTUBQQK	splash10-000i-0900000000-012454becf12093c4a79
476	8	1	1	InChI=1S/C6H10O5/c7-4(3-6(10)11)1-2-5(8)9/h4,7H,1-3H2,(H,8,9)(H,10,11)	YVOMYDHIQVMMTA	splash10-0udi-0900000000-199210cf6818091d598c
480	1	1	1	InChI=1S/C15H22N2O18P2/c18-5-1-2-17(15(26)16-5)12-9(22)6(19)4(32-12)3-31-36(27,28)35-37(29,30)34-14-10(23)7(20)8(21)11(33-14)13(24)25/h1-2,4,6-12,14,19-23H,3H2,(H,24,25)(H,27,28)(H,29,30)(H,16,18,26)	HDYANYHVCAPMJV	splash10-004i-0000090000-de055de774be2efd83b5
484	2	1	1	InChI=1S/C8H15NO9S/c1-3(11)9-5-6(12)7(18-19(14,15)16)4(2-10)17-8(5)13/h4-8,10,12-13H,2H2,1H3,(H,9,11)(H,14,15,16)	WHCJUIFHMJFEFZ	splash10-0059-5900000000-0a0f78bfc09ede96dc12
485	1	3	NA	InChI=1S/C40H52O2/c1-29(17-13-19-31(3)21-23-35-33(5)37(41)25-27-39(35,7)8)15-11-12-16-30(2)18-14-20-32(4)22-24-36-34(6)38(42)26-28-40(36,9)10/h11-24H,25-28H2,1-10H3	FDSDTBUPSURDBL	splash10-014i-0031090000-74fc0043f5fe6b69bcc6
488	1	1	1	InChI=1S/C14H19NO10S2/c16-6-9-11(18)12(19)13(20)14(24-9)26-10(15-25-27(21,22)23)5-7-1-3-8(17)4-2-7/h1-4,9,11-14,16-20H,5-6H2,(H,21,22,23)	WWBNBPSEKLOHJU	splash10-0002-9000000000-f9836c6c423e090b53a3
491	8	14	>1	InChI=1S/C10H18O2/c1-2-3-4-5-6-7-8-9-10(11)12/h6-7H,2-5,8-9H2,1H3,(H,11,12)	XKZKQTCECFWKBN	splash10-0006-9000000000-1bbeba801e2897d3fd9c
492	2	2	>1	InChI=1S/C10H13N5O3/c1-4-6(16)7(17)10(18-4)15-3-14-5-8(11)12-2-13-9(5)15/h2-4,6-7,10,16-17H,1H3,(H2,11,12,13)	XGYIMTFOTBMPFP	splash10-00n0-1900000000-685dbade42a0badfa410
496	1	1	1	InChI=1S/C10H13N2O11P/c13-5-1-3(9(16)17)12(10(18)11-5)8-7(15)6(14)4(23-8)2-22-24(19,20)21/h1,4,6-8,14-15H,2H2,(H,16,17)(H,11,13,18)(H2,19,20,21)	KYOBSHFOBAOFBF	splash10-004i-0039000000-2c6a237400cc4232d074
504	6	9	NA	InChI=1S/C24H42O21/c25-1-8-12(30)16(34)17(35)21(41-8)45-24(20(38)15(33)11(4-28)44-24)7-40-23(19(37)14(32)10(3-27)43-23)6-39-22(5-29)18(36)13(31)9(2-26)42-22/h8-21,25-38H,1-7H2	FLDFNEBHEXLZRX	splash10-014i-0000009000-de4a1d10cb14e710637f
505	1	2	>1	InChI=1S/C16H25N5O15P2/c17-13-7-14(19-3-18-13)21(4-20-7)15-11(26)9(24)6(33-15)2-32-37(28,29)36-38(30,31)35-16-12(27)10(25)8(23)5(1-22)34-16/h3-6,8-12,15-16,22-27H,1-2H2,(H,28,29)(H,30,31)(H2,17,18,19)	WFPZSXYXPSUOPY	splash10-000i-0002090000-3b5dec6b637ae68fb31d
506	2	1	NA	InChI=1S/C9H9NO4/c11-7(10-8(12)9(13)14)6-4-2-1-3-5-6/h1-5,8,12H,(H,10,11)(H,13,14)	GCWCVCCEIQXUQU	splash10-004i-9100000000-9ae7b0145c67d052d47b
507	10	17	NA	InChI=1S/C10H20O/c1-7(2)9-5-4-8(3)6-10(9)11/h7-11H,4-6H2,1-3H3	NOOLISFMXDJSKH	splash10-053r-9300000000-d9c35833e73c8655fb23
508	1	2	NA	InChI=1S/C8H6O4/c9-7(10)5-3-1-2-4-6(5)8(11)12/h1-4H,(H,9,10)(H,11,12)	XNGIFLGASWRNHJ	splash10-00kf-9400000000-ba393489337831b167f0
510	1	1	1	InChI=1S/C45H38O20/c46-16-8-21(50)31-30(9-16)63-42(14-4-25(54)37(59)26(55)5-14)39(61)35(31)33-23(52)12-24(53)34-36(40(62)43(65-45(33)34)15-6-27(56)38(60)28(57)7-15)32-22(51)11-19(48)17-10-29(58)41(64-44(17)32)13-1-2-18(47)20(49)3-13/h1-9,11-12,29,35-36,39-43,46-62H,10H2	RJFFPCHJOFXZQD	splash10-052b-0003389233-bc8867e7314487e37020
511	1	1	1	InChI=1S/C4H6N4O3/c5-3(10)6-1-2(9)8-4(11)7-1/h1H,(H3,5,6,10)(H2,7,8,9,11)	POJWUDADGALRAB	splash10-03di-9300000000-f65a3f3ec2962cfa0695
514	1	3	>1	InChI=1S/C10H16N2O7/c11-5(1-3-7(13)14)9(17)12-6(10(18)19)2-4-8(15)16/h5-6H,1-4,11H2,(H,12,17)(H,13,14)(H,15,16)(H,18,19)	KOSRFJWDECSPRO	splash10-004i-0930000000-b7f85e955f57a56fc4a1
517	39	22	NA	InChI=1S/C10H12O2/c1-8(7-10(11)12)9-5-3-2-4-6-9/h2-6,8H,7H2,1H3,(H,11,12)	ZZEWMYILWXCRHZ	splash10-0udi-0900000000-803416460510d3efd676
519	1	1	1	InChI=1S/C10H18O5/c11-8(7-10(14)15)5-3-1-2-4-6-9(12)13/h8,11H,1-7H2,(H,12,13)(H,14,15)	OQYZCCKCJQWHIE	splash10-00mo-9000000000-316ddd132092b08d73b4
520	1	1	1	InChI=1S/H4O7P2/c1-8(2,3)7-9(4,5)6/h(H2,1,2,3)(H2,4,5,6)	XPPKVPWEQAFLFU	splash10-004j-5900000000-6633d5123eb37c266247
521	2	1	1	InChI=1S/C14H22N2O16P2/c17-5-3-28-13(11(22)8(5)19)31-34(26,27)32-33(24,25)29-4-6-9(20)10(21)12(30-6)16-2-1-7(18)15-14(16)23/h1-2,5-6,8-13,17,19-22H,3-4H2,(H,24,25)(H,26,27)(H,15,18,23)	DQQDLYVHOTZLOR	splash10-000i-0001090000-96fed166c57aeb0e0a5d
523	1	1	1	InChI=1S/C12H23NO9S3/c1-23-5-3-2-4-8(13-22-25(18,19)20)24-12-11(17)10(16)9(15)7(6-14)21-12/h7,9-12,14-17H,2-6H2,1H3,(H,18,19,20)	GKUMMDFLKGFCKH	splash10-0002-9000100000-690d682ea0cb9c627048
525	1	1	1	InChI=1S/C6H15O9P/c7-1-3(8)5(10)6(11)4(9)2-15-16(12,13)14/h3-11H,1-2H2,(H2,12,13,14)	GACTWZZMVMUKNG	splash10-0002-9000000000-efb659235ae5b963d3e2
526	8	7	NA	InChI=1S/C7H13NO3/c1-2-3-4-6(9)8-5-7(10)11/h2-5H2,1H3,(H,8,9)(H,10,11)	NYZBWOSRZJKQAI	splash10-0a4i-9000000000-012a3dea555e5d9da6ee
527	1	1	NA	InChI=1S/C3H9O6P/c4-1-3(5)2-9-10(6,7)8/h3-5H,1-2H2,(H2,6,7,8)	AWUCVROLDVIAJX	splash10-0002-9000000000-9d02eec0f6a96bb88888
528	2	2	NA	InChI=1S/C12H13NO2/c1-12(9-6-4-3-5-7-9)8-10(14)13(2)11(12)15/h3-7H,8H2,1-2H3	AJXPJJZHWIXJCJ	splash10-052f-9300000000-1e2faae8b516a3fc7ad5
529	1	1	1	InChI=1S/C17H26N8O5/c1-24(16(20)21)6-4-9(18)8-12(26)22-10-2-3-13(30-14(10)15(27)28)25-7-5-11(19)23-17(25)29/h2-3,5,7,9-10,13-14H,4,6,8,18H2,1H3,(H3,20,21)(H,22,26)(H,27,28)(H2,19,23,29)	CXNPLSGKWMLZPZ	splash10-0h2b-0970000000-8c3e84f9674e43fce3e8
530	2	4	NA	InChI=1S/C40H56O2/c1-29(17-13-19-31(3)21-23-37-33(5)25-35(41)27-39(37,7)8)15-11-12-16-30(2)18-14-20-32(4)22-24-38-34(6)26-36(42)28-40(38,9)10/h11-24,35-36,41-42H,25-28H2,1-10H3	JKQXZKUSFCKOGQ	splash10-00xr-0000090000-a2f3a5a2ede5265be566
532	1	1	1	InChI=1S/C30H53N3O6/c1-19(2)22(14-21-10-11-26(38-8)27(15-21)39-13-9-12-37-7)16-24(31)25(34)17-23(20(3)4)28(35)33-18-30(5,6)29(32)36/h10-11,15,19-20,22-25,34H,9,12-14,16-18,31H2,1-8H3,(H2,32,36)(H,33,35)	UXOWGYHJODZGMF	splash10-0udi-3900000000-f5052afca313a2f0c68b
534	4	1	NA	InChI=1S/C8H12O4/c9-7(10)5-3-1-2-4-6-8(11)12/h3,5H,1-2,4,6H2,(H,9,10)(H,11,12)	BNTPVRGYUHJFHN	splash10-016u-9000000000-a9bca1da2edcacdb888a
537	2	4	NA	InChI=1S/C8H6O3/c9-7(8(10)11)6-4-2-1-3-5-6/h1-5H,(H,10,11)	FAQJJMHZNSSFSM	splash10-0zfr-1900000000-15499c77fbdf6aba2c6f
541	3	1	1	InChI=1S/C10H11NO4/c12-8-3-1-7(2-4-8)5-9(13)11-6-10(14)15/h1-4,12H,5-6H2,(H,11,13)(H,14,15)	CPPDWYIPKSSNNM	splash10-056r-9610000000-cad7edd3bdf64818adae
542	2	1	NA	InChI=1S/C16H25N5O15P2/c1-4-7(22)9(24)11(26)15(33-4)35-38(30,31)36-37(28,29)32-2-5-8(23)10(25)14(34-5)21-3-18-6-12(21)19-16(17)20-13(6)27/h3-5,7-11,14-15,22-26H,2H2,1H3,(H,28,29)(H,30,31)(H3,17,19,20,27)	LQEBEXMHBLQMDB	splash10-0udi-0900000000-793b68344d71159cb28e
544	11	6	>1	InChI=1S/C9H8O3/c10-8(9(11)12)6-7-4-2-1-3-5-7/h1-5H,6H2,(H,11,12)	BTNMPGBKDVTSJY	splash10-004i-9000000000-c239a9a599daa607e47f
545	1	1	1	InChI=1S/C6H13O8P/c1-2-3(7)4(8)5(9)6(13-2)14-15(10,11)12/h2-9H,1H3,(H2,10,11,12)	PTVXQARCLQPGIR	splash10-004i-9000000000-c19d6b3a6f11396fb4a5
549	1	1	1	InChI=1S/C21H27N3O2/c1-4-15(12-25)22-21(26)14-8-17-16-6-5-7-18-20(16)13(10-23(18)2)9-19(17)24(3)11-14/h5-8,10,14-15,19,25H,4,9,11-12H2,1-3H3,(H,22,26)	KPJZHOPZRAFDTN	splash10-00du-0290000000-88752191eba77aeb09a7
550	1	1	1	InChI=1S/C27H35N9O15P2/c1-10-3-12-13(4-11(10)2)35(24-18(32-12)25(42)34-27(43)33-24)5-14(37)19(39)15(38)6-48-52(44,45)51-53(46,47)49-7-16-20(40)21(41)26(50-16)36-9-31-17-22(28)29-8-30-23(17)36/h3-4,8-9,14-16,19-21,26,32,37-41H,5-7H2,1-2H3,(H,44,45)(H,46,47)(H2,28,29,30)(H2,33,34,42,43)	YPZRHBJKEMOYQH	splash10-000i-0001200900-b0740b3d33d50996ccde
551	3	3	>1	InChI=1S/C14H18N2O5/c15-10(13(18)19)6-7-12(17)16-11(14(20)21)8-9-4-2-1-3-5-9/h1-5,10-11H,6-8,15H2,(H,16,17)(H,18,19)(H,20,21)	XHHOHZPNYFQJKL	splash10-014i-0900000000-57e17a2100f0de1a1888
554	1	1	1	InChI=1S/C10H15N5O/c1-7(4-16)2-3-11-9-8-10(13-5-12-8)15-6-14-9/h5-7,16H,2-4H2,1H3,(H2,11,12,13,14,15)	XXFACTAYGKKOQB	splash10-0079-4940000000-d97973ba3907ebbbd9ff
557	7	4	NA	InChI=1S/C5H10O5/c6-2-1-10-5(9)4(8)3(2)7/h2-9H,1H2	SRBFZHDQGSBBOR	splash10-014i-9000000000-fa94af40c085841616eb
559	2	2	>1	InChI=1S/C12H10O3/c13-12(14)8-15-11-6-5-9-3-1-2-4-10(9)7-11/h1-7H,8H2,(H,13,14)	RZCJYMOBWVJQGV	splash10-0a4i-0900000000-2514bcb97b9314444579
561	1	1	1	InChI=1S/C45H38O18/c46-18-10-27(54)33-32(11-18)61-42(16-2-5-21(48)25(52)8-16)39(59)37(33)35-29(56)14-30(57)36-38(40(60)43(63-45(35)36)17-3-6-22(49)26(53)9-17)34-28(55)13-23(50)19-12-31(58)41(62-44(19)34)15-1-4-20(47)24(51)7-15/h1-11,13-14,31,37-43,46-60H,12H2	MOJZMWJRUKIQGL	splash10-014i-0000000090-5a30f233b54cb9fecf6d
563	20	2	>1	InChI=1S/C9H10O2/c10-9(11)7-6-8-4-2-1-3-5-8/h1-5H,6-7H2,(H,10,11)	XMIIGOLPHOKFCH	splash10-0006-9100000000-9009f92e094d3f88cea0
569	3	2	NA	InChI=1S/C20H40O/c1-17(2)9-6-10-18(3)11-7-12-19(4)13-8-14-20(5)15-16-21/h15,17-19,21H,6-14,16H2,1-5H3	BOTWFXYSPFMFNR	splash10-00di-9010000000-4aec05d9e14137c59c5e
570	2	6	>1	InChI=1S/C19H24O3/c1-19-8-7-12-13(15(19)5-6-18(19)21)4-3-11-9-16(20)17(22-2)10-14(11)12/h9-10,12-13,15,20H,3-8H2,1-2H3	WHEUWNKSCXYKBU	splash10-000i-0920000000-5046a6edcda6f0db50bb
571	3	1	NA	InChI=1S/C10H16N4O3/c11-3-1-2-9(15)14-8(10(16)17)4-7-5-12-6-13-7/h5-6,8H,1-4,11H2,(H,12,13)(H,14,15)(H,16,17)	CCLQKVKJOGVQLU	splash10-000x-9000000000-4d0f7d4f8b69c1f19577
572	1	2	NA	InChI=1S/C29H44O2/c1-20(2)12-9-13-21(3)14-10-15-22(4)16-11-18-29(8)19-17-26-25(7)27(30)23(5)24(6)28(26)31-29/h12,14,16,30H,9-11,13,15,17-19H2,1-8H3	RZFHLOLGZPDCHJ	splash10-014i-0900000000-8819d563e9143afbb96c
573	1	1	1	InChI=1S/C31H36N2O11/c1-14(2)7-8-16-13-17(9-11-19(16)34)27(37)33-21-22(35)18-10-12-20(15(3)24(18)42-28(21)38)41-29-23(36)25(43-30(32)39)26(40-6)31(4,5)44-29/h7,9-13,23,25-26,29,34-36H,8H2,1-6H3,(H2,32,39)(H,33,37)	YJQPYGGHQPGBLI	splash10-000i-0900000000-e321cd21925818d2156a
574	7	2	>1	InChI=1S/C6H13O9P/c7-2-6(10)5(9)4(8)3(15-6)1-14-16(11,12)13/h3-5,7-10H,1-2H2,(H2,11,12,13)	BGWGXPAPYGQALX	splash10-0a4i-0900000000-439acef0bf76c41cd69e
578	1	8	NA	InChI=1S/C5H10O5/c6-2-5(9)4(8)3(7)1-10-5/h3-4,6-9H,1-2H2	LQXVFWRQNMEDEE	splash10-01p9-9500000000-54796ac55d6602caf449
Consensus result*: NA mean SF-Matching and CSI:FingerID did not have the same result for the spectrum. >1 mean the consensus is not correct.

## Sheet: Database=ChEBI
SpecNo	CSI:FingerID	SF-Matching	Consensus result*	InChI	InChIKey	Splash
13	1	1	1	InChI=1S/C8H13N3O2/c1-11(2)7(8(12)13)3-6-4-9-5-10-6/h4-5,7H,3H2,1-2H3,(H,9,10)(H,12,13)	IMOBSLOLPCWZKQ	splash10-000x-9000000000-873cbd90f6f49ce6feb5
23	1	1	1	InChI=1S/C11H19NO8/c1-4(10(16)17)19-9-7(12-5(2)14)11(18)20-6(3-13)8(9)15/h4,6-9,11,13,15,18H,3H2,1-2H3,(H,12,14)(H,16,17)	MNLRQHMNZILYPY	splash10-0006-2090000000-c59d76c37f09e9eca3a8
24	6	2	NA	InChI=1S/C14H26O2/c1-2-3-4-5-6-7-8-9-10-11-12-13-14(15)16/h5-6H,2-4,7-13H2,1H3,(H,15,16)	YWWVWXASSLXJHU	splash10-0595-9000000000-98c3d58fb9e1e7c41c90
30	2	1	NA	InChI=1S/C18H36O2/c1-2-3-4-5-6-7-8-9-10-11-12-13-14-15-16-17-18(19)20/h2-17H2,1H3,(H,19,20)	QIQXTHQIDYTFRH	splash10-00lr-0090000000-a702a9f469dbb513856a
31	2	4	NA	InChI=1S/C9H11NO3/c10-8(5-9(12)13)6-1-3-7(11)4-2-6/h1-4,8,11H,5,10H2,(H,12,13)	JYPHNHPXFNEZBR	splash10-0002-0900000000-fc168e43eaa23c2aa333
33	2	1	1	InChI=1S/C34H28O22/c35-9-22-27(53-30(48)10-1-14(36)23(44)15(37)2-10)28(54-31(49)11-3-16(38)24(45)17(39)4-11)29(55-32(50)12-5-18(40)25(46)19(41)6-12)34(52-22)56-33(51)13-7-20(42)26(47)21(43)8-13/h1-8,22,27-29,34-47H,9H2	XFLTYUCKJRFDOU	splash10-0002-0040910000-430e50e845a5ab593030
35	4	3	NA	InChI=1S/C5H8N2O4/c6-2-7-3(5(10)11)1-4(8)9/h2-3H,1H2,(H2,6,7)(H,8,9)(H,10,11)	XTPIFIMCFHNJOH	splash10-014j-7900000000-a783b3170c80722c0bf9
42	14	12	NA	InChI=1S/C6H13O9P/c7-1-3-4(8)5(9)6(10,15-3)2-14-16(11,12)13/h3-5,7-10H,1-2H2,(H2,11,12,13)	RHKKZBWRNHGJEZ	splash10-002b-9000000000-ea4d3957b170b754ad3c
47	1	1	1	InChI=1S/C6H7O4P/c7-11(8,9)10-6-4-2-1-3-5-6/h1-5H,(H2,7,8,9)	CMPQUABWPXYYSH	splash10-004i-9000000000-b98ca16de2cca2c926b9
51	5	5	NA	InChI=1S/C16H12O7/c1-6-9(18)5-11-12(13(6)20)14(21)15(22)16(23-11)7-2-3-8(17)10(19)4-7/h2-5,17-20,22H,1H3	DTFXGVGIKNSCQQ	splash10-00dr-0970000000-a19ab4649b5666983318
64	17	3	NA	InChI=1S/C8H8O4/c9-6-3-1-5(2-4-6)7(10)8(11)12/h1-4,7,9-10H,(H,11,12)	YHXHKYRQLYQUIH	splash10-00dl-9500000000-9cdfc23b2c56018c8763
65	1	1	1	InChI=1S/C12H12N2O2S/c13-9-1-5-11(6-2-9)17(15,16)12-7-3-10(14)4-8-12/h1-8H,13-14H2	MQJKPEGWNLWLTK	splash10-0a4l-3900000000-a1f636a2e557bc9b69a5
70	1	8	NA	InChI=1S/C8H9NO2/c1-9-7-5-3-2-4-6(7)8(10)11/h2-5,9H,1H3,(H,10,11)	WVMBPWMAQDVZCM	splash10-0a4i-2900000000-685e7b06c396ca5bc072
72	4	5	NA	InChI=1S/C6H10N2O5/c7-6(13)8-3(5(11)12)1-2-4(9)10/h3H,1-2H2,(H,9,10)(H,11,12)(H3,7,8,13)	LCQLHJZYVOQKHU	splash10-0udi-4900000000-3a5f21eb40fd1821e24f
73	4	4	NA	InChI=1S/C17H32O2/c1-2-3-4-5-6-7-8-9-10-11-12-13-14-15-16-17(18)19/h7-8H,2-6,9-16H2,1H3,(H,18,19)	GDTXICBNEOEPAZ	splash10-014i-0090000000-e45603c0767cadb1e6a6
76	1	1	1	InChI=1S/C45H80NO8P/c1-3-5-7-9-11-13-15-17-19-20-21-22-24-26-28-30-32-34-36-38-45(48)54-43(42-53-55(49,50)52-40-39-46)41-51-44(47)37-35-33-31-29-27-25-23-18-16-14-12-10-8-6-4-2/h11,13,17,19,21-22,26,28,32,34,43H,3-10,12,14-16,18,20,23-25,27,29-31,33,35-42,46H2,1-2H3,(H,49,50)	DPRXQVIZBLENFV	splash10-003r-0089100000-30eb6b0b7ef776fe858d
81	3	3	>1	InChI=1S/C33H36N4O6/c1-7-20-19(6)32(42)37-27(20)14-25-18(5)23(10-12-31(40)41)29(35-25)15-28-22(9-11-30(38)39)17(4)24(34-28)13-26-16(3)21(8-2)33(43)36-26/h7-8,13-14,34-35H,1-2,9-12,15H2,3-6H3,(H,36,43)(H,37,42)(H,38,39)(H,40,41)	BPYKTIZUTYGOLE	splash10-000i-0090000000-50ff729317f07f6120b5
88	1	1	1	InChI=1S/C27H44NO7P/c1-2-3-4-5-6-7-8-9-10-11-12-13-14-15-16-17-18-19-20-21-27(30)35-26(24-29)25-34-36(31,32)33-23-22-28/h3-4,6-7,9-10,12-13,15-16,18-19,26,29H,2,5,8,11,14,17,20-25,28H2,1H3,(H,31,32)	TWBVHOYVCUOMJY	splash10-0059-0059000000-223d522986431516be61
92	3	3	NA	InChI=1S/C19H24O6/c1-9-5-17-8-18(9,24)4-3-11(17)19-7-10(20)6-16(2,15(23)25-19)13(19)12(17)14(21)22/h10-13,20,24H,1,3-8H2,2H3,(H,21,22)	BKBYHSYZKIAJDA	splash10-0002-0009000000-90a853be463fca1f290d
93	1	2	>1	InChI=1S/C21H39N7O12/c1-5-21(36,4-30)16(40-17-9(26-2)13(34)10(31)6(3-29)38-17)18(37-5)39-15-8(28-20(24)25)11(32)7(27-19(22)23)12(33)14(15)35/h4-18,26,29,31-36H,3H2,1-2H3,(H4,22,23,27)(H4,24,25,28)	UCSJYZPVAKXKNQ	splash10-03xr-1090000000-0d28a95c3d70165872c6
95	1	1	1	InChI=1S/C7H4N2O7/c10-6-4(7(11)12)1-3(8(13)14)2-5(6)9(15)16/h1-2,10H,(H,11,12)	LWFUFLREGJMOIZ	splash10-0fl9-0900000000-bf55f379dffcc6a509a7
96	2	1	1	InChI=1S/C24H40O3/c1-15(4-9-22(26)27)19-7-8-20-18-6-5-16-14-17(25)10-12-23(16,2)21(18)11-13-24(19,20)3/h15-21,25H,4-14H2,1-3H3,(H,26,27)	SMEROWZSTRWXGI	splash10-01t9-9038000000-63dab64ac1cc2d122cd6
103	3	2	>1	InChI=1S/C6H11O10P/c7-1-2(8)4(5(10)11)15-6(3(1)9)16-17(12,13)14/h1-4,6-9H,(H,10,11)(H2,12,13,14)	AIQDYKMWENWVQJ	splash10-004i-9000000000-e2a2438bc2019368c05c
107	2	2	>1	InChI=1S/C19H22O5/c1-10-8-17-9-18(10,23)7-4-11(17)19-6-3-5-16(2,15(22)24-19)13(19)12(17)14(20)21/h3,5,11-13,23H,1,4,6-9H2,2H3,(H,20,21)	ZOWHLBOPCIHIHW	splash10-0006-0963000000-ba6f2e27c257e472839a
112	2	2	>1	InChI=1S/C3H7O6P/c4-1-3(5)2-9-10(6,7)8/h4H,1-2H2,(H2,6,7,8)	GNGACRATGGDKBX	splash10-004i-9000000000-0f8d50d1d029df4e6c43
113	1	1	1	InChI=1S/C8H10N2S/c1-2-7-5-6(8(9)11)3-4-10-7/h3-5H,2H2,1H3,(H2,9,11)	AEOCXXJPGCBFJA	splash10-0a4i-9200000000-dcd5e9f885fdaa4b6be0
114	4	6	>1	InChI=1S/C20H26O5/c1-11-8-20-9-12(11)4-5-13(20)19(10-21)7-3-6-18(2,17(24)25)15(19)14(20)16(22)23/h10,12-15H,1,3-9H2,2H3,(H,22,23)(H,24,25)	QQRSSHFHXYSOMF	splash10-052f-0296000000-11a00734cd4cb890a128
115	3	1	1	InChI=1S/C19H24O6/c1-9-7-17-8-18(9,24)5-3-10(17)19-6-4-11(20)16(2,15(23)25-19)13(19)12(17)14(21)22/h10-13,20,24H,1,3-8H2,2H3,(H,21,22)	JLJLRLWOEMWYQK	splash10-004i-1690000000-025a018a87469030d73e
117	1	1	1	InChI=1S/C8H11N3O3/c1-5(12)11-7(8(13)14)2-6-3-9-4-10-6/h3-4,7H,2H2,1H3,(H,9,10)(H,11,12)(H,13,14)	KBOJOGQFRVVWBH	splash10-0ik9-0900000000-f57a50d410d73c7b3c0d
122	7	1	1	InChI=1S/C25H52NO7P/c1-2-3-4-5-6-7-8-9-10-11-12-13-14-15-16-17-18-19-25(28)33-24(22-27)23-32-34(29,30)31-21-20-26/h24,27H,2-23,26H2,1H3,(H,29,30)	QEQAJJJSRGAOOG	splash10-03di-0009000000-d7fe1b03f84689ec4924
126	1	1	1	InChI=1S/C7H10N2O4/c10-5-2-1-4(9-5)7(13)8-3-6(11)12/h4H,1-3H2,(H,8,13)(H,9,10)(H,11,12)	HLPLTUJPJMFPMP	splash10-0006-0900000000-fcb5fb3e2104dc49c6b9
127	1	1	1	InChI=1S/C7H6O5S/c8-7(9)5-1-3-6(4-2-5)13(10,11)12/h1-4H,(H,8,9)(H,10,11,12)	HWAQOZGATRIYQG	splash10-0006-9320000000-f0787fa0c181b4321e45
148	1	1	1	InChI=1S/C17H34N4O10/c18-2-6-10(24)12(26)8(21)16(28-6)30-14-5(20)1-4(19)9(23)15(14)31-17-13(27)11(25)7(3-22)29-17/h4-17,22-27H,1-3,18-21H2	NSKGQURZWSPSBC	splash10-0udi-1011900000-3c0ad3b00498bcee144c
158	1	2	NA	InChI=1S/C9H12N2O6/c12-2-4-5(13)6(14)7(17-4)3-1-10-9(16)11-8(3)15/h1,4-7,12-14H,2H2,(H2,10,11,15,16)	PTJWIQPHWPFNBW	splash10-0udi-0900000000-6ade42aaa885371e176c
162	1	1	1	InChI=1S/C8H15NO9S/c1-3(10)9-5-7(12)6(11)4(18-8(5)13)2-17-19(14,15)16/h4-8,11-13H,2H2,1H3,(H,9,10)(H,14,15,16)	WJFVEEAIYIOATH	splash10-0002-9500000000-ed9b91582dc0c0984995
165	2	2	NA	InChI=1S/C19H24O7/c1-8-5-17-7-18(8,25)4-3-10(17)19-6-9(20)13(21)16(2,15(24)26-19)12(19)11(17)14(22)23/h9-13,20-21,25H,1,3-7H2,2H3,(H,22,23)	WZRRJZYYGOOHRC	splash10-03di-0019000000-845d453b57345aaa9b21
169	2	3	>1	InChI=1S/C27H30O16/c28-7-14-17(33)20(36)22(38)26(40-14)43-25-21(37)18(34)15(8-29)41-27(25)42-24-19(35)16-12(32)5-11(31)6-13(16)39-23(24)9-1-3-10(30)4-2-9/h1-6,14-15,17-18,20-22,25-34,36-38H,7-8H2	LKZDFKLGDGSGEO	splash10-001i-0097000000-9b291be0a06cfbd1c388
185	2	2	>1	InChI=1S/C23H48NO7P/c1-2-3-4-5-6-7-8-9-10-11-12-13-14-15-16-17-23(26)31-22(20-25)21-30-32(27,28)29-19-18-24/h22,25H,2-21,24H2,1H3,(H,27,28)	KIHAGWUUUHJRMS	splash10-001i-0090000000-7738dfe0499a2711e740
189	1	1	1	InChI=1S/C16H13NO3S/c18-21(19,20)15-11-5-7-12-6-4-10-14(16(12)15)17-13-8-2-1-3-9-13/h1-11,17H,(H,18,19,20)	FWEOQOXTVHGIFQ	splash10-004i-9220000000-0a72c42bfb56dc661288
194	3	2	NA	InChI=1S/C18H18O2/c1-3-4-13-5-10-17-16(11-13)12(2)18(20-17)14-6-8-15(19)9-7-14/h3-12,18-19H,1-2H3	GXJSAHXNLJFDPO	splash10-014i-0900000000-fe7276ce8aa04cfd9c49
195	5	1	1	InChI=1S/C6H7N5O/c1-11-4-3(8-2-9-4)5(12)10-6(11)7/h2H,1H3,(H,8,9)(H2,7,10,12)	XHBSBNYEHDQRCP	splash10-00di-4900000000-9ca1b8bbcde0e92e9542
208	3	1	1	InChI=1S/C16H32O2/c1-2-3-4-5-6-7-8-9-10-11-12-13-14-15-16(17)18/h2-15H2,1H3,(H,17,18)	IPCSVZSSVZVIGE	splash10-0a4i-0090000000-223f4eff3e7317becc5f
210	1	1	1	InChI=1S/C33H44N4O6/c1-7-20-19(6)32(42)37-27(20)14-25-18(5)23(10-12-31(40)41)29(35-25)15-28-22(9-11-30(38)39)17(4)24(34-28)13-26-16(3)21(8-2)33(43)36-26/h26-27,34-35H,7-15H2,1-6H3,(H,36,43)(H,37,42)(H,38,39)(H,40,41)	OBHRVMZSZIDDEK	splash10-014i-0060900000-67682461aceaa81b9cc2
211	1	1	1	InChI=1S/C21H44NO7P/c1-2-3-4-5-6-7-8-9-10-11-12-13-14-15-21(24)29-20(18-23)19-28-30(25,26)27-17-16-22/h20,23H,2-19,22H2,1H3,(H,25,26)	CKPBBEOJHAPPBT	splash10-0a4i-0090000000-52939c7dfe6c706236f0
212	2	2	>1	InChI=1S/C12H9N3O/c1-8-11(9-2-4-14-5-3-9)6-10(7-13)12(16)15-8/h2-6H,1H3,(H,15,16)	PZRHRDRVRGEVNW	splash10-014i-3900000000-047756d13498358fc54d
215	1	2	NA	InChI=1S/C12H18O13/c13-1-2(14)7(9(18)19)25-12(5(1)17)24-6-3(15)4(16)11(22)23-8(6)10(20)21/h1-8,11-17,22H,(H,18,19)(H,20,21)	IGSYEZFZPOZFNC	splash10-00xr-0903000000-d12eea92cc4194a6056f
219	1	1	1	InChI=1S/C3H7NO6S/c4-2(3(5)6)1-10-11(7,8)9/h2H,1,4H2,(H,5,6)(H,7,8,9)	LFZGUGJDVUUGLK	splash10-0002-9100000000-fd0e21ea35ff4d991016
220	1	1	1	InChI=1S/C5H12N4O3/c6-3(4(10)11)1-2-12-9-5(7)8/h3H,1-2,6H2,(H,10,11)(H4,7,8,9)	FSBIGDSBMBYOPN	splash10-01b9-4900000000-6273e4c764e53645e523
221	2	1	NA	InChI=1S/C7H8O4S/c1-6-2-4-7(5-3-6)11-12(8,9)10/h2-5H,1H3,(H,8,9,10)	WGNAKZGUSRVWRH	splash10-053r-8900000000-d93b8dfbd273b034801f
224	1	1	1	InChI=1S/C15H13N3O4S/c1-18-13(15(20)17-12-8-4-5-9-16-12)14(19)10-6-2-3-7-11(10)23(18,21)22/h2-9,19H,1H3,(H,16,17,20)	QYSPLQLAKJAUJT	splash10-00kf-5900000000-1d4473d813b920140b81
225	2	5	NA	InChI=1S/C8H6O4/c9-7(10)5-3-1-2-4-6(5)8(11)12/h1-4H,(H,9,10)(H,11,12)	XNGIFLGASWRNHJ	splash10-004i-9200000000-9b673ed6e8d6d73b74b4
226	1	1	NA	InChI=1S/C6H7N5O/c1-11-2-8-4-3(11)5(12)10-6(7)9-4/h2H,1H3,(H3,7,9,10,12)	FZWGECJQACGGTI	splash10-0a4i-6900000000-b9b860095178bfbd4cd4
229	2	2	NA	InChI=1S/C10H16N2O7/c11-5(1-3-7(13)14)9(17)12-6(10(18)19)2-4-8(15)16/h5-6H,1-4,11H2,(H,12,17)(H,13,14)(H,15,16)(H,18,19)	KOSRFJWDECSPRO	splash10-0udi-5900000000-1cb31eaf7a55d9e22955
231	1	1	1	InChI=1S/C45H80NO7P/c1-3-5-7-9-11-13-15-17-19-21-22-23-24-26-28-30-32-34-36-38-45(47)53-44(43-52-54(48,49)51-41-39-46)42-50-40-37-35-33-31-29-27-25-20-18-16-14-12-10-8-6-4-2/h11,13,17,19,22-23,26,28,32,34,37,40,44H,3-10,12,14-16,18,20-21,24-25,27,29-31,33,35-36,38-39,41-43,46H2,1-2H3,(H,48,49)	HHQFKPJXVYWLLJ	splash10-004i-0019400100-d894f75058c1993c74b4
233	1	1	1	InChI=1S/C5H7NO5/c7-2-6-3(5(10)11)1-4(8)9/h2-3H,1H2,(H,6,7)(H,8,9)(H,10,11)	MQUUQXIFCBBFDP	splash10-0006-9100000000-434952f1f1021af9083b
237	1	1	1	InChI=1S/C12H11N5/c1-2-4-9(5-3-1)6-13-11-10-12(15-7-14-10)17-8-16-11/h1-5,7-8H,6H2,(H2,13,14,15,16,17)	NWBJYWHLCVSVIJ	splash10-001i-0900000000-8a68b4bbc9e5d341c542
238	2	2	NA	InChI=1S/C8H16NO9P/c1-3(11)9-5-7(13)6(12)4(2-10)17-8(5)18-19(14,15)16/h4-8,10,12-13H,2H2,1H3,(H,9,11)(H2,14,15,16)	FZLJPEPAYPUMMR	splash10-004i-9000000000-560f24bd3fb720161889
239	1	4	NA	InChI=1S/C10H8N2/c11-6-5-8-7-12-10-4-2-1-3-9(8)10/h1-4,7,12H,5H2	DMCPFOBLJMLSNX	splash10-004i-9000000000-e95beea8400e01e0632a
245	3	2	>1	InChI=1S/C23H38O4/c1-2-3-4-5-6-7-8-9-10-11-12-13-14-15-16-17-18-19-23(26)27-22(20-24)21-25/h6-7,9-10,12-13,15-16,22,24-25H,2-5,8,11,14,17-21H2,1H3	RCRCTBLIHCHWDZ	splash10-0pb9-0093000000-784b0a96c956728b8d1b
248	8	3	NA	InChI=1S/C6H14O12P2/c7-2-6(18-20(13,14)15)5(9)4(8)3(17-6)1-16-19(10,11)12/h3-5,7-9H,1-2H2,(H2,10,11,12)(H2,13,14,15)	YXWOAJXNVLXPMU	splash10-0002-9830000000-a9cbb8a3dba391a8858b
253	1	1	1	InChI=1S/C22H29N7O5/c1-28(2)19-17-20(25-10-24-19)29(11-26-17)22-18(31)16(15(9-30)34-22)27-21(32)14(23)8-12-4-6-13(33-3)7-5-12/h4-7,10-11,14-16,18,22,30-31H,8-9,23H2,1-3H3,(H,27,32)	RXWNCPJZOCPEPQ	splash10-03di-0900000000-af8be24075f803a58153
258	7	9	NA	InChI=1S/C10H20O2/c1-2-3-4-5-6-7-8-9-10(11)12/h2-9H2,1H3,(H,11,12)	GHVNFZFCNZKVNT	splash10-004i-9000000000-f3190b828218d04d3cc7
260	1	1	1	InChI=1S/C17H26N8O5/c1-24(16(20)21)6-4-9(18)8-12(26)22-10-2-3-13(30-14(10)15(27)28)25-7-5-11(19)23-17(25)29/h2-3,5,7,9-10,13-14H,4,6,8,18H2,1H3,(H3,20,21)(H,22,26)(H,27,28)(H2,19,23,29)	CXNPLSGKWMLZPZ	splash10-00di-0225900000-554c8840ad237e48c4b7
262	12	9	NA	InChI=1S/C9H10O3/c1-2-12-8-5-3-4-7(6-8)9(10)11/h3-6H,2H2,1H3,(H,10,11)	DTFQMPQJMDEWKJ	splash10-0006-9100000000-da96963f5055a2d94794
264	3	4	NA	InChI=1S/C11H14N2O/c1-14-9-2-3-11-10(6-9)8(4-5-12)7-13-11/h2-3,6-7,13H,4-5,12H2,1H3	JTEJPPKMYBDEMY	splash10-00dr-0900000000-ac5e7141a1f9a408fc34
271	2	1	1	InChI=1S/C24H40O3/c1-15(7-10-21(26)27)17-8-9-18-22-19(11-13-24(17,18)3)23(2)12-5-4-6-16(23)14-20(22)25/h15-20,22,25H,4-14H2,1-3H3,(H,26,27)	JVMCMMXFADJQKU	splash10-0a4i-9200000000-f93214dbfe38b4e15ef9
281	4	1	NA	InChI=1S/C9H19N3O3/c10-5-2-1-3-7(9(14)15)12-8(13)4-6-11/h7H,1-6,10-11H2,(H,12,13)(H,14,15)	PLDCWKCPEXNWJH	splash10-0002-0900000000-ed856e89e9b6148eb966
287	1	1	1	InChI=1S/C8H11N5O3/c9-8-11-6-5(7(15)12-8)10-3-13(6)4-16-2-1-14/h3,14H,1-2,4H2,(H3,9,11,12,15)	MKUXAQIIEYXACX	splash10-00di-0090000000-59599385810ae2952ce5
290	1	1	1	InChI=1S/C27H29NO11/c1-10-22(31)13(28)6-17(38-10)39-15-8-27(36,16(30)9-29)7-12-19(15)26(35)21-20(24(12)33)23(32)11-4-3-5-14(37-2)18(11)25(21)34/h3-5,10,13,15,17,22,29,31,33,35-36H,6-9,28H2,1-2H3	AOJJSUZBOXZQNB	splash10-0002-0009000000-6bf48e47ca37aee22bd8
291	3	3	NA	InChI=1S/C5H11O7P/c6-2-4-3(7)1-5(11-4)12-13(8,9)10/h3-7H,1-2H2,(H2,8,9,10)	KBDKAJNTYKVSEK	splash10-004i-9000000000-95110994c6cb103731a4
296	14	14	NA	InChI=1S/C8H8O3/c9-8(10)6-11-7-4-2-1-3-5-7/h1-5H,6H2,(H,9,10)	LCPDWSOZIOUXRV	splash10-0006-9000000000-60b44595fb61c23d6b2f
297	4	2	NA	InChI=1S/C10H20O3/c1-2-3-4-5-6-7-9(11)8-10(12)13/h9,11H,2-8H2,1H3,(H,12,13)	FYSSBMZUBSBFJL	splash10-0a4i-9000000000-616c6c1304ee3dc8333d
302	1	1	1	InChI=1S/C7H10N2OS/c1-2-3-5-4-6(10)9-7(11)8-5/h4H,2-3H2,1H3,(H2,8,9,10,11)	KNAHARQHSZJURB	splash10-0a4i-9000000000-343c26fd83ebb89d346d
304	1	1	1	InChI=1S/C26H45NO5S/c1-17(4-9-24(29)27-14-15-33(30,31)32)21-7-8-22-20-6-5-18-16-19(28)10-12-25(18,2)23(20)11-13-26(21,22)3/h17-23,28H,4-16H2,1-3H3,(H,27,29)(H,30,31,32)	QBYUNVOYXHFVKC	splash10-001i-0000900000-d23b6310f9d566888033
307	1	1	1	InChI=1S/C9H18N4O4/c1-5(7(14)15)13-6(8(16)17)3-2-4-12-9(10)11/h5-6,13H,2-4H2,1H3,(H,14,15)(H,16,17)(H4,10,11,12)	IMXSCCDUAFEIOE	splash10-0a4r-2900000000-9dc39e60dbe7d646a3c6
311	1	2	NA	InChI=1S/C7H11N3O/c1-6(11)9-3-2-7-4-8-5-10-7/h4-5H,2-3H2,1H3,(H,8,10)(H,9,11)	XJWPISBUKWZALE	splash10-001i-9200000000-0b6fc56d8ae42e3e9d68
312	1	1	1	InChI=1S/C16H24O10/c1-5-8(18)2-6-7(14(22)23)4-24-15(10(5)6)26-16-13(21)12(20)11(19)9(3-17)25-16/h4-6,8-13,15-21H,2-3H2,1H3,(H,22,23)	JNNGEAWILNVFFD	splash10-01t9-0159000000-5440021cd8782eef4438
316	2	1	1	InChI=1S/C5H11O8P/c6-2-1-12-5(4(8)3(2)7)13-14(9,10)11/h2-8H,1H2,(H2,9,10,11)	ILXHFXFPPZGENN	splash10-004i-9100000000-002604c3e51b6768e3fe
317	10	8	>1	InChI=1S/C18H30O2/c1-2-3-4-5-6-7-8-9-10-11-12-13-14-15-16-17-18(19)20/h3-4,6-7,9-10H,2,5,8,11-17H2,1H3,(H,19,20)	DTOSIQBPPRVQHS	splash10-001i-0090000000-a18b573ad888d048efa6
318	1	1	1	InChI=1S/C22H42N4O8S2/c1-21(2,13-27)17(31)19(33)25-7-5-15(29)23-9-11-35-36-12-10-24-16(30)6-8-26-20(34)18(32)22(3,4)14-28/h17-18,27-28,31-32H,5-14H2,1-4H3,(H,23,29)(H,24,30)(H,25,33)(H,26,34)	DJWYOLJPSHDSAL	splash10-0002-1910000000-0861914df9680af5585f
320	1	4	NA	InChI=1S/C7H15O10P/c8-1-3(9)5(11)7(13)6(12)4(10)2-17-18(14,15)16/h4-8,10-13H,1-2H2,(H2,14,15,16)	JDTUMPKOJBQPKX	splash10-03ds-3390000000-0133cae4c0fb47b53e06
321	3	5	>1	InChI=1S/C20H26O5/c1-11-8-19-9-20(11,24)7-4-12(19)18-6-3-5-17(2,16(23)25-10-18)14(18)13(19)15(21)22/h12-14,24H,1,3-10H2,2H3,(H,21,22)	KSBJAONOPKRVRR	splash10-0f6t-2398000000-82eb24db9ce6852592fd
322	2	1	NA	InChI=1S/C10H13N5O4/c11-10-13-8-7(9(18)14-10)12-3-15(8)6-1-4(17)5(2-16)19-6/h3-6,16-17H,1-2H2,(H3,11,13,14,18)	YKBGVTZYEHREMT	splash10-0a59-3900000000-8a9725a766901535e6e3
327	5	1	NA	InChI=1S/C12H9N/c1-3-7-11-9(5-1)10-6-2-4-8-12(10)13-11/h1-8,13H	UJOBWOGCFQCDNV	splash10-014i-0900000000-09a94e4635c7ccd85513
332	4	1	>1	InChI=1S/C8H16O3/c9-7-5-3-1-2-4-6-8(10)11/h9H,1-7H2,(H,10,11)	KDMSVYIHKLZKET	splash10-03di-5900000000-a2e7d7a69338290d6674
335	2	4	>1	InChI=1S/C22H34O2/c1-2-3-4-5-6-7-8-9-10-11-12-13-14-15-16-17-18-19-20-21-22(23)24/h3-4,6-7,9-10,12-13,15-16H,2,5,8,11,14,17-21H2,1H3,(H,23,24)	YUFFSWGQGVEMMI	splash10-000i-0090000000-260dcf8cd2e9cacf0e81
338	7	5	>1	InChI=1S/C20H26O6/c1-11-8-19-9-20(11,26)7-4-12(19)18(10-21)6-3-5-17(2,16(24)25)14(18)13(19)15(22)23/h10,12-14,26H,1,3-9H2,2H3,(H,22,23)(H,24,25)	VNCQCPQAMDQEBY	splash10-0ir0-0596000000-131b59db99d35835f720
342	3	4	>1	InChI=1S/C9H16N2O5/c1-9(2,3)16-8(15)11-5(7(13)14)4-6(10)12/h5H,4H2,1-3H3,(H2,10,12)(H,11,15)(H,13,14)	FYYSQDHBALBGHX	splash10-0532-0940000000-f800e5c50a2685ea9e7a
343	1	1	1	InChI=1S/C11H21NO9S3/c1-22-4-2-3-7(12-21-24(17,18)19)23-11-10(16)9(15)8(14)6(5-13)20-11/h6,8-11,13-16H,2-5H2,1H3,(H,17,18,19)	ZCZCVJVUJGULMO	splash10-0002-9000200000-9f88f8dfa7160a4091b5
347	1	2	NA	InChI=1S/C20H28O5/c1-11-9-19-10-20(11,25)8-5-12(19)17(2)6-4-7-18(3,16(23)24)14(17)13(19)15(21)22/h12-14,25H,1,4-10H2,2-3H3,(H,21,22)(H,23,24)	CZEMYYICWZPENF	splash10-0002-0219000000-be51fc5cc48be52b591d
348	1	1	1	InChI=1S/C24H47NO7/c1-2-3-4-5-6-7-8-9-10-11-12-13-14-15-19(27)18(25)17-31-24-23(30)22(29)21(28)20(16-26)32-24/h14-15,18-24,26-30H,2-13,16-17,25H2,1H3	HHJTWTPUPVQKNA	splash10-03di-0010900000-afed761a47706d42dd3e
352	3	6	NA	InChI=1S/C11H20O2/c1-2-3-4-5-6-7-8-9-10-11(12)13/h2H,1,3-10H2,(H,12,13)	FRPZMMHWLSIFAZ	splash10-001i-0900000000-b90f772663028aa6c273
354	1	1	1	InChI=1S/C19H37N5O7/c1-19(27)7-28-18(13(26)16(19)24-2)31-15-11(23)5-10(22)14(12(15)25)30-17-9(21)4-3-8(6-20)29-17/h3,9-18,24-27H,4-7,20-23H2,1-2H3	URWAJWIAIPFPJE	splash10-0f79-2960000000-e4019234db0edb127967
359	2	6	NA	InChI=1S/C18H34O4/c19-17(20)15-13-11-9-7-5-3-1-2-4-6-8-10-12-14-16-18(21)22/h1-16H2,(H,19,20)(H,21,22)	BNJOQKFENDDGSC	splash10-03di-0009000000-a2515d8c7963934e2a46
361	4	1	NA	InChI=1S/C14H28O2/c1-2-3-4-5-6-7-8-9-10-11-12-13-14(15)16/h2-13H2,1H3,(H,15,16)	TUNFSRHWOTWDNC	splash10-004r-9000000000-26827be8f8c2a4fbfd75
371	2	3	NA	InChI=1S/C6H13O8P/c7-3-1-5(8)14-4(6(3)9)2-13-15(10,11)12/h3-9H,1-2H2,(H2,10,11,12)	UQJFZAAGZAYVKZ	splash10-004j-9000000000-2f012bc409dcec4bb803
378	1	2	NA	InChI=1S/C14H8O3/c15-11-7-3-6-10-12(11)14(17)9-5-2-1-4-8(9)13(10)16/h1-7,15H	BTLXPCBPYBNQNR	splash10-0002-0900000000-28997de91fa7648cde5e
386	6	7	>1	InChI=1S/C5H10O5/c6-1-2-3(7)4(8)5(9)10-2/h2-9H,1H2	HMFHBZSHGGEWLO	splash10-014r-4900000000-76daa3235c9f82ef4f5a
387	1	1	1	InChI=1S/C10H17NO9S2/c1-2-3-6(11-20-22(16,17)18)21-10-9(15)8(14)7(13)5(4-12)19-10/h2,5,7-10,12-15H,1,3-4H2,(H,16,17,18)	PHZOWSSBXJXFOR	splash10-002b-9000000000-983751291827d2a4a3ee
388	5	3	NA	InChI=1S/C10H18N2O5/c1-5(2)8(10(16)17)12-7(13)4-3-6(11)9(14)15/h5-6,8H,3-4,11H2,1-2H3,(H,12,13)(H,14,15)(H,16,17)	AQAKHZVPOOGUCK	splash10-014i-0940000000-1af17c4f2a7cf9129593
391	16	4	NA	InChI=1S/C9H10O2/c1-7(9(10)11)8-5-3-2-4-6-8/h2-7H,1H3,(H,10,11)	YPGCWEMNNLXISK	splash10-01pc-9500000000-e36559fd64927b5b396b
392	3	4	NA	InChI=1S/C28H44O/c1-19(2)20(3)9-10-22(5)26-15-16-27-23(8-7-17-28(26,27)6)12-13-24-18-25(29)14-11-21(24)4/h9-10,12-13,19-20,22,25-27,29H,4,7-8,11,14-18H2,1-3,5-6H3	MECHNRXZTMCUDQ	splash10-0002-0129000000-77bd32807ec8ea97183b
397	2	2	NA	InChI=1S/C11H20N2O5/c1-6(2)5-8(11(17)18)13-9(14)4-3-7(12)10(15)16/h6-8H,3-5,12H2,1-2H3,(H,13,14)(H,15,16)(H,17,18)	MYFMARDICOWMQP	splash10-001i-1930000000-d97cb40e1ff2768155a0
400	1	1	1	InChI=1S/C4H6O6/c5-1(3(7)8)2(6)4(9)10/h1-2,5-6H,(H,7,8)(H,9,10)	FEWJPZIEWOKRBE	splash10-0002-5900000000-927642b52fd979863f14
401	19	12	>1	InChI=1S/C8H8O3/c1-5-4-6(8(10)11)2-3-7(5)9/h2-4,9H,1H3,(H,10,11)	LTFHNKUKQYVHDX	splash10-0pb9-0900000000-7116c4f6bc6a16489f93
402	1	2	>1	InChI=1S/C8H7NO4S/c10-14(11,12)13-8-5-9-7-4-2-1-3-6(7)8/h1-5,9H,(H,10,11,12)	BXFFHSIDQOFMLE	splash10-001i-9420000000-5f1e9c512165f9bd2631
404	1	1	1	InChI=1S/C41H76N2O15/c1-15-29-41(10,49)34(45)24(4)31(42-53-21-52-17-16-50-13)22(2)19-39(8,48)36(58-38-32(44)28(43(11)12)18-23(3)54-38)25(5)33(26(6)37(47)56-29)57-30-20-40(9,51-14)35(46)27(7)55-30/h22-30,32-36,38,44-46,48-49H,15-21H2,1-14H3	RXZBMPWDPOLZGW	splash10-00di-0100090010-162f7fc84e7bf4de5464
405	2	1	1	InChI=1S/C15H21NO9S2/c17-8-10-12(18)13(19)14(20)15(24-10)26-11(16-25-27(21,22)23)7-6-9-4-2-1-3-5-9/h1-5,10,12-15,17-20H,6-8H2,(H,21,22,23)	CKIJIGYDFNXSET	splash10-00dj-7000900000-948c6a375c6c07db077d
406	2	1	1	InChI=1S/C6H11NO3S/c1-11-3-2-5(6(9)10)7-4-8/h4-5H,2-3H2,1H3,(H,7,8)(H,9,10)	PYUSHNKNPOHWEZ	splash10-0udi-0900000000-a9e78580c0890dec7997
407	2	1	1	InChI=1S/C20H22O9/c21-9-16-17(25)18(26)19(27)20(29-16)28-13-6-11(5-12(22)8-13)2-1-10-3-4-14(23)15(24)7-10/h1-8,16-27H,9H2	PERPNFLGJXUDDW	splash10-0006-0090000000-9cd0e1640ac009777c35
408	1	1	1	InChI=1S/C24H40N7O17P3S/c1-4-15(33)52-8-7-26-14(32)5-6-27-22(36)19(35)24(2,3)10-45-51(42,43)48-50(40,41)44-9-13-18(47-49(37,38)39)17(34)23(46-13)31-12-30-16-20(25)28-11-29-21(16)31/h11-13,17-19,23,34-35H,4-10H2,1-3H3,(H,26,32)(H,27,36)(H,40,41)(H,42,43)(H2,25,28,29)(H2,37,38,39)	QAQREVBBADEHPA	splash10-014i-0009000000-8b5c2b191c0da1d43929
410	1	2	NA	InChI=1S/C11H11N5/c1-6-5-13-7-3-4-8-10(9(7)14-6)15-11(12)16(8)2/h3-5H,1-2H3,(H2,12,15)	DVCCCQNKIYNAKB	splash10-03di-0390000000-8ed87f2afa42aabd3d50
412	2	1	1	InChI=1S/C21H41N7O12/c1-5-21(36,4-30)16(40-17-9(26-2)13(34)10(31)6(3-29)38-17)18(37-5)39-15-8(28-20(24)25)11(32)7(27-19(22)23)12(33)14(15)35/h5-18,26,29-36H,3-4H2,1-2H3,(H4,22,23,27)(H4,24,25,28)	ASXBYYWOLISCLQ	splash10-001i-0110090000-3f488cbdb9f530e6124a
414	1	1	1	InChI=1S/C10H22O5/c1-11-3-5-13-7-9-15-10-8-14-6-4-12-2/h3-10H2,1-2H3	ZUHZGEOKBKGPSW	splash10-0zfr-5900000000-de3eb9541be78c21c820
416	1	10	>1	InChI=1S/C9H10O3/c1-12-8-4-2-7(3-5-8)6-9(10)11/h2-5H,6H2,1H3,(H,10,11)	NRPFNQUDKRYCNX	splash10-00di-4900000000-a51b42c5bcf30f73fa21
417	1	2	NA	InChI=1S/C23H46O2/c1-2-3-4-5-6-7-8-9-10-11-12-13-14-15-16-17-18-19-20-21-22-23(24)25/h2-22H2,1H3,(H,24,25)	XEZVDURJDFGERA	splash10-0pvr-0298000000-80b9daf5924525f32b70
418	3	1	NA	InChI=1S/C5H11NO2S/c1-5(2,9)3(6)4(7)8/h3,9H,6H2,1-2H3,(H,7,8)	VVNCNSJFMMFHPL	splash10-0002-3900000000-172426a3f1810c43b674
423	8	2	NA	InChI=1S/C6H12O6/c7-1-2(8)4(10)6(12)5(11)3(1)9/h1-12H	CDAISMWEOUEBRE	splash10-0a4r-0900000000-0fc08225089b1a5ce091
425	2	2	>1	InChI=1S/C5H12O7P2/c1-5(2)3-4-11-14(9,10)12-13(6,7)8/h3H,4H2,1-2H3,(H,9,10)(H2,6,7,8)	CBIDRCWHNCKSTO	splash10-004i-9000000000-7c75d36fdbb091552b58
431	10	4	NA	InChI=1S/C8H8O4/c9-6-2-1-5(3-7(6)10)4-8(11)12/h1-3,9-10H,4H2,(H,11,12)	CFFZDZCDUFSOFZ	splash10-00di-2900000000-60e1fc55d54131c2923e
433	4	8	>1	InChI=1S/C6H12O5/c7-1-4-6(10)5(9)3(8)2-11-4/h3-10H,1-2H2	MPCAJMNYNOGXPB	splash10-014i-9100000000-f5cab1c2b02d65ad346a
435	1	3	NA	InChI=1S/C7H14O7/c8-1-3(10)5(12)7(14)6(13)4(11)2-9/h3,5-10,12-14H,1-2H2	HSNZZMHEPUFJNZ	splash10-004i-9100000000-bb285bc9b51a479a9bd4
437	1	2	NA	InChI=1S/C25H42N7O17P3S/c1-4-5-16(34)53-9-8-27-15(33)6-7-28-23(37)20(36)25(2,3)11-46-52(43,44)49-51(41,42)45-10-14-19(48-50(38,39)40)18(35)24(47-14)32-13-31-17-21(26)29-12-30-22(17)32/h12-14,18-20,24,35-36H,4-11H2,1-3H3,(H,27,33)(H,28,37)(H,41,42)(H,43,44)(H2,26,29,30)(H2,38,39,40)	CRFNGMNYKDXRTN	splash10-000i-0000000090-25716f3e3bedaf7ecd94
438	5	4	>1	InChI=1S/C6H12O6/c7-1-3-4(9)5(10)6(11,2-8)12-3/h3-5,7-11H,1-2H2	RFSUNEUAIZKAJO	splash10-00ri-9600000000-a826b29724713036f579
442	6	2	NA	InChI=1S/C6H12O5/c1-2-3(7)4(8)5(9)6(10)11-2/h2-10H,1H3	SHZGCJCMOBCMKK	splash10-014i-9000000000-c8f3e40cfff39fe7c419
445	4	1	1	InChI=1S/C14H25NO11/c1-4(18)15-7-9(20)12(6(3-17)24-13(7)23)26-14-11(22)10(21)8(19)5(2-16)25-14/h5-14,16-17,19-23H,2-3H2,1H3,(H,15,18)	KFEUJDWYNGMDBV	splash10-0019-9800000000-5cfef19dd8c8707bef7a
447	1	2	NA	InChI=1S/C10H17N3O6/c11-5(9(16)17)1-4-8(15)13-6(10(18)19)2-3-7(12)14/h5-6H,1-4,11H2,(H2,12,14)(H,13,15)(H,16,17)(H,18,19)	JBFYFLXEJFQWMU	splash10-0002-0900000000-2387791e3ca2a27fb389
448	13	2	NA	InChI=1S/C6H10O6/c7-1-2(8)5-3(9)4(10)6(11)12-5/h2-5,7-10H,1H2	SXZYCXMUPBBULW	splash10-000i-0900000000-ed1e6d153e643c4e63fe
449	6	1	NA	InChI=1S/C8H14O5/c9-6(5-8(12)13)3-1-2-4-7(10)11/h6,9H,1-5H2,(H,10,11)(H,12,13)	ARJZZFJXSNJKGR	splash10-00pi-9000000000-cc672b33ccef862ae95b
452	2	1	NA	InChI=1S/C20H42NO7P/c1-5-6-7-8-9-10-11-12-13-14-20(23)26-17-19(22)18-28-29(24,25)27-16-15-21(2,3)4/h19,22H,5-18H2,1-4H3	BWKILASWCLJPBO	splash10-0f89-0900000000-dce2194abc56a0c38479
454	2	2	NA	InChI=1S/C24H48O2/c1-2-3-4-5-6-7-8-9-10-11-12-13-14-15-16-17-18-19-20-21-22-23-24(25)26/h2-23H2,1H3,(H,25,26)	QZZGJDVWLFXDLK	splash10-016r-0509000000-b590f3868a4aa3c86803
456	1	1	1	InChI=1S/C43H74O2/c1-7-8-9-10-11-12-13-14-15-16-17-18-19-23-41(44)45-36-28-30-42(5)35(32-36)24-25-37-39-27-26-38(34(4)22-20-21-33(2)3)43(39,6)31-29-40(37)42/h12-13,24,33-34,36-40H,7-11,14-23,25-32H2,1-6H3	HODJWNWCVNUPAQ	splash10-0a4i-4930000000-5906548ca9900baba4de
457	1	2	NA	InChI=1S/C7H8N4O3/c1-10-3-4(8-6(10)13)11(2)7(14)9-5(3)12/h1-2H3,(H,8,13)(H,9,12,14)	HMLZLHKHNBLLJD	splash10-001l-9800000000-bcef3be559d5d3540d62
458	1	1	1	InChI=1S/C11H10N4/c1-15-9-5-4-8-7(3-2-6-13-8)10(9)14-11(15)12/h2-6H,1H3,(H2,12,14)	ARZWATDYIYAUTA	splash10-0002-0900000000-023e5ce37e44fdcc0a38
461	2	5	NA	InChI=1S/C28H56O2/c1-2-3-4-5-6-7-8-9-10-11-12-13-14-15-16-17-18-19-20-21-22-23-24-25-26-27-28(29)30/h2-27H2,1H3,(H,29,30)	UTOPWMOLSKOLTQ	splash10-00r2-8900000000-a826aa016c3aee7f3164
466	1	1	1	InChI=1S/C17H35O7P/c1-2-3-4-5-6-7-8-9-10-11-12-13-17(19)23-14-16(18)15-24-25(20,21)22/h16,18H,2-15H2,1H3,(H2,20,21,22)	FAZBDRGXCKPVJU	splash10-0a4i-9000000000-9d09ff3cb990d1424121
467	2	1	NA	InChI=1S/C14H18N2O6/c15-10(13(19)20)5-6-12(18)16-11(14(21)22)7-8-1-3-9(17)4-2-8/h1-4,10-11,17H,5-7,15H2,(H,16,18)(H,19,20)(H,21,22)	VVLXCWVSSLFQDS	splash10-001i-0900000000-335c6d071a6b0e11b8f2
468	1	1	1	InChI=1S/C10H14N5O10PS/c11-8-5-9(13-2-12-8)15(3-14-5)10-7(17)6(16)4(24-10)1-23-26(18,19)25-27(20,21)22/h2-4,6-7,10,16-17H,1H2,(H,18,19)(H2,11,12,13)(H,20,21,22)	IRLPACMLTUPBCL	splash10-004i-0003900000-b4a6bfb0c8449d718a45
469	2	1	1	InChI=1S/C9H17NO7/c1-3(8(13)14)16-7-5(10)9(15)17-4(2-11)6(7)12/h3-7,9,11-12,15H,2,10H2,1H3,(H,13,14)	MSFSPUZXLOGKHJ	splash10-0002-9200000000-bca95a42592f5ae9462b
471	8	5	NA	InChI=1S/C8H8O3/c9-7-3-1-6(2-4-7)5-8(10)11/h1-4,9H,5H2,(H,10,11)	XQXPVVBIMDBYFF	splash10-00xr-9000000000-1588a41bbc8948ae38f2
472	2	3	NA	InChI=1S/C13H22O/c1-11(2)7-5-8-12(3)9-6-10-13(4)14/h7,9H,5-6,8,10H2,1-4H3	HNZUNIKWNYHEJJ	splash10-004i-0900000000-a3720df5ded74b6d4e45
473	6	4	NA	InChI=1S/C12H24O3/c13-11-9-7-5-3-1-2-4-6-8-10-12(14)15/h13H,1-11H2,(H,14,15)	ZDHCZVWCTKTBRY	splash10-014i-1790000000-86939bdc2617444c9391
474	2	4	NA	InChI=1S/C6H10O6/c7-1-2-3(8)4(9)5(10)6(11)12-2/h2-5,7-10H,1H2	PHOQVHQSTUBQQK	splash10-000i-0900000000-012454becf12093c4a79
478	2	2	>1	InChI=1S/C5H11NO4S/c1-11(9,10)3-2-4(6)5(7)8/h4H,2-3,6H2,1H3,(H,7,8)	UCUNFLYVYCGDHP	splash10-0a4i-9000000000-98556512d63a21e34d14
480	1	1	1	InChI=1S/C15H22N2O18P2/c18-5-1-2-17(15(26)16-5)12-9(22)6(19)4(32-12)3-31-36(27,28)35-37(29,30)34-14-10(23)7(20)8(21)11(33-14)13(24)25/h1-2,4,6-12,14,19-23H,3H2,(H,24,25)(H,27,28)(H,29,30)(H,16,18,26)	HDYANYHVCAPMJV	splash10-004i-0000090000-de055de774be2efd83b5
485	1	1	1	InChI=1S/C40H52O2/c1-29(17-13-19-31(3)21-23-35-33(5)37(41)25-27-39(35,7)8)15-11-12-16-30(2)18-14-20-32(4)22-24-36-34(6)38(42)26-28-40(36,9)10/h11-24H,25-28H2,1-10H3	FDSDTBUPSURDBL	splash10-014i-0031090000-74fc0043f5fe6b69bcc6
491	3	1	>1	InChI=1S/C10H18O2/c1-2-3-4-5-6-7-8-9-10(11)12/h6-7H,2-5,8-9H2,1H3,(H,11,12)	XKZKQTCECFWKBN	splash10-0006-9000000000-1bbeba801e2897d3fd9c
492	2	1	NA	InChI=1S/C10H13N5O3/c1-4-6(16)7(17)10(18-4)15-3-14-5-8(11)12-2-13-9(5)15/h2-4,6-7,10,16-17H,1H3,(H2,11,12,13)	XGYIMTFOTBMPFP	splash10-00n0-1900000000-685dbade42a0badfa410
498	1	1	1	InChI=1S/C52H71N7O12/c1-29(2)25-40-50(66)58-44(52(69)70)33(6)46(62)56-41(27-36-17-13-11-14-18-36)49(65)54-38(22-21-30(3)26-31(4)42(71-10)28-37-19-15-12-16-20-37)32(5)45(61)55-39(51(67)68)23-24-43(60)59(9)35(8)48(64)53-34(7)47(63)57-40/h11-22,26,29,31-34,38-42,44H,8,23-25,27-28H2,1-7,9-10H3,(H,53,64)(H,54,65)(H,55,61)(H,56,62)(H,57,63)(H,58,66)(H,67,68)(H,69,70)	FEVBMCJUKWWWBT	splash10-06ri-1972000000-63afab34e4bee3224568
500	2	1	NA	InChI=1S/C14H8O3/c15-8-5-6-11-12(7-8)14(17)10-4-2-1-3-9(10)13(11)16/h1-7,15H	GCDBEYOJCZLKMC	splash10-0002-0900000000-94622a374c7fdfb76ca9
505	1	2	>1	InChI=1S/C16H25N5O15P2/c17-13-7-14(19-3-18-13)21(4-20-7)15-11(26)9(24)6(33-15)2-32-37(28,29)36-38(30,31)35-16-12(27)10(25)8(23)5(1-22)34-16/h3-6,8-12,15-16,22-27H,1-2H2,(H,28,29)(H,30,31)(H2,17,18,19)	WFPZSXYXPSUOPY	splash10-000i-0002090000-3b5dec6b637ae68fb31d
506	2	1	NA	InChI=1S/C9H9NO4/c11-7(10-8(12)9(13)14)6-4-2-1-3-5-6/h1-5,8,12H,(H,10,11)(H,13,14)	GCWCVCCEIQXUQU	splash10-004i-9100000000-9ae7b0145c67d052d47b
507	1	1	NA	InChI=1S/C10H20O/c1-7(2)9-5-4-8(3)6-10(9)11/h7-11H,4-6H2,1-3H3	NOOLISFMXDJSKH	splash10-053r-9300000000-d9c35833e73c8655fb23
508	2	1	1	InChI=1S/C8H6O4/c9-7(10)5-3-1-2-4-6(5)8(11)12/h1-4H,(H,9,10)(H,11,12)	XNGIFLGASWRNHJ	splash10-00kf-9400000000-ba393489337831b167f0
511	2	1	NA	InChI=1S/C4H6N4O3/c5-3(10)6-1-2(9)8-4(11)7-1/h1H,(H3,5,6,10)(H2,7,8,9,11)	POJWUDADGALRAB	splash10-03di-9300000000-f65a3f3ec2962cfa0695
514	2	2	>1	InChI=1S/C10H16N2O7/c11-5(1-3-7(13)14)9(17)12-6(10(18)19)2-4-8(15)16/h5-6H,1-4,11H2,(H,12,17)(H,13,14)(H,15,16)(H,18,19)	KOSRFJWDECSPRO	splash10-004i-0930000000-b7f85e955f57a56fc4a1
519	1	1	1	InChI=1S/C10H18O5/c11-8(7-10(14)15)5-3-1-2-4-6-9(12)13/h8,11H,1-7H2,(H,12,13)(H,14,15)	OQYZCCKCJQWHIE	splash10-00mo-9000000000-316ddd132092b08d73b4
520	1	1	1	InChI=1S/H4O7P2/c1-8(2,3)7-9(4,5)6/h(H2,1,2,3)(H2,4,5,6)	XPPKVPWEQAFLFU	splash10-004j-5900000000-6633d5123eb37c266247
521	1	1	1	InChI=1S/C14H22N2O16P2/c17-5-3-28-13(11(22)8(5)19)31-34(26,27)32-33(24,25)29-4-6-9(20)10(21)12(30-6)16-2-1-7(18)15-14(16)23/h1-2,5-6,8-13,17,19-22H,3-4H2,(H,24,25)(H,26,27)(H,15,18,23)	DQQDLYVHOTZLOR	splash10-000i-0001090000-96fed166c57aeb0e0a5d
523	1	1	1	InChI=1S/C12H23NO9S3/c1-23-5-3-2-4-8(13-22-25(18,19)20)24-12-11(17)10(16)9(15)7(6-14)21-12/h7,9-12,14-17H,2-6H2,1H3,(H,18,19,20)	GKUMMDFLKGFCKH	splash10-0002-9000100000-690d682ea0cb9c627048
525	1	1	1	InChI=1S/C6H15O9P/c7-1-3(8)5(10)6(11)4(9)2-15-16(12,13)14/h3-11H,1-2H2,(H2,12,13,14)	GACTWZZMVMUKNG	splash10-0002-9000000000-efb659235ae5b963d3e2
527	1	2	NA	InChI=1S/C3H9O6P/c4-1-3(5)2-9-10(6,7)8/h3-5H,1-2H2,(H2,6,7,8)	AWUCVROLDVIAJX	splash10-0002-9000000000-9d02eec0f6a96bb88888
529	1	1	1	InChI=1S/C17H26N8O5/c1-24(16(20)21)6-4-9(18)8-12(26)22-10-2-3-13(30-14(10)15(27)28)25-7-5-11(19)23-17(25)29/h2-3,5,7,9-10,13-14H,4,6,8,18H2,1H3,(H3,20,21)(H,22,26)(H,27,28)(H2,19,23,29)	CXNPLSGKWMLZPZ	splash10-0h2b-0970000000-8c3e84f9674e43fce3e8
530	6	5	NA	InChI=1S/C40H56O2/c1-29(17-13-19-31(3)21-23-37-33(5)25-35(41)27-39(37,7)8)15-11-12-16-30(2)18-14-20-32(4)22-24-38-34(6)26-36(42)28-40(38,9)10/h11-24,35-36,41-42H,25-28H2,1-10H3	JKQXZKUSFCKOGQ	splash10-00xr-0000090000-a2f3a5a2ede5265be566
531	1	1	1	InChI=1S/C12H10N2O/c15-14(12-9-5-2-6-10-12)13-11-7-3-1-4-8-11/h1-10H	GAUZCKBSTZFWCT	splash10-014i-9300000000-c62871715b13791dd788
532	1	1	1	InChI=1S/C30H53N3O6/c1-19(2)22(14-21-10-11-26(38-8)27(15-21)39-13-9-12-37-7)16-24(31)25(34)17-23(20(3)4)28(35)33-18-30(5,6)29(32)36/h10-11,15,19-20,22-25,34H,9,12-14,16-18,31H2,1-8H3,(H2,32,36)(H,33,35)	UXOWGYHJODZGMF	splash10-0udi-3900000000-f5052afca313a2f0c68b
533	2	1	1	InChI=1S/C9H12N3O7P/c10-5-1-2-12(9(14)11-5)8-6(13)7-4(18-8)3-17-20(15,16)19-7/h1-2,4,6-8,13H,3H2,(H,15,16)(H2,10,11,14)	WCPTXJJVVDAEMW	splash10-01t9-9600000000-957bfdaf62c81b3ef88a
537	2	2	NA	InChI=1S/C8H6O3/c9-7(8(10)11)6-4-2-1-3-5-6/h1-5H,(H,10,11)	FAQJJMHZNSSFSM	splash10-0zfr-1900000000-15499c77fbdf6aba2c6f
538	5	2	>1	InChI=1S/C7H16N2O2/c8-4-2-1-3-6(9)5-7(10)11/h6H,1-5,8-9H2,(H,10,11)	PJDINCOFOROBQW	splash10-001i-9000000000-a7572dc9e1ececb191d8
541	2	1	1	InChI=1S/C10H11NO4/c12-8-3-1-7(2-4-8)5-9(13)11-6-10(14)15/h1-4,12H,5-6H2,(H,11,13)(H,14,15)	CPPDWYIPKSSNNM	splash10-056r-9610000000-cad7edd3bdf64818adae
542	2	1	NA	InChI=1S/C16H25N5O15P2/c1-4-7(22)9(24)11(26)15(33-4)35-38(30,31)36-37(28,29)32-2-5-8(23)10(25)14(34-5)21-3-18-6-12(21)19-16(17)20-13(6)27/h3-5,7-11,14-15,22-26H,2H2,1H3,(H,28,29)(H,30,31)(H3,17,19,20,27)	LQEBEXMHBLQMDB	splash10-0udi-0900000000-793b68344d71159cb28e
544	10	7	>1	InChI=1S/C9H8O3/c10-8(9(11)12)6-7-4-2-1-3-5-7/h1-5H,6H2,(H,11,12)	BTNMPGBKDVTSJY	splash10-004i-9000000000-c239a9a599daa607e47f
545	1	1	1	InChI=1S/C6H13O8P/c1-2-3(7)4(8)5(9)6(13-2)14-15(10,11)12/h2-9H,1H3,(H2,10,11,12)	PTVXQARCLQPGIR	splash10-004i-9000000000-c19d6b3a6f11396fb4a5
546	1	5	NA	InChI=1S/C14H8O4/c15-9-5-1-3-7-11(9)14(18)8-4-2-6-10(16)12(8)13(7)17/h1-6,15-16H	JPICKYUTICNNNJ	splash10-03di-0890000000-8f4394ccda48f669b638
547	1	1	1	InChI=1S/C19H20N6O/c26-19(24-15-5-1-3-13(11-15)17-20-7-8-21-17)25-16-6-2-4-14(12-16)18-22-9-10-23-18/h1-6,11-12H,7-10H2,(H,20,21)(H,22,23)(H2,24,25,26)	SCEVFJUWLLRELN	splash10-000j-0905000000-8667f80a5a6b953c2183
548	4	4	NA	InChI=1S/C11H8O2/c12-11(13)10-6-5-8-3-1-2-4-9(8)7-10/h1-7H,(H,12,13)	UOBYKYZJUGYBDK	splash10-0002-0900000000-9793681215cbd8ec1691
549	1	1	1	InChI=1S/C21H27N3O2/c1-4-15(12-25)22-21(26)14-8-17-16-6-5-7-18-20(16)13(10-23(18)2)9-19(17)24(3)11-14/h5-8,10,14-15,19,25H,4,9,11-12H2,1-3H3,(H,22,26)	KPJZHOPZRAFDTN	splash10-00du-0290000000-88752191eba77aeb09a7
550	1	1	1	InChI=1S/C27H35N9O15P2/c1-10-3-12-13(4-11(10)2)35(24-18(32-12)25(42)34-27(43)33-24)5-14(37)19(39)15(38)6-48-52(44,45)51-53(46,47)49-7-16-20(40)21(41)26(50-16)36-9-31-17-22(28)29-8-30-23(17)36/h3-4,8-9,14-16,19-21,26,32,37-41H,5-7H2,1-2H3,(H,44,45)(H,46,47)(H2,28,29,30)(H2,33,34,42,43)	YPZRHBJKEMOYQH	splash10-000i-0001200900-b0740b3d33d50996ccde
551	2	2	>1	InChI=1S/C14H18N2O5/c15-10(13(18)19)6-7-12(17)16-11(14(20)21)8-9-4-2-1-3-5-9/h1-5,10-11H,6-8,15H2,(H,16,17)(H,18,19)(H,20,21)	XHHOHZPNYFQJKL	splash10-014i-0900000000-57e17a2100f0de1a1888
552	1	2	NA	InChI=1S/C9H18N4O4/c1-5(7(14)15)13-6(8(16)17)3-2-4-12-9(10)11/h5-6,13H,2-4H2,1H3,(H,14,15)(H,16,17)(H4,10,11,12)	IMXSCCDUAFEIOE	splash10-0006-0900000000-91b0944f49b0a535b093
554	1	1	1	InChI=1S/C10H15N5O/c1-7(4-16)2-3-11-9-8-10(13-5-12-8)15-6-14-9/h5-7,16H,2-4H2,1H3,(H2,11,12,13,14,15)	XXFACTAYGKKOQB	splash10-0079-4940000000-d97973ba3907ebbbd9ff
557	3	10	NA	InChI=1S/C5H10O5/c6-2-1-10-5(9)4(8)3(2)7/h2-9H,1H2	SRBFZHDQGSBBOR	splash10-014i-9000000000-fa94af40c085841616eb
559	5	3	NA	InChI=1S/C12H10O3/c13-12(14)8-15-11-6-5-9-3-1-2-4-10(9)7-11/h1-7H,8H2,(H,13,14)	RZCJYMOBWVJQGV	splash10-0a4i-0900000000-2514bcb97b9314444579
561	2	2	>1	InChI=1S/C45H38O18/c46-18-10-27(54)33-32(11-18)61-42(16-2-5-21(48)25(52)8-16)39(59)37(33)35-29(56)14-30(57)36-38(40(60)43(63-45(35)36)17-3-6-22(49)26(53)9-17)34-28(55)13-23(50)19-12-31(58)41(62-44(19)34)15-1-4-20(47)24(51)7-15/h1-11,13-14,31,37-43,46-60H,12H2	MOJZMWJRUKIQGL	splash10-014i-0000000090-5a30f233b54cb9fecf6d
563	9	2	>1	InChI=1S/C9H10O2/c10-9(11)7-6-8-4-2-1-3-5-8/h1-5H,6-7H2,(H,10,11)	XMIIGOLPHOKFCH	splash10-0006-9100000000-9009f92e094d3f88cea0
568	3	3	>1	InChI=1S/C14H22O/c1-2-3-4-5-6-7-8-13-9-11-14(15)12-10-13/h9-12,15H,2-8H2,1H3	NTDQQZYCCIDJRK	splash10-000i-1910000000-dab45ebd41c3809c955f
570	4	7	>1	InChI=1S/C19H24O3/c1-19-8-7-12-13(15(19)5-6-18(19)21)4-3-11-9-16(20)17(22-2)10-14(11)12/h9-10,12-13,15,20H,3-8H2,1-2H3	WHEUWNKSCXYKBU	splash10-000i-0920000000-5046a6edcda6f0db50bb
571	2	1	NA	InChI=1S/C10H16N4O3/c11-3-1-2-9(15)14-8(10(16)17)4-7-5-12-6-13-7/h5-6,8H,1-4,11H2,(H,12,13)(H,14,15)(H,16,17)	CCLQKVKJOGVQLU	splash10-000x-9000000000-4d0f7d4f8b69c1f19577
572	1	1	1	InChI=1S/C29H44O2/c1-20(2)12-9-13-21(3)14-10-15-22(4)16-11-18-29(8)19-17-26-25(7)27(30)23(5)24(6)28(26)31-29/h12,14,16,30H,9-11,13,15,17-19H2,1-8H3	RZFHLOLGZPDCHJ	splash10-014i-0900000000-8819d563e9143afbb96c
573	1	1	1	InChI=1S/C31H36N2O11/c1-14(2)7-8-16-13-17(9-11-19(16)34)27(37)33-21-22(35)18-10-12-20(15(3)24(18)42-28(21)38)41-29-23(36)25(43-30(32)39)26(40-6)31(4,5)44-29/h7,9-13,23,25-26,29,34-36H,8H2,1-6H3,(H2,32,39)(H,33,37)	YJQPYGGHQPGBLI	splash10-000i-0900000000-e321cd21925818d2156a
574	4	5	>1	InChI=1S/C6H13O9P/c7-2-6(10)5(9)4(8)3(15-6)1-14-16(11,12)13/h3-5,7-10H,1-2H2,(H2,11,12,13)	BGWGXPAPYGQALX	splash10-0a4i-0900000000-439acef0bf76c41cd69e
578	4	8	NA	InChI=1S/C5H10O5/c6-2-5(9)4(8)3(7)1-10-5/h3-4,6-9H,1-2H2	LQXVFWRQNMEDEE	splash10-01p9-9500000000-54796ac55d6602caf449
Consensus result*: NA mean SF-Matching and CSI:FingerID did not have the same result for the spectrum. >1 mean the consensus is not correct.

## Sheet: Database=ChEMBL
SpecNo	CSI:FingerID	SF-Matching	Consensus result*	InChI	InChIKey	Splash
8	3	1	1	InChI=1S/C40H58O2/c1-23(2)33-25-13-15-31-37(5,6)17-11-19-39(31,9)29(25)21-27(35(33)41)28-22-30-26(34(24(3)4)36(28)42)14-16-32-38(7,8)18-12-20-40(30,32)10/h21-24,31-32,41-42H,11-20H2,1-10H3	RFUVOURUUJLQSB	splash10-0002-0000920000-777298790d78f5818851
18	34	46	NA	InChI=1S/C11H11NO3/c1-15-8-2-3-10-9(5-8)7(6-12-10)4-11(13)14/h2-3,5-6,12H,4H2,1H3,(H,13,14)	COCNDHOPIHDTHK	splash10-0udl-2900000000-d7b7a09d3453a1048a14
23	40	7	>1	InChI=1S/C11H19NO8/c1-4(10(16)17)19-9-7(12-5(2)14)11(18)20-6(3-13)8(9)15/h4,6-9,11,13,15,18H,3H2,1-2H3,(H,12,14)(H,16,17)	MNLRQHMNZILYPY	splash10-0006-2090000000-c59d76c37f09e9eca3a8
24	1	10	NA	InChI=1S/C14H26O2/c1-2-3-4-5-6-7-8-9-10-11-12-13-14(15)16/h5-6H,2-4,7-13H2,1H3,(H,15,16)	YWWVWXASSLXJHU	splash10-0595-9000000000-98c3d58fb9e1e7c41c90
25	10	1	1	InChI=1S/C32H40O14/c1-12(2)17(35)16-18-26(4,21(43-22(16)38)13-7-8-42-10-13)19(36)20(37)32-27(5)14(9-15(33)34)25(3)11-29(27)30(41,23(25)39)24(40)31(18,32)45-28(6,44-29)46-32/h7-8,10,12,14,18-21,23-24,35-37,39-41H,9,11H2,1-6H3,(H,33,34)	FLRUCNJMPLRHQE	splash10-0089-0000690000-b18b33c4292184f64624
27	15	13	>1	InChI=1S/C12H9N2O8P/c15-13(16)9-1-5-11(6-2-9)21-23(19,20)22-12-7-3-10(4-8-12)14(17)18/h1-8H,(H,19,20)	MHSVUSZEHNVFKW	splash10-000i-1900000000-55ea0d8e2b91ac0f9310
30	1	7	NA	InChI=1S/C18H36O2/c1-2-3-4-5-6-7-8-9-10-11-12-13-14-15-16-17-18(19)20/h2-17H2,1H3,(H,19,20)	QIQXTHQIDYTFRH	splash10-00lr-0090000000-a702a9f469dbb513856a
33	4	1	1	InChI=1S/C34H28O22/c35-9-22-27(53-30(48)10-1-14(36)23(44)15(37)2-10)28(54-31(49)11-3-16(38)24(45)17(39)4-11)29(55-32(50)12-5-18(40)25(46)19(41)6-12)34(52-22)56-33(51)13-7-20(42)26(47)21(43)8-13/h1-8,22,27-29,34-47H,9H2	XFLTYUCKJRFDOU	splash10-0002-0040910000-430e50e845a5ab593030
42	11	9	NA	InChI=1S/C6H13O9P/c7-1-3-4(8)5(9)6(10,15-3)2-14-16(11,12)13/h3-5,7-10H,1-2H2,(H2,11,12,13)	RHKKZBWRNHGJEZ	splash10-002b-9000000000-ea4d3957b170b754ad3c
47	4	4	>1	InChI=1S/C6H7O4P/c7-11(8,9)10-6-4-2-1-3-5-6/h1-5H,(H2,7,8,9)	CMPQUABWPXYYSH	splash10-004i-9000000000-b98ca16de2cca2c926b9
60	NA	227	NA	InChI=1S/C21H24O6/c1-24-18-7-5-13(11-20(18)26-3)8-15-12-27-21(23)16(15)9-14-4-6-17(22)19(10-14)25-2/h4-7,10-11,15-16,22H,8-9,12H2,1-3H3	NQWVSMVXKMHKTF	splash10-03dj-0198000000-33a6f54cc2396d7e3aa9
64	4	8	NA	InChI=1S/C8H8O4/c9-6-3-1-5(2-4-6)7(10)8(11)12/h1-4,7,9-10H,(H,11,12)	YHXHKYRQLYQUIH	splash10-00dl-9500000000-9cdfc23b2c56018c8763
65	52	152	>1	InChI=1S/C12H12N2O2S/c13-9-1-5-11(6-2-9)17(15,16)12-7-3-10(14)4-8-12/h1-8H,13-14H2	MQJKPEGWNLWLTK	splash10-0a4l-3900000000-a1f636a2e557bc9b69a5
70	61	2	NA	InChI=1S/C8H9NO2/c1-9-7-5-3-2-4-6(7)8(10)11/h2-5,9H,1H3,(H,10,11)	WVMBPWMAQDVZCM	splash10-0a4i-2900000000-685e7b06c396ca5bc072
72	6	6	NA	InChI=1S/C6H10N2O5/c7-6(13)8-3(5(11)12)1-2-4(9)10/h3H,1-2H2,(H,9,10)(H,11,12)(H3,7,8,13)	LCQLHJZYVOQKHU	splash10-0udi-4900000000-3a5f21eb40fd1821e24f
81	3	20	>1	InChI=1S/C33H36N4O6/c1-7-20-19(6)32(42)37-27(20)14-25-18(5)23(10-12-31(40)41)29(35-25)15-28-22(9-11-30(38)39)17(4)24(34-28)13-26-16(3)21(8-2)33(43)36-26/h7-8,13-14,34-35H,1-2,9-12,15H2,3-6H3,(H,36,43)(H,37,42)(H,38,39)(H,40,41)	BPYKTIZUTYGOLE	splash10-000i-0090000000-50ff729317f07f6120b5
93	26	6	>1	InChI=1S/C21H39N7O12/c1-5-21(36,4-30)16(40-17-9(26-2)13(34)10(31)6(3-29)38-17)18(37-5)39-15-8(28-20(24)25)11(32)7(27-19(22)23)12(33)14(15)35/h4-18,26,29,31-36H,3H2,1-2H3,(H4,22,23,27)(H4,24,25,28)	UCSJYZPVAKXKNQ	splash10-03xr-1090000000-0d28a95c3d70165872c6
95	3	2	>1	InChI=1S/C7H4N2O7/c10-6-4(7(11)12)1-3(8(13)14)2-5(6)9(15)16/h1-2,10H,(H,11,12)	LWFUFLREGJMOIZ	splash10-0fl9-0900000000-bf55f379dffcc6a509a7
96	3	3	>1	InChI=1S/C24H40O3/c1-15(4-9-22(26)27)19-7-8-20-18-6-5-16-14-17(25)10-12-23(16,2)21(18)11-13-24(19,20)3/h15-21,25H,4-14H2,1-3H3,(H,26,27)	SMEROWZSTRWXGI	splash10-01t9-9038000000-63dab64ac1cc2d122cd6
108	91	108	NA	InChI=1S/C15H20O4/c1-8-9-6-12-14(2,19-12)5-4-11-15(3,18-11)7-10(9)17-13(8)16/h10-12H,4-7H2,1-3H3	CWAJEURPJYKGRL	splash10-0gb9-0190000000-057ad025081f6e12aac6
112	NA	3	NA	InChI=1S/C3H7O6P/c4-1-3(5)2-9-10(6,7)8/h4H,1-2H2,(H2,6,7,8)	GNGACRATGGDKBX	splash10-004i-9000000000-0f8d50d1d029df4e6c43
113	10	5	NA	InChI=1S/C8H10N2S/c1-2-7-5-6(8(9)11)3-4-10-7/h3-5H,2H2,1H3,(H2,9,11)	AEOCXXJPGCBFJA	splash10-0a4i-9200000000-dcd5e9f885fdaa4b6be0
116	134	84	>1	InChI=1S/C17H16O4/c1-4-13(11-5-7-12(20-2)8-6-11)14-9-16(19)17(21-3)10-15(14)18/h4-10,13H,1H2,2-3H3	FSNITHOUQGJHTR	splash10-0uy0-0090000000-0434c38aae066372cdda
117	5	1	NA	InChI=1S/C8H11N3O3/c1-5(12)11-7(8(13)14)2-6-3-9-4-10-6/h3-4,7H,2H2,1H3,(H,9,10)(H,11,12)(H,13,14)	KBOJOGQFRVVWBH	splash10-0ik9-0900000000-f57a50d410d73c7b3c0d
126	16	7	NA	InChI=1S/C7H10N2O4/c10-5-2-1-4(9-5)7(13)8-3-6(11)12/h4H,1-3H2,(H,8,13)(H,9,10)(H,11,12)	HLPLTUJPJMFPMP	splash10-0006-0900000000-fcb5fb3e2104dc49c6b9
141	4	3	NA	InChI=1S/C5H7N3O5/c6-2(3(9)10)1-8-4(11)7-5(12)13-8/h2H,1,6H2,(H,9,10)(H,7,11,12)	ASNFTDCKZKHJSW	splash10-0pb9-1900000000-073fd3e062cb304aba00
146	NA	36	NA	InChI=1S/C15H10O2/c16-13-10-15(11-6-2-1-3-7-11)17-14-9-5-4-8-12(13)14/h1-10H	VHBFFQKBGNRLFZ	splash10-0udi-0900000000-1767db1ce89913542708
148	51	3	>1	InChI=1S/C17H34N4O10/c18-2-6-10(24)12(26)8(21)16(28-6)30-14-5(20)1-4(19)9(23)15(14)31-17-13(27)11(25)7(3-22)29-17/h4-17,22-27H,1-3,18-21H2	NSKGQURZWSPSBC	splash10-0udi-1011900000-3c0ad3b00498bcee144c
158	10	14	>1	InChI=1S/C9H12N2O6/c12-2-4-5(13)6(14)7(17-4)3-1-10-9(16)11-8(3)15/h1,4-7,12-14H,2H2,(H2,10,11,15,16)	PTJWIQPHWPFNBW	splash10-0udi-0900000000-6ade42aaa885371e176c
169	20	4	>1	InChI=1S/C27H30O16/c28-7-14-17(33)20(36)22(38)26(40-14)43-25-21(37)18(34)15(8-29)41-27(25)42-24-19(35)16-12(32)5-11(31)6-13(16)39-23(24)9-1-3-10(30)4-2-9/h1-6,14-15,17-18,20-22,25-34,36-38H,7-8H2	LKZDFKLGDGSGEO	splash10-001i-0097000000-9b291be0a06cfbd1c388
182	109	27	NA	InChI=1S/C20H30O4/c1-18-7-3-8-19(2,17(23)24)14(18)6-9-20-10-12(4-5-15(18)20)13(11-20)16(21)22/h12-15H,3-11H2,1-2H3,(H,21,22)(H,23,24)	HITLMPHPGUZLGI	splash10-000i-0090000000-9829d127f6230aab8215
186	NA	4	NA	InChI=1S/C18H24O5/c1-12-6-5-9-14(19)8-4-2-3-7-13-10-15(20)11-16(21)17(13)18(22)23-12/h3,7,10-12,14,19-21H,2,4-6,8-9H2,1H3	FPQFYIAXQDXNOR	splash10-0a4i-0190000000-ad59cad6679f7e5c4e52
189	44	4	>1	InChI=1S/C16H13NO3S/c18-21(19,20)15-11-5-7-12-6-4-10-14(16(12)15)17-13-8-2-1-3-9-13/h1-11,17H,(H,18,19,20)	FWEOQOXTVHGIFQ	splash10-004i-9220000000-0a72c42bfb56dc661288
190	53	5	>1	InChI=1S/C9H10O3/c1-6(9(11)12)7-2-4-8(10)5-3-7/h2-6,10H,1H3,(H,11,12)	ZHMMPVANGNPCBW	splash10-00kf-9700000000-b25269bd8454951950fb
194	43	70	NA	InChI=1S/C18H18O2/c1-3-4-13-5-10-17-16(11-13)12(2)18(20-17)14-6-8-15(19)9-7-14/h3-12,18-19H,1-2H3	GXJSAHXNLJFDPO	splash10-014i-0900000000-fe7276ce8aa04cfd9c49
202	31	1	1	InChI=1S/C10H13N2O11P/c13-5-1-3(9(16)17)12(10(18)11-5)8-7(15)6(14)4(23-8)2-22-24(19,20)21/h1,4,6-8,14-15H,2H2,(H,16,17)(H,11,13,18)(H2,19,20,21)	KYOBSHFOBAOFBF	splash10-004j-9200000000-19e8c2948f89cf43f2ba
208	1	1	1	InChI=1S/C16H32O2/c1-2-3-4-5-6-7-8-9-10-11-12-13-14-15-16(17)18/h2-15H2,1H3,(H,17,18)	IPCSVZSSVZVIGE	splash10-0a4i-0090000000-223f4eff3e7317becc5f
212	56	35	>1	InChI=1S/C12H9N3O/c1-8-11(9-2-4-14-5-3-9)6-10(7-13)12(16)15-8/h2-6H,1H3,(H,15,16)	PZRHRDRVRGEVNW	splash10-014i-3900000000-047756d13498358fc54d
213	NA	1	NA	InChI=1S/C20H28O4/c1-18(2,24)12-6-7-14-13(10-12)15(21)11-16-19(14,3)8-5-9-20(16,4)17(22)23/h6-7,10,15-16,21,24H,5,8-9,11H2,1-4H3,(H,22,23)	ALGYTGOYQATWBA	splash10-0udi-0091000000-9f3c7477f27f10c6b972
219	1	1	1	InChI=1S/C3H7NO6S/c4-2(3(5)6)1-10-11(7,8)9/h2H,1,4H2,(H,5,6)(H,7,8,9)	LFZGUGJDVUUGLK	splash10-0002-9100000000-fd0e21ea35ff4d991016
220	3	2	>1	InChI=1S/C5H12N4O3/c6-3(4(10)11)1-2-12-9-5(7)8/h3H,1-2,6H2,(H,10,11)(H4,7,8,9)	FSBIGDSBMBYOPN	splash10-01b9-4900000000-6273e4c764e53645e523
224	130	48	NA	InChI=1S/C15H13N3O4S/c1-18-13(15(20)17-12-8-4-5-9-16-12)14(19)10-6-2-3-7-11(10)23(18,21)22/h2-9,19H,1H3,(H,16,17,20)	QYSPLQLAKJAUJT	splash10-00kf-5900000000-1d4473d813b920140b81
225	4	11	NA	InChI=1S/C8H6O4/c9-7(10)5-3-1-2-4-6(5)8(11)12/h1-4H,(H,9,10)(H,11,12)	XNGIFLGASWRNHJ	splash10-004i-9200000000-9b673ed6e8d6d73b74b4
229	26	7	>1	InChI=1S/C10H16N2O7/c11-5(1-3-7(13)14)9(17)12-6(10(18)19)2-4-8(15)16/h5-6H,1-4,11H2,(H,12,17)(H,13,14)(H,15,16)(H,18,19)	KOSRFJWDECSPRO	splash10-0udi-5900000000-1cb31eaf7a55d9e22955
235	168	66	NA	InChI=1S/C20H20O6/c1-11(19(23)13-5-7-15(21)17(9-13)25-3)12(2)20(24)14-6-8-16(22)18(10-14)26-4/h5-10,21-22H,1-4H3	ZTNYRNGTBAGYIZ	splash10-001i-0090000000-1366d8e2427c4da1624e
237	4	37	NA	InChI=1S/C12H11N5/c1-2-4-9(5-3-1)6-13-11-10-12(15-7-14-10)17-8-16-11/h1-5,7-8H,6H2,(H2,13,14,15,16,17)	NWBJYWHLCVSVIJ	splash10-001i-0900000000-8a68b4bbc9e5d341c542
239	6	11	NA	InChI=1S/C10H8N2/c11-6-5-8-7-12-10-4-2-1-3-9(8)10/h1-4,7,12H,5H2	DMCPFOBLJMLSNX	splash10-004i-9000000000-e95beea8400e01e0632a
245	34	29	>1	InChI=1S/C23H38O4/c1-2-3-4-5-6-7-8-9-10-11-12-13-14-15-16-17-18-19-23(26)27-22(20-24)21-25/h6-7,9-10,12-13,15-16,22,24-25H,2-5,8,11,14,17-21H2,1H3	RCRCTBLIHCHWDZ	splash10-0pb9-0093000000-784b0a96c956728b8d1b
253	21	1	1	InChI=1S/C22H29N7O5/c1-28(2)19-17-20(25-10-24-19)29(11-26-17)22-18(31)16(15(9-30)34-22)27-21(32)14(23)8-12-4-6-13(33-3)7-5-12/h4-7,10-11,14-16,18,22,30-31H,8-9,23H2,1-3H3,(H,27,32)	RXWNCPJZOCPEPQ	splash10-03di-0900000000-af8be24075f803a58153
255	15	1	NA	InChI=1S/C9H12O4/c1-13-9-4-6(8(12)5-10)2-3-7(9)11/h2-4,8,10-12H,5H2,1H3	FBWPWWWZWKPJFL	splash10-006x-9600000000-316d1194b9b0ed76d178
258	5	7	NA	InChI=1S/C10H20O2/c1-2-3-4-5-6-7-8-9-10(11)12/h2-9H2,1H3,(H,11,12)	GHVNFZFCNZKVNT	splash10-004i-9000000000-f3190b828218d04d3cc7
260	2	1	NA	InChI=1S/C17H26N8O5/c1-24(16(20)21)6-4-9(18)8-12(26)22-10-2-3-13(30-14(10)15(27)28)25-7-5-11(19)23-17(25)29/h2-3,5,7,9-10,13-14H,4,6,8,18H2,1H3,(H3,20,21)(H,22,26)(H,27,28)(H2,19,23,29)	CXNPLSGKWMLZPZ	splash10-00di-0225900000-554c8840ad237e48c4b7
262	44	30	NA	InChI=1S/C9H10O3/c1-2-12-8-5-3-4-7(6-8)9(10)11/h3-6H,2H2,1H3,(H,10,11)	DTFQMPQJMDEWKJ	splash10-0006-9100000000-da96963f5055a2d94794
264	81	70	NA	InChI=1S/C11H14N2O/c1-14-9-2-3-11-10(6-9)8(4-5-12)7-13-11/h2-3,6-7,13H,4-5,12H2,1H3	JTEJPPKMYBDEMY	splash10-00dr-0900000000-ac5e7141a1f9a408fc34
271	11	1	1	InChI=1S/C24H40O3/c1-15(7-10-21(26)27)17-8-9-18-22-19(11-13-24(17,18)3)23(2)12-5-4-6-16(23)14-20(22)25/h15-20,22,25H,4-14H2,1-3H3,(H,26,27)	JVMCMMXFADJQKU	splash10-0a4i-9200000000-f93214dbfe38b4e15ef9
282	120	135	>1	InChI=1S/C15H15NO3/c1-15(2)7-6-10-13(19-15)11-8-9(18-3)4-5-12(11)16-14(10)17/h4-8H,1-3H3,(H,16,17)	IXRKDGGGFFCRIR	splash10-0a4i-0190000000-86a4743627638cdc9f78
287	2	6	NA	InChI=1S/C8H11N5O3/c9-8-11-6-5(7(15)12-8)10-3-13(6)4-16-2-1-14/h3,14H,1-2,4H2,(H3,9,11,12,15)	MKUXAQIIEYXACX	splash10-00di-0090000000-59599385810ae2952ce5
290	15	2	>1	InChI=1S/C27H29NO11/c1-10-22(31)13(28)6-17(38-10)39-15-8-27(36,16(30)9-29)7-12-19(15)26(35)21-20(24(12)33)23(32)11-4-3-5-14(37-2)18(11)25(21)34/h3-5,10,13,15,17,22,29,31,33,35-36H,6-9,28H2,1-2H3	AOJJSUZBOXZQNB	splash10-0002-0009000000-6bf48e47ca37aee22bd8
296	NA	40	NA	InChI=1S/C8H8O3/c9-8(10)6-11-7-4-2-1-3-5-7/h1-5H,6H2,(H,9,10)	LCPDWSOZIOUXRV	splash10-0006-9000000000-60b44595fb61c23d6b2f
301	167	1	1	InChI=1S/C21H26N2O2/c1-3-14-10-13-11-21(20(24)25-2)18-16(8-9-23(12-13)19(14)21)15-6-4-5-7-17(15)22-18/h4-7,13-14,19,22H,3,8-12H2,1-2H3	NVVDQMVGALBDGE	splash10-004i-0090000000-534fc7270b503bbcd3df
302	11	10	NA	InChI=1S/C7H10N2OS/c1-2-3-5-4-6(10)9-7(11)8-5/h4H,2-3H2,1H3,(H2,8,9,10,11)	KNAHARQHSZJURB	splash10-0a4i-9000000000-343c26fd83ebb89d346d
304	12	1	1	InChI=1S/C26H45NO5S/c1-17(4-9-24(29)27-14-15-33(30,31)32)21-7-8-22-20-6-5-18-16-19(28)10-12-25(18,2)23(20)11-13-26(21,22)3/h17-23,28H,4-16H2,1-3H3,(H,27,29)(H,30,31,32)	QBYUNVOYXHFVKC	splash10-001i-0000900000-d23b6310f9d566888033
311	6	11	NA	InChI=1S/C7H11N3O/c1-6(11)9-3-2-7-4-8-5-10-7/h4-5H,2-3H2,1H3,(H,8,10)(H,9,11)	XJWPISBUKWZALE	splash10-001i-9200000000-0b6fc56d8ae42e3e9d68
312	29	43	>1	InChI=1S/C16H24O10/c1-5-8(18)2-6-7(14(22)23)4-24-15(10(5)6)26-16-13(21)12(20)11(19)9(3-17)25-16/h4-6,8-13,15-21H,2-3H2,1H3,(H,22,23)	JNNGEAWILNVFFD	splash10-01t9-0159000000-5440021cd8782eef4438
316	11	4	>1	InChI=1S/C5H11O8P/c6-2-1-12-5(4(8)3(2)7)13-14(9,10)11/h2-8H,1H2,(H2,9,10,11)	ILXHFXFPPZGENN	splash10-004i-9100000000-002604c3e51b6768e3fe
317	26	37	>1	InChI=1S/C18H30O2/c1-2-3-4-5-6-7-8-9-10-11-12-13-14-15-16-17-18(19)20/h3-4,6-7,9-10H,2,5,8,11-17H2,1H3,(H,19,20)	DTOSIQBPPRVQHS	splash10-001i-0090000000-a18b573ad888d048efa6
318	25	29	>1	InChI=1S/C22H42N4O8S2/c1-21(2,13-27)17(31)19(33)25-7-5-15(29)23-9-11-35-36-12-10-24-16(30)6-8-26-20(34)18(32)22(3,4)14-28/h17-18,27-28,31-32H,5-14H2,1-4H3,(H,23,29)(H,24,30)(H,25,33)(H,26,34)	DJWYOLJPSHDSAL	splash10-0002-1910000000-0861914df9680af5585f
322	8	3	NA	InChI=1S/C10H13N5O4/c11-10-13-8-7(9(18)14-10)12-3-15(8)6-1-4(17)5(2-16)19-6/h3-6,16-17H,1-2H2,(H3,11,13,14,18)	YKBGVTZYEHREMT	splash10-0a59-3900000000-8a9725a766901535e6e3
324	16	1	1	InChI=1S/C28H34N2O11/c1-3-12-14(8-18-21-15(9-19(29-18)25(35)36)13-6-4-5-7-17(13)30-21)16(26(37)38-2)11-39-27(12)41-28-24(34)23(33)22(32)20(10-31)40-28/h3-7,11-12,14,18-20,22-24,27-34H,1,8-10H2,2H3,(H,35,36)	LHKZIVMTXZLOTP	splash10-03e9-0009000000-0546d8ff992768a67715
327	4	2	NA	InChI=1S/C12H9N/c1-3-7-11-9(5-1)10-6-2-4-8-12(10)13-11/h1-8,13H	UJOBWOGCFQCDNV	splash10-014i-0900000000-09a94e4635c7ccd85513
335	37	48	>1	InChI=1S/C22H34O2/c1-2-3-4-5-6-7-8-9-10-11-12-13-14-15-16-17-18-19-20-21-22(23)24/h3-4,6-7,9-10,12-13,15-16H,2,5,8,11,14,17-21H2,1H3,(H,23,24)	YUFFSWGQGVEMMI	splash10-000i-0090000000-260dcf8cd2e9cacf0e81
342	16	12	>1	InChI=1S/C9H16N2O5/c1-9(2,3)16-8(15)11-5(7(13)14)4-6(10)12/h5H,4H2,1-3H3,(H2,10,12)(H,11,15)(H,13,14)	FYYSQDHBALBGHX	splash10-0532-0940000000-f800e5c50a2685ea9e7a
348	1	1	1	InChI=1S/C24H47NO7/c1-2-3-4-5-6-7-8-9-10-11-12-13-14-15-19(27)18(25)17-31-24-23(30)22(29)21(28)20(16-26)32-24/h14-15,18-24,26-30H,2-13,16-17,25H2,1H3	HHJTWTPUPVQKNA	splash10-03di-0010900000-afed761a47706d42dd3e
352	12	11	NA	InChI=1S/C11H20O2/c1-2-3-4-5-6-7-8-9-10-11(12)13/h2H,1,3-10H2,(H,12,13)	FRPZMMHWLSIFAZ	splash10-001i-0900000000-b90f772663028aa6c273
354	1	1	1	InChI=1S/C19H37N5O7/c1-19(27)7-28-18(13(26)16(19)24-2)31-15-11(23)5-10(22)14(12(15)25)30-17-9(21)4-3-8(6-20)29-17/h3,9-18,24-27H,4-7,20-23H2,1-2H3	URWAJWIAIPFPJE	splash10-0f79-2960000000-e4019234db0edb127967
357	4	1	1	InChI=1S/C38H60O18/c1-16-11-37-9-5-20-35(2,7-4-8-36(20,3)34(50)55-32-29(49)26(46)23(43)18(13-40)52-32)21(37)6-10-38(16,15-37)56-33-30(27(47)24(44)19(14-41)53-33)54-31-28(48)25(45)22(42)17(12-39)51-31/h17-33,39-49H,1,4-15H2,2-3H3	UEDUENGHJMELGK	splash10-0006-0000009000-8f33f594b1fb0b6d5894
361	7	1	NA	InChI=1S/C14H28O2/c1-2-3-4-5-6-7-8-9-10-11-12-13-14(15)16/h2-13H2,1H3,(H,15,16)	TUNFSRHWOTWDNC	splash10-004r-9000000000-26827be8f8c2a4fbfd75
370	3	1	1	InChI=1S/C32H50O13/c1-15-11-31-9-5-18-29(2,7-4-8-30(18,3)28(41)44-26-24(39)22(37)20(35)16(12-33)42-26)19(31)6-10-32(15,14-31)45-27-25(40)23(38)21(36)17(13-34)43-27/h16-27,33-40H,1,4-14H2,2-3H3	YWPVROCHNBYFTP	splash10-004i-0000900000-340f7894d2d4e07ebbb4
378	1	2	NA	InChI=1S/C14H8O3/c15-11-7-3-6-10-12(11)14(17)9-5-2-1-4-8(9)13(10)16/h1-7,15H	BTLXPCBPYBNQNR	splash10-0002-0900000000-28997de91fa7648cde5e
382	1	1	1	InChI=1S/C16H21N3O/c1-18(2)11-12-19(16-5-3-4-10-17-16)13-14-6-8-15(20)9-7-14/h3-10,20H,11-13H2,1-2H3	FCFBHFOEKQWQBR	splash10-00b9-0890000000-3e8d77e66a1c0f802453
383	7	1	NA	InChI=1S/C10H12O5/c1-15-9-5-6(2-3-7(9)11)4-8(12)10(13)14/h2-3,5,8,11-12H,4H2,1H3,(H,13,14)	SVYIZYRTOYHQRE	splash10-00or-9000000000-9c1d1b75d20954fa5e7f
386	6	3	>1	InChI=1S/C5H10O5/c6-1-2-3(7)4(8)5(9)10-2/h2-9H,1H2	HMFHBZSHGGEWLO	splash10-014r-4900000000-76daa3235c9f82ef4f5a
391	NA	24	NA	InChI=1S/C9H10O2/c1-7(9(10)11)8-5-3-2-4-6-8/h2-7H,1H3,(H,10,11)	YPGCWEMNNLXISK	splash10-01pc-9500000000-e36559fd64927b5b396b
392	3	8	NA	InChI=1S/C28H44O/c1-19(2)20(3)9-10-22(5)26-15-16-27-23(8-7-17-28(26,27)6)12-13-24-18-25(29)14-11-21(24)4/h9-10,12-13,19-20,22,25-27,29H,4,7-8,11,14-18H2,1-3,5-6H3	MECHNRXZTMCUDQ	splash10-0002-0129000000-77bd32807ec8ea97183b
393	1	1	1	InChI=1S/C19H17N5O7S3/c1-30-23-11(9-7-34-19(20)21-9)14(25)22-12-15(26)24-13(17(27)28)8(5-32-16(12)24)6-33-18(29)10-3-2-4-31-10/h2-4,7,12,16H,5-6H2,1H3,(H2,20,21)(H,22,25)(H,27,28)	ZBHXIWJRIFEVQY	splash10-0403-0790000000-30fbbe814039d05b57ba
395	6	9	NA	InChI=1S/C8H10N2O3S/c1-7-3-5-8(6-4-7)14(12,13)10(2)9-11/h3-6H,1-2H3	FFKZOUIEAHOBHW	splash10-052g-4900000000-bd20cb1f5fe3ae6ef05a
398	2	2	>1	InChI=1S/C46H80N2O13/c1-13-36-33(24-57-46-44(56-12)43(55-11)40(53)31(8)59-46)19-25(2)14-15-34(49)28(5)20-32(16-17-48-22-26(3)18-27(4)23-48)42(29(6)35(50)21-37(51)60-36)61-45-41(54)38(47(9)10)39(52)30(7)58-45/h14-15,19,26-33,35-36,38-46,50,52-54H,13,16-18,20-24H2,1-12H3	JTSDBFGMPLKDCD	splash10-00xr-0500001090-9d3af792a704a0a92056
400	1	1	1	InChI=1S/C4H6O6/c5-1(3(7)8)2(6)4(9)10/h1-2,5-6H,(H,7,8)(H,9,10)	FEWJPZIEWOKRBE	splash10-0002-5900000000-927642b52fd979863f14
402	3	6	>1	InChI=1S/C8H7NO4S/c10-14(11,12)13-8-5-9-7-4-2-1-3-6(7)8/h1-5,9H,(H,10,11,12)	BXFFHSIDQOFMLE	splash10-001i-9420000000-5f1e9c512165f9bd2631
404	1	1	1	InChI=1S/C41H76N2O15/c1-15-29-41(10,49)34(45)24(4)31(42-53-21-52-17-16-50-13)22(2)19-39(8,48)36(58-38-32(44)28(43(11)12)18-23(3)54-38)25(5)33(26(6)37(47)56-29)57-30-20-40(9,51-14)35(46)27(7)55-30/h22-30,32-36,38,44-46,48-49H,15-21H2,1-14H3	RXZBMPWDPOLZGW	splash10-00di-0100090010-162f7fc84e7bf4de5464
405	45	1	1	InChI=1S/C15H21NO9S2/c17-8-10-12(18)13(19)14(20)15(24-10)26-11(16-25-27(21,22)23)7-6-9-4-2-1-3-5-9/h1-5,10,12-15,17-20H,6-8H2,(H,21,22,23)	CKIJIGYDFNXSET	splash10-00dj-7000900000-948c6a375c6c07db077d
407	46	15	>1	InChI=1S/C20H22O9/c21-9-16-17(25)18(26)19(27)20(29-16)28-13-6-11(5-12(22)8-13)2-1-10-3-4-14(23)15(24)7-10/h1-8,16-27H,9H2	PERPNFLGJXUDDW	splash10-0006-0090000000-9cd0e1640ac009777c35
411	15	1	1	InChI=1S/C33H42O12/c1-16-21(37)14-32(30(5,6)40)24(16)25(38)27(43-18(3)35)31(7)22(42-17(2)34)13-23-33(15-41-23,45-19(4)36)26(31)28(32)44-29(39)20-11-9-8-10-12-20/h8-12,21-23,25-28,37-38,40H,13-15H2,1-7H3	UNOXUAXKYZZGRD	splash10-00dr-0009411000-4c081f4a97a73858b638
412	12	1	1	InChI=1S/C21H41N7O12/c1-5-21(36,4-30)16(40-17-9(26-2)13(34)10(31)6(3-29)38-17)18(37-5)39-15-8(28-20(24)25)11(32)7(27-19(22)23)12(33)14(15)35/h5-18,26,29-36H,3-4H2,1-2H3,(H4,22,23,27)(H4,24,25,28)	ASXBYYWOLISCLQ	splash10-001i-0110090000-3f488cbdb9f530e6124a
414	1	1	1	InChI=1S/C10H22O5/c1-11-3-5-13-7-9-15-10-8-14-6-4-12-2/h3-10H2,1-2H3	ZUHZGEOKBKGPSW	splash10-0zfr-5900000000-de3eb9541be78c21c820
416	2	31	>1	InChI=1S/C9H10O3/c1-12-8-4-2-7(3-5-8)6-9(10)11/h2-5H,6H2,1H3,(H,10,11)	NRPFNQUDKRYCNX	splash10-00di-4900000000-a51b42c5bcf30f73fa21
417	1	1	1	InChI=1S/C23H46O2/c1-2-3-4-5-6-7-8-9-10-11-12-13-14-15-16-17-18-19-20-21-22-23(24)25/h2-22H2,1H3,(H,24,25)	XEZVDURJDFGERA	splash10-0pvr-0298000000-80b9daf5924525f32b70
418	8	1	NA	InChI=1S/C5H11NO2S/c1-5(2,9)3(6)4(7)8/h3,9H,6H2,1-2H3,(H,7,8)	VVNCNSJFMMFHPL	splash10-0002-3900000000-172426a3f1810c43b674
419	9	1	1	InChI=1S/C35H44O12/c1-17-24(40)15-26(44-20(4)37)34(9)28(17)30(45-21(5)38)35(33(7,8)42)16-25(43-19(3)36)18(2)27(35)29(31(34)46-22(6)39)47-32(41)23-13-11-10-12-14-23/h10-14,24-26,28-31,40,42H,1,15-16H2,2-9H3	JQCUSGKZTBCFPV	splash10-066r-0039200000-5a1a5603f49b6f23150e
423	4	1	NA	InChI=1S/C6H12O6/c7-1-2(8)4(10)6(12)5(11)3(1)9/h1-12H	CDAISMWEOUEBRE	splash10-0a4r-0900000000-0fc08225089b1a5ce091
425	2	3	NA	InChI=1S/C5H12O7P2/c1-5(2)3-4-11-14(9,10)12-13(6,7)8/h3H,4H2,1-2H3,(H,9,10)(H2,6,7,8)	CBIDRCWHNCKSTO	splash10-004i-9000000000-7c75d36fdbb091552b58
426	10	8	NA	InChI=1S/C17H28O2/c1-14(2)8-6-9-15(3)10-7-11-16(4)12-13-19-17(5)18/h8,10,12H,6-7,9,11,13H2,1-5H3	ZGIGZINMAOQWLX	splash10-0a4i-0190000000-7bafe71070944691fba7
428	9	11	>1	InChI=1S/C26H35N5O6/c1-17(30-25(36)21(27)14-19-8-10-20(33)11-9-19)24(35)29-16-23(34)31(2)22(26(37)28-12-13-32)15-18-6-4-3-5-7-18/h3-11,17,21-22,32-33H,12-16,27H2,1-2H3,(H,28,37)(H,29,35)(H,30,36)	HPZJMUBDEAMBFI	splash10-001r-0910000000-4722ff4de4e174a96836
431	NA	5	NA	InChI=1S/C8H8O4/c9-6-2-1-5(3-7(6)10)4-8(11)12/h1-3,9-10H,4H2,(H,11,12)	CFFZDZCDUFSOFZ	splash10-00di-2900000000-60e1fc55d54131c2923e
433	5	6	>1	InChI=1S/C6H12O5/c7-1-4-6(10)5(9)3(8)2-11-4/h3-10H,1-2H2	MPCAJMNYNOGXPB	splash10-014i-9100000000-f5cab1c2b02d65ad346a
437	1	1	1	InChI=1S/C25H42N7O17P3S/c1-4-5-16(34)53-9-8-27-15(33)6-7-28-23(37)20(36)25(2,3)11-46-52(43,44)49-51(41,42)45-10-14-19(48-50(38,39)40)18(35)24(47-14)32-13-31-17-21(26)29-12-30-22(17)32/h12-14,18-20,24,35-36H,4-11H2,1-3H3,(H,27,33)(H,28,37)(H,41,42)(H,43,44)(H2,26,29,30)(H2,38,39,40)	CRFNGMNYKDXRTN	splash10-000i-0000000090-25716f3e3bedaf7ecd94
438	6	3	>1	InChI=1S/C6H12O6/c7-1-3-4(9)5(10)6(11,2-8)12-3/h3-5,7-11H,1-2H2	RFSUNEUAIZKAJO	splash10-00ri-9600000000-a826b29724713036f579
440	4	5	NA	InChI=1S/C24H27NO2/c1-3-5-12-19(4-2)18-27-24(26)22(17-25)23(20-13-8-6-9-14-20)21-15-10-7-11-16-21/h6-11,13-16,19H,3-5,12,18H2,1-2H3	FMJSMJQBSVNSBF	splash10-0udi-0090000000-927f6f5b9c7b7833c9b3
442	6	1	NA	InChI=1S/C6H12O5/c1-2-3(7)4(8)5(9)6(10)11-2/h2-10H,1H3	SHZGCJCMOBCMKK	splash10-014i-9000000000-c8f3e40cfff39fe7c419
443	3	5	NA	InChI=1S/C13H18N2O/c14-13(16)12(10-6-2-1-3-7-10)11-8-4-5-9-15-11/h1-3,6-7,11-12,15H,4-5,8-9H2,(H2,14,16)	LJLMNWPXAYKPGV	splash10-0a59-9000000000-b8ad8d6fa5163faf1dcb
444	2	1	NA	InChI=1S/C6H6N4O3/c1-10-3-2(7-6(10)13)4(11)9-5(12)8-3/h1H3,(H,7,13)(H2,8,9,11,12)	XJEJWDFDVPDMAS	splash10-001i-0900000000-03ab1b745dbb16bf82cf
445	85	1	1	InChI=1S/C14H25NO11/c1-4(18)15-7-9(20)12(6(3-17)24-13(7)23)26-14-11(22)10(21)8(19)5(2-16)25-14/h5-14,16-17,19-23H,2-3H2,1H3,(H,15,18)	KFEUJDWYNGMDBV	splash10-0019-9800000000-5cfef19dd8c8707bef7a
448	4	1	NA	InChI=1S/C6H10O6/c7-1-2(8)5-3(9)4(10)6(11)12-5/h2-5,7-10H,1H2	SXZYCXMUPBBULW	splash10-000i-0900000000-ed1e6d153e643c4e63fe
452	2	1	NA	InChI=1S/C20H42NO7P/c1-5-6-7-8-9-10-11-12-13-14-20(23)26-17-19(22)18-28-29(24,25)27-16-15-21(2,3)4/h19,22H,5-18H2,1-4H3	BWKILASWCLJPBO	splash10-0f89-0900000000-dce2194abc56a0c38479
453	1	3	NA	InChI=1S/C9H15N3/c1-12(2)8-7-11-9-5-3-4-6-10-9/h3-6H,7-8H2,1-2H3,(H,10,11)	PBPMFHCGVZTYHV	splash10-00di-7900000000-8024190073fd27e41578
454	1	1	1	InChI=1S/C24H48O2/c1-2-3-4-5-6-7-8-9-10-11-12-13-14-15-16-17-18-19-20-21-22-23-24(25)26/h2-23H2,1H3,(H,25,26)	QZZGJDVWLFXDLK	splash10-016r-0509000000-b590f3868a4aa3c86803
455	1	1	1	InChI=1S/C17H23N3O2/c1-12(6-4-8-18-13(2)21)20-16-11-15(22-3)10-14-7-5-9-19-17(14)16/h5,7,9-12,20H,4,6,8H2,1-3H3,(H,18,21)	YVURERLGLAYCCQ	splash10-004i-2900000000-1530c2ab5b2a45cac443
457	1	2	NA	InChI=1S/C7H8N4O3/c1-10-3-4(8-6(10)13)11(2)7(14)9-5(3)12/h1-2H3,(H,8,13)(H,9,12,14)	HMLZLHKHNBLLJD	splash10-001l-9800000000-bcef3be559d5d3540d62
458	4	2	>1	InChI=1S/C11H10N4/c1-15-9-5-4-8-7(3-2-6-13-8)10(9)14-11(15)12/h2-6H,1H3,(H2,12,14)	ARZWATDYIYAUTA	splash10-0002-0900000000-023e5ce37e44fdcc0a38
459	1	3	NA	InChI=1S/C5H7N3O5/c6-2(3(9)10)1-8-4(11)7-5(12)13-8/h2H,1,6H2,(H,9,10)(H,7,11,12)	ASNFTDCKZKHJSW	splash10-0a4i-9400000000-5fd550f7f766683dd342
461	2	1	NA	InChI=1S/C28H56O2/c1-2-3-4-5-6-7-8-9-10-11-12-13-14-15-16-17-18-19-20-21-22-23-24-25-26-27-28(29)30/h2-27H2,1H3,(H,29,30)	UTOPWMOLSKOLTQ	splash10-00r2-8900000000-a826aa016c3aee7f3164
464	20	3	NA	InChI=1S/C15H16N2O/c1-16(13-9-5-3-6-10-13)15(18)17(2)14-11-7-4-8-12-14/h3-12H,1-2H3	ADCBKYIHQQCFHE	splash10-001i-0900000000-e738684349b686661b14
468	3	1	1	InChI=1S/C10H14N5O10PS/c11-8-5-9(13-2-12-8)15(3-14-5)10-7(17)6(16)4(24-10)1-23-26(18,19)25-27(20,21)22/h2-4,6-7,10,16-17H,1H2,(H,18,19)(H2,11,12,13)(H,20,21,22)	IRLPACMLTUPBCL	splash10-004i-0003900000-b4a6bfb0c8449d718a45
471	NA	17	NA	InChI=1S/C8H8O3/c9-7-3-1-6(2-4-7)5-8(10)11/h1-4,9H,5H2,(H,10,11)	XQXPVVBIMDBYFF	splash10-00xr-9000000000-1588a41bbc8948ae38f2
472	1	10	NA	InChI=1S/C13H22O/c1-11(2)7-5-8-12(3)9-6-10-13(4)14/h7,9H,5-6,8,10H2,1-4H3	HNZUNIKWNYHEJJ	splash10-004i-0900000000-a3720df5ded74b6d4e45
473	5	2	NA	InChI=1S/C12H24O3/c13-11-9-7-5-3-1-2-4-6-8-10-12(14)15/h13H,1-11H2,(H,14,15)	ZDHCZVWCTKTBRY	splash10-014i-1790000000-86939bdc2617444c9391
474	4	1	NA	InChI=1S/C6H10O6/c7-1-2-3(8)4(9)5(10)6(11)12-2/h2-5,7-10H,1H2	PHOQVHQSTUBQQK	splash10-000i-0900000000-012454becf12093c4a79
478	2	1	>1	InChI=1S/C5H11NO4S/c1-11(9,10)3-2-4(6)5(7)8/h4H,2-3,6H2,1H3,(H,7,8)	UCUNFLYVYCGDHP	splash10-0a4i-9000000000-98556512d63a21e34d14
480	1	1	1	InChI=1S/C15H22N2O18P2/c18-5-1-2-17(15(26)16-5)12-9(22)6(19)4(32-12)3-31-36(27,28)35-37(29,30)34-14-10(23)7(20)8(21)11(33-14)13(24)25/h1-2,4,6-12,14,19-23H,3H2,(H,24,25)(H,27,28)(H,29,30)(H,16,18,26)	HDYANYHVCAPMJV	splash10-004i-0000090000-de055de774be2efd83b5
482	8	10	NA	InChI=1S/C20H12O/c21-18-10-7-12-5-8-16-15-4-2-1-3-13(15)11-14-6-9-17(18)19(12)20(14)16/h1-11,21H	SPUUWWRWIAEPDB	splash10-0udi-0090000000-9ebb90530f31920ef54a
485	NA	5	NA	InChI=1S/C40H52O2/c1-29(17-13-19-31(3)21-23-35-33(5)37(41)25-27-39(35,7)8)15-11-12-16-30(2)18-14-20-32(4)22-24-36-34(6)38(42)26-28-40(36,9)10/h11-24H,25-28H2,1-10H3	FDSDTBUPSURDBL	splash10-014i-0031090000-74fc0043f5fe6b69bcc6
486	120	123	NA	InChI=1S/C12H14N2O2/c13-9(6-12(15)16)5-8-7-14-11-4-2-1-3-10(8)11/h1-4,7,9,14H,5-6,13H2,(H,15,16)	DUVVFMLAHWNDJD	splash10-0udi-0390000000-d4ba3ec17116fc4f5fe6
487	1	1	1	InChI=1S/C16H21N3O/c1-17-11-12-19(16-5-3-4-10-18-16)13-14-6-8-15(20-2)9-7-14/h3-10,17H,11-13H2,1-2H3	LWKSMQXIHQRJJJ	splash10-00di-1900000000-0bde1f8a4a02d690fb15
492	11	3	>1	InChI=1S/C10H13N5O3/c1-4-6(16)7(17)10(18-4)15-3-14-5-8(11)12-2-13-9(5)15/h2-4,6-7,10,16-17H,1H3,(H2,11,12,13)	XGYIMTFOTBMPFP	splash10-00n0-1900000000-685dbade42a0badfa410
495	17	1	NA	InChI=1S/C6H12N2O3/c7-4(3-6(10)11)1-2-5(8)9/h4H,1-3,7H2,(H2,8,9)(H,10,11)	IDNSGZOFDGAHTI	splash10-001i-9000000000-71b69d4e2f0b32bc2def
496	13	2	>1	InChI=1S/C10H13N2O11P/c13-5-1-3(9(16)17)12(10(18)11-5)8-7(15)6(14)4(23-8)2-22-24(19,20)21/h1,4,6-8,14-15H,2H2,(H,16,17)(H,11,13,18)(H2,19,20,21)	KYOBSHFOBAOFBF	splash10-004i-0039000000-2c6a237400cc4232d074
500	3	1	NA	InChI=1S/C14H8O3/c15-8-5-6-11-12(7-8)14(17)10-4-2-1-3-9(10)13(11)16/h1-7,15H	GCDBEYOJCZLKMC	splash10-0002-0900000000-94622a374c7fdfb76ca9
501	1	1	1	InChI=1S/C16H34O2/c17-15-13-11-9-7-5-3-1-2-4-6-8-10-12-14-16-18/h17-18H,1-16H2	GJBXIPOYHVMPQJ	splash10-00l2-9100000000-1dccd159555213632af6
505	2	2	>1	InChI=1S/C16H25N5O15P2/c17-13-7-14(19-3-18-13)21(4-20-7)15-11(26)9(24)6(33-15)2-32-37(28,29)36-38(30,31)35-16-12(27)10(25)8(23)5(1-22)34-16/h3-6,8-12,15-16,22-27H,1-2H2,(H,28,29)(H,30,31)(H2,17,18,19)	WFPZSXYXPSUOPY	splash10-000i-0002090000-3b5dec6b637ae68fb31d
507	10	5	NA	InChI=1S/C10H20O/c1-7(2)9-5-4-8(3)6-10(9)11/h7-11H,4-6H2,1-3H3	NOOLISFMXDJSKH	splash10-053r-9300000000-d9c35833e73c8655fb23
508	1	3	NA	InChI=1S/C8H6O4/c9-7(10)5-3-1-2-4-6(5)8(11)12/h1-4H,(H,9,10)(H,11,12)	XNGIFLGASWRNHJ	splash10-00kf-9400000000-ba393489337831b167f0
509	2	16	NA	InChI=1S/C10H10N2O/c1-13-8-5-7-3-2-4-12-10(7)9(11)6-8/h2-6H,11H2,1H3	YGGTVPCTAKYCSQ	splash10-001i-0900000000-6da7dc5fde3f28dc5800
511	1	1	1	InChI=1S/C4H6N4O3/c5-3(10)6-1-2(9)8-4(11)7-1/h1H,(H3,5,6,10)(H2,7,8,9,11)	POJWUDADGALRAB	splash10-03di-9300000000-f65a3f3ec2962cfa0695
514	20	18	>1	InChI=1S/C10H16N2O7/c11-5(1-3-7(13)14)9(17)12-6(10(18)19)2-4-8(15)16/h5-6H,1-4,11H2,(H,12,17)(H,13,14)(H,15,16)(H,18,19)	KOSRFJWDECSPRO	splash10-004i-0930000000-b7f85e955f57a56fc4a1
517	48	5	NA	InChI=1S/C10H12O2/c1-8(7-10(11)12)9-5-3-2-4-6-9/h2-6,8H,7H2,1H3,(H,11,12)	ZZEWMYILWXCRHZ	splash10-0udi-0900000000-803416460510d3efd676
520	1	1	1	InChI=1S/H4O7P2/c1-8(2,3)7-9(4,5)6/h(H2,1,2,3)(H2,4,5,6)	XPPKVPWEQAFLFU	splash10-004j-5900000000-6633d5123eb37c266247
525	8	1	1	InChI=1S/C6H15O9P/c7-1-3(8)5(10)6(11)4(9)2-15-16(12,13)14/h3-11H,1-2H2,(H2,12,13,14)	GACTWZZMVMUKNG	splash10-0002-9000000000-efb659235ae5b963d3e2
527	6	8	>1	InChI=1S/C3H9O6P/c4-1-3(5)2-9-10(6,7)8/h3-5H,1-2H2,(H2,6,7,8)	AWUCVROLDVIAJX	splash10-0002-9000000000-9d02eec0f6a96bb88888
528	NA	32	NA	InChI=1S/C12H13NO2/c1-12(9-6-4-3-5-7-9)8-10(14)13(2)11(12)15/h3-7H,8H2,1-2H3	AJXPJJZHWIXJCJ	splash10-052f-9300000000-1e2faae8b516a3fc7ad5
529	2	2	NA	InChI=1S/C17H26N8O5/c1-24(16(20)21)6-4-9(18)8-12(26)22-10-2-3-13(30-14(10)15(27)28)25-7-5-11(19)23-17(25)29/h2-3,5,7,9-10,13-14H,4,6,8,18H2,1H3,(H3,20,21)(H,22,26)(H,27,28)(H2,19,23,29)	CXNPLSGKWMLZPZ	splash10-0h2b-0970000000-8c3e84f9674e43fce3e8
530	5	1	NA	InChI=1S/C40H56O2/c1-29(17-13-19-31(3)21-23-37-33(5)25-35(41)27-39(37,7)8)15-11-12-16-30(2)18-14-20-32(4)22-24-38-34(6)26-36(42)28-40(38,9)10/h11-24,35-36,41-42H,25-28H2,1-10H3	JKQXZKUSFCKOGQ	splash10-00xr-0000090000-a2f3a5a2ede5265be566
531	46	6	>1	InChI=1S/C12H10N2O/c15-14(12-9-5-2-6-10-12)13-11-7-3-1-4-8-11/h1-10H	GAUZCKBSTZFWCT	splash10-014i-9300000000-c62871715b13791dd788
532	5	2	>1	InChI=1S/C30H53N3O6/c1-19(2)22(14-21-10-11-26(38-8)27(15-21)39-13-9-12-37-7)16-24(31)25(34)17-23(20(3)4)28(35)33-18-30(5,6)29(32)36/h10-11,15,19-20,22-25,34H,9,12-14,16-18,31H2,1-8H3,(H2,32,36)(H,33,35)	UXOWGYHJODZGMF	splash10-0udi-3900000000-f5052afca313a2f0c68b
533	20	1	1	InChI=1S/C9H12N3O7P/c10-5-1-2-12(9(14)11-5)8-6(13)7-4(18-8)3-17-20(15,16)19-7/h1-2,4,6-8,13H,3H2,(H,15,16)(H2,10,11,14)	WCPTXJJVVDAEMW	splash10-01t9-9600000000-957bfdaf62c81b3ef88a
537	3	4	NA	InChI=1S/C8H6O3/c9-7(8(10)11)6-4-2-1-3-5-6/h1-5H,(H,10,11)	FAQJJMHZNSSFSM	splash10-0zfr-1900000000-15499c77fbdf6aba2c6f
539	2	12	NA	InChI=1S/C18H10O2/c19-16-9-10-17(20)18-14-6-5-11-3-1-2-4-12(11)13(14)7-8-15(16)18/h1-10H	UORKIKBNUWJNJF	splash10-001i-0090000000-bd75dc1981c408d49bcb
540	41	1	1	InChI=1S/C21H24O9/c1-28-16-8-11(4-5-15(16)24)2-3-12-6-13(23)9-14(7-12)29-21-20(27)19(26)18(25)17(10-22)30-21/h2-9,17-27H,10H2,1H3	KLPUXMNQDCUPNO	splash10-014i-0010900000-4d52f817435e2246de5e
542	2	1	NA	InChI=1S/C16H25N5O15P2/c1-4-7(22)9(24)11(26)15(33-4)35-38(30,31)36-37(28,29)32-2-5-8(23)10(25)14(34-5)21-3-18-6-12(21)19-16(17)20-13(6)27/h3-5,7-11,14-15,22-26H,2H2,1H3,(H,28,29)(H,30,31)(H3,17,19,20,27)	LQEBEXMHBLQMDB	splash10-0udi-0900000000-793b68344d71159cb28e
544	12	12	>1	InChI=1S/C9H8O3/c10-8(9(11)12)6-7-4-2-1-3-5-7/h1-5H,6H2,(H,11,12)	BTNMPGBKDVTSJY	splash10-004i-9000000000-c239a9a599daa607e47f
546	1	5	NA	InChI=1S/C14H8O4/c15-9-5-1-3-7-11(9)14(18)8-4-2-6-10(16)12(8)13(7)17/h1-6,15-16H	JPICKYUTICNNNJ	splash10-03di-0890000000-8f4394ccda48f669b638
547	NA	6	NA	InChI=1S/C19H20N6O/c26-19(24-15-5-1-3-13(11-15)17-20-7-8-21-17)25-16-6-2-4-14(12-16)18-22-9-10-23-18/h1-6,11-12H,7-10H2,(H,20,21)(H,22,23)(H2,24,25,26)	SCEVFJUWLLRELN	splash10-000j-0905000000-8667f80a5a6b953c2183
548	10	8	NA	InChI=1S/C11H8O2/c12-11(13)10-6-5-8-3-1-2-4-9(8)7-10/h1-7H,(H,12,13)	UOBYKYZJUGYBDK	splash10-0002-0900000000-9793681215cbd8ec1691
549	247	1	1	InChI=1S/C21H27N3O2/c1-4-15(12-25)22-21(26)14-8-17-16-6-5-7-18-20(16)13(10-23(18)2)9-19(17)24(3)11-14/h5-8,10,14-15,19,25H,4,9,11-12H2,1-3H3,(H,22,26)	KPJZHOPZRAFDTN	splash10-00du-0290000000-88752191eba77aeb09a7
555	5	2	NA	InChI=1S/C15H22N4O3/c1-2-22-14(21)12(9-6-10-18-15(16)17)19-13(20)11-7-4-3-5-8-11/h3-5,7-8,12H,2,6,9-10H2,1H3,(H,19,20)(H4,16,17,18)	YQDHCCVUYCIGSW	splash10-01vp-3900000000-ba9ebe3683bdd3ad550a
557	1	3	NA	InChI=1S/C5H10O5/c6-2-1-10-5(9)4(8)3(2)7/h2-9H,1H2	SRBFZHDQGSBBOR	splash10-014i-9000000000-fa94af40c085841616eb
559	11	14	NA	InChI=1S/C12H10O3/c13-12(14)8-15-11-6-5-9-3-1-2-4-10(9)7-11/h1-7H,8H2,(H,13,14)	RZCJYMOBWVJQGV	splash10-0a4i-0900000000-2514bcb97b9314444579
561	2	4	>1	InChI=1S/C45H38O18/c46-18-10-27(54)33-32(11-18)61-42(16-2-5-21(48)25(52)8-16)39(59)37(33)35-29(56)14-30(57)36-38(40(60)43(63-45(35)36)17-3-6-22(49)26(53)9-17)34-28(55)13-23(50)19-12-31(58)41(62-44(19)34)15-1-4-20(47)24(51)7-15/h1-11,13-14,31,37-43,46-60H,12H2	MOJZMWJRUKIQGL	splash10-014i-0000000090-5a30f233b54cb9fecf6d
563	32	2	>1	InChI=1S/C9H10O2/c10-9(11)7-6-8-4-2-1-3-5-8/h1-5H,6-7H2,(H,10,11)	XMIIGOLPHOKFCH	splash10-0006-9100000000-9009f92e094d3f88cea0
565	1	2	NA	InChI=1S/C11H15N5O3/c1-12-10-9-11(14-4-13-10)16(5-15-9)8-2-6(18)7(3-17)19-8/h4-8,17-18H,2-3H2,1H3,(H,12,13,14)	DYSDOYRQWBDGQQ	splash10-0udi-1900000000-f9a532c5dde9d7f38b7b
568	NA	30	NA	InChI=1S/C14H22O/c1-2-3-4-5-6-7-8-13-9-11-14(15)12-10-13/h9-12,15H,2-8H2,1H3	NTDQQZYCCIDJRK	splash10-000i-1910000000-dab45ebd41c3809c955f
569	1	2	NA	InChI=1S/C20H40O/c1-17(2)9-6-10-18(3)11-7-12-19(4)13-8-14-20(5)15-16-21/h15,17-19,21H,6-14,16H2,1-5H3	BOTWFXYSPFMFNR	splash10-00di-9010000000-4aec05d9e14137c59c5e
570	54	61	>1	InChI=1S/C19H24O3/c1-19-8-7-12-13(15(19)5-6-18(19)21)4-3-11-9-16(20)17(22-2)10-14(11)12/h9-10,12-13,15,20H,3-8H2,1-2H3	WHEUWNKSCXYKBU	splash10-000i-0920000000-5046a6edcda6f0db50bb
571	9	13	NA	InChI=1S/C10H16N4O3/c11-3-1-2-9(15)14-8(10(16)17)4-7-5-12-6-13-7/h5-6,8H,1-4,11H2,(H,12,13)(H,14,15)(H,16,17)	CCLQKVKJOGVQLU	splash10-000x-9000000000-4d0f7d4f8b69c1f19577
572	9	9	NA	InChI=1S/C29H44O2/c1-20(2)12-9-13-21(3)14-10-15-22(4)16-11-18-29(8)19-17-26-25(7)27(30)23(5)24(6)28(26)31-29/h12,14,16,30H,9-11,13,15,17-19H2,1-8H3	RZFHLOLGZPDCHJ	splash10-014i-0900000000-8819d563e9143afbb96c
573	7	4	NA	InChI=1S/C31H36N2O11/c1-14(2)7-8-16-13-17(9-11-19(16)34)27(37)33-21-22(35)18-10-12-20(15(3)24(18)42-28(21)38)41-29-23(36)25(43-30(32)39)26(40-6)31(4,5)44-29/h7,9-13,23,25-26,29,34-36H,8H2,1-6H3,(H2,32,39)(H,33,37)	YJQPYGGHQPGBLI	splash10-000i-0900000000-e321cd21925818d2156a
574	11	3	>1	InChI=1S/C6H13O9P/c7-2-6(10)5(9)4(8)3(15-6)1-14-16(11,12)13/h3-5,7-10H,1-2H2,(H2,11,12,13)	BGWGXPAPYGQALX	splash10-0a4i-0900000000-439acef0bf76c41cd69e
578	4	3	NA	InChI=1S/C5H10O5/c6-2-5(9)4(8)3(7)1-10-5/h3-4,6-9H,1-2H2	LQXVFWRQNMEDEE	splash10-01p9-9500000000-54796ac55d6602caf449
Consensus result*: NA mean SF-Matching and CSI:FingerID did not have the same result for the spectrum. >1 mean the consensus is not correct.
