# Supplementary material for: Identification of metabolites from tandem mass spectra with a machine learning approach utilizing structural features
Source: Bioinformatics. 2019 Oct 12;36(4):1213–8. doi: 10.1093/bioinformatics/btz736 (PMC7703789; doi:10.1093/bioinformatics/btz736)
Supplement: btz736_Supplementary_Data [file btz736_supplementary_data.zip › Supplemental table 1 Training molecules for [M-H]-.xlsx]

## Sheet: Sheet1
InChI	InChIKey
InChI=1S/C42H68O15/c1-37(2)11-13-42(36(53)57-35-32(52)30(50)28(48)24(18-44)55-35)14-12-40(5)20(21(42)15-37)7-8-26-38(3)16-22(46)33(39(4,19-45)25(38)9-10-41(26,40)6)56-34-31(51)29(49)27(47)23(17-43)54-34/h7,21-35,43-52H,8-19H2,1-6H3	ZUILGDNVKPMVIA
InChI=1S/C9H11F2N3O4/c10-9(11)6(16)4(3-15)18-7(9)14-2-1-5(12)13-8(14)17/h1-2,4,6-7,15-16H,3H2,(H2,12,13,17)	SDUQYLNIPVEERB
InChI=1S/C24H48O2/c1-2-3-4-5-6-7-8-9-10-11-12-13-14-15-16-17-18-19-20-21-22-23-24(25)26/h2-23H2,1H3,(H,25,26)	QZZGJDVWLFXDLK
InChI=1S/C15H12N2O2/c16-15(19)17-13-4-2-1-3-10(13)5-6-11-9-12(18)7-8-14(11)17/h1-9,18H,(H2,16,19)	VPZIYMMSJFWLSP
InChI=1S/C20H26O6/c1-11(6-5-7-12(2)19(22)23)8-9-14-17(21)16-15(10-26-20(16)24)13(3)18(14)25-4/h8,12,21H,5-7,9-10H2,1-4H3,(H,22,23)	QPRODDKTRBCFPV
InChI=1S/C10H15N3O5/c1-17-8-7(15)5(4-14)18-9(8)13-3-2-6(11)12-10(13)16/h2-3,5,7-9,14-15H,4H2,1H3,(H2,11,12,16)	RFCQJGFZUQFYRF
InChI=1S/C10H11NO3/c1-7-2-4-8(5-3-7)10(14)11-6-9(12)13/h2-5H,6H2,1H3,(H,11,14)(H,12,13)	NRSCPTLHWVWLLH
InChI=1S/C45H74NO8P/c1-3-5-7-9-11-13-15-17-19-20-21-22-24-26-28-30-32-34-36-38-45(48)54-43(42-53-55(49,50)52-40-39-46)41-51-44(47)37-35-33-31-29-27-25-23-18-16-14-12-10-8-6-4-2/h5,7,11,13,17,19,21-22,25-28,31-34,43H,3-4,6,8-10,12,14-16,18,20,23-24,29-30,35-42,46H2,1-2H3,(H,49,50)	UWCJYOTVTHYMRF
InChI=1S/C13H10N2O3/c14-12-7-6-10(15(17)18)8-11(12)13(16)9-4-2-1-3-5-9/h1-8H,14H2	PZPZDEIASIKHPY
InChI=1S/C19H16ClNO4/c1-23-15-9-14(10-16(11-15)24-2)21-19(22)18-8-7-17(25-18)12-3-5-13(20)6-4-12/h3-11H,1-2H3,(H,21,22)	VHKBTPQDHDSBSP
InChI=1S/C19H21NO4/c1-20-5-4-10-7-15(22)19(24-3)18-12-9-16(23-2)14(21)8-11(12)6-13(20)17(10)18/h7-9,13,21-22H,4-6H2,1-3H3	LZJRNLRASBVRRX
InChI=1S/C6H17O21P5/c7-1-2(23-28(8,9)10)4(25-30(14,15)16)6(27-32(20,21)22)5(26-31(17,18)19)3(1)24-29(11,12)13/h1-7H,(H2,8,9,10)(H2,11,12,13)(H2,14,15,16)(H2,17,18,19)(H2,20,21,22)	CTPQAXVNYGZUAJ
InChI=1S/C4H11O4P/c1-3-7-9(5,6)8-4-2/h3-4H2,1-2H3,(H,5,6)	UCQFCFPECQILOL
InChI=1S/C7H11NO2/c1-3-7(2)4-5(9)8-6(7)10/h3-4H2,1-2H3,(H,8,9,10)	HAPOVYFOVVWLRS
InChI=1S/C16H16N4O8S/c1-26-19-9(8-3-2-4-27-8)12(21)18-10-13(22)20-11(15(23)24)7(5-28-16(17)25)6-29-14(10)20/h2-4,10,14H,5-6H2,1H3,(H2,17,25)(H,18,21)(H,23,24)	JFPVXVDWJQMJEE
InChI=1S/C21H34O4/c1-2-3-6-9-17(22)12-13-19-18(16-14-20(19)25-15-16)10-7-4-5-8-11-21(23)24/h4,7,12-13,16-20,22H,2-3,5-6,8-11,14-15H2,1H3,(H,23,24)	LQANGKSBLPMBTJ
InChI=1S/C59H92O30/c1-21-30(64)35(69)42(86-48-39(73)40(31(65)22(2)81-48)84-50-44(58(79,19-61)20-80-50)88-46-37(71)33(67)32(66)26(18-60)83-46)49(82-21)89-52(78)59-14-13-55(6)23(24(59)15-53(3,4)17-29(59)63)9-10-27-54(5)16-25(62)43(57(8,51(76)77)28(54)11-12-56(27,55)7)87-47-38(72)34(68)36(70)41(85-47)45(74)75/h9,21-22,24-44,46-50,60-73,79H,10-20H2,1-8H3,(H,74,75)(H,76,77)	GYDFFKXZDJBBTA
InChI=1S/C9H10O2/c1-7-3-2-4-8(5-7)6-9(10)11/h2-5H,6H2,1H3,(H,10,11)	GJMPSRSMBJLKKB
InChI=1S/C29H36O15/c1-13-22(35)24(37)25(38)29(42-13)44-27-23(36)20(12-41-21(34)7-4-14-2-5-16(30)18(32)10-14)43-28(26(27)39)40-9-8-15-3-6-17(31)19(33)11-15/h2-7,10-11,13,20,22-33,35-39H,8-9,12H2,1H3	FNMHEHXNBNCPCI
InChI=1S/C28H28O11/c1-13-9-18(32)23(26-22(13)19(33)11-17(37-26)10-14(2)30)27-28(25(36)24(35)20(12-29)38-27)39-21(34)8-5-15-3-6-16(31)7-4-15/h3-9,11,20,24-25,27-29,31-32,35-36H,10,12H2,1-2H3	QACRJXSXSVUOFZ
InChI=1S/C22H22O10/c23-6-17-18(24)19(25)20(26)22(32-17)30-9-1-2-10-13(3-9)27-7-12-11-4-15-16(29-8-28-15)5-14(11)31-21(10)12/h1-5,12,17-26H,6-8H2	VGSYCWGXBYZLLE
InChI=1S/C22H28O7/c1-14(23)29-17(6-4-3-5-15-8-10-18(24)19(25)11-15)9-7-16-12-20(26)22(27)21(13-16)28-2/h8,10-13,17,24-27H,3-7,9H2,1-2H3	ISMTYWQWKQRTNM
InChI=1S/C26H50NO7P/c1-5-6-7-8-9-10-11-12-13-14-15-16-17-18-19-20-26(29)32-23-25(28)24-34-35(30,31)33-22-21-27(2,3)4/h9-10,12-13,25,28H,5-8,11,14-24H2,1-4H3	SPJFYYJXNPEZDW
InChI=1S/C26H45NO8S2/c1-17(4-9-24(28)27-14-15-36(29,30)31)21-7-8-22-20-6-5-18-16-19(35-37(32,33)34)10-12-25(18,2)23(20)11-13-26(21,22)3/h17-23H,4-16H2,1-3H3,(H,27,28)(H,29,30,31)(H,32,33,34)	HSNPMXROZIQAQD
InChI=1S/C22H36O2/c1-2-3-4-5-6-7-8-9-10-11-12-13-14-15-16-17-18-19-20-21-22(23)24/h6-7,9-10,12-13,15-16H,2-5,8,11,14,17-21H2,1H3,(H,23,24)	TWSWSIQAPQLDBP
InChI=1S/C23H32N4O9/c1-12(2)19(24)22(34)25-14(8-9-17(28)29)20(32)26-15(10-13-6-4-3-5-7-13)21(33)27-16(23(35)36)11-18(30)31/h3-7,12,14-16,19H,8-11,24H2,1-2H3,(H,25,34)(H,26,32)(H,27,33)(H,28,29)(H,30,31)(H,35,36)	BTBBOGIXAXLRPX
InChI=1S/C40H68O11/c1-21-11-12-28(46-33(21)26(6)36(42)43)17-29-18-30(45-10)27(7)40(48-29)25(5)19-38(9,51-40)32-13-14-37(8,49-32)35-23(3)16-31(47-35)34-22(2)15-24(4)39(44,20-41)50-34/h21-35,41,44H,11-20H2,1-10H3,(H,42,43)	DANUORFCFTYTSZ
InChI=1S/C6H8O5/c7-4(6(10)11)2-1-3-5(8)9/h1-3H2,(H,8,9)(H,10,11)	FGSBNBBHOZHUBO
InChI=1S/C17H16O8/c1-8-4-11(19)14(16(20)21)12(5-8)25-15-10(17(22)24-3)6-9(18)7-13(15)23-2/h4-7,18-19H,1-3H3,(H,20,21)	XOKVHFNTYHPEHN
InChI=1S/C3H4O4/c4-1-2(5)3(6)7/h4H,1H2,(H,6,7)	HHDDCCUIIUWNGJ
InChI=1S/C41H68O14/c1-35(2)24(54-33-29(48)26(45)20(44)17-51-33)9-11-41-18-40(41)13-12-37(5)31(39(7)10-8-25(55-39)36(3,4)50)19(43)15-38(37,6)23(40)14-21(32(35)41)52-34-30(49)28(47)27(46)22(16-42)53-34/h19-34,42-50H,8-18H2,1-7H3	QMNWISYXSJWHRY
InChI=1S/C15H12O5/c1-8(16)12-5-6-13(19-12)14-11-7-9(18-2)3-4-10(11)15(17)20-14/h3-7,14H,1-2H3	KTVRYSLCSNORPS
InChI=1S/C9H9NO4/c11-7-4-2-1-3-6(7)9(14)10-5-8(12)13/h1-4,11H,5H2,(H,10,14)(H,12,13)	ONJSZLXSECQROL
InChI=1S/C24H27FN4O2/c1-16-20(6-3-7-22(16)25)15-29-12-4-5-18(14-29)13-23-27-24(28-31-23)19-8-10-21(11-9-19)26-17(2)30/h3,6-11,18H,4-5,12-15H2,1-2H3,(H,26,30)	XFSYGJBPBTWLFR
InChI=1S/C22H29ClO5/c1-12-8-16-15-5-4-13-9-14(25)6-7-19(13,2)21(15,23)17(26)10-20(16,3)22(12,28)18(27)11-24/h6-7,9,12,15-17,24,26,28H,4-5,8,10-11H2,1-3H3	NBMKJKDGKREAPL
InChI=1S/C9H7N7O2S/c1-15-4-14-7(16(17)18)9(15)19-8-5-6(11-2-10-5)12-3-13-8/h2-4H,1H3,(H,10,11,12,13)	LMEKQMALGUDUQG
InChI=1S/C10H11N3O3S/c1-7-6-10(12-16-7)13-17(14,15)9-4-2-8(11)3-5-9/h2-6H,11H2,1H3,(H,12,13)	JLKIGFTWXXRPMT
InChI=1S/C45H82NO8P/c1-3-5-7-9-11-13-15-17-19-20-21-22-24-26-28-30-32-34-36-38-45(48)54-43(42-53-55(49,50)52-40-39-46)41-51-44(47)37-35-33-31-29-27-25-23-18-16-14-12-10-8-6-4-2/h17,19,21-22,26,28,32,34,43H,3-16,18,20,23-25,27,29-31,33,35-42,46H2,1-2H3,(H,49,50)	QDYAMUDPRJZWQB
InChI=1S/C10H15N3O5/c11-6(4-14)10(18)13-12-3-5-1-2-7(15)9(17)8(5)16/h1-2,6,12,14-17H,3-4,11H2,(H,13,18)	BNQDCRGUHNALGH
InChI=1S/C43H82NO8P/c1-3-5-7-9-11-13-15-17-19-20-22-24-26-28-30-32-34-36-43(46)52-41(40-51-53(47,48)50-38-37-44)39-49-42(45)35-33-31-29-27-25-23-21-18-16-14-12-10-8-6-4-2/h24,26,30,32,41H,3-23,25,27-29,31,33-40,44H2,1-2H3,(H,47,48)	BDTZWAMVDWXHLM
InChI=1S/C20H30O2/c1-2-3-4-5-6-7-8-9-10-11-12-13-14-15-16-17-18-19-20(21)22/h3-4,6-7,9-10,12-13,15-16H,2,5,8,11,14,17-19H2,1H3,(H,21,22)	JAZBEHYOTPTENJ
InChI=1S/C19H32N4O9S/c1-9(2)7-10(20)16(28)21-11(3-5-14(24)25)17(29)23-13(8-33)18(30)22-12(19(31)32)4-6-15(26)27/h9-13,33H,3-8,20H2,1-2H3,(H,21,28)(H,22,30)(H,23,29)(H,24,25)(H,26,27)(H,31,32)	KEPDGJRBMOBLNZ
InChI=1S/C27H41NO8/c1-17(14-18(2)27(35)22(36-4)12-7-5-6-8-13-25(32)33)26(34)19(3)21(29)11-9-10-20-15-23(30)28-24(31)16-20/h7-8,12-14,18-20,22,26-27,34-35H,5-6,9-11,15-16H2,1-4H3,(H,32,33)(H,28,30,31)	HJCZOTBHYAPUHT
InChI=1S/C3H7NO4S/c4-2(3(5)6)1-9(7)8/h2H,1,4H2,(H,5,6)(H,7,8)	ADVPTQAUNPRNPO
InChI=1S/C16H25N5O16P2/c17-16-19-12-6(13(28)20-16)18-3-21(12)14-10(26)8(24)5(34-14)2-33-38(29,30)37-39(31,32)36-15-11(27)9(25)7(23)4(1-22)35-15/h3-5,7-11,14-15,22-27H,1-2H2,(H,29,30)(H,31,32)(H3,17,19,20,28)	MVMSCBBUIHUTGJ
InChI=1S/C21H15N3O4/c25-17-7-3-1-5-15(17)19-22-20(16-6-2-4-8-18(16)26)24(23-19)14-11-9-13(10-12-14)21(27)28/h1-12,25-26H,(H,27,28)	BOFQWVMAQOTZIW
InChI=1S/C8H8O3/c9-7-4-2-1-3-6(7)5-8(10)11/h1-4,9H,5H2,(H,10,11)	CCVYRRGZDBSHFU
InChI=1S/C27H46N8O5/c1-3-17(2)22(35-23(36)19(29)12-9-15-32-27(30)31)25(38)34-21(16-18-10-5-4-6-11-18)24(37)33-20(26(39)40)13-7-8-14-28/h4-6,10-11,17,19-22H,3,7-9,12-16,28-29H2,1-2H3,(H,33,37)(H,34,38)(H,35,36)(H,39,40)(H4,30,31,32)	ARMWTAKZXOZOLQ
InChI=1S/C25H39N5O8/c1-14(2)11-17(27)22(34)29-19(12-15-6-8-16(31)9-7-15)23(35)30-20(13-21(32)33)24(36)28-18(25(37)38)5-3-4-10-26/h6-9,14,17-20,31H,3-5,10-13,26-27H2,1-2H3,(H,28,36)(H,29,34)(H,30,35)(H,32,33)(H,37,38)	JRFSXCGTKIAHEN
InChI=1S/C22H26O11/c23-8-12-14(25)15(26)16(27)21(30-12)32-20-13-11(6-7-29-20)17(18-22(13,9-24)33-18)31-19(28)10-4-2-1-3-5-10/h1-7,11-18,20-21,23-27H,8-9H2	GOHHRVCULPSXEU
InChI=1S/C39H40O17/c40-19-28-35(53-31(46)17-8-23-3-12-26(43)13-4-23)37(50)39(21-41,55-28)56-38-36(54-32(47)18-9-24-5-14-27(44)15-6-24)34(49)33(48)29(52-38)20-51-30(45)16-7-22-1-10-25(42)11-2-22/h1-18,28-29,33-38,40-44,48-50H,19-21H2	SMVZSPTUXANNGQ
InChI=1S/C11H11FN2O2/c12-7-1-2-8-6(3-9(13)11(15)16)5-14-10(8)4-7/h1-2,4-5,9,14H,3,13H2,(H,15,16)	YMEXGEAJNZRQEH
InChI=1S/C8H10N4O2/c1-10-4-9-6-5(10)7(13)12(3)8(14)11(6)2/h4H,1-3H3	RYYVLZVUVIJVGH
InChI=1S/C56H92O29/c1-19-7-10-56(75-17-19)20(2)31-45(85-56)37(67)32-22-6-5-21-11-26(24(61)12-55(21,4)23(22)8-9-54(31,32)3)76-50-42(72)39(69)44(30(16-60)80-50)81-53-48(47(36(66)29(15-59)79-53)83-49-40(70)33(63)25(62)18-74-49)84-52-43(73)46(35(65)28(14-58)78-52)82-51-41(71)38(68)34(64)27(13-57)77-51/h19-53,57-73H,5-18H2,1-4H3	UVYVLBIGDKGWPX
InChI=1S/C23H32O7/c1-11(2)13-9-14-17(15(25)10-13)23(5)16(26)7-8-22(4,21(28)29-6)20(23)19(18(14)27)30-12(3)24/h9-11,16,18-20,25-27H,7-8H2,1-6H3	WBEFPLHFVLPKHQ
InChI=1S/C20H36O5/c1-2-3-6-9-15(21)12-13-17-16(18(22)14-19(17)23)10-7-4-5-8-11-20(24)25/h16-19,22-23H,2-14H2,1H3,(H,24,25)	FVPKMMQYALWZHV
InChI=1S/C19H33N5O9/c1-9(2)7-10(20)16(29)22-11(3-5-14(21)26)17(30)24-13(8-25)18(31)23-12(19(32)33)4-6-15(27)28/h9-13,25H,3-8,20H2,1-2H3,(H2,21,26)(H,22,29)(H,23,31)(H,24,30)(H,27,28)(H,32,33)	LQGNBNUTHNHKII
InChI=1S/C18H26ClN3/c1-4-22(5-2)12-6-7-14(3)21-17-10-11-20-18-13-15(19)8-9-16(17)18/h8-11,13-14H,4-7,12H2,1-3H3,(H,20,21)	WHTVZRBIWZFKQO
InChI=1S/C27H45N9O12/c1-16(37)34(46)10-4-7-19-25(43)30-14-23(41)28-13-22(40)29-15-24(42)31-20(8-5-11-35(47)17(2)38)26(44)33-21(27(45)32-19)9-6-12-36(48)18(3)39/h19-21,46-48H,4-15H2,1-3H3,(H,28,41)(H,29,40)(H,30,43)(H,31,42)(H,32,45)(H,33,44)	ZFDAUYPBCXMSBF
InChI=1S/C14H10N4O2/c19-14(20)10-7-5-9(6-8-10)11-3-1-2-4-12(11)13-15-17-18-16-13/h1-8H,(H,19,20)(H,15,16,17,18)	USAWIVMZUYOXCF
InChI=1S/C21H31N3O5S/c1-14(2)11-17(23-19(26)16(22-13-25)9-10-30-3)20(27)24-18(21(28)29)12-15-7-5-4-6-8-15/h4-8,13-14,16-18H,9-12H2,1-3H3,(H,22,25)(H,23,26)(H,24,27)(H,28,29)	PRQROPMIIGLWRP
InChI=1S/C23H24O10/c1-29-12-5-3-11(4-6-12)14-10-31-15-8-17(16(30-2)7-13(15)19(14)25)32-23-22(28)21(27)20(26)18(9-24)33-23/h3-8,10,18,20-24,26-28H,9H2,1-2H3	YLYJXNTZVUEFJZ
InChI=1S/C6HCl5O/c7-1-2(8)4(10)6(12)5(11)3(1)9/h12H	IZUPBVBPLAPZRR
InChI=1S/C18H32N6O8/c1-9(20)15(28)22-10(4-2-3-7-19)16(29)24-12(8-13(21)25)17(30)23-11(18(31)32)5-6-14(26)27/h9-12H,2-8,19-20H2,1H3,(H2,21,25)(H,22,28)(H,23,30)(H,24,29)(H,26,27)(H,31,32)	FIEXYPGYCLHAAR
InChI=1S/C4H9NO2/c5-3-1-2-4(6)7/h1-3,5H2,(H,6,7)	BTCSSZJGUNDROE
InChI=1S/C9H6N2O2/c12-9(13)8-5-10-6-3-1-2-4-7(6)11-8/h1-5H,(H,12,13)	UPUZGXILYFKSGE
InChI=1S/C18H32N8O9/c1-7(27)13(26-14(31)8(19)5-11(20)28)16(33)25-10(6-12(29)30)15(32)24-9(17(34)35)3-2-4-23-18(21)22/h7-10,13,27H,2-6,19H2,1H3,(H2,20,28)(H,24,32)(H,25,33)(H,26,31)(H,29,30)(H,34,35)(H4,21,22,23)	QKAHSIIJDQAXSW
InChI=1S/C31H52N2O23/c1-9-18(43)21(46)22(47)28(51-9)53-24(12(5-34)32-10(2)38)25(15(42)7-36)54-29-23(48)27(20(45)16(8-37)52-29)56-31(30(49)50)4-13(40)17(33-11(3)39)26(55-31)19(44)14(41)6-35/h5,9,12-29,35-37,40-48H,4,6-8H2,1-3H3,(H,32,38)(H,33,39)(H,49,50)	LAQPKDLYOBZWBT
InChI=1S/C40H40O22/c1-15-29(48)32(51)34(53)39(57-15)62-37-31(50)28-22(44)11-19(12-23(28)60-36(37)17-5-8-20(42)21(43)10-17)58-40-35(54)33(52)30(49)25(61-40)14-56-38(55)24(13-26(45)46)59-27(47)9-4-16-2-6-18(41)7-3-16/h2-12,15,24-25,29-30,32-35,39-44,48-49,51-54H,13-14H2,1H3,(H,45,46)	JYNZPXSRTWSMPG
InChI=1S/C19H17N3O6/c23-17(20-15-5-2-1-4-14(15)19(25)26)16-6-3-11-21(16)18(24)12-7-9-13(10-8-12)22(27)28/h1-2,4-5,7-10,16H,3,6,11H2,(H,20,23)(H,25,26)	IXQCQOLLSMIABK
InChI=1S/C43H81O13P/c1-3-5-7-9-11-13-15-17-18-20-22-24-26-28-30-32-37(45)55-35(34-54-57(51,52)56-43-41(49)39(47)38(46)40(48)42(43)50)33-53-36(44)31-29-27-25-23-21-19-16-14-12-10-8-6-4-2/h26,28,35,38-43,46-50H,3-25,27,29-34H2,1-2H3,(H,51,52)	IBBOEPTXNHPBRH
InChI=1S/C16H16ClN3O3S/c1-9-5-3-4-6-14(9)20-10(2)19-13-8-12(17)15(24(18,22)23)7-11(13)16(20)21/h3-8,10,19H,1-2H3,(H2,18,22,23)	AQCHWTWZEMGIFD
InChI=1S/C12H13N3O4S/c1-8-7-12(14-19-8)15-20(17,18)11-5-3-10(4-6-11)13-9(2)16/h3-7H,1-2H3,(H,13,16)(H,14,15)	GXPIUNZCALHVBA
InChI=1S/C6H6N4S/c1-11-6-4-5(8-2-7-4)9-3-10-6/h2-3H,1H3,(H,7,8,9,10)	UIJIQXGRFSPYQW
InChI=1S/C15H21N5O5/c1-8(4-21)2-3-16-13-10-14(18-6-17-13)20(7-19-10)15-12(24)11(23)9(5-22)25-15/h2,6-7,9,11-12,15,21-24H,3-5H2,1H3,(H,16,17,18)	GOSWTRUMMSCNCW
InChI=1S/C49H53NO15/c1-26-33(63-45(58)38(54)37(30-17-11-8-12-18-30)50-43(56)31-19-13-9-14-20-31)24-49(59)42(64-44(57)32-21-15-10-16-22-32)40-47(7,41(55)39(62-28(3)52)36(26)46(49,5)6)34(61-27(2)51)23-35-48(40,25-60-35)65-29(4)53/h8-22,33-35,37-40,42,54,59H,23-25H2,1-7H3,(H,50,56)	QHVFIEKTXYELRR
InChI=1S/C5H4N4O/c10-5-3-4(7-1-6-3)8-2-9-5/h1-2H,(H2,6,7,8,9,10)	FDGQSTZJBFJUBT
InChI=1S/C6H12N2O4S2/c7-3(5(9)10)1-13-14-2-4(8)6(11)12/h3-4H,1-2,7-8H2,(H,9,10)(H,11,12)	LEVWYRKDKASIDU
InChI=1S/C13H10O3/c14-10-6-7-11(12(15)8-10)13(16)9-4-2-1-3-5-9/h1-8,14-15H	ZXDDPOHVAMWLBH
InChI=1S/C20H36O3/c1-2-3-12-15-18-19(23-18)16-13-10-8-6-4-5-7-9-11-14-17-20(21)22/h4,6,18-19H,2-3,5,7-17H2,1H3,(H,21,22)	FFYIZOYJCCKMDJ
InChI=1S/C15H10O7/c16-7-4-10(19)12-11(5-7)22-15(14(21)13(12)20)6-1-2-8(17)9(18)3-6/h1-5,16-19,21H	REFJWTPEDVJJIY
InChI=1S/C7H14O2/c1-3-6(2)4-5-7(8)9/h6H,3-5H2,1-2H3,(H,8,9)	DIVCBWJKVSFZKJ
InChI=1S/C21H20O10/c22-7-14-17(27)18(28)19(29)21(31-14)16-11(25)5-10(24)15-12(26)6-13(30-20(15)16)8-1-3-9(23)4-2-8/h1-6,14,17-19,21-25,27-29H,7H2	SGEWCQFRYRRZDC
InChI=1S/C17H17N3O3/c1-9(2)17(3)16(23)19-14(20-17)13-11(15(21)22)8-10-6-4-5-7-12(10)18-13/h4-9H,1-3H3,(H,21,22)(H,19,20,23)	CABMTIJINOIHOD
InChI=1S/C23H36N6O4/c24-11-5-3-8-17(26)21(30)29-20(13-15-14-27-18-9-2-1-7-16(15)18)22(31)28-19(23(32)33)10-4-6-12-25/h1-2,7,9,14,17,19-20,27H,3-6,8,10-13,24-26H2,(H,28,31)(H,29,30)(H,32,33)	YUTZYVTZDVZBJJ
InChI=1S/C8H11NO2/c9-4-3-6-1-2-7(10)8(11)5-6/h1-2,5,10-11H,3-4,9H2	VYFYYTLLBUKUHU
InChI=1S/C28H43N5O23P2/c1-10(23(42)31-13(26(44)45)4-5-17(37)38)29-24(43)11(2)52-22-18(30-12(3)35)27(54-14(8-34)20(22)40)55-58(49,50)56-57(47,48)51-9-15-19(39)21(41)25(53-15)33-7-6-16(36)32-28(33)46/h6-7,10-11,13-15,18-22,25,27,34,39-41H,4-5,8-9H2,1-3H3,(H,29,43)(H,30,35)(H,31,42)(H,37,38)(H,44,45)(H,47,48)(H,49,50)(H,32,36,46)	OJZCATPXPWFLHF
InChI=1S/C6H4Cl2N2O2/c7-4-1-3(10(11)12)2-5(8)6(4)9/h1-2H,9H2	BIXZHMJUSMUDOQ
InChI=1S/C19H15NO6/c1-11(21)10-15(12-6-8-13(9-7-12)20(24)25)17-18(22)14-4-2-3-5-16(14)26-19(17)23/h2-9,15,23H,10H2,1H3	WWBYDEQHYAEHLT
InChI=1S/C10H13NO2/c11-9(7-10(12)13)6-8-4-2-1-3-5-8/h1-5,9H,6-7,11H2,(H,12,13)	OFVBLKINTLPEGH
InChI=1S/C23H46O2/c1-2-3-4-5-6-7-8-9-10-11-12-13-14-15-16-17-18-19-20-21-22-23(24)25/h2-22H2,1H3,(H,24,25)	XEZVDURJDFGERA
InChI=1S/C27H30O14/c1-10-20(31)22(33)24(35)26(38-10)37-9-18-21(32)23(34)25(36)27(41-18)39-13-6-14(29)19-15(30)8-16(40-17(19)7-13)11-2-4-12(28)5-3-11/h2-8,10,18,20-29,31-36H,9H2,1H3	FKIYLTVJPDLUDL
InChI=1S/C25H30O13/c1-33-14-8-11(2-4-13(14)28)3-5-16(29)36-21-12-6-7-34-23(17(12)25(10-27)22(21)38-25)37-24-20(32)19(31)18(30)15(9-26)35-24/h2-8,12,15,17-24,26-28,30-32H,9-10H2,1H3	RMSKZOXJAHOIER
InChI=1S/C9H7N3S/c1-6-3-2-4-7-8(6)12-5-10-11-9(12)13-7/h2-5H,1H3	DQJCHOQLCLEDLL
InChI=1S/C9H12N2O/c1-11(2)9(12)10-8-6-4-3-5-7-8/h3-7H,1-2H3,(H,10,12)	XXOYNJXVWVNOOJ
InChI=1S/C16H16O7/c1-8-3-11(18)14(16(20)21)13(4-8)23-15-9(7-17)5-10(22-2)6-12(15)19/h3-6,17-19H,7H2,1-2H3,(H,20,21)	ULPVIBVOKQAXJB
InChI=1S/C33H40O18/c1-13-25(40)27(42)29(44)31(47-13)51-30-28(43)26(41)21(12-46-23(39)11-33(2,45)10-22(37)38)50-32(30)48-16-7-17(35)24-18(36)9-19(49-20(24)8-16)14-3-5-15(34)6-4-14/h3-8,13,19,21,25-32,34-35,40-45H,9-12H2,1-2H3,(H,37,38)	NEFQWEGQYZRALY
InChI=1S/C20H26O6/c1-11-8-19-9-20(11,26)7-4-12(19)18(10-21)6-3-5-17(2,16(24)25)14(18)13(19)15(22)23/h10,12-14,26H,1,3-9H2,2H3,(H,22,23)(H,24,25)	VNCQCPQAMDQEBY
InChI=1S/C22H27ClO13/c23-18-17(35-19(30)7-1-2-9(25)10(26)3-7)8-4-12-32-6-22(18,31)13(8)20(34-12)36-21-16(29)15(28)14(27)11(5-24)33-21/h1-3,8,11-18,20-21,24-29,31H,4-6H2	LWSJXQHGEHCKGM
InChI=1S/C7H8O4/c1-11-7-5(9)2-4(8)3-6(7)10/h2-3,8-10H,1H3	ASTPOGDWGNJVEW
InChI=1S/C4H10N4O3S2/c5-3(6)8-4(7)12-1-2-13(9,10)11/h1-2H2,(H,9,10,11)(H5,5,6,7,8)	MFFQNMFIVBUMBX
InChI=1S/C13H18Br2N2O/c14-9-5-8(13(16)12(15)6-9)7-17-10-1-3-11(18)4-2-10/h5-6,10-11,17-18H,1-4,7,16H2	JBDGDEWWOUBZPM
InChI=1S/C28H44N2O8S/c1-2-3-4-5-6-7-8-9-10-11-12-13-16-24(23(31)15-14-17-26(33)34)39-20-22(28(37)38)30-25(32)19-18-21(29)27(35)36/h6-7,9-13,16,21-24,31H,2-5,8,14-15,17-20,29H2,1H3,(H,30,32)(H,33,34)(H,35,36)(H,37,38)	PYSODLWHFWCFLV
InChI=1S/C17H30N6O9/c18-4-2-1-3-9(17(31)32)21-15(29)10(6-12(20)25)22-16(30)11(7-24)23-14(28)8(19)5-13(26)27/h8-11,24H,1-7,18-19H2,(H2,20,25)(H,21,29)(H,22,30)(H,23,28)(H,26,27)(H,31,32)	XDOQCLJSXKXNTN
InChI=1S/C45H80NO7P/c1-3-5-7-9-11-13-15-17-19-21-22-23-24-26-28-30-32-34-36-38-45(47)53-44(43-52-54(48,49)51-41-39-46)42-50-40-37-35-33-31-29-27-25-20-18-16-14-12-10-8-6-4-2/h17,19,22-23,26,28,31-34,37,40,44H,3-16,18,20-21,24-25,27,29-30,35-36,38-39,41-43,46H2,1-2H3,(H,48,49)	LLGDMLIODPBDGJ
InChI=1S/C31H43N7O6/c1-16(2)25-30(43)33-15-24(39)34-18(5)27(40)35-22(13-19-14-32-21-10-7-6-9-20(19)21)28(41)37-26(17(3)4)31(44)38-12-8-11-23(38)29(42)36-25/h6-7,9-10,14,16-18,22-23,25-26,32H,8,11-13,15H2,1-5H3,(H,33,43)(H,34,39)(H,35,40)(H,36,42)(H,37,41)	RXOMDRQVYULRRU
InChI=1S/C32H47F5O3S/c1-30-17-15-26-25-12-11-24(38)21-23(25)20-22(29(26)27(30)13-14-28(30)39)10-7-5-3-2-4-6-8-18-41(40)19-9-16-31(33,34)32(35,36)37/h11-12,21-22,26-29,38-39H,2-10,13-20H2,1H3	VWUXBMIQPBEWFH
InChI=1S/C15H18O8/c1-12(2,3)14(20)4-6-13(5-7(16)21-6)10(19)23-11-15(13,14)8(17)9(18)22-11/h6,8,11,17,20H,4-5H2,1-3H3	MOLPUWBMSBJXER
InChI=1S/C27H30O7/c1-25(2)19(12-20(28)32-5)27(4)17-6-8-26(3)18(15(17)10-16(22(25)30)23(27)31)11-21(29)34-24(26)14-7-9-33-13-14/h7,9,11,13,16,19,24H,6,8,10,12H2,1-5H3	XLRKFSDSKCYZBE
InChI=1S/C12H3F21O2/c13-3(14,1-2(34)35)4(15,16)5(17,18)6(19,20)7(21,22)8(23,24)9(25,26)10(27,28)11(29,30)12(31,32)33/h1H2,(H,34,35)	IKHNVATUHWDNGI
InChI=1S/C22H22FN3O3/c23-17-7-5-15(6-8-17)20(27)16-9-11-25(12-10-16)13-14-26-21(28)18-3-1-2-4-19(18)24-22(26)29/h1-8,16H,9-14H2,(H,24,29)	FPCCSQOGAWCVBH
InChI=1S/C33H42O17/c1-33(2,50-32-28(43)26(41)24(39)21(14-35)48-32)29(49-22(37)12-7-16-3-8-18(36)9-4-16)30(44)45-15-17-5-10-19(11-6-17)46-31-27(42)25(40)23(38)20(13-34)47-31/h3-12,20-21,23-29,31-32,34-36,38-43H,13-15H2,1-2H3	LZXXRASHAINSDN
InChI=1S/C42H77O10P/c1-3-5-7-9-11-13-15-17-19-21-23-25-27-29-31-33-41(45)49-37-40(38-51-53(47,48)50-36-39(44)35-43)52-42(46)34-32-30-28-26-24-22-20-18-16-14-12-10-8-6-4-2/h22,24,27-30,39-40,43-44H,3-21,23,25-26,31-38H2,1-2H3,(H,47,48)	YNBZQPMSTPSIJD
InChI=1S/C25H24O12/c26-15-5-1-13(9-17(15)28)3-7-21(30)36-19-11-25(35,24(33)34)12-20(23(19)32)37-22(31)8-4-14-2-6-16(27)18(29)10-14/h1-10,19-20,23,26-29,32,35H,11-12H2,(H,33,34)	KRZBCHWVBQOTNZ
InChI=1S/C8H14O4/c9-7(10)5-3-1-2-4-6-8(11)12/h1-6H2,(H,9,10)(H,11,12)	TYFQFVWCELRYAO
InChI=1S/C6H10N2O2/c1-4-7-3-2-5(8-4)6(9)10/h5H,2-3H2,1H3,(H,7,8)(H,9,10)	WQXNXVUDBPYKBA
InChI=1S/C27H48N6O8/c34-22-10-11-23(35)29-18-6-2-8-20-32(40)27(39)15-13-25(37)31-19-7-3-9-21-33(41)26(38)14-12-24(36)30-17-5-1-4-16-28-22/h40-41H,1-21H2,(H,28,34)(H,29,35)(H,30,36)(H,31,37)	ABHHIGWFFMCQOC
InChI=1S/C57H92O28/c1-21-33-28(84-57(21)13-12-54(3,85-57)20-74-49-41(69)39(67)35(63)29(16-58)77-49)15-27-25-7-6-23-14-24(8-10-55(23,4)26(25)9-11-56(27,33)5)76-53-48(44(72)46(32(19-61)80-53)81-50-42(70)38(66)34(62)22(2)75-50)83-52-45(73)47(37(65)31(18-60)79-52)82-51-43(71)40(68)36(64)30(17-59)78-51/h6,21-22,24-53,58-73H,7-20H2,1-5H3	KSQDOQZKXFUZMV
InChI=1S/C21H39N7O12/c1-5-21(36,4-30)16(40-17-9(26-2)13(34)10(31)6(3-29)38-17)18(37-5)39-15-8(28-20(24)25)11(32)7(27-19(22)23)12(33)14(15)35/h4-18,26,29,31-36H,3H2,1-2H3,(H4,22,23,27)(H4,24,25,28)	UCSJYZPVAKXKNQ
InChI=1S/C24H30O9/c25-16-6-1-14(2-7-16)3-8-17(26)12-18(9-4-15-5-10-19(27)20(28)11-15)33-24-23(31)22(30)21(29)13-32-24/h1-2,5-7,10-11,18,21-25,27-31H,3-4,8-9,12-13H2	KQQLSXWIDDTWRR
InChI=1S/C20H30O4/c1-2-3-4-5-6-9-12-16-17(19(22)15-18(16)21)13-10-7-8-11-14-20(23)24/h6-7,9-10,12,17,19,22H,2-5,8,11,13-15H2,1H3,(H,23,24)	QUGBPWLPAUHDTI
InChI=1S/C40H44O17/c41-13-25-31(49)33(51)35(53)39(55-25)29-21(45)9-17(10-22(29)46)27-28(38(16-3-7-20(44)8-4-16)57-37(27)15-1-5-19(43)6-2-15)18-11-23(47)30(24(48)12-18)40-36(54)34(52)32(50)26(14-42)56-40/h1-12,25-28,31-54H,13-14H2	ISHUKYBHEZATMQ
InChI=1S/C31H54N7O17P3S/c1-4-5-6-7-8-9-10-11-22(40)59-15-14-33-21(39)12-13-34-29(43)26(42)31(2,3)17-52-58(49,50)55-57(47,48)51-16-20-25(54-56(44,45)46)24(41)30(53-20)38-19-37-23-27(32)35-18-36-28(23)38/h18-20,24-26,30,41-42H,4-17H2,1-3H3,(H,33,39)(H,34,43)(H,47,48)(H,49,50)(H2,32,35,36)(H2,44,45,46)	CNKJPHSEFDPYDB
InChI=1S/C18H20O6/c1-21-14-7-5-12(17(22-2)15(14)20)11-8-10-4-6-13(19)18(23-3)16(10)24-9-11/h4-7,11,19-20H,8-9H2,1-3H3	QVVPJFBYFYYVDM
InChI=1S/C21H20O12/c22-6-13-15(27)17(29)18(30)21(32-13)33-20-16(28)14-11(26)4-8(23)5-12(14)31-19(20)7-1-2-9(24)10(25)3-7/h1-5,13,15,17-18,21-27,29-30H,6H2	OVSQVDMCBVZWGM
InChI=1S/C15H8Cl2F6N2O/c16-11-3-1-7(5-9(11)14(18,19)20)24-13(26)25-8-2-4-12(17)10(6-8)15(21,22)23/h1-6H,(H2,24,25,26)	ABOVRDBEJDIBMZ
InChI=1S/C47H72O17/c1-21-28(49)30(51)33(54)38(60-21)63-36-29(50)24(48)20-59-40(36)64-41(58)47-17-15-42(2,3)19-23(47)22-9-10-26-44(6)13-12-27(61-39-34(55)31(52)32(53)35(62-39)37(56)57)43(4,5)25(44)11-14-46(26,8)45(22,7)16-18-47/h9,16,18,21,23-36,38-40,48-55H,10-15,17,19-20H2,1-8H3,(H,56,57)	WCCLEVMDEUCMHT
InChI=1S/C19H16O7/c1-25-18(24)19(10-11-2-6-13(20)7-3-11)15(16(22)17(23)26-19)12-4-8-14(21)9-5-12/h2-9,20-22H,10H2,1H3	AEKPZNDJHWFONI
InChI=1S/C15H20N2O4S/c1-11(18)12-7-9-14(10-8-12)22(20,21)17-15(19)16-13-5-3-2-4-6-13/h7-10,13H,2-6H2,1H3,(H2,16,17,19)	VGZSUPCWNCWDAN
InChI=1S/C9H10ClNO3/c10-6-3-5(1-2-8(6)12)4-7(11)9(13)14/h1-3,7,12H,4,11H2,(H,13,14)	ACWBBAGYTKWBCD
InChI=1S/C15H29NO9S3/c1-26-8-6-4-2-3-5-7-11(16-25-28(21,22)23)27-15-14(20)13(19)12(18)10(9-17)24-15/h10,12-15,17-20H,2-9H2,1H3,(H,21,22,23)	SJHVRBSHKTUXLG
InChI=1S/C20H22O6/c1-24-18-9-12(3-5-16(18)21)7-14-11-26-20(23)15(14)8-13-4-6-17(22)19(10-13)25-2/h3-6,9-10,14-15,21-22H,7-8,11H2,1-2H3	MATGKVZWFZHCLI
InChI=1S/C12H12N2/c1-3-7-11(8-4-1)13-14-12-9-5-2-6-10-12/h1-10,13-14H	YBQZXXMEJHZYMB
InChI=1S/C23H20O7/c1-11(9-24)16-7-14-15(29-16)5-4-12-22(25)21-13-6-18(26-2)19(27-3)8-17(13)28-10-20(21)30-23(12)14/h4-6,8,16,24H,1,7,9-10H2,2-3H3	ZHDJHNSKUYZDCF
InChI=1S/C17H14O4S/c1-22(19,20)14-9-7-12(8-10-14)15-11-21-17(18)16(15)13-5-3-2-4-6-13/h2-10H,11H2,1H3	RZJQGNCSTQAWON
InChI=1S/C18H32O16/c19-1-6-9(23)12(26)13(27)16(31-6)34-18(15(29)11(25)8(3-21)33-18)5-30-17(4-22)14(28)10(24)7(2-20)32-17/h6-16,19-29H,1-5H2	VAWYEUIPHLMNNF
InChI=1S/C9H16N3O13P3/c10-7-1-2-12(9(14)11-7)8-3-5(13)6(23-8)4-22-27(18,19)25-28(20,21)24-26(15,16)17/h1-2,5-6,8,13H,3-4H2,(H,18,19)(H,20,21)(H2,10,11,14)(H2,15,16,17)	RGWHQCVHVJXOKC
InChI=1S/C20H30O2/c1-13(2)14-6-8-16-15(12-14)7-9-17-19(16,3)10-5-11-20(17,4)18(21)22/h12,16-17H,5-11H2,1-4H3,(H,21,22)	KGMSWPSAVZAMKR
InChI=1S/C15H16O6/c1-6-4-9(7(2)16)14(19)10(12(6)17)5-11-13(18)8(3)21-15(11)20/h4,8,17-19H,5H2,1-3H3	YLIUZRWENFNXMA
InChI=1S/C2H3N3O/c6-2-1-3-5-4-2/h1H,(H2,3,4,5,6)	QEASJVYPHMYPJM
InChI=1S/C23H33N5O8/c1-3-12(2)19(22(34)27-16(23(35)36)11-18(30)31)28-21(33)15(9-13-7-5-4-6-8-13)26-20(32)14(24)10-17(25)29/h4-8,12,14-16,19H,3,9-11,24H2,1-2H3,(H2,25,29)(H,26,32)(H,27,34)(H,28,33)(H,30,31)(H,35,36)	WOLNYEOGBSBVLN
InChI=1S/C25H24O7/c1-12(2)5-7-15-20-14(9-10-24(3,4)32-20)19(27)18-21(15)31-23-25(29,22(18)28)16-8-6-13(26)11-17(16)30-23/h5-6,8-11,23,26-27,29H,7H2,1-4H3	DQNIDSLDXGTEPL
InChI=1S/C8H8N2O3S/c9-14(11,12)5-7-6-3-1-2-4-8(6)13-10-7/h1-4H,5H2,(H2,9,11,12)	UBQNRHZMVUUOMG
InChI=1S/C20H30O4/c1-2-3-4-5-10-13-16-19(24-23)17-14-11-8-6-7-9-12-15-18-20(21)22/h3-4,7-11,13-14,17,19,23H,2,5-6,12,15-16,18H2,1H3,(H,21,22)	HDMYXONNVAOHFR
InChI=1S/C19H15ClN2O4/c20-13-7-5-11(6-8-13)18(24)22-16(19(25)26)9-12-10-17(23)21-15-4-2-1-3-14(12)15/h1-8,10,16H,9H2,(H,21,23)(H,22,24)(H,25,26)	ALLWOAVDORUJLA
InChI=1S/C26H38O12/c1-4-13-15-6-20(29)34-9-16-12(3)18(5-14(16)11(2)7-27)36-24(33)17(15)10-35-25(13)38-26-23(32)22(31)21(30)19(8-28)37-26/h4,10-12,14-16,18-19,21-23,25-28,30-32H,5-9H2,1-3H3	NRVMCZSNPIHCNL
InChI=1S/C15H10O4/c16-9-5-6-14-11(7-9)13(18)8-15(19-14)10-3-1-2-4-12(10)17/h1-8,16-17H	YCGXYGWBHFKQHY
InChI=1S/C21H20O9/c22-7-14-17(26)18(27)19(28)21(30-14)15-13(24)6-5-11-16(25)12(8-29-20(11)15)9-1-3-10(23)4-2-9/h1-6,8,14,17-19,21-24,26-28H,7H2	HKEAFJYKMMKDOR
InChI=1S/C22H26O11/c23-8-11-7-14(31-20(29)10-1-3-12(25)4-2-10)13-5-6-30-21(16(11)13)33-22-19(28)18(27)17(26)15(9-24)32-22/h1-7,13-19,21-28H,8-9H2	JZWZFNOVWZEQMF
InChI=1S/C21H24O11/c22-7-14-17(28)19(30)20(31)21(32-14)16-13(27)6-12(26)15(18(16)29)10(24)4-2-8-1-3-9(23)11(25)5-8/h1,3,5-6,14,17,19-23,25-31H,2,4,7H2	VCPUQYKWJRESOC
InChI=1S/C28H48O6/c1-14(2)15(3)24(31)25(32)16(4)18-7-8-19-17-13-34-26(33)21-11-22(29)23(30)12-28(21,6)20(17)9-10-27(18,19)5/h14-25,29-32H,7-13H2,1-6H3	IXVMHGVQKLDRKH
InChI=1S/C30H35NO10/c1-6-30(38)12-19(41-20-11-17(31(3)4)25(33)13(2)40-20)22-15(24(30)29(37)39-5)10-16-23(28(22)36)27(35)21-14(26(16)34)8-7-9-18(21)32/h7-10,13,17,19-20,24-25,32-33,36,38H,6,11-12H2,1-5H3	LJZPVWKMAYDYAS
InChI=1S/C9H16N4OS/c1-9(2,3)6-11-12-8(15-6)13(5)7(14)10-4/h1-5H3,(H,10,14)	HBPDKDSFLXWOAE
InChI=1S/C16H18O11/c1-24-14-8(19)5-2-3-7(18)26-13(5)12(23)15(14)27-16-11(22)10(21)9(20)6(4-17)25-16/h2-3,6,9-11,16-17,19-23H,4H2,1H3	CZSKYBTXDJQXNC
InChI=1S/C21H42N8O5/c1-4-12(2)16(23)19(32)28-14(8-5-6-10-22)18(31)27-13(3)17(30)29-15(20(33)34)9-7-11-26-21(24)25/h12-16H,4-11,22-23H2,1-3H3,(H,27,31)(H,28,32)(H,29,30)(H,33,34)(H4,24,25,26)	LJYIPUYHKSVADY
InChI=1S/C21H20O6/c1-11(2)4-5-12-6-13(7-17(24)21(12)26-3)15-10-27-18-9-14(22)8-16(23)19(18)20(15)25/h4,6-10,22-24H,5H2,1-3H3	ONLZHAOKMQJPIC
InChI=1S/C20H32O2/c1-7-19(5,22)12-9-15-14(2)13-16(21)17-18(3,4)10-8-11-20(15,17)6/h7,13,15,17,22H,1,8-12H2,2-6H3	SGKBPTZDIUXCMW
InChI=1S/C16H19N3O4S/c1-8-7-24-15-11(14(21)19(15)12(8)16(22)23)18-13(20)10(17)9-5-3-2-4-6-9/h2-3,6,10-11,15H,4-5,7,17H2,1H3,(H,18,20)(H,22,23)	RDLPVSKMFDYCOR
InChI=1S/C25H22N4O8/c1-9-14(10-6-8-13(35-2)23(36-3)20(10)30)15(26)19(29-17(9)25(33)34)12-7-5-11-18(28-12)22(32)16(27)24(37-4)21(11)31/h5-8,30H,26-27H2,1-4H3,(H,33,34)	PVYJZLYGTZKPJE
InChI=1S/C12H13NO2S/c1-9-11(16-8-7-15-9)12(14)13-10-5-3-2-4-6-10/h2-6H,7-8H2,1H3,(H,13,14)	GYSSRZJIHXQEHQ
InChI=1S/C15H11ClN2O/c16-11-6-7-13-12(8-11)15(17-9-14(19)18-13)10-4-2-1-3-5-10/h1-8H,9H2,(H,18,19)	AKPLHCDWDRPJGD
InChI=1S/C16H24O3/c1-2-3-5-9-14-13(11-12-15(14)17)8-6-4-7-10-16(18)19/h3,5,11-14H,2,4,6-10H2,1H3,(H,18,19)	SZVNKXCDJUBPQO
InChI=1S/C6H3Cl3O/c7-3-1-4(8)6(10)5(9)2-3/h1-2,10H	LINPIYWFGCPVIE
InChI=1S/C7H7ClN4O2/c1-11-4-3(9-6(8)10-4)5(13)12(2)7(11)14/h1-2H3,(H,9,10)	RYIGNEOBDRVTHA
InChI=1S/C21H41N7O7/c1-12(29)17(28-18(31)13(24)6-2-4-10-22)20(33)26-14(8-9-16(25)30)19(32)27-15(21(34)35)7-3-5-11-23/h12-15,17,29H,2-11,22-24H2,1H3,(H2,25,30)(H,26,33)(H,27,32)(H,28,31)(H,34,35)	NKZXITCKNXPBSH
InChI=1S/C21H26N2O3/c1-3-20-10-6-11-22-12-9-15-14-7-4-5-8-16(14)23(17(15)18(20)22)21(25,13-20)19(24)26-2/h4-5,7-8,18,25H,3,6,9-13H2,1-2H3	RXPRRQLKFXBCSJ
InChI=1S/C20H34O6/c1-2-3-6-9-15(21)12-13-18-16(17(22)14-20(25)26-18)10-7-4-5-8-11-19(23)24/h4,7,12-13,15-18,20-22,25H,2-3,5-6,8-11,14H2,1H3,(H,23,24)	XNRNNGPBEPRNAR
InChI=1S/C27H30O14/c28-7-12-17(31)21(35)23(37)26(40-12)15-19(33)14-10(30)6-11(9-4-2-1-3-5-9)39-25(14)16(20(15)34)27-24(38)22(36)18(32)13(8-29)41-27/h1-6,12-13,17-18,21-24,26-29,31-38H,7-8H2	SLVXPCHHHTVCHF
InChI=1S/C28H39N5O7/c1-17(34)24(27(38)31-22(28(39)40)9-5-6-14-29)33-26(37)23(16-18-7-3-2-4-8-18)32-25(36)21(30)15-19-10-12-20(35)13-11-19/h2-4,7-8,10-13,17,21-24,34-35H,5-6,9,14-16,29-30H2,1H3,(H,31,38)(H,32,36)(H,33,37)(H,39,40)	NKMLWASZHUKKDH
InChI=1S/C22H32O5/c1-2-3-9-16-20(24)21(25)17-12-7-5-4-6-10-14-19(23)15-11-8-13-18-22(26)27/h3-12,14,17,19-21,23-25H,2,13,15-16,18H2,1H3,(H,26,27)	IKFAUGXNBOBQDM
InChI=1S/C5H4N4O2/c10-4-2-1-6-9-3(2)7-5(11)8-4/h1H,(H3,6,7,8,9,10,11)	HXNFUBHNUDHIGC
InChI=1S/C12H20O5/c1-2-5-10-11(15)8(13)6-3-4-7-9(14)12(16)17-10/h3,6,8-11,13-15H,2,4-5,7H2,1H3	KQJGPGHQDDZVHJ
InChI=1S/C21H34O2/c1-4-5-6-7-13-21(2,3)17-11-12-19(20(23)15-17)16-9-8-10-18(22)14-16/h11-12,15-16,18,22-23H,4-10,13-14H2,1-3H3	ZWWRREXSUJTKNN
InChI=1S/C17H21N3O4S/c1-13-15(19-17(21)18-14-8-4-2-5-9-14)12-16(24-13)25(22,23)20-10-6-3-7-11-20/h2,4-5,8-9,12H,3,6-7,10-11H2,1H3,(H2,18,19,21)	LVOVQRPAMXCXTM
InChI=1S/C21H42N8O5/c1-12(2)11-16(19(32)28-15(20(33)34)8-4-5-9-22)29-17(30)13(3)27-18(31)14(23)7-6-10-26-21(24)25/h12-16H,4-11,22-23H2,1-3H3,(H,27,31)(H,28,32)(H,29,30)(H,33,34)(H4,24,25,26)	YWVSBNJBVVEQDZ
InChI=1S/C6H14O6/c7-1-3(9)5(11)6(12)4(10)2-8/h3-12H,1-2H2	FBPFZTCFMRRESA
InChI=1S/C15H18ClN3O/c1-11(12-2-3-12)15(20,8-19-10-17-9-18-19)13-4-6-14(16)7-5-13/h4-7,9-12,20H,2-3,8H2,1H3	UFNOUKDBUJZYDE
InChI=1S/C15H10O3/c16-11-5-3-4-10(8-11)15-9-13(17)12-6-1-2-7-14(12)18-15/h1-9,16H	ISZWRZGKEWQACU
InChI=1S/C41H52O25/c1-12-23(46)27(50)31(54)38(58-12)57-11-21-25(48)29(52)37(66-39-33(56)30(53)34(13(2)59-39)60-14(3)43)41(64-21)65-36-26(49)22-18(45)8-17(61-40-32(55)28(51)24(47)20(10-42)63-40)9-19(22)62-35(36)15-4-6-16(44)7-5-15/h4-9,12-13,20-21,23-25,27-34,37-42,44-48,50-56H,10-11H2,1-3H3	QTJRRBYZPWQMKO
InChI=1S/C22H18O12/c23-13-5-1-11(9-15(13)25)3-7-17(27)33-19(21(29)30)20(22(31)32)34-18(28)8-4-12-2-6-14(24)16(26)10-12/h1-10,19-20,23-26H,(H,29,30)(H,31,32)	YDDGKXBLOXEEMN
InChI=1S/C24H34N4O5S/c1-4-21-17(3)15-28(22(21)29)24(31)25-14-13-18-7-11-20(12-8-18)34(32,33)27-23(30)26-19-9-5-16(2)6-10-19/h7-8,11-12,16,19H,4-6,9-10,13-15H2,1-3H3,(H,25,31)(H2,26,27,30)	WIGIZIANZCJQQY
InChI=1S/C22H22O8/c1-25-14-5-10(6-15(26-2)20(14)27-3)17-12-7-16-21(30-9-29-16)19(23)13(12)4-11-8-28-22(24)18(11)17/h5-7,11,17-18,23H,4,8-9H2,1-3H3	HLBPOYVRLSXWJJ
InChI=1S/C20H29F3O4/c21-20(22,23)16-9-5-1-2-6-11-17(24)12-7-3-4-8-13-18(25)14-10-15-19(26)27/h2-4,6-8,12-13,17-18,24-25H,1,5,9-11,14-16H2,(H,26,27)	YKIRCSCMMMEEDI
InChI=1S/C22H25NO9/c1-8-6-13(7-14(25)15(8)20(28)23-17(12(5)24)21(29)30)32-22(31)16-9(2)10(3)18(26)11(4)19(16)27/h6-7,12,17,24-27H,1-5H3,(H,23,28)(H,29,30)	NJVQCZVYEIAGLE
InChI=1S/C14H30O3S/c1-3-5-7-9-11-13-14(18(15,16)17)12-10-8-6-4-2/h14H,3-13H2,1-2H3,(H,15,16,17)	MZBFYGYTZIZFQC
InChI=1S/C5H11O8P/c6-1-2-3(7)4(8)5(12-2)13-14(9,10)11/h2-8H,1H2,(H2,9,10,11)	YXJDFQJKERBOBM
InChI=1S/C20H36O2/c1-7-18(4,21)13-9-16-19(5)12-8-11-17(2,3)15(19)10-14-20(16,6)22/h7,15-16,21-22H,1,8-14H2,2-6H3	XVULBTBTFGYVRC
InChI=1S/C9H10O4/c10-7-3-1-6(5-8(7)11)2-4-9(12)13/h1,3,5,10-11H,2,4H2,(H,12,13)	DZAUWHJDUNRCTF
InChI=1S/C25H44NO7P/c1-2-3-4-5-6-7-8-9-10-11-12-13-14-15-16-17-18-19-25(29)26-20-21-32-34(30,31)33-23-24(28)22-27/h6-7,9-10,12-13,15-16,24,27-28H,2-5,8,11,14,17-23H2,1H3,(H,26,29)(H,30,31)	PAGKVQGBMADPCS
InChI=1S/C14H8O3/c15-8-5-6-11-12(7-8)14(17)10-4-2-1-3-9(10)13(11)16/h1-7,15H	GCDBEYOJCZLKMC
InChI=1S/C11H15N5O3S/c1-20-2-5-7(17)8(18)11(19-5)16-4-15-6-9(12)13-3-14-10(6)16/h3-5,7-8,11,17-18H,2H2,1H3,(H2,12,13,14)	WUUGFSXJNOTRMR
InChI=1S/C5H11O8P/c6-3-2(1-12-14(9,10)11)13-5(8)4(3)7/h2-8H,1H2,(H2,9,10,11)	KTVPXOYAKDPRHY
InChI=1S/C8H14O2/c1-2-3-4-5-6-7-8(9)10/h6-7H,2-5H2,1H3,(H,9,10)	CWMPPVPFLSZGCY
InChI=1S/C13H16N2O2/c1-9(16)14-6-5-10-8-15-13-4-3-11(17-2)7-12(10)13/h3-4,7-8,15H,5-6H2,1-2H3,(H,14,16)	DRLFMBDRBRZALE
InChI=1S/C10H13N5/c1-7(2)3-4-11-9-8-10(13-5-12-8)15-6-14-9/h3,5-6H,4H2,1-2H3,(H2,11,12,13,14,15)	HYVABZIGRDEKCD
InChI=1S/C23H38N4O6/c1-14(2)20(23(33)25(5)15(3)21(24)31)26(6)22(32)17-10-9-13-27(17)19(30)12-8-7-11-18(29)16(4)28/h7-8,11-12,14-18,20,28-29H,9-10,13H2,1-6H3,(H2,24,31)	YHEIGYJZSXWHJB
InChI=1S/C41H66O14/c1-19(8-7-9-20(2)34(50)51)21-14-26(44)39(6)25-11-10-24-37(3,4)28(12-13-40(24)18-41(25,40)15-27(45)38(21,39)5)54-36-33(29(46)22(43)17-52-36)55-35-32(49)31(48)30(47)23(16-42)53-35/h9,19,21-33,35-36,42-49H,7-8,10-18H2,1-6H3,(H,50,51)	WIKNHJPJHDNAME
InChI=1S/C10H13N5O4/c1-5-3-15(10(18)12-9(5)17)8-2-6(13-14-11)7(4-16)19-8/h3,6-8,16H,2,4H2,1H3,(H,12,17,18)	HBOMLICNUCNMMY
InChI=1S/C21H24N2O2/c1-3-14-10-13-11-21(20(24)25-2)18-16(8-9-23(12-13)19(14)21)15-6-4-5-7-17(15)22-18/h4-7,10,13,19,22H,3,8-9,11-12H2,1-2H3	CMKFQVZJOWHHDV
InChI=1S/C9H11N5O3/c1-3(15)6(16)4-2-11-7-5(12-4)8(17)14-9(10)13-7/h2-3,6,15-16H,1H3,(H3,10,11,13,14,17)	LHQIJBMDNUYRAM
InChI=1S/C22H24ClN3O3S/c23-17-8-10-18(11-9-17)30(28,29)25-21(22(27)26-12-4-1-5-13-26)14-16-15-24-20-7-3-2-6-19(16)20/h2-3,6-11,15,21,24-25H,1,4-5,12-14H2	SVKLZVIIPWYADX
InChI=1S/C40H77O10P/c1-3-5-7-9-11-13-15-17-18-20-22-24-26-28-30-32-40(44)50-38(36-49-51(45,46)48-34-37(42)33-41)35-47-39(43)31-29-27-25-23-21-19-16-14-12-10-8-6-4-2/h26,28,37-38,41-42H,3-25,27,29-36H2,1-2H3,(H,45,46)	JITAGSMRIUAUGR
InChI=1S/C18H16O6/c1-21-13-8-10(9-14(22-2)18(13)23-3)17-16(20)15(19)11-6-4-5-7-12(11)24-17/h4-9,20H,1-3H3	MWFLTXAQDCOKEK
InChI=1S/C47H76NO8P/c1-3-5-7-9-11-13-15-17-19-21-22-24-26-28-30-32-34-36-38-40-47(50)56-45(44-55-57(51,52)54-42-41-48)43-53-46(49)39-37-35-33-31-29-27-25-23-20-18-16-14-12-10-8-6-4-2/h5,7,11,13,17,19-20,22-24,27-30,33-36,45H,3-4,6,8-10,12,14-16,18,21,25-26,31-32,37-44,48H2,1-2H3,(H,51,52)	LMXHYIDPXWFEQI
InChI=1S/C21H20O10/c1-8-15(24)17(26)19(28)21(29-8)30-11-6-12(23)14-13(7-11)31-20(18(27)16(14)25)9-2-4-10(22)5-3-9/h2-8,15,17,19,21-24,26-28H,1H3	HQNOUCSPWAGQND
InChI=1S/C20H24O4/c1-24-20(13-7-16-4-10-18(22)11-5-16)14-19(23)12-6-15-2-8-17(21)9-3-15/h2-5,8-11,20-22H,6-7,12-14H2,1H3	PASZRDILCDRSOZ
InChI=1S/C11H8O4/c12-9-5-8(11(14)15)10(13)7-4-2-1-3-6(7)9/h1-5,12-13H,(H,14,15)	VOJUXHHACRXLTD
InChI=1S/C32H26O10/c1-39-19-7-3-15(4-8-19)31-27(29(37)25-21(35)11-17(33)13-23(25)41-31)28-30(38)26-22(36)12-18(34)14-24(26)42-32(28)16-5-9-20(40-2)10-6-16/h3-14,27-28,31-36H,1-2H3	BTCICADMSGBCKA
InChI=1S/C9H16ClN5/c1-4-11-8-12-7(10)13-9(14-8)15(5-2)6-3/h4-6H2,1-3H3,(H,11,12,13,14)	HFBWPRKWDIRYNX
InChI=1S/C20H25N5O2/c1-27-12-6-11-25-18(21)16(20(26)22-13-7-2-3-8-13)17-19(25)24-15-10-5-4-9-14(15)23-17/h4-5,9-10,13H,2-3,6-8,11-12,21H2,1H3,(H,22,26)	VNOFYGGJZCEPAH
InChI=1S/C32H32O14/c1-10-8-9-15-18-16(10)29(38)45-26-17-13(23(35)20(19(18)26)30(39)43-15)6-5-7-14(17)44-32-28(24(36)21(33)11(2)42-32)46-31-25(37)27(40-4)22(34)12(3)41-31/h5-9,11-12,21-22,24-25,27-28,31-37H,1-4H3	PONPPNYZKHNPKZ
InChI=1S/C23H22O8/c1-10(2)14-5-11-15(30-14)7-13(24)20-21(11)31-19-9-29-16-8-18(28-4)17(27-3)6-12(16)23(19,26)22(20)25/h6-8,14,19,24,26H,1,5,9H2,2-4H3	JCJPVNDLAAXNEX
InChI=1S/C27H48N6O9/c34-22-10-14-26(38)32(41)20-8-3-6-18-30-24(36)12-15-27(39)33(42)21-9-2-5-17-29-23(35)11-13-25(37)31(40)19-7-1-4-16-28-22/h40-42H,1-21H2,(H,28,34)(H,29,35)(H,30,36)	NHKCCADZVLTPPO
InChI=1S/C18H14N4O5S/c23-16-9-6-13(11-15(16)18(24)25)21-20-12-4-7-14(8-5-12)28(26,27)22-17-3-1-2-10-19-17/h1-11,23H,(H,19,22)(H,24,25)	NCEXYHBECQHGNR
InChI=1S/C20H34O2/c1-2-3-4-5-6-7-8-9-10-11-12-13-14-15-16-17-18-19-20(21)22/h3-4,6-7,9-10H,2,5,8,11-19H2,1H3,(H,21,22)	AHANXAKGNAKFSK
InChI=1S/C28H32O17/c1-40-10-5-13(33)17-14(6-10)41-24(9-2-3-11(31)12(32)4-9)25(20(17)36)44-28-26(22(38)19(35)16(8-30)43-28)45-27-23(39)21(37)18(34)15(7-29)42-27/h2-6,15-16,18-19,21-23,26-35,37-39H,7-8H2,1H3	CEZKIFXYWPTANH
InChI=1S/C6H6N4O2/c1-10-2-7-4-3(10)5(11)9-6(12)8-4/h2H,1H3,(H2,8,9,11,12)	PFWLFWPASULGAN
InChI=1S/C21H40N6O7/c1-12(2)17(20(32)26-15(21(33)34)8-4-6-10-23)27-19(31)14(7-3-5-9-22)25-18(30)13(24)11-16(28)29/h12-15,17H,3-11,22-24H2,1-2H3,(H,25,30)(H,26,32)(H,27,31)(H,28,29)(H,33,34)	JVPMYPOIFHKWQR
InChI=1S/C12H14Cl2FNO4S/c1-21(19,20)8-4-2-7(3-5-8)10(17)9(6-15)16-12(18)11(13)14/h2-5,9-11,17H,6H2,1H3,(H,16,18)	AYIRNRDRBQJXIF
InChI=1S/C16H14O7/c1-6-9(18)5-11-12(13(6)20)14(21)15(22)16(23-11)7-2-3-8(17)10(19)4-7/h2-5,15-20,22H,1H3	KPCWWZLBHGSXPW
InChI=1S/C18H31N7O10/c19-8(3-4-12(27)28)14(31)25-11(7-26)16(33)23-9(2-1-5-22-18(20)21)15(32)24-10(17(34)35)6-13(29)30/h8-11,26H,1-7,19H2,(H,23,33)(H,24,32)(H,25,31)(H,27,28)(H,29,30)(H,34,35)(H4,20,21,22)	YXOABVACSKPZGZ
InChI=1S/C18H22O5/c1-12-6-5-9-14(19)8-4-2-3-7-13-10-15(20)11-16(21)17(13)18(22)23-12/h3,7,10-12,20-21H,2,4-6,8-9H2,1H3	MBMQEIFVQACCCH
InChI=1S/C17H16O7/c1-8-4-11(18)15(12(19)5-8)16(21)14-10(17(22)24-3)6-9(23-2)7-13(14)20/h4-7,18-20H,1-3H3	XKIBNYJGNBTYMP
InChI=1S/C20H18O7/c1-5-8(2)14-15(19(23)24)16(22)10(4)17-18(14)26-12-7-11(21)6-9(3)13(12)20(25)27-17/h5-7,21-22H,1-4H3,(H,23,24)	DFNFONZYWQXTIJ
InChI=1S/C8H12N2O2S/c1-10(2)13(11,12)9-8-6-4-3-5-7-8/h3-7,9H,1-2H3	QCDQDISRALTLNQ
InChI=1S/C13H18O2/c1-9(2)8-11-4-6-12(7-5-11)10(3)13(14)15/h4-7,9-10H,8H2,1-3H3,(H,14,15)	HEFNNWSXXWATRW
InChI=1S/C16H11BrN2O/c17-9-5-6-14-11(7-9)12-8-15(20)18-13-4-2-1-3-10(13)16(12)19-14/h1-7,19H,8H2,(H,18,20)	QQUXFYAWXPMDOE
InChI=1S/C7H12N2O3/c8-4-6(10)9-3-1-2-5(9)7(11)12/h5H,1-4,8H2,(H,11,12)	KZNQNBZMBZJQJO
InChI=1S/C13H19N3O4/c1-5-10(6-2)14-12-11(15(17)18)7-8(3)9(4)13(12)16(19)20/h7,10,14H,5-6H2,1-4H3	CHIFOSRWCNZCFN
InChI=1S/C42H78NO10P/c1-3-5-7-9-11-13-15-17-19-21-23-25-27-29-31-33-40(44)50-35-38(36-51-54(48,49)52-37-39(43)42(46)47)53-41(45)34-32-30-28-26-24-22-20-18-16-14-12-10-8-6-4-2/h22,24,28,30,38-39H,3-21,23,25-27,29,31-37,43H2,1-2H3,(H,46,47)(H,48,49)	VMDCGUSYZOIAGZ
InChI=1S/C23H35N7O8/c24-14(12-31)19(34)28-15(8-9-18(32)33)20(35)30-17(11-13-5-2-1-3-6-13)21(36)29-16(22(37)38)7-4-10-27-23(25)26/h1-3,5-6,14-17,31H,4,7-12,24H2,(H,28,34)(H,29,36)(H,30,35)(H,32,33)(H,37,38)(H4,25,26,27)	KDASVSAVFUZIKZ
InChI=1S/C25H24F6N4/c1-23(2)15-32-22(33-16-23)35-34-21(13-7-17-3-9-19(10-4-17)24(26,27)28)14-8-18-5-11-20(12-6-18)25(29,30)31/h3-14H,15-16H2,1-2H3,(H2,32,33,35)	IQVNEKKDSLOHHK
InChI=1S/C15H10O6/c16-8-1-2-9-10(17)6-13(21-14(9)5-8)7-3-11(18)15(20)12(19)4-7/h1-6,16,18-20H	CCCIGFPBADVTFE
InChI=1S/C23H24O11/c1-30-15-8-14-17(19(27)22(15)31-2)12(25)7-13(33-14)10-3-5-11(6-4-10)32-23-21(29)20(28)18(26)16(9-24)34-23/h3-8,16,18,20-21,23-24,26-29H,9H2,1-2H3	RETJLKUBHXTIGH
InChI=1S/C10H13ClN2O2/c1-13(2)10(14)12-7-4-5-9(15-3)8(11)6-7/h4-6H,1-3H3,(H,12,14)	DSRNRYQBBJQVCW
InChI=1S/C6H6O2/c7-5-3-1-2-4-6(5)8/h1-4,7-8H	YCIMNLLNPGFGHC
InChI=1S/C17H20N4O6/c1-7-3-9-10(4-8(7)2)21(5-11(23)14(25)12(24)6-22)15-13(18-9)16(26)20-17(27)19-15/h3-4,11-12,14,22-25H,5-6H2,1-2H3,(H,20,26,27)	AUNGANRZJHBGPY
InChI=1S/C9H8O2/c10-7-1-2-8-3-5-9(11)6-4-8/h1-7,11H	CJXMVKYNVIGQBS
InChI=1S/C26H36N6O7/c1-3-15(2)22(25(37)30-19(26(38)39)9-10-21(33)34)32-24(36)20(12-17-13-28-14-29-17)31-23(35)18(27)11-16-7-5-4-6-8-16/h4-8,13-15,18-20,22H,3,9-12,27H2,1-2H3,(H,28,29)(H,30,37)(H,31,35)(H,32,36)(H,33,34)(H,38,39)	GRHJSAULSXMXAN
InChI=1S/C30H46O6/c1-25(2)11-13-30(24(35)36)14-12-27(4)17(18(30)15-25)7-8-20-26(3)16-19(31)22(32)29(6,23(33)34)21(26)9-10-28(20,27)5/h7,18-22,31-32H,8-16H2,1-6H3,(H,33,34)(H,35,36)	IDGXIXSKISLYAC
InChI=1S/C20H32O3/c21-19-17-15-13-11-9-7-5-3-1-2-4-6-8-10-12-14-16-18-20(22)23/h1,3-4,6-7,9-10,12,21H,2,5,8,11,13-19H2,(H,22,23)	NNDIXBJHNLFJJP
InChI=1S/C26H34O12/c1-34-18-8-14(4-5-16(18)29)24-15(10-27)26(33,12-36-24)9-13-3-6-17(19(7-13)35-2)37-25-23(32)22(31)21(30)20(11-28)38-25/h3-8,15,20-25,27-33H,9-12H2,1-2H3	SXGSYHDLSPXCMU
InChI=1S/C30H59NO10/c1-21(31-19-26(35)36)23(34)17-15-13-11-9-7-5-3-4-6-8-10-12-14-16-18-24(22(2)33)40-30-29(39)28(38)27(37)25(20-32)41-30/h21-25,27-34,37-39H,3-20H2,1-2H3,(H,35,36)	BFJZLVDYMQIIMI
InChI=1S/C11H20N2O5/c1-6(2)5-8(11(17)18)13-9(14)4-3-7(12)10(15)16/h6-8H,3-5,12H2,1-2H3,(H,13,14)(H,15,16)(H,17,18)	MYFMARDICOWMQP
InChI=1S/C22H26O12/c1-30-14-6-11(7-15(31-2)17(14)25)21(29)32-9-10-3-4-13(12(24)5-10)33-22-20(28)19(27)18(26)16(8-23)34-22/h3-7,16,18-20,22-28H,8-9H2,1-2H3	SFLVCICJLIKJKU
InChI=1S/C23H30O12/c1-23(2,32)12-5-3-10(4-6-12)21(31)33-9-15-16(26)17(27)18(28)22(34-15)35-19-13(24)7-11(20(29)30)8-14(19)25/h3,7-8,12,15-18,22,24-28,32H,4-6,9H2,1-2H3,(H,29,30)	PEERGVFNQUXNQA
InChI=1S/C6H12N2O3/c1-8(2)7-5(9)3-4-6(10)11/h3-4H2,1-2H3,(H,7,9)(H,10,11)	NOQGZXFMHARMLW
InChI=1S/C25H36O12/c1-5-23(3,31)8-6-7-12(2)20(30)35-19-18-24(4,37-18)17-22(33-10-9-25(17,19)32)36-21-16(29)15(28)14(27)13(11-26)34-21/h5,7,9-10,13-19,21-22,26-29,31-32H,1,6,8,11H2,2-4H3	PRWWZXHOHQRKDQ
InChI=1S/C21H20O11/c1-31-16-9-11(2-6-14(16)23)4-7-17(25)32-18(19(26)27)21(30,20(28)29)10-12-3-5-13(22)15(24)8-12/h2-9,18,22-24,30H,10H2,1H3,(H,26,27)(H,28,29)	LIJMMUDJSMCVDJ
InChI=1S/C41H68O13/c1-9-29(42)21-33-13-17-37(54-33)28(8)41(47)50-24(4)20-32-12-16-36(53-32)27(7)40(46)49-23(3)19-31-11-15-35(52-31)26(6)39(45)48-22(2)18-30-10-14-34(51-30)25(5)38(43)44/h22-37,42H,9-21H2,1-8H3,(H,43,44)	VNBPNPCSBYXRNC
InChI=1S/C19H23N5O6/c20-13(7-12-9-21-10-22-12)17(27)23-14(6-11-4-2-1-3-5-11)18(28)24-15(19(29)30)8-16(25)26/h1-5,9-10,13-15H,6-8,20H2,(H,21,22)(H,23,27)(H,24,28)(H,25,26)(H,29,30)	RLAOTFTXBFQJDV
InChI=1S/C13H25NO10S3/c1-26(19)6-4-2-3-5-9(14-24-27(20,21)22)25-13-12(18)11(17)10(16)8(7-15)23-13/h8,10-13,15-18H,2-7H2,1H3,(H,20,21,22)	HUCGRJSHMZWRQQ
InChI=1S/C61H96O29/c1-12-59(10,90-25(3)65)54(79)89-47-48(82-24(2)64)61(23-63)27(19-55(47,4)5)26-13-14-32-57(8)17-16-33(56(6,7)31(57)15-18-58(32,9)60(26,11)45(75)46(61)76)84-53-44(88-52-38(72)36(70)35(69)30(20-62)83-52)42(39(73)43(87-53)49(77)78)86-51-40(74)41(29(67)22-81-51)85-50-37(71)34(68)28(66)21-80-50/h13,27-48,50-53,62-63,66-76H,12,14-23H2,1-11H3,(H,77,78)	QGIIHPRMLUJLHC
InChI=1S/C47H76O16/c1-21-29(50)31(52)34(55)39(59-21)62-36-30(51)24(48)20-58-40(36)63-37-33(54)32(53)35(38(56)57)61-41(37)60-28-13-14-45(7)25(43(28,4)5)12-15-47(9)26(45)11-10-22-23-18-42(2,3)19-27(49)44(23,6)16-17-46(22,47)8/h10,21,23-37,39-41,48-55H,11-20H2,1-9H3,(H,56,57)	AVJNWIDNAJCPRK
InChI=1S/C16H24N2O3/c1-2-3-4-5-6-7-8-12-16(19)17-14-10-9-11-15(13-14)18(20)21/h9-11,13H,2-8,12H2,1H3,(H,17,19)	ZSNIMTCNOZNHRZ
InChI=1S/C14H8O4/c15-7-5-10-12(11(16)6-7)14(18)9-4-2-1-3-8(9)13(10)17/h1-6,15-16H	WPWWKBNOXTZDQJ
InChI=1S/C21H28O13/c1-30-12-6-10(3-5-14(24)25)2-4-11(12)32-19-17(16(27)15(26)13(7-22)33-19)34-20-18(28)21(29,8-23)9-31-20/h2-6,13,15-20,22-23,26-29H,7-9H2,1H3,(H,24,25)	WJKBOZUMKGXZHT
InChI=1S/C14H16O5/c1-7-6-9(16-3)12(18-5)13-10(7)11(17-4)8(2)14(15)19-13/h6H,1-5H3	PKKTXAMCHLIVDS
InChI=1S/C45H49NO13/c1-24-29(57-41(54)35(50)33(26-15-9-6-10-16-26)46-39(52)27-17-11-7-12-18-27)22-45(55)38(58-40(53)28-19-13-8-14-20-28)36-43(5,37(51)34(49)32(24)42(45,3)4)30(48)21-31-44(36,23-56-31)59-25(2)47/h6-20,29-31,33-36,38,48-50,55H,21-23H2,1-5H3,(H,46,52)	TYLVGQKNNUHXIP
InChI=1S/C31H36N4O5/c1-5-39-28(40-6-2)20-35-26-10-8-7-9-25(26)31(29(35)37,19-27(36)32-23-15-11-21(3)12-16-23)34-30(38)33-24-17-13-22(4)14-18-24/h7-18,28H,5-6,19-20H2,1-4H3,(H,32,36)(H2,33,34,38)	KOLPMNSDISYEBU
InChI=1S/C25H28O12/c1-11-16(28)8-14-15(23(32)33)10-34-24(19(11)14)37-25-22(21(31)20(30)17(9-26)35-25)36-18(29)7-4-12-2-5-13(27)6-3-12/h2-7,10,14,16-17,19-22,24-28,30-31H,1,8-9H2,(H,32,33)	QPNFBUARICHXGG
InChI=1S/C14H14O4/c1-14(2,16)12-6-9-5-8-3-4-13(15)18-10(8)7-11(9)17-12/h3-5,7,12,16H,6H2,1-2H3	FWYSBEAFFPBAQU
InChI=1S/C13H14N2O3/c1-8(16)15-12(13(17)18)6-9-7-14-11-5-3-2-4-10(9)11/h2-5,7,12,14H,6H2,1H3,(H,15,16)(H,17,18)	DZTHIGRZJZPRDV
InChI=1S/C47H62O27/c1-20-36(70-42-33(59)32(58)37(21(2)65-42)71-45-40(62)46(63,17-50)19-64-45)31(57)34(60)43(66-20)72-39-35(61)44(67-27(16-49)38(39)68-28(54)13-7-22-3-9-24(52)10-4-22)74-47(18-51)41(30(56)26(15-48)73-47)69-29(55)14-8-23-5-11-25(53)12-6-23/h3-14,20-21,26-27,30-45,48-53,56-63H,15-19H2,1-2H3	ABORWESIKJVKBN
InChI=1S/C48H76O19/c1-20(2)22-10-15-47(16-17-48(42(59)60)23(29(22)47)8-9-27-45(6)13-12-28(50)44(4,5)26(45)11-14-46(27,48)7)43(61)67-41-37(58)38(66-40-36(57)33(54)30(51)21(3)63-40)32(53)25(65-41)19-62-39-35(56)34(55)31(52)24(18-49)64-39/h21-41,49-58H,1,8-19H2,2-7H3,(H,59,60)	MYHLDHTXTZOTIK
InChI=1S/C34H28O22/c35-14-1-10(2-15(36)23(14)43)30(48)52-9-22-27(47)28(54-31(49)11-3-16(37)24(44)17(38)4-11)29(55-32(50)12-5-18(39)25(45)19(40)6-12)34(53-22)56-33(51)13-7-20(41)26(46)21(42)8-13/h1-8,22,27-29,34-47H,9H2	RATQVALKDAUZBW
InChI=1S/C22H28FN3O6S/c1-13(2)20-18(10-9-16(27)11-17(28)12-19(29)30)21(14-5-7-15(23)8-6-14)25-22(24-20)26(3)33(4,31)32/h5-10,13,16-17,27-28H,11-12H2,1-4H3,(H,29,30)	BPRHUIZQVSMCRT
InChI=1S/C8H10O2/c9-6-5-7-1-3-8(10)4-2-7/h1-4,9-10H,5-6H2	YCCILVSKPBXVIP
InChI=1S/C29H36O15/c1-13-22(35)23(36)25(38)29(42-13)41-12-20-27(44-21(34)7-4-14-2-5-16(30)18(32)10-14)24(37)26(39)28(43-20)40-9-8-15-3-6-17(31)19(33)11-15/h2-7,10-11,13,20,22-33,35-39H,8-9,12H2,1H3	DTOUWTJYUCZJQD
InChI=1S/C20H39NO3/c1-3-4-5-6-7-8-9-10-11-12-13-14-15-16-20(24)19(17-22)21-18(2)23/h15-16,19-20,22,24H,3-14,17H2,1-2H3,(H,21,23)	BLTCBVOJNNKFKC
InChI=1S/C18H20O2/c1-3-17(13-5-9-15(19)10-6-13)18(4-2)14-7-11-16(20)12-8-14/h5-12,19-20H,3-4H2,1-2H3	RGLYKWWBQGJZGM
InChI=1S/C23H28O11/c1-31-22(30)13-9-14(24)18(26)15(10-13)33-23-21(29)20(28)19(27)16(34-23)11-32-17(25)8-7-12-5-3-2-4-6-12/h2-9,14-16,18-21,23-24,26-29H,10-11H2,1H3	DOFMBNVUGRDDTK
InChI=1S/C11H11NO3/c13-10(11(14)15)5-7-6-12-9-4-2-1-3-8(7)9/h1-4,6,10,12-13H,5H2,(H,14,15)	XGILAAMKEQUXLS
InChI=1S/C19H34N4O7/c1-6-10(4)15(18(28)22-12(19(29)30)7-8-13(24)25)23-16(26)11(5)21-17(27)14(20)9(2)3/h9-12,14-15H,6-8,20H2,1-5H3,(H,21,27)(H,22,28)(H,23,26)(H,24,25)(H,29,30)	SJGIGRMNNHEPPD
InChI=1S/C27H44O7/c1-23(2,32)9-8-22(31)26(5,33)21-7-11-27(34)16-12-18(28)17-13-19(29)20(30)14-24(17,3)15(16)6-10-25(21,27)4/h12,15,17,19-22,29-34H,6-11,13-14H2,1-5H3	NKDFYOWSKOHCCO
InChI=1S/C60H100O29/c1-23(9-13-35(57(4,5)79)88-55-50(89-54-49(78)43(72)38(67)29(20-63)84-54)45(74)40(69)31(86-55)22-81-52-47(76)42(71)37(66)28(19-62)83-52)24-15-16-58(6)32-12-10-25-26(60(32,8)33(64)17-59(24,58)7)11-14-34(56(25,2)3)87-53-48(77)44(73)39(68)30(85-53)21-80-51-46(75)41(70)36(65)27(18-61)82-51/h10,23-24,26-32,34-55,61-63,65-79H,9,11-22H2,1-8H3	CGGWHBLPUUKEJC
InChI=1S/C23H23N5O4/c1-5-21(2,3)22-11-18(29)20(31)27-17(10-14-12-24-13-25-14)19(30)26-23(22,27)28(32-4)16-9-7-6-8-15(16)22/h5-13,29H,1H2,2-4H3,(H,24,25)(H,26,30)	JTJJJLSLKZFEPJ
InChI=1S/C16H33NO/c1-2-3-4-5-6-7-8-9-10-11-12-13-14-15-16(17)18/h2-15H2,1H3,(H2,17,18)	HSEMFIZWXHQJAE
InChI=1S/C6H10N2O4/c1-3(9)8-4(6(11)12)2-5(7)10/h4H,2H2,1H3,(H2,7,10)(H,8,9)(H,11,12)	HXFOXFJUNFFYMO
InChI=1S/C12H24O2/c1-2-3-4-5-6-7-8-9-10-11-12(13)14/h2-11H2,1H3,(H,13,14)	POULHZVOKOAJMA
InChI=1S/C11H17NO3/c1-7(2)12-6-11(15)8-3-4-9(13)10(14)5-8/h3-5,7,11-15H,6H2,1-2H3	JWZZKOKVBUJMES
InChI=1S/C15H13N3O4S/c1-18-13(15(20)17-12-8-4-5-9-16-12)14(19)10-6-2-3-7-11(10)23(18,21)22/h2-9,19H,1H3,(H,16,17,20)	QYSPLQLAKJAUJT
InChI=1S/C24H30O12/c1-23(36-16(28)7-4-12-2-5-13(26)6-3-12)10-15(27)24(32)8-9-33-22(20(23)24)35-21-19(31)18(30)17(29)14(11-25)34-21/h2-9,14-15,17-22,25-27,29-32H,10-11H2,1H3	AZKQDXZMKREFDY
InChI=1S/C5H11N3O2/c6-5(7)8-3-1-2-4(9)10/h1-3H2,(H,9,10)(H4,6,7,8)	TUHVEAJXIMEOSA
InChI=1S/C16H24O7/c1-9(18)2-3-10-4-6-11(7-5-10)22-16-15(21)14(20)13(19)12(8-17)23-16/h4-7,9,12-21H,2-3,8H2,1H3	SCUSKAVTYFDOEU
InChI=1S/C25H24O8/c1-24(2)10-9-15-11-14(5-8-19(15)32-24)13-25(23(29)31-4)20(21(30-3)22(28)33-25)16-6-7-17(26)18(27)12-16/h5-12,26-27H,13H2,1-4H3	DHAXSUMTBBBFBJ
InChI=1S/C16H21NO4S/c1-3-13-21-15-11-8-7-10-14(15)9-5-4-6-12-16(18)17-22(2,19)20/h1,7-8,10-11H,4-6,9,12-13H2,2H3,(H,17,18)	REUHFEYPDFRRGJ
InChI=1S/C23H36N8O6/c1-13(19(33)31-17(22(36)37)8-5-11-28-23(26)27)29-21(35)16(9-10-18(25)32)30-20(34)15(24)12-14-6-3-2-4-7-14/h2-4,6-7,13,15-17H,5,8-12,24H2,1H3,(H2,25,32)(H,29,35)(H,30,34)(H,31,33)(H,36,37)(H4,26,27,28)	UNZNFYLFNRNPBS
InChI=1S/C11H9NO2/c13-11(14)6-5-8-7-12-10-4-2-1-3-9(8)10/h1-7,12H,(H,13,14)	PLVPPLCLBIEYEA
InChI=1S/C15H24N2O17P2/c18-3-5-8(20)10(22)12(24)14(32-5)33-36(28,29)34-35(26,27)30-4-6-9(21)11(23)13(31-6)17-2-1-7(19)16-15(17)25/h1-2,5-6,8-14,18,20-24H,3-4H2,(H,26,27)(H,28,29)(H,16,19,25)	HSCJRCZFDFQWRP
InChI=1S/C19H39O7P/c1-2-3-4-5-6-7-8-9-10-11-12-13-14-15-19(21)25-16-18(20)17-26-27(22,23)24/h18,20H,2-17H2,1H3,(H2,22,23,24)	YNDYKPRNFWPPFU
InChI=1S/C13H9F3N2O2/c14-13(15,16)8-3-1-4-9(7-8)18-11-10(12(19)20)5-2-6-17-11/h1-7H,(H,17,18)(H,19,20)	JZFPYUNJRRFVQU
InChI=1S/C33H24O13/c1-14-27(37)28(38)29(39)33(41-14)44-20-9-4-16-6-11-24(36)45-30(16)26(20)25-19(34)8-3-17-12-22(32(40)46-31(17)25)42-18-7-2-15-5-10-23(35)43-21(15)13-18/h2-14,27-29,33-34,37-39H,1H3	IKMYHRZEPWIULH
InChI=1S/C26H30N2O8/c1-2-12-15-9-18-20-14(13-5-3-4-6-17(13)27-20)7-8-28(18)24(33)16(15)11-34-25(12)36-26-23(32)22(31)21(30)19(10-29)35-26/h2-6,11-12,15,18-19,21-23,25-27,29-32H,1,7-10H2	LBRPLJCNRZUXLS
InChI=1S/C23H28O13S/c1-20-9-22(37(29,30)31)13-7-23(20,34-18-16(27)15(26)14(25)12(8-24)33-18)21(13,19(35-20)36-22)10-32-17(28)11-5-3-2-4-6-11/h2-6,12-16,18-19,24-27H,7-10H2,1H3,(H-,29,30,31)	MZHPYFUVDWYNQP
InChI=1S/C6H11N3O/c7-5(3-10)1-6-2-8-4-9-6/h2,4-5,10H,1,3,7H2,(H,8,9)	ZQISRDCJNBUVMM
InChI=1S/C6H10O7/c7-1-2(8)3(9)4(10)5(11)6(12)13/h1-5,8-11H,(H,12,13)	IAJILQKETJEXLJ
InChI=1S/C6H5ClO/c7-5-1-3-6(8)4-2-5/h1-4,8H	WXNZTHHGJRFXKQ
InChI=1S/C30H38N6O4/c1-30(2)27(33-36(29(30)37)23-10-6-4-5-7-11-23)22-14-17-25(38-3)26(20-22)40-19-9-8-18-39-24-15-12-21(13-16-24)28-31-34-35-32-28/h12-17,20,23H,4-11,18-19H2,1-3H3,(H,31,32,34,35)	JPXAIORZGBCHIB
InChI=1S/C21H18O13/c22-10-2-8(3-11(23)16(10)27)20(31)33-15-6-7(19(29)30)1-14(26)18(15)34-21(32)9-4-12(24)17(28)13(25)5-9/h1-5,14-15,18,22-28H,6H2,(H,29,30)	UFDJVOQZZQZYJG
InChI=1S/C47H82NO7P/c1-3-5-7-9-11-13-15-17-19-21-22-23-24-25-26-28-30-32-34-36-38-40-47(49)55-46(45-54-56(50,51)53-43-41-48)44-52-42-39-37-35-33-31-29-27-20-18-16-14-12-10-8-6-4-2/h9,11,15,17,21-22,24-25,28,30,34,36,39,42,46H,3-8,10,12-14,16,18-20,23,26-27,29,31-33,35,37-38,40-41,43-45,48H2,1-2H3,(H,50,51)	JKMKRFYKYHILMM
InChI=1S/C15H10O6/c16-8-2-4-12-9(6-8)13(19)14(20)15(21-12)7-1-3-10(17)11(18)5-7/h1-6,16-18,20H	BXPBSBBFPNTFFT
InChI=1S/C14H10O3/c15-13(16)14(17)11-7-3-1-5-9(11)10-6-2-4-8-12(10)14/h1-8,17H,(H,15,16)	GXAMYUGOODKVRM
InChI=1S/C19H20BrNO2/c1-23-17-10-4-14(5-11-17)19(12-2-3-13-19)18(22)21-16-8-6-15(20)7-9-16/h4-11H,2-3,12-13H2,1H3,(H,21,22)	YPOCKBKPXKNHCJ
InChI=1S/C21H20O8/c1-25-15-3-9(4-16(26-2)20(15)23)17-10-5-13-14(29-8-28-13)6-11(10)19(22)12-7-27-21(24)18(12)17/h3-6,12,17-19,22-23H,7-8H2,1-2H3	YVCVYCSAAZQOJI
InChI=1S/C12H24O3/c13-11-9-7-5-3-1-2-4-6-8-10-12(14)15/h13H,1-11H2,(H,14,15)	ZDHCZVWCTKTBRY
InChI=1S/C19H20O10/c20-6-11-15(25)17(27)18(28)19(29-11)13-10(23)5-9(22)12(16(13)26)14(24)7-1-3-8(21)4-2-7/h1-5,11,15,17-23,25-28H,6H2	BZYKNVLTMWYEFA
InChI=1S/C25H40N7O17P3S/c1-4-5-16(34)53-9-8-27-15(33)6-7-28-23(37)20(36)25(2,3)11-46-52(43,44)49-51(41,42)45-10-14-19(48-50(38,39)40)18(35)24(47-14)32-13-31-17-21(26)29-12-30-22(17)32/h4-5,12-14,18-20,24,35-36H,6-11H2,1-3H3,(H,27,33)(H,28,37)(H,41,42)(H,43,44)(H2,26,29,30)(H2,38,39,40)	KFWWCMJSYSSPSK
InChI=1S/C6H7O4P/c7-11(8,9)10-6-4-2-1-3-5-6/h1-5H,(H2,7,8,9)	CMPQUABWPXYYSH
InChI=1S/C21H36O5/c1-3-4-9-13-21(2,26)14-12-17-16(18(22)15-19(17)23)10-7-5-6-8-11-20(24)25/h5,7,12,14,16-19,22-23,26H,3-4,6,8-11,13,15H2,1-2H3,(H,24,25)	DLJKPYFALUEJCK
InChI=1S/C20H24O9/c1-7-4-10(21)13(23)17(3)9(7)5-11-18-6-28-20(27,16(17)18)12(22)8(2)19(18,26)14(24)15(25)29-11/h4,9,11-14,16,22-24,26-27H,2,5-6H2,1,3H3	UCUWZJWAQQRCOR
InChI=1S/C23H22O8/c1-22(2)6-5-11-14(31-22)8-13(24)19-20(11)30-18-10-29-15-9-17(28-4)16(27-3)7-12(15)23(18,26)21(19)25/h5-9,18,24,26H,10H2,1-4H3	OFLCPNIRDVOOEZ
InChI=1S/C20H18O7/c1-25-17-16(13-5-9-15(22)10-6-13)20(19(24)26-2,27-18(17)23)11-12-3-7-14(21)8-4-12/h3-10,21-22H,11H2,1-2H3	DYMYDSWEIIXYNX
InChI=1S/C41H80NO8P/c1-3-5-7-9-11-13-15-17-18-19-20-22-24-26-28-30-32-34-41(44)50-39(38-49-51(45,46)48-36-35-42)37-47-40(43)33-31-29-27-25-23-21-16-14-12-10-8-6-4-2/h28,30,39H,3-27,29,31-38,42H2,1-2H3,(H,45,46)	QRLWPEYQYHTNGC
InChI=1S/C21H36N4O9/c1-5-11(4)17(20(32)23-13(21(33)34)7-9-15(28)29)25-19(31)16(10(2)3)24-18(30)12(22)6-8-14(26)27/h10-13,16-17H,5-9,22H2,1-4H3,(H,23,32)(H,24,30)(H,25,31)(H,26,27)(H,28,29)(H,33,34)	ZUZCMNLINWJXNZ
InChI=1S/C26H42O10/c1-22(9-10-34-20-19(31)18(30)17(29)14(12-27)35-20)7-8-26-24(3)6-4-5-23(2,21(32)33)15(24)11-16(28)25(26,13-22)36-26/h14-20,27-31H,4-13H2,1-3H3,(H,32,33)	YKVWDRYOZQXKSV
InChI=1S/C42H66O16/c1-37(2)11-13-42(36(54)58-34-29(50)26(47)25(46)22(17-43)55-34)14-12-40(5)19(20(42)15-37)7-8-24-38(3)16-21(45)32(39(4,18-44)23(38)9-10-41(24,40)6)57-35-30(51)27(48)28(49)31(56-35)33(52)53/h7,20-32,34-35,43-51H,8-18H2,1-6H3,(H,52,53)	YQDXYGOKFNYKCJ
InChI=1S/C6H5N3O/c10-9-6-4-2-1-3-5(6)7-8-9/h1-4,10H	ASOKPJOREAFHNY
InChI=1S/C34H34N4O4/c1-7-21-17(3)25-13-26-19(5)23(9-11-33(39)40)31(37-26)16-32-24(10-12-34(41)42)20(6)28(38-32)15-30-22(8-2)18(4)27(36-30)14-29(21)35-25/h7-8,13-16,35,38H,1-2,9-12H2,3-6H3,(H,39,40)(H,41,42)	KSFOVUSSGSKXFI
InChI=1S/C10H12O4/c1-3-14-10(13)9-6(2)4-7(11)5-8(9)12/h4-5,11-12H,3H2,1-2H3	UQSRXQMIXSZGLA
InChI=1S/C43H74NO8P/c1-3-5-7-9-11-13-15-17-19-20-22-24-26-28-30-32-34-36-43(46)52-41(40-51-53(47,48)50-38-37-44)39-49-42(45)35-33-31-29-27-25-23-21-18-16-14-12-10-8-6-4-2/h7,9,13,15,19-20,24,26,29-32,41H,3-6,8,10-12,14,16-18,21-23,25,27-28,33-40,44H2,1-2H3,(H,47,48)	MQYQFMSHGWBKBV
InChI=1S/C11H14N2O3/c12-7-10(14)13-9(11(15)16)6-8-4-2-1-3-5-8/h1-5,9H,6-7,12H2,(H,13,14)(H,15,16)	JBCLFWXMTIKCCB
InChI=1S/C43H32O20/c44-17-7-23(46)21-12-33(62-42(58)15-3-25(48)36(54)26(49)4-15)40(60-31(21)9-17)14-1-19-20(11-30(53)39(57)35(19)38(56)29(52)2-14)41-34(13-22-24(47)8-18(45)10-32(22)61-41)63-43(59)16-5-27(50)37(55)28(51)6-16/h1-11,33-34,40-41,44-51,53-55,57H,12-13H2,(H,52,56)	ZEASWHWETFMWCV
InChI=1S/C30H44O8/c1-9-19(10-2)26(34)38-30-22(27(30,7)8)20-12-18(14-31)13-28(35)21(11-16(5)23(28)32)29(20,36)17(6)24(30)37-25(33)15(3)4/h11-12,15,17,19-22,24,31,35-36H,9-10,13-14H2,1-8H3	LEXDMFDDGUTINX
InChI=1S/C30H26O13/c31-13-21-24(37)26(39)29(42-22(36)10-3-14-1-6-16(32)7-2-14)30(41-21)43-28-25(38)23-19(35)11-18(34)12-20(23)40-27(28)15-4-8-17(33)9-5-15/h1-12,21,24,26,29-35,37,39H,13H2	IKONEAPXVKTZFF
InChI=1S/C15H21NO/c1-4-5-6-7-8-9-10-11-12-15(17)16-13-14(2)3/h1,11-12,14H,7-10,13H2,2-3H3,(H,16,17)	YKYOIMJLSMZUBA
InChI=1S/C41H76NO8P/c1-3-5-7-9-11-13-15-17-19-21-23-25-27-29-31-33-40(43)47-37-39(38-49-51(45,46)48-36-35-42)50-41(44)34-32-30-28-26-24-22-20-18-16-14-12-10-8-6-4-2/h16,18,22,24,28,30,39H,3-15,17,19-21,23,25-27,29,31-38,42H2,1-2H3,(H,45,46)	LXDJYUCSACQJRW
InChI=1S/C4H7NO5/c5-1(3(7)8)2(6)4(9)10/h1-2,6H,5H2,(H,7,8)(H,9,10)	YYLQUHNPNCGKJQ
InChI=1S/C9H13N5O4/c10-9-13-7-5(8(18)14-9)12-3(1-11-7)6(17)4(16)2-15/h4,6,15-17H,1-2H2,(H4,10,11,13,14,18)	YQIFAMYNGGOTFB
InChI=1S/C26H45NO7S/c1-15(4-7-23(31)27-10-11-35(32,33)34)18-5-6-19-24-20(14-22(30)26(18,19)3)25(2)9-8-17(28)12-16(25)13-21(24)29/h15-22,24,28-30H,4-14H2,1-3H3,(H,27,31)(H,32,33,34)	WBWWGRHZICKQGZ
InChI=1S/C16H18O9/c1-5-2-6(18)10-7(19)3-8(20)11(15(10)24-5)16-14(23)13(22)12(21)9(4-17)25-16/h2-3,9,12-14,16-17,19-23H,4H2,1H3	UDTUCCXZNVRBEJ
InChI=1S/C36H61NO15/c1-6-7-13-22(3)34(52-33(46)19-26(36(49)50)17-31(43)44)29(51-32(45)18-25(35(47)48)16-30(41)42)15-21(2)12-10-8-9-11-14-27(39)20-28(40)23(4)37-24(5)38/h21-23,25-29,34,39-40H,6-20H2,1-5H3,(H,37,38)(H,41,42)(H,43,44)(H,47,48)(H,49,50)	GQCJWFPDXATUKS
InChI=1S/C9H5ClINO/c10-6-4-7(11)9(13)8-5(6)2-1-3-12-8/h1-4,13H	QCDFBFJGMNKBDO
InChI=1S/C14H19NO9S2/c16-7-9-11(17)12(18)13(19)14(23-9)25-10(15-24-26(20,21)22)6-8-4-2-1-3-5-8/h1-5,9,11-14,16-19H,6-7H2,(H,20,21,22)	QQGLQYQXUKHWPX
InChI=1S/C21H38N6O8/c1-3-11(2)17(20(33)26-14(21(34)35)6-4-5-9-22)27-19(32)13(7-8-16(29)30)25-18(31)12(23)10-15(24)28/h11-14,17H,3-10,22-23H2,1-2H3,(H2,24,28)(H,25,31)(H,26,33)(H,27,32)(H,29,30)(H,34,35)	PKHDHTRHSHRSLF
InChI=1S/C26H34O9/c1-9-21(28)18-14(22(9)33-11(3)27)7-13(23(29)30)12-8-15-19(17(12)18)20-24(31)34-16-5-6-25(15,4)35-26(20,32)10(16)2/h7,9-10,12,14-22,28,32H,5-6,8H2,1-4H3,(H,29,30)	OTGHTIDLDTWPFJ
InChI=1S/C17H24O11/c1-25-15(24)8-5-26-16(10-6(8)2-3-7(10)14(22)23)28-17-13(21)12(20)11(19)9(4-18)27-17/h5-7,9-13,16-21H,2-4H2,1H3,(H,22,23)	RLCWEUBIDIWNEA
InChI=1S/C19H21N5O2/c1-22-9-11-23(12-10-22)13-17(25)24-16-7-3-2-5-14(16)19(26)21-15-6-4-8-20-18(15)24/h2-8H,9-13H2,1H3,(H,21,26)	RMHMFHUVIITRHF
InChI=1S/C26H36O4/c27-23-15-21(16-24(28)19-23)13-11-9-7-5-3-1-2-4-6-8-10-12-14-22-17-25(29)20-26(30)18-22/h1,3,15-20,27-30H,2,4-14H2	INRCFVYVWPWZJS
InChI=1S/C22H44O2/c1-2-3-4-5-6-7-8-9-10-11-12-13-14-15-16-17-18-19-20-21-22(23)24/h2-21H2,1H3,(H,23,24)	UKMSUNONTOPOIO
InChI=1S/C21H22O12/c22-5-11-14(26)17(29)19(31)21(33-11)12-9(25)4-10-13(15(12)27)16(28)18(30)20(32-10)6-1-2-7(23)8(24)3-6/h1-4,11,14,17-27,29-31H,5H2	OSFCFXQMAHURHU
InChI=1S/C31H34O10/c1-12-11-20(32)17(6)24(33)21(12)30(36)40-26-16(5)14(3)23(28(39-10)19(26)8)31(37)41-25-15(4)13(2)22(29(34)35)27(38-9)18(25)7/h11,32-33H,1-10H3,(H,34,35)	UULGWGARYDGVBM
InChI=1S/C16H18O8/c17-10-4-1-9(2-5-10)3-6-13(19)24-12-8-16(23,15(21)22)7-11(18)14(12)20/h1-6,11-12,14,17-18,20,23H,7-8H2,(H,21,22)	BMRSEYFENKXDIS
InChI=1S/C17H14O7/c1-22-14-3-8(4-15(23-2)17(14)21)12-7-11(20)16-10(19)5-9(18)6-13(16)24-12/h3-7,18-19,21H,1-2H3	HRGUSFBJBOKSML
InChI=1S/C20H30O2/c1-5-18(2)12-9-15-14(13-18)7-8-16-19(15,3)10-6-11-20(16,4)17(21)22/h5,7,15-16H,1,6,8-13H2,2-4H3,(H,21,22)	MXYATHGRPJZBNA
InChI=1S/C24H35N5O10/c25-10-2-1-3-17(24(38)39)28-22(36)16(8-9-19(31)32)27-23(37)18(11-13-4-6-14(30)7-5-13)29-21(35)15(26)12-20(33)34/h4-7,15-18,30H,1-3,8-12,25-26H2,(H,27,37)(H,28,36)(H,29,35)(H,31,32)(H,33,34)(H,38,39)	SJOOQHJYAKFLPK
InChI=1S/C24H46N6O8/c1-20(31)28(36)17-9-6-16-27-22(33)11-13-24(35)30(38)19-8-3-5-15-26-21(32)10-12-23(34)29(37)18-7-2-4-14-25/h36-38H,2-19,25H2,1H3,(H,26,32)(H,27,33)	GUZJCKBQAGGXGH
InChI=1S/C22H34O5/c1-15(24)27-14-16(12-20(25)26)6-8-18-17(13-23)7-9-19-21(2,3)10-5-11-22(18,19)4/h7,12,18-19,23H,5-6,8-11,13-14H2,1-4H3,(H,25,26)	OEWYXUOBTOXNMX
InChI=1S/C30H48O5/c1-25(2)12-14-30(24(34)35)15-13-28(6)17(21(30)23(25)33)8-9-20-27(5)16-18(31)22(32)26(3,4)19(27)10-11-29(20,28)7/h8,18-23,31-33H,9-16H2,1-7H3,(H,34,35)	XJMYUPJDAFKICJ
InChI=1S/C9H10O3/c10-8-3-1-2-7(6-8)4-5-9(11)12/h1-3,6,10H,4-5H2,(H,11,12)	QVWAEZJXDYOKEH
InChI=1S/C36H30O16/c37-20-6-1-16(11-24(20)41)13-27(34(45)46)50-29(44)10-5-18-3-9-23(40)33-30(18)31(32(52-33)19-4-8-22(39)26(43)15-19)36(49)51-28(35(47)48)14-17-2-7-21(38)25(42)12-17/h1-12,15,27-28,31-32,37-43H,13-14H2,(H,45,46)(H,47,48)	SNKFFCBZYFGCQN
InChI=1S/C24H39N7O5/c1-4-14(2)19(22(34)29-17(23(35)36)11-8-12-28-24(26)27)31-21(33)18(30-20(32)15(3)25)13-16-9-6-5-7-10-16/h5-7,9-10,14-15,17-19H,4,8,11-13,25H2,1-3H3,(H,29,34)(H,30,32)(H,31,33)(H,35,36)(H4,26,27,28)	GSEIWDYKNFBNCZ
InChI=1S/C22H36O5/c1-4-5-14-22(2,3)20(25)13-12-17-16(18(23)15-19(17)24)10-8-6-7-9-11-21(26)27/h6,8,12-13,16-17,19-20,24-25H,4-5,7,9-11,14-15H2,1-3H3,(H,26,27)	QAOBBBBDJSWHMU
InChI=1S/C41H66N7O17P3S/c1-4-5-6-7-8-9-10-11-12-13-14-15-16-17-18-19-20-21-32(50)69-25-24-43-31(49)22-23-44-39(53)36(52)41(2,3)27-62-68(59,60)65-67(57,58)61-26-30-35(64-66(54,55)56)34(51)40(63-30)48-29-47-33-37(42)45-28-46-38(33)48/h8-9,11-12,14-15,17-18,28-30,34-36,40,51-52H,4-7,10,13,16,19-27H2,1-3H3,(H,43,49)(H,44,53)(H,57,58)(H,59,60)(H2,42,45,46)(H2,54,55,56)	JDEPVTUUCBFJIW
InChI=1S/C16H14O5/c1-20-11-6-12(18)16-13(19)8-14(21-15(16)7-11)9-2-4-10(17)5-3-9/h2-7,14,17-18H,8H2,1H3	DJOJDHGQRNZXQQ
InChI=1S/C4H9NO5S/c5-3(4(6)7)1-2-11(8,9)10/h3H,1-2,5H2,(H,6,7)(H,8,9,10)	VBOQYPQEPHKASR
InChI=1S/C3H7NO5S2/c4-2(3(5)6)1-10-11(7,8)9/h2H,1,4H2,(H,5,6)(H,7,8,9)	NOKPBJYHPHHWAN
InChI=1S/C3H6N2S/c6-3-4-1-2-5-3/h1-2H2,(H2,4,5,6)	PDQAZBWRQCGBEV
InChI=1S/C7H5NO4/c9-6(10)4-2-1-3-5(8-4)7(11)12/h1-3H,(H,9,10)(H,11,12)	WJJMNDUMQPNECX
InChI=1S/C10H14N5O7P/c11-10-13-8-7(9(17)14-10)12-3-15(8)6-1-4(16)5(22-6)2-21-23(18,19)20/h3-6,16H,1-2H2,(H2,18,19,20)(H3,11,13,14,17)	LTFMZDNNPPEQNG
InChI=1S/C36H56O10/c1-18-9-14-35(30(41)42)15-16-36(31(43)44)20(25(35)19(18)2)7-8-23-33(5)12-11-24(32(3,4)22(33)10-13-34(23,36)6)46-29-28(40)27(39)26(38)21(17-37)45-29/h7,18-19,21-29,37-40H,8-17H2,1-6H3,(H,41,42)(H,43,44)	AXNXSFBKZQIMPF
InChI=1S/C20H30O5/c1-14(21)9-7-5-3-2-4-6-8-10-17-12-15-11-16(22)13-18(23)19(15)20(24)25-17/h11,13-14,17,21-23H,2-10,12H2,1H3	YLEKEQNOOIMZQM
InChI=1S/C17H22N2O10S2/c1-27-10-4-2-3-9-13(10)8(6-18-9)5-12(19-29-31(24,25)26)30-17-16(23)15(22)14(21)11(7-20)28-17/h2-4,6,11,14-18,20-23H,5,7H2,1H3,(H,24,25,26)	IIAGSABLXRZUSE
InChI=1S/C32H40O14/c1-12(2)17(35)16-18-26(4,21(43-22(16)38)13-7-8-42-10-13)19(36)20(37)32-27(5)14(9-15(33)34)25(3)11-29(27)30(41,23(25)39)24(40)31(18,32)45-28(6,44-29)46-32/h7-8,10,12,14,18-21,23-24,35-37,39-41H,9,11H2,1-6H3,(H,33,34)	FLRUCNJMPLRHQE
InChI=1S/C16H12O5/c1-20-11-4-2-9(3-5-11)12-8-21-14-7-10(17)6-13(18)15(14)16(12)19/h2-8,17-18H,1H3	WUADCCWRTIWANL
InChI=1S/C42H79O10P/c1-3-5-7-9-11-13-15-17-18-19-20-22-24-26-28-30-32-34-42(46)52-40(38-51-53(47,48)50-36-39(44)35-43)37-49-41(45)33-31-29-27-25-23-21-16-14-12-10-8-6-4-2/h22,24,28,30,39-40,43-44H,3-21,23,25-27,29,31-38H2,1-2H3,(H,47,48)	BWROGLIMDHGHPP
InChI=1S/C6H11O10P/c7-1-2(8)4(5(10)11)15-6(3(1)9)16-17(12,13)14/h1-4,6-9H,(H,10,11)(H2,12,13,14)	AIQDYKMWENWVQJ
InChI=1S/C38H68N7O17P3S/c1-4-5-6-7-8-9-10-11-12-13-14-15-16-17-18-29(47)66-22-21-40-28(46)19-20-41-36(50)33(49)38(2,3)24-59-65(56,57)62-64(54,55)58-23-27-32(61-63(51,52)53)31(48)37(60-27)45-26-44-30-34(39)42-25-43-35(30)45/h25-27,31-33,37,48-49H,4-24H2,1-3H3,(H,40,46)(H,41,50)(H,54,55)(H,56,57)(H2,39,42,43)(H2,51,52,53)	DRABUZIHHACUPI
InChI=1S/C30H39NO9/c1-15-6-8-22-28(3,4)23(39-16(2)32)10-11-29(22,5)30(15)13-18-21(33)12-17-19(25(18)40-30)14-31(26(17)36)20(27(37)38)7-9-24(34)35/h12,15,20,22-23,33H,6-11,13-14H2,1-5H3,(H,34,35)(H,37,38)	QOSHGFOSXAHAJH
InChI=1S/C24H30O8/c1-24-9-8-14-13-5-3-12(10-11(13)2-4-15(14)16(24)6-7-17(24)25)31-23-20(28)18(26)19(27)21(32-23)22(29)30/h3,5,10,14-16,18-21,23,26-28H,2,4,6-9H2,1H3,(H,29,30)	FJAZVHYPASAQKM
InChI=1S/C8H6O4/c9-7(10)5-3-1-2-4-6(5)8(11)12/h1-4H,(H,9,10)(H,11,12)	XNGIFLGASWRNHJ
InChI=1S/C20H38N8O8/c1-10(29)15(22)18(34)28-13(9-14(30)31)17(33)26-11(5-2-3-7-21)16(32)27-12(19(35)36)6-4-8-25-20(23)24/h10-13,15,29H,2-9,21-22H2,1H3,(H,26,33)(H,27,32)(H,28,34)(H,30,31)(H,35,36)(H4,23,24,25)	RJUQTKHCHSKHIB
InChI=1S/C26H24O14/c27-8-16-21(35)23(37)25(40-26(38)10-5-14(31)20(34)15(32)6-10)24(39-16)18-13(30)7-12(29)17(22(18)36)19(33)9-1-3-11(28)4-2-9/h1-7,16,21,23-25,27-32,34-37H,8H2	JLKWLPLEMBUFOD
InChI=1S/C6H11NO2/c7-6(5(8)9)3-1-2-4-6/h1-4,7H2,(H,8,9)	NILQLFBWTXNUOE
InChI=1S/C19H29N7O8/c1-8(2)15(18(32)25-12(19(33)34)5-14(28)29)26-17(31)11(3-9-6-22-7-23-9)24-16(30)10(20)4-13(21)27/h6-8,10-12,15H,3-5,20H2,1-2H3,(H2,21,27)(H,22,23)(H,24,30)(H,25,32)(H,26,31)(H,28,29)(H,33,34)	RNFBHMWBLUQRSA
InChI=1S/C21H39N7O7/c1-5-11(4)16(19(33)26-12(20(34)35)7-6-8-25-21(23)24)28-17(31)13(9-14(29)30)27-18(32)15(22)10(2)3/h10-13,15-16H,5-9,22H2,1-4H3,(H,26,33)(H,27,32)(H,28,31)(H,29,30)(H,34,35)(H4,23,24,25)	BYCZXGQUAZZLPX
InChI=1S/C16H22O10/c17-3-6-1-2-7-8(14(22)23)5-24-15(10(6)7)26-16-13(21)12(20)11(19)9(4-18)25-16/h1,5,7,9-13,15-21H,2-4H2,(H,22,23)	ZJDOESGVOWAULF
InChI=1S/C26H28O9/c1-22(2)17-16(28)18(29)24(4)13(25(17)11-32-15(27)9-14(25)34-22)5-7-23(3)19(12-6-8-31-10-12)33-21(30)20-26(23,24)35-20/h6,8,10,13-14,19-20,28H,5,7,9,11H2,1-4H3	SNGHLUWTFLYPMT
InChI=1S/C30H48O5/c1-17-9-12-30(25(34)35)14-13-28(5)19(23(30)18(17)2)7-8-22-26(3)15-20(32)24(33)27(4,16-31)21(26)10-11-29(22,28)6/h7,17-18,20-24,31-33H,8-16H2,1-6H3,(H,34,35)	JXSVIVRDWWRQRT
InChI=1S/C23H27BrFNO2/c1-3-14-26(2)15-6-4-5-7-16-28-20-12-13-21(22(25)17-20)23(27)18-8-10-19(24)11-9-18/h3,8-13,17H,1,4-7,14-16H2,2H3	CMYCCJYVZIMDFU
InChI=1S/C10H11NO3/c12-9(13)6-7-11-10(14)8-4-2-1-3-5-8/h1-5H,6-7H2,(H,11,14)(H,12,13)	CWXYHOHYCJXYFQ
InChI=1S/C21H22O7/c1-4-5-14-7-12-8-17(24)21(3,26)19(15(12)10-27-14)28-20(25)18-11(2)6-13(22)9-16(18)23/h4-9,15,19,22-23,26H,10H2,1-3H3	HNVJWWBKFFDQAA
InChI=1S/C10H12O3/c1-13-9-4-2-3-8(7-9)5-6-10(11)12/h2-4,7H,5-6H2,1H3,(H,11,12)	BJJQJLOZWBZEGA
InChI=1S/C15H22O5S/c1-2-5-12(6-3-4-7-15(16)17)13-8-10-14(11-9-13)21(18,19)20/h8-12H,2-7H2,1H3,(H,16,17)(H,18,19,20)	OKAXESGQNYIPGL
InChI=1S/C48H76O19/c1-43(2)14-16-48(42(61)67-40-33(56)31(54)29(52)24(20-50)63-40)17-15-46(6)21(22(48)18-43)8-9-26-45(5)12-11-27(44(3,4)25(45)10-13-47(26,46)7)64-41-35(58)36(34(57)37(66-41)38(59)60)65-39-32(55)30(53)28(51)23(19-49)62-39/h8,22-37,39-41,49-58H,9-20H2,1-7H3,(H,59,60)	QZMAEZWZCGBZFK
InChI=1S/C20H9Cl3F5N3O3/c21-10-5-9(30-19(33)31-17(32)15-13(24)2-1-3-14(15)25)6-11(22)16(10)34-18-12(23)4-8(7-29-18)20(26,27)28/h1-7H,(H2,30,31,32,33)	UISUNVFOGSJSKD
InChI=1S/C41H78NO8P/c1-3-5-7-9-11-13-15-17-19-21-23-25-27-29-31-33-40(43)47-37-39(38-49-51(45,46)48-36-35-42)50-41(44)34-32-30-28-26-24-22-20-18-16-14-12-10-8-6-4-2/h27-30,39H,3-26,31-38,42H2,1-2H3,(H,45,46)	BQGWAMJRMWMSMT
InChI=1S/C20H24O2/c1-12-10-14-15-4-5-18(22)20(15,3)9-7-16(14)19(2)8-6-13(21)11-17(12)19/h6,8,11,14-16H,1,4-5,7,9-10H2,2-3H3	BFYIZQONLCFLEV
InChI=1S/C5H12O11P2/c6-3(1-15-17(9,10)11)5(8)4(7)2-16-18(12,13)14/h3,5-6,8H,1-2H2,(H2,9,10,11)(H2,12,13,14)	YAHZABJORDUQGO
InChI=1S/C22H18N4OS/c1-23-22(27)18-7-2-3-8-21(18)28-16-10-11-17-19(25-26-20(17)14-16)12-9-15-6-4-5-13-24-15/h2-14H,1H3,(H,23,27)(H,25,26)	RITAVMQDGBJQJZ
InChI=1S/C18H19ClN4/c1-22-8-10-23(11-9-22)18-14-4-2-3-5-15(14)20-16-7-6-13(19)12-17(16)21-18/h2-7,12,20H,8-11H2,1H3	QZUDBNBUXVUHMW
InChI=1S/C20H22N8O6/c1-28(8-12-18(32)26-16-14(23-12)15(21)25-20(22)27-16)10-4-2-9(3-5-10)17(31)24-11(19(33)34)6-7-13(29)30/h2-5,11H,6-8H2,1H3,(H,24,31)(H,29,30)(H,33,34)(H5,21,22,25,26,27,32)	HODZDDDNGRLGSI
InChI=1S/C12H14O5/c1-17-10-4-6-8(14)2-3-9(15)11(6)12(16)7(10)5-13/h4,8,13-14,16H,2-3,5H2,1H3	NXSUIALRPVXVTA
InChI=1S/C10H15N5O10P2/c11-8-5-9(13-2-12-8)15(3-14-5)10-6(16)7(25-27(20,21)22)4(24-10)1-23-26(17,18)19/h2-4,6-7,10,16H,1H2,(H2,11,12,13)(H2,17,18,19)(H2,20,21,22)	WHTCPDAXWFLDIH
InChI=1S/C11H12O4/c12-10(13)7-9(11(14)15)6-8-4-2-1-3-5-8/h1-5,9H,6-7H2,(H,12,13)(H,14,15)	GTOFKXZQQDSVFH
InChI=1S/C11H16NO4PS/c1-8(2)15-11(13)9-6-4-5-7-10(9)16-17(12,18)14-3/h4-8H,1-3H3,(H2,12,18)	YFVOXLJXJBQDEF
InChI=1S/C25H38N4O7/c1-5-15(4)21(24(34)27-18(25(35)36)11-12-19(30)31)29-23(33)20(14(2)3)28-22(32)17(26)13-16-9-7-6-8-10-16/h6-10,14-15,17-18,20-21H,5,11-13,26H2,1-4H3,(H,27,34)(H,28,32)(H,29,33)(H,30,31)(H,35,36)	OXIGTTHASHBYJR
InChI=1S/C8H16O3/c1-2-3-4-5-6-7(9)8(10)11/h7,9H,2-6H2,1H3,(H,10,11)	JKRDADVRIYVCCY
InChI=1S/C13H16O7S/c14-12(15)7-3-10(4-8-13(16)17)9-1-5-11(6-2-9)21(18,19)20/h1-2,5-6,10H,3-4,7-8H2,(H,14,15)(H,16,17)(H,18,19,20)	HOTNRZRMYIRTPN
InChI=1S/C22H26O5/c23-18(16-27-19-8-4-3-5-9-19)14-12-17-13-15-21(24)20(17)10-6-1-2-7-11-22(25)26/h1,3-6,8-9,12-15,17-18,20,23H,2,7,10-11,16H2,(H,25,26)	CARGFWOXPNIAKB
InChI=1S/C22H24N2O5/c25-20(26)14-24-19-9-5-4-8-16(19)11-13-17(21(24)27)23-18(22(28)29)12-10-15-6-2-1-3-7-15/h1-9,17-18,23H,10-14H2,(H,25,26)(H,28,29)	MADRIHWFJGRSBP
InChI=1S/C6H10O6/c7-1-2-3(8)4(9)5(10)6(11)12-2/h2-5,7-10H,1H2	PHOQVHQSTUBQQK
InChI=1S/C8H8O3/c1-6(9)11-8-4-2-7(10)3-5-8/h2-5,10H,1H3	HBMCQTHGYMTCOF
InChI=1S/C28H34O15/c1-10-21(33)23(35)25(37)27(39-10)43-26-24(36)22(34)19(9-29)42-28(26)40-12-6-14(31)20-15(32)8-16(41-18(20)7-12)11-3-4-13(30)17(5-11)38-2/h3-7,10,16,19,21-31,33-37H,8-9H2,1-2H3	AODBEDTXATXPNK
InChI=1S/C20H30O2/c1-2-3-4-5-6-7-8-9-10-11-12-13-14-15-16-17-18-19-20(21)22/h6-7,9-10,12-13H,2-5,8,11,14,17-19H2,1H3,(H,21,22)	GIOQWSLKUVKKAO
InChI=1S/C39H50O24/c1-11-21(43)26(48)30(52)36(56-11)55-10-19-24(46)28(50)32(54)38(61-19)62-34-25(47)20-16(42)7-15(8-17(20)59-33(34)13-3-5-14(41)6-4-13)58-39-35(29(51)23(45)18(9-40)60-39)63-37-31(53)27(49)22(44)12(2)57-37/h3-8,11-12,18-19,21-24,26-32,35-46,48-54H,9-10H2,1-2H3	UKLPMOHKLUPGON
InChI=1S/C30H26O15/c31-14-9-19(36)23-20(10-14)43-28(13-3-5-16(33)18(35)8-13)29(25(23)39)45-30-27(41)26(40)24(38)21(44-30)11-42-22(37)6-2-12-1-4-15(32)17(34)7-12/h1-10,21,24,26-27,30-36,38,40-41H,11H2	IHBVMUCQCZEAPW
InChI=1S/C24H37N7O8/c1-13(32)19(22(37)29-16(23(38)39)9-10-18(33)34)31-21(36)17(12-14-6-3-2-4-7-14)30-20(35)15(25)8-5-11-28-24(26)27/h2-4,6-7,13,15-17,19,32H,5,8-12,25H2,1H3,(H,29,37)(H,30,35)(H,31,36)(H,33,34)(H,38,39)(H4,26,27,28)	VGKQOTFYQSWHNN
InChI=1S/C11H14N2O/c14-11-3-1-2-10-9-4-8(5-12-6-9)7-13(10)11/h1-3,8-9,12H,4-7H2	ANJTVLIZGCUXLD
InChI=1S/C44H69NO12/c1-10-13-31-19-25(2)18-26(3)20-37(54-8)40-38(55-9)22-28(5)44(52,57-40)41(49)42(50)45-17-12-11-14-32(45)43(51)56-39(29(6)34(47)24-35(31)48)27(4)21-30-15-16-33(46)36(23-30)53-7/h10,19,21,26,28-34,36-40,46-47,52H,1,11-18,20,22-24H2,2-9H3	QJJXYPPXXYFBGM
InChI=1S/C23H24O12/c1-31-14-7-11(26)16-10(25)6-13(33-22(16)21(14)32-2)9-4-3-5-12(17(9)27)34-23-20(30)19(29)18(28)15(8-24)35-23/h3-7,15,18-20,23-24,26-30H,8H2,1-2H3	JCUIPEIMZRLNKQ
InChI=1S/C21H42N8O6/c1-3-12(2)16(23)19(33)29-15(11-30)18(32)27-13(8-6-10-26-21(24)25)17(31)28-14(20(34)35)7-4-5-9-22/h12-16,30H,3-11,22-23H2,1-2H3,(H,27,32)(H,28,31)(H,29,33)(H,34,35)(H4,24,25,26)	JCQWJJMAMWUFCP
InChI=1S/C10H12O5/c1-13-7-4-6(10(11)12)5-8(14-2)9(7)15-3/h4-5H,1-3H3,(H,11,12)	SJSOFNCYXJUNBT
InChI=1S/C6H6N2O2/c9-6(10)4-5-7-2-1-3-8-5/h1-3H,4H2,(H,9,10)	NRRCYZPJUABYHL
InChI=1S/C13H10N2/c14-13-9-5-1-3-7-11(9)15-12-8-4-2-6-10(12)13/h1-8H,(H2,14,15)	XJGFWWJLMVZSIG
InChI=1S/C45H84NO8P/c1-3-5-7-9-11-13-15-17-19-20-21-22-24-26-28-30-32-34-36-38-45(48)54-43(42-53-55(49,50)52-40-39-46)41-51-44(47)37-35-33-31-29-27-25-23-18-16-14-12-10-8-6-4-2/h21-22,26,28,32,34,43H,3-20,23-25,27,29-31,33,35-42,46H2,1-2H3,(H,49,50)	SUKSMPBISVBNOS
InChI=1S/C21H20O9/c22-8-16-18(25)19(26)20(27)21(30-16)29-12-5-6-13-15(7-12)28-9-14(17(13)24)10-1-3-11(23)4-2-10/h1-7,9,16,18-23,25-27H,8H2	KYQZWONCHDNPDP
InChI=1S/C20H32O6/c1-7-17(4)10-12(22)20(25)18(5)11(21)8-9-16(2,3)14(18)13(23)15(24)19(20,6)26-17/h7,11,13-15,21,23-25H,1,8-10H2,2-6H3	WPDITXOBNLYZHH
InChI=1S/C22H26O7/c1-5-6-14-8-13-9-18(22(3,26)20(24)16(13)11-28-14)29-21(25)19-12(2)7-15(27-4)10-17(19)23/h7-8,10,18,23,26H,5-6,9,11H2,1-4H3	PHCSXGHZIAKXHR
InChI=1S/C10H17NO/c1-4-5-6-7-10(12)11-8-9(2)3/h4-7,9H,8H2,1-3H3,(H,11,12)	DHXYPSWRPDLKGG
InChI=1S/C36H58O6/c1-6-7-8-9-10-11-12-13-14-15-16-17-18-19-30(38)42-35-22-26(3)36(41)28(31(35)33(35,4)5)21-27(24-37)23-34(40)29(36)20-25(2)32(34)39/h20-21,26,28-29,31,37,40-41H,6-19,22-24H2,1-5H3	QUVRUINWOFZNJL
InChI=1S/C8H14N2O5S/c9-4(7(12)13)1-2-6(11)10-5(3-16)8(14)15/h4-5,16H,1-3,9H2,(H,10,11)(H,12,13)(H,14,15)	RITKHVBHSGLULN
InChI=1S/C27H53O12P/c1-2-3-4-5-6-7-8-9-10-11-12-13-14-15-16-17-21(29)38-20(18-28)19-37-40(35,36)39-27-25(33)23(31)22(30)24(32)26(27)34/h20,22-28,30-34H,2-19H2,1H3,(H,35,36)	AGVRWBBFKKEVAX
InChI=1S/C22H41N7O7/c1-11(2)10-13(23)18(32)27-14(6-5-9-26-22(24)25)19(33)29-17(12(3)4)20(34)28-15(21(35)36)7-8-16(30)31/h11-15,17H,5-10,23H2,1-4H3,(H,27,32)(H,28,34)(H,29,33)(H,30,31)(H,35,36)(H4,24,25,26)	AWQPQSNCZMTHAZ
InChI=1S/C23H38N7O17P3S/c1-12(31)51-7-6-25-14(32)4-5-26-21(35)18(34)23(2,3)9-44-50(41,42)47-49(39,40)43-8-13-17(46-48(36,37)38)16(33)22(45-13)30-11-29-15-19(24)27-10-28-20(15)30/h10-11,13,16-18,22,33-34H,4-9H2,1-3H3,(H,25,32)(H,26,35)(H,39,40)(H,41,42)(H2,24,27,28)(H2,36,37,38)	ZSLZBFCDCINBPY
InChI=1S/C23H39NO19/c1-7(29)24-13-8(30)2-23(22(38)39,42-19(13)15(35)10(32)4-26)43-20-16(36)12(6-28)40-21(17(20)37)41-18(11(33)5-27)14(34)9(31)3-25/h3,8-21,26-28,30-37H,2,4-6H2,1H3,(H,24,29)(H,38,39)	OIZGSVFYNBZVIK
InChI=1S/C29H24O12/c30-11-3-17(32)15-8-21(36)28(40-23(15)5-11)10-1-13-14(7-20(35)27(39)25(13)26(38)19(34)2-10)29-22(37)9-16-18(33)4-12(31)6-24(16)41-29/h1-7,21-22,28-33,35-37,39H,8-9H2,(H,34,38)	IPMYMEWFZKHGAX
InChI=1S/C18H30N6O10/c1-7(25)14(24-15(30)8(19)6-12(21)27)17(32)22-9(2-4-11(20)26)16(31)23-10(18(33)34)3-5-13(28)29/h7-10,14,25H,2-6,19H2,1H3,(H2,20,26)(H2,21,27)(H,22,32)(H,23,31)(H,24,30)(H,28,29)(H,33,34)	UYHQTYVZZMLWDW
InChI=1S/C23H30N2O4/c1-5-14-12-25-10-9-15-21-18(7-6-8-20(21)28-3)24-22(15)19(25)11-16(14)17(13-27-2)23(26)29-4/h6-8,13-14,16,19,24H,5,9-12H2,1-4H3	LELBFTMXCIIKKX
InChI=1S/C18H14O8/c1-7-4-11(20)10(6-19)15-13(7)18(23)26-14-8(2)12(24-3)5-9(17(21)22)16(14)25-15/h4-6,20H,1-3H3,(H,21,22)	FUCWJKJZOHOLEO
InChI=1S/C23H46N8O5/c1-13(2)12-15(25)19(32)31-18(14(3)4)21(34)29-16(9-7-11-28-23(26)27)20(33)30-17(22(35)36)8-5-6-10-24/h13-18H,5-12,24-25H2,1-4H3,(H,29,34)(H,30,33)(H,31,32)(H,35,36)(H4,26,27,28)	WBBGDTHITBXXBV
InChI=1S/C23H24N2O4/c26-16(14-24-12-13-28-21-10-4-3-9-20(21)27)15-29-22-11-5-8-19-23(22)17-6-1-2-7-18(17)25-19/h1-11,16,24-27H,12-15H2	XAUKPPPYYOKVQJ
InChI=1S/C6H12O6/c7-2-6(11)5(10)4(9)3(8)1-12-6/h3-5,7-11H,1-2H2	LKDRXBCSQODPBY
InChI=1S/C14H8O6/c15-6-3-4-7(16)11-10(6)12(18)5-1-2-8(17)13(19)9(5)14(11)20/h1-4,15-17,19H	VBHKTXLEJZIDJF
InChI=1S/C8H14O7/c1-2-14-8-5(11)3(9)4(10)6(15-8)7(12)13/h3-6,8-11H,2H2,1H3,(H,12,13)	IWJBVMJWSPZNJH
InChI=1S/C13H7Br4IO3/c1-20-12-7(16)2-5(14)3-9(12)21-13-8(17)4-6(15)10(18)11(13)19/h2-4,19H,1H3	LRKGYZSAGLZIFQ
InChI=1S/C16H24O3S/c1-3-5-6-13-8-7-12(4-2)15-10-9-14(11-16(13)15)20(17,18)19/h9-13H,3-8H2,1-2H3,(H,17,18,19)	ZANYAOJPVAPRQY
InChI=1S/C26H30O11/c1-11(2)3-8-14-16(35-26-23(34)21(32)19(30)17(10-27)36-26)9-15(29)18-20(31)22(33)24(37-25(14)18)12-4-6-13(28)7-5-12/h3-7,9,17,19,21-24,26-30,32-34H,8,10H2,1-2H3	GRDZTDZJQRPNCN
InChI=1S/C43H76NO7P/c1-3-5-7-9-11-13-15-17-19-20-21-22-23-24-26-28-30-32-34-36-43(45)51-42(41-50-52(46,47)49-39-37-44)40-48-38-35-33-31-29-27-25-18-16-14-12-10-8-6-4-2/h11,13,17,19,21-22,24,26,30,32,35,38,42H,3-10,12,14-16,18,20,23,25,27-29,31,33-34,36-37,39-41,44H2,1-2H3,(H,46,47)	IRRKKHCAJLHSJE
InChI=1S/C49H87O13P/c1-3-5-7-9-11-13-15-17-19-21-23-25-27-29-31-33-35-37-42(50)59-39-41(40-60-63(57,58)62-49-47(55)45(53)44(52)46(54)48(49)56)61-43(51)38-36-34-32-30-28-26-24-22-20-18-16-14-12-10-8-6-4-2/h14,16,20,22,26,28,32,34,41,44-49,52-56H,3-13,15,17-19,21,23-25,27,29-31,33,35-40H2,1-2H3,(H,57,58)	NBBYCIYUCRZFFV
InChI=1S/C13H22N4O4S/c1-14-13(9-17(18)19)15-6-7-22(20)10-12-5-4-11(21-12)8-16(2)3/h4-5,9,14-15H,6-8,10H2,1-3H3	SKHXRNHSZTXSLP
InChI=1S/C10H10O6/c1-5(9(12)13)16-8-4-6(10(14)15)2-3-7(8)11/h2-4,7-8,11H,1H2,(H,12,13)(H,14,15)	WTFXTQVDAKGDEY
InChI=1S/C27H41NO6S/c1-15-9-8-10-27(7)22(34-27)12-20(16(2)11-19-14-35-18(4)28-19)33-23(30)13-21(29)26(5,6)25(32)17(3)24(15)31/h11,14-15,17,20-22,24,29,31H,8-10,12-13H2,1-7H3	QXRSDHAAWVKZLJ
InChI=1S/C29H44O2/c1-20(2)12-9-13-21(3)14-10-15-22(4)16-11-18-29(8)19-17-26-25(7)27(30)23(5)24(6)28(26)31-29/h12,14,16,30H,9-11,13,15,17-19H2,1-8H3	RZFHLOLGZPDCHJ
InChI=1S/C29H26O16/c30-15-4-1-12(2-5-15)3-6-21(35)42-11-20-24(38)25(39)26(44-27(40)13-7-16(31)22(36)17(32)8-13)29(43-20)45-28(41)14-9-18(33)23(37)19(34)10-14/h1-10,20,24-26,29-34,36-39H,11H2	QDSDUIWGMCGLHI
InChI=1S/C25H35N7O8/c26-8-2-1-3-18(25(39)40)30-23(37)19(9-14-4-6-16(33)7-5-14)32-24(38)20(11-21(34)35)31-22(36)17(27)10-15-12-28-13-29-15/h4-7,12-13,17-20,33H,1-3,8-11,26-27H2,(H,28,29)(H,30,37)(H,31,36)(H,32,38)(H,34,35)(H,39,40)	IKSNXQGQQCNTFK
InChI=1S/C18H31N7O10/c1-7(26)13(25-14(31)8(19)5-11(27)28)16(33)23-9(3-2-4-22-18(20)21)15(32)24-10(17(34)35)6-12(29)30/h7-10,13,26H,2-6,19H2,1H3,(H,23,33)(H,24,32)(H,25,31)(H,27,28)(H,29,30)(H,34,35)(H4,20,21,22)	FNRDQGAQHHSKNG
InChI=1S/C19H35N7O8/c1-9(2)14(26-15(30)10(20)8-27)17(32)24-11(4-3-7-23-19(21)22)16(31)25-12(18(33)34)5-6-13(28)29/h9-12,14,27H,3-8,20H2,1-2H3,(H,24,32)(H,25,31)(H,26,30)(H,28,29)(H,33,34)(H4,21,22,23)	OHYFWXJFKJFCTL
InChI=1S/C21H28N4O10/c1-10(22)18(31)24-14(8-11-2-4-12(26)5-3-11)20(33)23-13(6-7-16(27)28)19(32)25-15(21(34)35)9-17(29)30/h2-5,10,13-15,26H,6-9,22H2,1H3,(H,23,33)(H,24,31)(H,25,32)(H,27,28)(H,29,30)(H,34,35)	BKPCVGVIJWCPRF
InChI=1S/C22H20O12/c1-31-19-13(33-22-18(28)16(26)17(27)20(34-22)21(29)30)7-12-14(15(19)25)10(24)6-11(32-12)8-2-4-9(23)5-3-8/h2-7,16-18,20,22-23,25-28H,1H3,(H,29,30)	GVEZRDBRYNJUDQ
InChI=1S/C20H20O6/c1-11(2)7-8-25-14-9-15(22)17-16(10-14)26-20(19(24)18(17)23)12-3-5-13(21)6-4-12/h3-7,9-10,19-22,24H,8H2,1-2H3	CITFYDYEWQIEPX
InChI=1S/C55H86O26/c1-21-40(75-22(2)58)36(66)38(68)44(74-21)79-42-32(62)26(60)20-73-47(42)81-49(72)55-14-13-50(3,4)15-24(55)23-9-10-29-51(5)16-25(59)43(54(8,48(70)71)30(51)11-12-52(29,6)53(23,7)17-31(55)61)80-46-39(69)41(34(64)28(19-57)77-46)78-45-37(67)35(65)33(63)27(18-56)76-45/h9,21,24-47,56-57,59-69H,10-20H2,1-8H3,(H,70,71)	BFDLDIKIPJXHON
InChI=1S/C16H24O7/c17-10(3-1-2-4-15(20)21)5-6-11-12(7-8-16(22)23)14(19)9-13(11)18/h11-13,18H,1-9H2,(H,20,21)(H,22,23)	ZJAZCYLYLVCSNH
InChI=1S/C22H30N6O4S/c1-5-7-17-19-20(27(4)25-17)22(29)24-21(23-19)16-14-15(8-9-18(16)32-6-2)33(30,31)28-12-10-26(3)11-13-28/h8-9,14H,5-7,10-13H2,1-4H3,(H,23,24,29)	BNRNXUUZRGQAQC
InChI=1S/C17H15N3OS/c1-10-8-9-13-14(11(10)2)18-16(21)17(13)20-19-15(22-17)12-6-4-3-5-7-12/h3-9,20H,1-2H3,(H,18,21)	PEVGVQUYBNMZTF
InChI=1S/C20H26O3/c1-14(7-6-8-15(2)13-19(22)23)9-10-17-16(3)18(21)11-12-20(17,4)5/h6-10,13H,11-12H2,1-5H3,(H,22,23)	GGCUJPCCTQNTJF
InChI=1S/C17H22O5/c1-11-15-7-6-13(9-18)4-3-5-14(10-21-12(2)19)8-16(15)22-17(11)20/h4,8,15-16,18H,1,3,5-7,9-10H2,2H3	XGODCDTVQAHYAH
InChI=1S/C45H72NO8P/c1-3-5-7-9-11-13-15-17-19-20-21-22-24-26-28-30-32-34-36-38-45(48)54-43(42-53-55(49,50)52-40-39-46)41-51-44(47)37-35-33-31-29-27-25-23-18-16-14-12-10-8-6-4-2/h5,7,11,13,16-19,21-22,25-28,31-34,43H,3-4,6,8-10,12,14-15,20,23-24,29-30,35-42,46H2,1-2H3,(H,49,50)	QHBRBPVFJNFNGF
InChI=1S/C36H32O19/c37-16-6-1-14(2-7-16)3-10-23(41)52-31-27(44)25(42)30(34(48)49)54-36(31)55-32-28(45)26(43)29(33(46)47)53-35(32)50-18-8-4-15(5-9-18)21-13-20(40)24-19(39)11-17(38)12-22(24)51-21/h1-13,25-32,35-39,42-45H,(H,46,47)(H,48,49)	NCJNNMWJQIKYLO
InChI=1S/C20H30O4/c1-2-3-8-16-17-13-19(22)15(14(17)11-12-18(16)21)9-6-4-5-7-10-20(23)24/h4,6,14-17H,2-3,5,7-13H2,1H3,(H,23,24)	CGCZPIJMGKLVTQ
InChI=1S/C20H30O4/c21-19(22)17-15-13-11-9-7-5-3-1-2-4-6-8-10-12-14-16-18-20(23)24/h1,3-4,6-7,9-10,12H,2,5,8,11,13-18H2,(H,21,22)(H,23,24)	BGOJKUCHTMYINI
InChI=1S/C26H28O14/c27-8-18-20(32)21(33)22(40-25-23(34)26(35,9-28)10-36-25)24(39-18)37-13-5-14(30)19-15(31)7-16(38-17(19)6-13)11-1-3-12(29)4-2-11/h1-7,18,20-25,27-30,32-35H,8-10H2	NTDLXWMIWOECHG
InChI=1S/C18H34O2/c1-2-3-4-5-6-7-8-9-10-11-12-13-14-15-16-17-18(19)20/h9-10H,2-8,11-17H2,1H3,(H,19,20)	ZQPPMHVWECSIRJ
InChI=1S/C6H12O7/c7-1-2(8)3(9)4(10)5(11)6(12)13/h2-5,7-11H,1H2,(H,12,13)	RGHNJXZEOKUKBD
InChI=1S/C7H13N5O/c1-7(2,3)12-5-9-4(8)10-6(13)11-5/h1-3H3,(H4,8,9,10,11,12,13)	NUISVCFZNCYUIM
InChI=1S/C47H80NO10P/c1-3-5-7-9-11-13-15-17-19-21-22-23-25-27-29-31-33-35-37-39-46(50)58-43(41-56-59(53,54)57-42-44(48)47(51)52)40-55-45(49)38-36-34-32-30-28-26-24-20-18-16-14-12-10-8-6-4-2/h5,7,11,13,17,19,22-23,27,29,33,35,43-44H,3-4,6,8-10,12,14-16,18,20-21,24-26,28,30-32,34,36-42,48H2,1-2H3,(H,51,52)(H,53,54)	KQUCBTRVYDUHMT
InChI=1S/C11H13NO6/c1-18-6-2-5(3-7(12)10(14)15)9(11(16)17)8(13)4-6/h2,4,7,13H,3,12H2,1H3,(H,14,15)(H,16,17)	DYJIDGJHOLTGBO
InChI=1S/C14H14IN5O6S/c1-7-16-12(19-14(17-7)26-3)18-13(22)20-27(23,24)10-6-8(15)4-5-9(10)11(21)25-2/h4-6H,1-3H3,(H2,16,17,18,19,20,22)	VWGAYSCWLXQJBQ
InChI=1S/C25H24FNO4/c26-17-9-7-15(8-10-17)24-20-3-1-2-4-22(20)27-25(16-5-6-16)21(24)12-11-18(28)13-19(29)14-23(30)31/h1-4,7-12,16,18-19,28-29H,5-6,13-14H2,(H,30,31)	VGYFMXBACGZSIL
InChI=1S/C20H22N8O5/c1-28(9-11-8-23-17-15(24-11)16(21)26-20(22)27-17)12-4-2-10(3-5-12)18(31)25-13(19(32)33)6-7-14(29)30/h2-5,8,13H,6-7,9H2,1H3,(H,25,31)(H,29,30)(H,32,33)(H4,21,22,23,26,27)	FBOZXECLQNJBKD
InChI=1S/C6H12O5/c7-2-4-6(10)3(8)1-5(9)11-4/h3-10H,1-2H2	PMMURAAUARKVCB
InChI=1S/C32H42O14/c1-17(2)12-25(37)46-30-26-22(10-11-32(26,40)16-43-18(3)34)20(14-41-30)15-42-31-29(28(39)27(38)23(13-33)44-31)45-24(36)9-6-19-4-7-21(35)8-5-19/h4-9,14,17,22-23,26-31,33,35,38-40H,10-13,15-16H2,1-3H3	PWYKZGIRJKJYLR
InChI=1S/C25H38O6/c1-6-17(2)13-19(4)14-20(5)25-22(8-10-24(29)31-25)30-23(28)9-7-18(3)15-21(16-27)11-12-26/h6-10,15,19-22,25-27H,11-14,16H2,1-5H3	OHRGHFXATDKGOV
InChI=1S/C18H36O6/c1-2-3-4-5-6-7-8-9-10-11-12-23-18-17(22)16(21)15(20)14(13-19)24-18/h14-22H,2-13H2,1H3	PYIDGJJWBIBVIA
InChI=1S/C7H8N2O/c8-7(9-10)6-4-2-1-3-5-6/h1-5,10H,(H2,8,9)	MXOQNVMDKHLYCZ
InChI=1S/C24H30O14/c1-3-11-12(4-5-35-21(32)10-6-14(26)17(28)15(27)7-10)13(22(33)34-2)9-36-23(11)38-24-20(31)19(30)18(29)16(8-25)37-24/h3,6-7,9,11-12,16,18-20,23-31H,1,4-5,8H2,2H3	SMTKSCGLXONVGL
InChI=1S/C18H16O7/c1-22-12-5-4-9(6-10(12)19)13-7-11(20)16-14(25-13)8-15(23-2)18(24-3)17(16)21/h4-8,19,21H,1-3H3	KLAOKWJLUQKWIF
InChI=1S/C17H26N8O5/c1-24(16(20)21)6-4-9(18)8-12(26)22-10-2-3-13(30-14(10)15(27)28)25-7-5-11(19)23-17(25)29/h2-3,5,7,9-10,13-14H,4,6,8,18H2,1H3,(H3,20,21)(H,22,26)(H,27,28)(H2,19,23,29)	CXNPLSGKWMLZPZ
InChI=1S/C27H36O12/c1-34-17-7-13(8-18(35-2)23(17)31)20-15(10-38-27-25(33)22(30)16(29)11-39-27)14(9-28)5-12-6-19(36-3)24(32)26(37-4)21(12)20/h6-8,14-16,20,22,25,27-33H,5,9-11H2,1-4H3	GWDZRGQRNHELQM
InChI=1S/C22H39N7O9/c1-3-11(2)17(29-18(34)12(23)6-8-15(30)31)20(36)27-13(5-4-10-26-22(24)25)19(35)28-14(21(37)38)7-9-16(32)33/h11-14,17H,3-10,23H2,1-2H3,(H,27,36)(H,28,35)(H,29,34)(H,30,31)(H,32,33)(H,37,38)(H4,24,25,26)	MWNRSONLYXLYOG
InChI=1S/C14H28O2/c1-2-3-4-5-6-7-8-9-10-11-12-13-14(15)16/h2-13H2,1H3,(H,15,16)	TUNFSRHWOTWDNC
InChI=1S/C16H24O4/c17-11-6-4-2-1-3-5-8-14-9-7-10-15(12-14)20-13-16(18)19/h7,9-10,12,17H,1-6,8,11,13H2,(H,18,19)	VLZBAUBSGZIQDU
InChI=1S/C12H14N2O2/c1-13-11(12(15)16)6-8-7-14-10-5-3-2-4-9(8)10/h2-5,7,11,13-14H,6H2,1H3,(H,15,16)	CZCIKBSVHDNIDH
InChI=1S/C23H32O4/c1-14(24)23(27-15(2)25)12-9-20-18-6-5-16-13-17(26)7-10-21(16,3)19(18)8-11-22(20,23)4/h13,18-20H,5-12H2,1-4H3	VTHUYJIXSMGYOQ
InChI=1S/C45H80NO8P/c1-3-5-7-9-11-13-15-17-19-21-23-25-27-29-31-33-35-37-44(47)51-41-43(42-53-55(49,50)52-40-39-46)54-45(48)38-36-34-32-30-28-26-24-22-20-18-16-14-12-10-8-6-4-2/h8,10,14,16,20,22,26,28,32,34,43H,3-7,9,11-13,15,17-19,21,23-25,27,29-31,33,35-42,46H2,1-2H3,(H,49,50)	VNLXORDQXXPODA
InChI=1S/C25H28O6/c1-14(2)5-4-6-15(3)7-12-18-19(27)13-20-21(22(18)28)23(29)24(30)25(31-20)16-8-10-17(26)11-9-16/h5,7-11,13,24-28,30H,4,6,12H2,1-3H3	WCWOWFQELCQQCI
InChI=1S/C21H31F3O/c1-2-3-4-5-6-7-8-9-10-11-12-13-14-15-16-17-18-19-20(25)21(22,23)24/h6-7,9-10,12-13,15-16H,2-5,8,11,14,17-19H2,1H3	PLWROONZUDKYKG
InChI=1S/C13H17NO4/c1-9-5-4-6-10(2)11(9)14(7-8-18-3)12(15)13(16)17/h4-6H,7-8H2,1-3H3,(H,16,17)	MHGMSAFPNAKIRZ
InChI=1S/C23H33N5O8/c1-12(2)19(25)22(34)26-14(8-9-17(24)29)20(32)27-15(10-13-6-4-3-5-7-13)21(33)28-16(23(35)36)11-18(30)31/h3-7,12,14-16,19H,8-11,25H2,1-2H3,(H2,24,29)(H,26,34)(H,27,32)(H,28,33)(H,30,31)(H,35,36)	WQQUXTJQKRRXGW
InChI=1S/C34H54O9/c1-7-8-9-10-11-21(2)14-23(4)16-24(19-35)15-22(3)12-13-28(39)34(5,6)29-18-26(37)30(33(41)43-29)32-31(40)27(38)17-25(20-36)42-32/h12-13,15-16,18,21,24-25,27-28,31-32,35-40H,7-11,14,17,19-20H2,1-6H3	HEECQDWUNPZALD
InChI=1S/C39H32O14/c1-20-35(51-30(45)16-6-21-2-10-24(40)11-3-21)38(52-31(46)17-7-22-4-12-25(41)13-5-22)34(48)39(49-20)53-37-33(47)32-28(44)18-27(43)19-29(32)50-36(37)23-8-14-26(42)15-9-23/h2-20,34-35,38-44,48H,1H3	RMHWAEFAOBGGBH
InChI=1S/C23H22O13/c1-8(24)33-7-15-17(29)19(31)20(32)23(35-15)36-22-18(30)16-13(28)5-10(25)6-14(16)34-21(22)9-2-3-11(26)12(27)4-9/h2-6,15,17,19-20,23,25-29,31-32H,7H2,1H3	IGLUNMMNDNWZOA
InChI=1S/C20H30O6/c21-17(11-6-2-1-3-9-15-19(23)24)12-7-4-5-8-13-18(22)14-10-16-20(25)26/h2,4-8,12-13,17-18,21-22H,1,3,9-11,14-16H2,(H,23,24)(H,25,26)	SXWGPVJGNOLNHT
InChI=1S/C13H14O6/c1-4-6(3)19-13(18)8-7(4)5(2)10(14)9(11(8)15)12(16)17/h4,6,14-15H,1-3H3,(H,16,17)	VVVMDYGNIVXIIG
InChI=1S/C23H18N4O3/c24-22(28)14-4-6-15(7-5-14)23-26-20(21(27-23)17-3-1-2-10-25-17)16-8-9-18-19(13-16)30-12-11-29-18/h1-10,13H,11-12H2,(H2,24,28)(H,26,27)	DPDZHVCKYBCJHW
InChI=1S/C22H20O9/c1-3-22(30)7-12(25)13-8(17(22)21(29)31-2)6-9-14(19(13)27)20(28)16-11(24)5-4-10(23)15(16)18(9)26/h4-6,12,17,23-25,27,30H,3,7H2,1-2H3	RWCVSDKDFSVZNF
InChI=1S/C8H10O4/c1-5(2)8(10)6(11-3)4-7(9)12-8/h4,10H,1H2,2-3H3	YCOFRPYSZKIPBQ
InChI=1S/C23H31N5O11/c24-13(5-8-18(31)32)20(35)27-15(9-11-1-3-12(29)4-2-11)22(37)26-14(6-7-17(25)30)21(36)28-16(23(38)39)10-19(33)34/h1-4,13-16,29H,5-10,24H2,(H2,25,30)(H,26,37)(H,27,35)(H,28,36)(H,31,32)(H,33,34)(H,38,39)	QPNYDAYRACOIQW
InChI=1S/C21H29N5O2/c27-19(16-17-8-4-3-5-9-17)13-11-18-12-14-21(28)26(18)15-7-2-1-6-10-20-22-24-25-23-20/h3-5,8-9,11,13,18-19,27H,1-2,6-7,10,12,14-16H2,(H,22,23,24,25)	JWYPJSNXPZTEHL
InChI=1S/C26H38O6/c1-14-12-17-23(5,10-8-16-22(3,4)18(28)9-11-25(16,17)13-27)26(21(31)32-7)20(30)15(2)19(29)24(14,26)6/h12,16-18,27-28,30H,8-11,13H2,1-7H3	MSEOJWPNMYHKMI
InChI=1S/C18H34O12/c1-9(2)17(25,6-19)3-4-27-15-13(23)12(22)11(21)10(30-15)5-28-16-14(24)18(26,7-20)8-29-16/h9-16,19-26H,3-8H2,1-2H3	MHJYRHBCBPGGHL
InChI=1S/C47H74O17/c1-20-28(51)30(53)33(56)39(60-20)63-35-29(52)24(49)19-59-40(35)64-36-32(55)31(54)34(38(57)58)62-41(36)61-27-11-12-45(7)25(43(27,4)5)10-13-47(9)37(45)23(48)16-21-22-17-42(2,3)18-26(50)44(22,6)14-15-46(21,47)8/h20,24-37,39-41,49-56H,10-19H2,1-9H3,(H,57,58)	KHQMXKRETWUVJU
InChI=1S/C27H30O15/c1-9-17(32)20(35)21(36)26(38-9)41-24-18(33)15(8-28)40-27(22(24)37)42-25-19(34)16-13(31)6-12(30)7-14(16)39-23(25)10-2-4-11(29)5-3-10/h2-7,9,15,17-18,20-22,24,26-33,35-37H,8H2,1H3	YFPYXTNSQOUHPS
InChI=1S/C27H30O13/c1-35-14-4-2-13(3-5-14)17-10-36-18-8-15(6-7-16(18)20(17)30)38-25-23(22(32)21(31)19(9-28)39-25)40-26-24(33)27(34,11-29)12-37-26/h2-8,10,19,21-26,28-29,31-34H,9,11-12H2,1H3	TUUBGLDJKKCMRH
InChI=1S/C30H38O17/c1-11-19(36)25(44-17(35)5-3-12-2-4-14(33)15(34)8-12)23(40)29(42-11)45-24-13-6-7-41-27(18(13)30(10-32)26(24)47-30)46-28-22(39)21(38)20(37)16(9-31)43-28/h2-8,11,13,16,18-29,31-34,36-40H,9-10H2,1H3	MFIJTASICGGFJA
InChI=1S/C63H98O29/c1-26-46-47(88-51-43(76)38(71)30(67)22-81-51)45(78)53(84-26)90-48-39(72)31(68)23-82-54(48)92-56(79)63-15-13-57(2,3)17-28(63)27-9-10-35-59(5)18-29(66)50(60(6,25-65)34(59)11-12-62(35,8)61(27,7)14-16-63)91-55-49(42(75)40(73)32(21-64)86-55)89-52-44(77)41(74)33(24-83-52)85-36(69)19-58(4,80)20-37(70)87-46/h9,26,28-35,38-55,64-68,71-78,80H,10-25H2,1-8H3	MCPFEAJYKIXPQF
InChI=1S/C42H70O35/c43-1-8-29-15(50)22(57)36(64-8)72-30-9(2-44)66-38(24(59)17(30)52)74-32-11(4-46)68-40(26(61)19(32)54)76-34-13(6-48)70-42(28(63)21(34)56)77-35-14(7-49)69-41(27(62)20(35)55)75-33-12(5-47)67-39(25(60)18(33)53)73-31-10(3-45)65-37(71-29)23(58)16(31)51/h8-63H,1-7H2	WHGYBXFWUBPSRW
InChI=1S/C14H6Cl2F4N2O2/c15-5-4-8(12(20)10(16)11(5)19)21-14(24)22-13(23)9-6(17)2-1-3-7(9)18/h1-4H,(H2,21,22,23,24)	CJDWRQLODFKPEL
InChI=1S/C48H78O19/c1-43(2)13-15-48(42(61)67-40-37(60)34(57)31(54)25(19-50)63-40)16-14-46(5)22(23(48)17-43)7-8-28-44(3)11-10-29(45(4,21-52)27(44)9-12-47(28,46)6)65-41-38(35(58)32(55)26(20-51)64-41)66-39-36(59)33(56)30(53)24(18-49)62-39/h7,23-41,49-60H,8-21H2,1-6H3	GOIICROVOYDKKG
InChI=1S/C32H46O8/c1-17(33)40-27(2,3)13-12-23(36)32(9,39)25-21(35)15-29(6)22-11-10-18-19(14-20(34)26(38)28(18,4)5)31(22,8)24(37)16-30(25,29)7/h10,12-13,19-22,25,34-35,39H,11,14-16H2,1-9H3	IXQKXEUSCPEQRD
InChI=1S/C18H22O10/c1-25-10-6-11-9(4-5-26-11)17(8(10)2-3-13(20)21)28-18-16(24)15(23)14(22)12(7-19)27-18/h4-6,12,14-16,18-19,22-24H,2-3,7H2,1H3,(H,20,21)	OLFRCQFNQXYDGW
InChI=1S/C35H62N7O17P3S/c1-4-5-6-7-8-9-10-11-12-13-14-15-26(44)63-19-18-37-25(43)16-17-38-33(47)30(46)35(2,3)21-56-62(53,54)59-61(51,52)55-20-24-29(58-60(48,49)50)28(45)34(57-24)42-23-41-27-31(36)39-22-40-32(27)42/h22-24,28-30,34,45-46H,4-21H2,1-3H3,(H,37,43)(H,38,47)(H,51,52)(H,53,54)(H2,36,39,40)(H2,48,49,50)	DUAFKXOFBZQTQE
InChI=1S/C23H31NO7S/c1-32(29,30)24-23(28)12-8-3-2-7-11-19-20(22(27)15-21(19)26)14-13-17(25)16-31-18-9-5-4-6-10-18/h2,4-7,9-10,13-14,17,19-20,22,25,27H,3,8,11-12,15-16H2,1H3,(H,24,28)	UQZVCDCIMBLVNR
InChI=1S/C22H22O12/c23-12-4-1-10(2-5-12)3-6-16(26)32-9-15-18(28)19(29)20(30)22(33-15)34-21(31)11-7-13(24)17(27)14(25)8-11/h1-8,15,18-20,22-25,27-30H,9H2	LWOXGQKLDYQLMZ
InChI=1S/C26H41N7O7/c1-15(2)13-20(33-22(36)17(27)14-16-7-4-3-5-8-16)24(38)31-18(9-6-12-30-26(28)29)23(37)32-19(25(39)40)10-11-21(34)35/h3-5,7-8,15,17-20H,6,9-14,27H2,1-2H3,(H,31,38)(H,32,37)(H,33,36)(H,34,35)(H,39,40)(H4,28,29,30)	BCSMOEAWWPMAQO
InChI=1S/C15H10O5/c16-9-6-11(8-4-2-1-3-5-8)20-12-7-10(17)14(18)15(19)13(9)12/h1-7,17-19H	FXNFHKRTJBSTCS
InChI=1S/C20H31N4O16P/c1-7(26)22-12-8(27)4-20(18(32)33,39-16(12)13(29)9(28)5-25)40-41(35,36)37-6-10-14(30)15(31)17(38-10)24-3-2-11(21)23-19(24)34/h2-3,8-10,12-17,25,27-31H,4-6H2,1H3,(H,22,26)(H,32,33)(H,35,36)(H2,21,23,34)	TXCIAUNLDRJGJZ
InChI=1S/C21H32N4O6/c1-12-18(27)22-13(2)19(28)24-14(7-4-3-5-9-16(26)17-11-31-17)21(30)25-10-6-8-15(25)20(29)23-12/h12-15,17H,3-11H2,1-2H3,(H,22,27)(H,23,29)(H,24,28)	GNYCTMYOHGBSBI
InChI=1S/C8H16N2O4S2/c9-5(7(11)12)1-3-15-16-4-2-6(10)8(13)14/h5-6H,1-4,9-10H2,(H,11,12)(H,13,14)	ZTVZLYBCZNMWCF
InChI=1S/C27H46O2/c1-18(2)7-6-14-27(5,29)24-11-10-22-21-9-8-19-17-20(28)12-15-25(19,3)23(21)13-16-26(22,24)4/h8,18,20-24,28-29H,6-7,9-17H2,1-5H3	MCKLJFJEQRYRQT
InChI=1S/C26H42N6O7/c1-15(2)13-21(25(37)31-20(26(38)39)5-3-4-12-27)32-24(36)19(10-11-22(29)34)30-23(35)18(28)14-16-6-8-17(33)9-7-16/h6-9,15,18-21,33H,3-5,10-14,27-28H2,1-2H3,(H2,29,34)(H,30,35)(H,31,37)(H,32,36)(H,38,39)	VUQJXEPRCRZYBU
InChI=1S/C4H10O2S2/c5-3(1-7)4(6)2-8/h3-8H,1-2H2	VHJLVAABSRFDPM
InChI=1S/C23H35N7O9/c1-11(31)18(24)21(37)28-14(3-2-8-27-23(25)26)19(35)29-15(9-12-4-6-13(32)7-5-12)20(36)30-16(22(38)39)10-17(33)34/h4-7,11,14-16,18,31-32H,2-3,8-10,24H2,1H3,(H,28,37)(H,29,35)(H,30,36)(H,33,34)(H,38,39)(H4,25,26,27)	KALBGLXJFJXFNJ
InChI=1S/C33H40O20/c1-10-19(38)29(52-32-25(44)23(42)20(39)16(8-34)50-32)27(46)31(48-10)47-9-17-21(40)24(43)26(45)33(51-17)53-30-22(41)18-14(37)6-13(36)7-15(18)49-28(30)11-2-4-12(35)5-3-11/h2-7,10,16-17,19-21,23-27,29,31-40,42-46H,8-9H2,1H3	MFIXKYXSBNIMPX
InChI=1S/C23H34O8/c1-20-9-16(26)19-15(23(20,30)5-3-14(20)12-6-18(28)31-10-12)2-4-21(29)8-13(25)7-17(27)22(19,21)11-24/h6,13-17,19,24-27,29-30H,2-5,7-11H2,1H3	BXSABLKMKAINIU
InChI=1S/C30H34O17/c1-11(32)42-10-19-22(36)24(38)26(40)29(46-19)47-28-25(39)21(35)18(9-31)45-30(28)44-17-8-15(34)20-14(33)7-16(43-27(20)23(17)37)12-3-5-13(41-2)6-4-12/h3-8,18-19,21-22,24-26,28-31,34-40H,9-10H2,1-2H3	NXDNDRJNQJPXGJ
InChI=1S/C30H48O4/c1-25(2)12-14-30(24(33)34)15-13-28(6)18(19(30)16-25)8-9-22-27(5)17-20(31)23(32)26(3,4)21(27)10-11-29(22,28)7/h8,19-23,31-32H,9-17H2,1-7H3,(H,33,34)	MDZKJHQSJHYOHJ
InChI=1S/C27H41N9O5/c1-3-16(2)22(36-23(37)19(28)12-17-8-5-4-6-9-17)25(39)35-21(13-18-14-31-15-33-18)24(38)34-20(26(40)41)10-7-11-32-27(29)30/h4-6,8-9,14-16,19-22H,3,7,10-13,28H2,1-2H3,(H,31,33)(H,34,38)(H,35,39)(H,36,37)(H,40,41)(H4,29,30,32)	QLAVYKWSCHPRSP
InChI=1S/C17H15NO3/c1-11(17(20)21)12-6-8-14(9-7-12)18-10-13-4-2-3-5-15(13)16(18)19/h2-9,11H,10H2,1H3,(H,20,21)	RJMIEHBSYVWVIN
InChI=1S/C21H26O5/c1-15(22)26-19(12-8-16-6-10-18(23)11-7-16)5-3-2-4-17-9-13-20(24)21(25)14-17/h6-7,9-11,13-14,19,23-25H,2-5,8,12H2,1H3	HLPXMGYELYMAQM
InChI=1S/C27H41N7O5/c1-17(2)12-20(29)24(35)33-23(14-19-15-30-16-31-19)26(37)34-22(13-18-8-4-3-5-9-18)25(36)32-21(27(38)39)10-6-7-11-28/h3-5,8-9,15-17,20-23H,6-7,10-14,28-29H2,1-2H3,(H,30,31)(H,32,36)(H,33,35)(H,34,37)(H,38,39)	PWIMZZPUQCOHLZ
InChI=1S/C48H76O18/c1-21-28(50)29(51)33(55)39(61-21)64-36-24(20-49)62-40(35(57)32(36)54)66-42(60)48-17-15-43(2,3)19-23(48)22-9-10-26-45(6)13-12-27(63-41-34(56)30(52)31(53)37(65-41)38(58)59)44(4,5)25(45)11-14-47(26,8)46(22,7)16-18-48/h9,21,23-37,39-41,49-57H,10-20H2,1-8H3,(H,58,59)	KEBWMOINOKSPFY
InChI=1S/C28H29F2N3O/c29-22-11-7-20(8-12-22)25(21-9-13-23(30)14-10-21)4-3-17-32-18-15-24(16-19-32)33-27-6-2-1-5-26(27)31-28(33)34/h1-2,5-14,24-25H,3-4,15-19H2,(H,31,34)	YVUQSNJEYSNKRX
InChI=1S/C41H70NO8P/c1-3-5-7-9-11-13-15-17-18-19-20-22-24-26-28-30-32-34-41(44)50-39(38-49-51(45,46)48-36-35-42)37-47-40(43)33-31-29-27-25-23-21-16-14-12-10-8-6-4-2/h7,9,13,15,18-19,22,24,27-30,39H,3-6,8,10-12,14,16-17,20-21,23,25-26,31-38,42H2,1-2H3,(H,45,46)	ACLGJPXDLXCCME
InChI=1S/C47H74O17/c1-21-28(49)30(51)32(53)39(60-21)62-34-33(54)35(37(55)56)63-40(36(34)64-38-31(52)29(50)24(48)20-59-38)61-27-12-13-44(6)25(43(27,4)5)11-14-46(8)26(44)10-9-22-23-19-42(2,3)15-17-47(23,41(57)58)18-16-45(22,46)7/h9,21,23-36,38-40,48-54H,10-20H2,1-8H3,(H,55,56)(H,57,58)	CLQAMCIMWDLXGK
InChI=1S/C19H30O5/c1-14-15(12-10-8-6-4-5-7-9-11-13-20)17(22)19(24-3)18(23-2)16(14)21/h20H,4-13H2,1-3H3	JGPMMRGNQUBGND
InChI=1S/C27H30O16/c28-7-14-17(33)20(36)22(38)26(40-14)43-25-21(37)18(34)15(8-29)41-27(25)42-24-19(35)16-12(32)5-11(31)6-13(16)39-23(24)9-1-3-10(30)4-2-9/h1-6,14-15,17-18,20-22,25-34,36-38H,7-8H2	LKZDFKLGDGSGEO
InChI=1S/C30H34O18/c1-9-18(34)22(38)25(41)29(44-9)48-28-23(39)19(35)16(8-43-10(2)31)46-30(28)45-15-7-13(33)17-21(37)24(40)26(47-27(17)20(15)36)11-4-5-12(32)14(6-11)42-3/h4-7,9,16,18-19,22-23,25,28-30,32-36,38-41H,8H2,1-3H3	LLPAOCBYQCXXKS
InChI=1S/C28H36O8/c1-10-15(2)27(29)36-26-21-17(12-19(31-5)24(26)34-8)11-16(3)28(4,30)14-18-13-20(32-6)23(33-7)25(35-9)22(18)21/h10,12-13,16,30H,11,14H2,1-9H3	ZSAUXCVJDYCLRS
InChI=1S/C32H38O17/c1-43-20-11-16(3-7-18(20)35)5-9-24(37)45-14-23-27(40)30(47-25(38)10-6-17-4-8-19(36)21(12-17)44-2)32(15-34,48-23)49-31-29(42)28(41)26(39)22(13-33)46-31/h3-12,22-23,26-31,33-36,39-42H,13-15H2,1-2H3	ZPIDHNQIWCJXAS
InChI=1S/C18H24O5/c1-12-6-5-9-14(19)8-4-2-3-7-13-10-15(20)11-16(21)17(13)18(22)23-12/h3,7,10-12,14,19-21H,2,4-6,8-9H2,1H3	FPQFYIAXQDXNOR
InChI=1S/C9H14N2O12P2/c12-5-1-2-11(9(15)10-5)8-7(14)6(13)4(22-8)3-21-25(19,20)23-24(16,17)18/h1-2,4,6-8,13-14H,3H2,(H,19,20)(H,10,12,15)(H2,16,17,18)	XCCTYIAWTASOJW
InChI=1S/C21H20O12/c22-6-13-15(26)17(28)19(30)21(33-13)32-11-3-7(1-2-9(11)24)20-18(29)16(27)14-10(25)4-8(23)5-12(14)31-20/h1-5,13,15,17,19,21-26,28-30H,6H2	YLWQTYZKYGNKPI
InChI=1S/C30H28O13/c31-18-1-3-21(4-2-18)41-28-26(37)27(43-24(35)10-16-30(39)13-7-20(33)8-14-30)25(36)22(42-28)17-40-23(34)9-15-29(38)11-5-19(32)6-12-29/h1-16,22,25-28,31,36-39H,17H2	UJKUPLFZLUIDFV
InChI=1S/C16H28N4O9/c1-6(2)11(17)14(26)19-9(5-21)13(25)20-12(7(3)22)15(27)18-8(16(28)29)4-10(23)24/h6-9,11-12,21-22H,4-5,17H2,1-3H3,(H,18,27)(H,19,26)(H,20,25)(H,23,24)(H,28,29)	INMGKUMJVBKQHP
InChI=1S/C25H28O12/c1-11-16(27)8-14-15(23(32)33)9-35-24(19(11)14)37-25-22(31)21(30)20(29)17(36-25)10-34-18(28)7-4-12-2-5-13(26)6-3-12/h2-7,9,14,16-17,19-22,24-27,29-31H,1,8,10H2,(H,32,33)	DFXWNJDFYDFQCW
InChI=1S/C6H3Cl3O/c7-3-1-5(9)6(10)2-4(3)8/h1-2,10H	LHJGJYXLEPZJPM
InChI=1S/C16H12O5/c17-9-1-2-10-14(4-9)21-7-16(20)6-8-3-12(18)13(19)5-11(8)15(10)16/h1-5,18-20H,6-7H2	PGERTGWKXFAEFR
InChI=1S/C25H32N2O6/c1-6-23-10-7-12-27-13-11-24(19(23)27)17-9-8-16(31-4)14-18(17)26(3)20(24)25(30,22(29)32-5)21(23)33-15(2)28/h7-10,14,19-21,30H,6,11-13H2,1-5H3	CXBGOBGJHGGWIE
InChI=1S/C18H18O2/c1-3-5-13-7-9-18(20)16(11-13)14-8-10-17(19)15(12-14)6-4-2/h3-4,7-12,19-20H,1-2,5-6H2	FVYXIJYOAGAUQK
InChI=1S/C22H30O5/c1-14(2)6-8-16-12-18(21(25)26)13-17(20(16)24)9-7-15(3)19(23)10-11-22(4,5)27/h6,10-13,15,24,27H,7-9H2,1-5H3,(H,25,26)	LQMRAHHWCLZHQD
InChI=1S/C24H28O11/c1-12-10-16(34-18(27)7-4-13-2-5-14(26)6-3-13)15(19(12)23(31)32)8-9-33-24-22(30)21(29)20(28)17(11-25)35-24/h2-8,16-17,20-22,24-26,28-30H,9-11H2,1H3,(H,31,32)	CBJNLOVRAFQEQH
InChI=1S/C13H10O5/c14-7-1-3-9(11(16)5-7)13(18)10-4-2-8(15)6-12(10)17/h1-6,14-17H	WXNRYSGJLQFHBR
InChI=1S/C27H37N7O6/c1-16(28)23(36)33-21(14-17-6-3-2-4-7-17)25(38)34-22(15-18-9-11-19(35)12-10-18)24(37)32-20(26(39)40)8-5-13-31-27(29)30/h2-4,6-7,9-12,16,20-22,35H,5,8,13-15,28H2,1H3,(H,32,37)(H,33,36)(H,34,38)(H,39,40)(H4,29,30,31)	YEJKMZRCQYXDEN
InChI=1S/C7H8O/c1-6-2-4-7(8)5-3-6/h2-5,8H,1H3	IWDCLRJOBJJRNH
InChI=1S/C23H31ClO3/c1-15(2)8-6-9-16(3)10-7-11-17(4)12-13-19-22(26)20(14-25)18(5)21(24)23(19)27/h8,10,12,14,26-27H,6-7,9,11,13H2,1-5H3	MHWOMRMBQGSTFS
InChI=1S/C22H31N5O9/c1-10(2)18(24)21(34)26-14(8-16(23)29)20(33)25-13(7-11-3-5-12(28)6-4-11)19(32)27-15(22(35)36)9-17(30)31/h3-6,10,13-15,18,28H,7-9,24H2,1-2H3,(H2,23,29)(H,25,33)(H,26,34)(H,27,32)(H,30,31)(H,35,36)	CRPVUQQUYGMKRJ
InChI=1S/C6H11NO2S/c1-2-3-10-4-5(7)6(8)9/h2,5H,1,3-4,7H2,(H,8,9)	ZFAHNWWNDFHPOH
InChI=1S/C26H42N6O7/c27-14-6-4-10-19(30-23(35)18(29)16-17-8-2-1-3-9-17)24(36)31-20(12-13-22(33)34)25(37)32-21(26(38)39)11-5-7-15-28/h1-3,8-9,18-21H,4-7,10-16,27-29H2,(H,30,35)(H,31,36)(H,32,37)(H,33,34)(H,38,39)	TXYBWRVYRDNVRA
InChI=1S/C51H64N12O12S2/c1-25(2)38-49(72)74-22-36(59-42(65)34-21-53-30-17-13-15-19-32(30)57-34)44(67)55-28(6)46(69)63(10)40-48(71)62(9)39(26(3)4)50(73)75-23-35(58-41(64)33-20-52-29-16-12-14-18-31(29)56-33)43(66)54-27(5)45(68)60(7)37(47(70)61(38)8)24-77-51(40)76-11/h12-21,25-28,35-40,51H,22-24H2,1-11H3,(H,54,66)(H,55,67)(H,58,64)(H,59,65)	AUJXLBOHYWTPFV
InChI=1S/C20H30N8O9/c21-10(5-9-7-24-8-25-9)17(33)26-11(1-3-14(22)29)18(34)28-13(6-15(23)30)19(35)27-12(20(36)37)2-4-16(31)32/h7-8,10-13H,1-6,21H2,(H2,22,29)(H2,23,30)(H,24,25)(H,26,33)(H,27,35)(H,28,34)(H,31,32)(H,36,37)	PKVYHGVERAZEOB
InChI=1S/C16H12O6/c1-21-12-5-4-9(15(19)16(12)20)11-7-22-13-6-8(17)2-3-10(13)14(11)18/h2-7,17,19-20H,1H3	SMOFGXHPWCTYQD
InChI=1S/C6H8O6/c7-1-2(8)5-3(9)4(10)6(11)12-5/h1-5,8-10H	UYUXSRADSPPKRZ
InChI=1S/C17H14O5/c1-20-11-5-3-4-10(8-11)17-16(19)15(18)13-7-6-12(21-2)9-14(13)22-17/h3-9,19H,1-2H3	PFMGWOVPHHEHAL
InChI=1S/C36H62O31/c37-1-7-13(43)14(44)21(51)32(58-7)64-27-9(3-39)60-34(23(53)16(27)46)66-29-11(5-41)62-36(25(55)18(29)48)67-30-12(6-42)61-35(24(54)19(30)49)65-28-10(4-40)59-33(22(52)17(28)47)63-26-8(2-38)57-31(56)20(50)15(26)45/h7-56H,1-6H2	OCIBBXPLUVYKCH
InChI=1S/C9H10Cl2N2O2/c1-13(15-2)9(14)12-6-3-4-7(10)8(11)5-6/h3-5H,1-2H3,(H,12,14)	XKJMBINCVNINCA
InChI=1S/C22H24N2O9/c1-21(32)7-5-4-6-8(25)9(7)15(26)10-12(21)17(28)13-14(24(2)3)16(27)11(20(23)31)19(30)22(13,33)18(10)29/h4-6,12-14,17,25-26,28,30,32-33H,1-3H3,(H2,23,31)	OWFJMIVZYSDULZ
InChI=1S/C21H20O8/c1-21-8-4-5-11(28-21)13-16(24)14-15(23)12-10(7-6-9(22)17(12)25-2)27-18(14)20(26-3)19(13)29-21/h6-7,11,22,24H,4-5,8H2,1-3H3	MTCOVRSZCNNQLP
InChI=1S/C15H12O6/c16-8-4-11(19)15-12(20)6-13(21-14(15)5-8)7-1-2-9(17)10(18)3-7/h1-5,13,16-19H,6H2	SBHXYTNGIZCORC
InChI=1S/C6H8N2O4/c9-4(10)2-1-3-5(11)8-6(12)7-3/h3H,1-2H2,(H,9,10)(H2,7,8,11,12)	VWFWNXQAMGDPGG
InChI=1S/C24H37N7O8/c1-13(32)19(22(37)30-17(23(38)39)9-10-18(33)34)31-21(36)16(8-5-11-28-24(26)27)29-20(35)15(25)12-14-6-3-2-4-7-14/h2-4,6-7,13,15-17,19,32H,5,8-12,25H2,1H3,(H,29,35)(H,30,37)(H,31,36)(H,33,34)(H,38,39)(H4,26,27,28)	MNZQYABHWAUVSG
InChI=1S/C10H18N4O6/c11-5(8(17)18)2-1-3-13-10(12)14-6(9(19)20)4-7(15)16/h5-6H,1-4,11H2,(H,15,16)(H,17,18)(H,19,20)(H3,12,13,14)	KDZOASGQNOPSCU
InChI=1S/C21H26O5/c1-25-20-17-12-14(19(24)21(20)26-2)5-3-4-6-15(22)9-7-13-8-10-18(23)16(17)11-13/h8,10-12,15,22-24H,3-7,9H2,1-2H3	SBGBAZQAEOWGFT
InChI=1S/C5H8O2/c1-3-4(2)5(6)7/h3H,1-2H3,(H,6,7)	UIERETOOQGIECD
InChI=1S/C16H16ClNO2S/c1-20-16(19)15(12-4-2-3-5-13(12)17)18-8-6-14-11(10-18)7-9-21-14/h2-5,7,9,15H,6,8,10H2,1H3	GKTWGGQPFAXNFI
InChI=1S/C30H34O8/c1-17(2)7-10-20-15-19(9-13-23(20)31)16-30(29(35)37-6)25(27(36-5)28(34)38-30)21-12-14-24(32)26(33)22(21)11-8-18(3)4/h7-9,12-15,31-33H,10-11,16H2,1-6H3	BVSLLGGUGCRTFA
InChI=1S/C20H26ClN3O2S/c1-4-5-6-7-11-16(19(25)26)27-20-23-17(21)12-18(24-20)22-15-10-8-9-13(2)14(15)3/h8-10,12,16H,4-7,11H2,1-3H3,(H,25,26)(H,22,23,24)	HVJBWTVMRIOTEL
InChI=1S/C21H18O11/c22-9-6-10(8-4-2-1-3-5-8)30-11-7-12(14(23)15(24)13(9)11)31-21-18(27)16(25)17(26)19(32-21)20(28)29/h1-7,16-19,21,23-27H,(H,28,29)	IKIIZLYTISPENI
InChI=1S/C25H33NO6/c1-12-6-7-19-23(3,4)21(29)18(31-13(2)27)10-24(19,5)25(12)9-15-17(28)8-14-16(20(15)32-25)11-26-22(14)30/h8,12,18-19,21,28-29H,6-7,9-11H2,1-5H3,(H,26,30)	MLWSQMMSROWDTI
InChI=1S/C14H21N3O10S/c15-6(13(24)25)1-2-9(18)17(4-11(21)22)12(23)7(16)5-28-8(14(26)27)3-10(19)20/h6-8H,1-5,15-16H2,(H,19,20)(H,21,22)(H,24,25)(H,26,27)	NXXXUJKQMOMDMS
InChI=1S/C10H10O5/c1-4(11)8-6(13)3-7(14)9(5(2)12)10(8)15/h3,13-15H,1-2H3	PIFFQYJYNWXNGE
InChI=1S/C50H80O28/c1-18-11-49-9-5-24-47(2,7-4-8-48(24,3)46(68)77-44-39(34(64)29(59)22(15-54)72-44)75-42-36(66)32(62)27(57)20(13-52)70-42)25(49)6-10-50(18,17-49)78-45-40(76-43-37(67)33(63)28(58)21(14-53)71-43)38(30(60)23(16-55)73-45)74-41-35(65)31(61)26(56)19(12-51)69-41/h19-45,51-67H,1,4-17H2,2-3H3	RPYRMTHVSUWHSV
InChI=1S/C20H28O4/c1-11(2)13-10-12-6-7-14-19(3,4)8-5-9-20(14,18(23)24)15(12)17(22)16(13)21/h10-11,14,21-22H,5-9H2,1-4H3,(H,23,24)	QRYRORQUOLYVBU
InChI=1S/C54H86O26/c1-20-30(59)33(62)37(66)44(74-20)78-40-25(18-56)76-43(39(68)36(40)65)73-19-26-32(61)35(64)41(79-45-38(67)34(63)31(60)24(17-55)75-45)46(77-26)80-48(72)54-13-12-51(5)21(22(54)14-49(2,3)16-29(54)58)8-9-27-50(4)15-23(57)42(69)53(7,47(70)71)28(50)10-11-52(27,51)6/h8,20,22-46,55-69H,9-19H2,1-7H3,(H,70,71)	OUZBWJQQLMMOSN
InChI=1S/C28H36O7/c1-15(29)33-20-13-18-24(2,3)19(30)8-10-25(18,4)17-7-11-26(5)21(16-9-12-32-14-16)34-23(31)22-28(26,35-22)27(17,20)6/h9,12,14,17-18,20-22H,7-8,10-11,13H2,1-6H3	ROWFSYNHZPRCKO
InChI=1S/C20H32O3/c1-2-3-4-5-6-7-8-10-13-16-19(21)17-14-11-9-12-15-18-20(22)23/h6-7,9-11,13-14,17,19,21H,2-5,8,12,15-16,18H2,1H3,(H,22,23)	KATOYYZUTNAWSA
InChI=1S/C25H42N8O7/c1-14(34)20(27)23(38)33-19(13-15-7-9-16(35)10-8-15)22(37)31-17(6-4-12-30-25(28)29)21(36)32-18(24(39)40)5-2-3-11-26/h7-10,14,17-20,34-35H,2-6,11-13,26-27H2,1H3,(H,31,37)(H,32,36)(H,33,38)(H,39,40)(H4,28,29,30)	COOWGYZBHXIBQI
InChI=1S/C15H14O4/c1-15(2)7-6-10-12(16)11-8(13(10)19-15)4-3-5-9(11)14(17)18/h3-5H,6-7H2,1-2H3,(H,17,18)	SRAZIDLUTMRWNZ
InChI=1S/C18H20FN3O4/c1-10-9-26-17-14-11(16(23)12(18(24)25)8-22(10)14)7-13(19)15(17)21-5-3-20(2)4-6-21/h7-8,10H,3-6,9H2,1-2H3,(H,24,25)	GSDSWSVVBLHKDQ
InChI=1S/C22H31N5O9/c1-11(28)18(24)21(34)26-14(9-12-5-3-2-4-6-12)20(33)25-13(7-8-16(23)29)19(32)27-15(22(35)36)10-17(30)31/h2-6,11,13-15,18,28H,7-10,24H2,1H3,(H2,23,29)(H,25,33)(H,26,34)(H,27,32)(H,30,31)(H,35,36)	CEYPZXQETXWZNR
InChI=1S/C21H22O11/c22-7-16-18(27)19(28)20(29)21(32-16)30-9-4-12(25)17-13(26)6-14(31-15(17)5-9)8-1-2-10(23)11(24)3-8/h1-5,14,16,18-25,27-29H,6-7H2	RAFHNDRXYHOLSH
InChI=1S/C21H24O10/c22-9-16-18(27)19(28)20(29)21(31-16)30-15-8-12(24)7-14(26)17(15)13(25)6-3-10-1-4-11(23)5-2-10/h1-2,4-5,7-8,16,18-24,26-29H,3,6,9H2	IOUVKUPGCMBWBT
InChI=1S/C24H21N5O4/c1-12-19(31)28-16-10-6-4-8-14(16)24(33)11-17-18(30)26-23(2,29(12)22(24)28)21-25-15-9-5-3-7-13(15)20(32)27(17)21/h3-10,12,17,22,33H,11H2,1-2H3,(H,26,30)	YYLAARMDRFESOL
InChI=1S/C17H22N2O3/c1-12(5-10-16(20)18-22)11-13(2)17(21)14-6-8-15(9-7-14)19(3)4/h5-11,13,22H,1-4H3,(H,18,20)	RTKIYFITIVXBLE
InChI=1S/C15H14O3/c1-18-15-9-12(8-14(17)10-15)6-5-11-3-2-4-13(16)7-11/h2-10,16-17H,1H3	VANIIUGEHGLNHB
InChI=1S/C17H20O9/c1-25-13-4-2-9(6-10(13)18)3-5-14(21)26-15-11(19)7-17(24,16(22)23)8-12(15)20/h2-6,11-12,15,18-20,24H,7-8H2,1H3,(H,22,23)	HPBJJSKSRVQRQK
InChI=1S/C25H22O8/c1-29-19-10-15(9-17(26)24(19)30-2)16-13-33-18-11-20(32-12-14-7-5-4-6-8-14)25(31-3)23(28)21(18)22(16)27/h4-11,13,26,28H,12H2,1-3H3	WSKWDXWDFFVUKX
InChI=1S/C13H8Br4O4/c1-20-12-6(15)2-5(14)3-9(12)21-13-7(16)4-8(18)11(19)10(13)17/h2-4,18-19H,1H3	UMOXGPJLBBKEJV
InChI=1S/C9H8O3/c10-8-4-1-7(2-5-8)3-6-9(11)12/h1-6,10H,(H,11,12)	NGSWKAQJJWESNS
InChI=1S/C17H16O5/c1-20-12-7-15(21-2)17-13(19)9-14(22-16(17)8-12)10-3-5-11(18)6-4-10/h3-8,14,18H,9H2,1-2H3	REBBZOCNEVVAPX
InChI=1S/C31H50O4/c1-20(2)7-6-8-21(3)25-11-12-26-24-10-9-22-19-23(35-29(34)14-13-28(32)33)15-17-30(22,4)27(24)16-18-31(25,26)5/h9,20-21,23-27H,6-8,10-19H2,1-5H3,(H,32,33)	WLNARFZDISHUGS
InChI=1S/C27H30O14/c1-9-19(32)22(35)24(37)27(38-9)41-26-23(36)20(33)16(8-28)40-25(26)18-13(31)7-15-17(21(18)34)12(30)6-14(39-15)10-2-4-11(29)5-3-10/h2-7,9,16,19-20,22-29,31-37H,8H2,1H3	BGPMMCPSTAYIEL
InChI=1S/C23H22O11/c1-29-22-16-13(6-14-21(22)32-9-31-14)30-8-12(17(16)25)10-2-4-11(5-3-10)33-23-20(28)19(27)18(26)15(7-24)34-23/h2-6,8,15,18-20,23-24,26-28H,7,9H2,1H3	MLRDPISQDDYRHC
InChI=1S/C20H32N6O7/c1-4-10(2)16(21)19(31)26-14(7-12-8-22-9-23-12)18(30)24-11(3)17(29)25-13(20(32)33)5-6-15(27)28/h8-11,13-14,16H,4-7,21H2,1-3H3,(H,22,23)(H,24,30)(H,25,29)(H,26,31)(H,27,28)(H,32,33)	CFGNZWNZPFLWBQ
InChI=1S/C26H40O12/c1-13(8-10-27)5-4-6-14(2)23(34)38-26(3)9-7-15-16(22(32)33)12-35-24(18(15)26)37-25-21(31)20(30)19(29)17(11-28)36-25/h6,12-13,15,17-21,24-25,27-31H,4-5,7-11H2,1-3H3,(H,32,33)	JCNYBRAUXUDAEQ
InChI=1S/C10H6O3/c11-8-5-9(12)10(13)7-4-2-1-3-6(7)8/h1-5,12H	CSFWPUWCSPOLJW
InChI=1S/C27H36O13/c1-11(2)9-27(37)23(36)25(3,4)22(35)26(5,6)24(27)40-21-19(33)18(32)17(31)15(39-21)10-38-20(34)12-7-13(28)16(30)14(29)8-12/h7-9,15,17-19,21,24,28-33,37H,10H2,1-6H3	ZOEFIRUNMVHSJA
InChI=1S/C42H64O16/c1-37(2)21-9-11-41(6)22(8-7-19-20-15-38(3,17-43)16-23(45)39(20,4)13-14-40(19,41)5)42(21,18-44)12-10-24(37)55-36-32(28(49)27(48)31(57-36)34(53)54)58-35-29(50)25(46)26(47)30(56-35)33(51)52/h7,18,20-32,35-36,43,45-50H,8-17H2,1-6H3,(H,51,52)(H,53,54)	PCPOJCNRMQVMOI
InChI=1S/C11H12N4O3S/c1-18-9-6-13-11(14-7-9)15-19(16,17)10-4-2-8(12)3-5-10/h2-7H,12H2,1H3,(H,13,14,15)	GPTONYMQFTZPKC
InChI=1S/C24H27ClN6O3/c1-33-19-7-6-15(11-20(19)34-2)8-9-26-23-27-22(25)28-24(29-23)30-12-16-10-17(14-30)18-4-3-5-21(32)31(18)13-16/h3-7,11,16-17H,8-10,12-14H2,1-2H3,(H,26,27,28,29)	DRVRFMGQMHIZLI
InChI=1S/C23H32N4O11/c1-11(28)19(27-20(34)14(24)6-8-17(30)31)22(36)26-16(10-12-2-4-13(29)5-3-12)21(35)25-15(23(37)38)7-9-18(32)33/h2-5,11,14-16,19,28-29H,6-10,24H2,1H3,(H,25,35)(H,26,36)(H,27,34)(H,30,31)(H,32,33)(H,37,38)	GVFDOOYMIBOTOV
InChI=1S/C9H9Cl2NO/c1-2-9(13)12-6-3-4-7(10)8(11)5-6/h3-5H,2H2,1H3,(H,12,13)	LFULEKSKNZEWOE
InChI=1S/C4H8O3/c1-2-3(5)4(6)7/h3,5H,2H2,1H3,(H,6,7)	AFENDNXGAFYKQO
InChI=1S/C14H20O5S/c1-2-11(5-3-4-6-14(15)16)12-7-9-13(10-8-12)20(17,18)19/h7-11H,2-6H2,1H3,(H,15,16)(H,17,18,19)	KNDYNZDDQSJMQR
InChI=1S/C20H24O9/c1-7-12(22)26-10-6-17-9-5-8(16(2,3)4)18(17)11(21)13(23)28-15(18)29-20(17,14(24)27-9)19(7,10)25/h7-11,15,21,25H,5-6H2,1-4H3	FPUXKXIZEIDQKW
InChI=1S/C8H9NS/c1-6-2-4-7(5-3-6)8(9)10/h2-5H,1H3,(H2,9,10)	QXYZSNGZMDVLKN
InChI=1S/C40H58O2/c1-23(2)33-25-13-15-31-37(5,6)17-11-19-39(31,9)29(25)21-27(35(33)41)28-22-30-26(34(24(3)4)36(28)42)14-16-32-38(7,8)18-12-20-40(30,32)10/h21-24,31-32,41-42H,11-20H2,1-10H3	RFUVOURUUJLQSB
InChI=1S/C23H34O4/c1-7-8-9-10-17-18(13-11-15(2)3)22(27-6)19(14-12-16(4)5)21(24)20(17)23(25)26/h11-12,24H,7-10,13-14H2,1-6H3,(H,25,26)	ONMLNUSSUHTGJO
InChI=1S/C16H26N4O10/c1-6(18-14(27)8(17)5-11(24)25)13(26)20-12(7(2)21)15(28)19-9(16(29)30)3-4-10(22)23/h6-9,12,21H,3-5,17H2,1-2H3,(H,18,27)(H,19,28)(H,20,26)(H,22,23)(H,24,25)(H,29,30)	OZOPXUVLUPIVEA
InChI=1S/C11H15NO/c1-11(2,3)10(13)12-9-7-5-4-6-8-9/h4-8H,1-3H3,(H,12,13)	LWJNWXYSLBGWDU
InChI=1S/C21H34O2/c1-2-3-4-5-6-7-8-9-10-11-12-13-14-16-19-17-15-18-20(22)21(19)23/h7-8,15,17-18,22-23H,2-6,9-14,16H2,1H3	GWOCLAPCXDOJRL
InChI=1S/C35H28O19/c36-15-3-1-12(2-4-15)30-31(28(46)24-17(38)9-16(37)10-22(24)51-30)54-35-32(53-34(49)14-7-20(41)26(44)21(42)8-14)29(47)27(45)23(52-35)11-50-33(48)13-5-18(39)25(43)19(40)6-13/h1-10,23,27,29,32,35-45,47H,11H2	GAWOMYRLBFCSGL
InChI=1S/C12H22O11/c13-1-4-6(16)8(18)9(19)11(21-4)23-12(3-15)10(20)7(17)5(2-14)22-12/h4-11,13-20H,1-3H2	CZMRCDWAGMRECN
InChI=1S/C26H34O13/c1-26(34)9-15(37-17(29)8-5-12-3-6-13(28)7-4-12)18-14(23(33)35-2)11-36-24(19(18)26)39-25-22(32)21(31)20(30)16(10-27)38-25/h3-4,6-7,11,15-16,18-22,24-25,27-28,30-32,34H,5,8-10H2,1-2H3	GODSXGJMZIRXOG
InChI=1S/C15H24O5/c1-8(2)5-12(18)20-15-13(9(3)4)11(17)6-10(7-16)14(15)19/h6,8-9,11,13,15-17H,5,7H2,1-4H3	LBZXZXIGWNHGTB
InChI=1S/C14H12O4/c15-11-5-10(6-12(16)8-11)2-1-9-3-4-13(17)14(18)7-9/h1-8,15-18H	CDRPUGZCRXZLFL
InChI=1S/C10H9ClN4O2S/c11-9-5-6-10(14-13-9)15-18(16,17)8-3-1-7(12)2-4-8/h1-6H,12H2,(H,14,15)	XOXHILFPRYWFOD
InChI=1S/C20H25NO2/c1-19-8-6-16-15-5-3-14(22)12-13(15)2-4-17(16)18(19)7-9-20(19,23)10-11-21/h12,17-18,23H,2-10H2,1H3	AZFLJNIPTRTECV
InChI=1S/C9H17NO2/c10-7-9(6-8(11)12)4-2-1-3-5-9/h1-7,10H2,(H,11,12)	UGJMXCAKCUNAIE
InChI=1S/C27H28O13/c1-9-20(32)23(35)26(40-27-24(36)22(34)19(31)10(2)38-27)25(37-9)18-14(30)8-16-17(21(18)33)13(29)7-15(39-16)11-3-5-12(28)6-4-11/h3-10,19,22-28,30-31,33-36H,1-2H3	LCQVQAZLYBJMGJ
InChI=1S/C45H82NO7P/c1-3-5-7-9-11-13-15-17-19-21-22-23-24-26-28-30-32-34-36-38-45(47)53-44(43-52-54(48,49)51-41-39-46)42-50-40-37-35-33-31-29-27-25-20-18-16-14-12-10-8-6-4-2/h17,19,22-23,26,28,32,34,37,40,44H,3-16,18,20-21,24-25,27,29-31,33,35-36,38-39,41-43,46H2,1-2H3,(H,48,49)	GZMXKUALKXYCMM
InChI=1S/C22H34O5/c23-17(14-16-8-4-3-5-9-16)12-13-19-18(20(24)15-21(19)25)10-6-1-2-7-11-22(26)27/h1,6,16-19,23H,2-5,7-15H2,(H,26,27)	PIPQNTASWLMKSF
InChI=1S/C26H44N6O6/c1-16(2)22(32-23(34)19(29)15-17-9-11-18(33)12-10-17)25(36)30-20(7-3-5-13-27)24(35)31-21(26(37)38)8-4-6-14-28/h9-12,16,19-22,33H,3-8,13-15,27-29H2,1-2H3,(H,30,36)(H,31,35)(H,32,34)(H,37,38)	GKOLOIWSIQOGFI
InChI=1S/C20H32O5/c1-2-3-6-9-15(21)12-13-17-16(18(22)14-19(17)23)10-7-4-5-8-11-20(24)25/h4,7,12-13,15-18,21-22H,2-3,5-6,8-11,14H2,1H3,(H,24,25)	BHMBVRSPMRCCGG
InChI=1S/C27H46O4S/c1-18(2)7-6-8-19(3)23-11-12-24-22-10-9-20-17-21(31-32(28,29)30)13-15-26(20,4)25(22)14-16-27(23,24)5/h9,18-19,21-25H,6-8,10-17H2,1-5H3,(H,28,29,30)	BHYOQNUELFTYRT
InChI=1S/C26H42N6O7/c27-14-6-4-10-18(29)23(35)30-19(12-13-22(33)34)24(36)32-21(16-17-8-2-1-3-9-17)25(37)31-20(26(38)39)11-5-7-15-28/h1-3,8-9,18-21H,4-7,10-16,27-29H2,(H,30,35)(H,31,37)(H,32,36)(H,33,34)(H,38,39)	ZOKGQFRMBFCYDR
InChI=1S/C16H22O9/c1-23-9-4-2-8(3-5-12(18)19)10(6-9)24-16-15(22)14(21)13(20)11(7-17)25-16/h2,4,6,11,13-17,20-22H,3,5,7H2,1H3,(H,18,19)	LIVNOUBJFOXZOR
InChI=1S/C19H26N2O/c1-13-10-14(2)16-12-18(21-17(16)11-13)19(22)20-15-8-6-4-3-5-7-9-15/h10-12,15,21H,3-9H2,1-2H3,(H,20,22)	YTDHMGDEWFURLB
InChI=1S/C18H32O2/c1-2-3-4-5-6-7-8-9-10-11-12-13-14-15-16-17-18(19)20/h7-10H,2-6,11-17H2,1H3,(H,19,20)	JBYXPOFIGCOSSB
InChI=1S/C17H32O4/c1-3-4-5-6-7-8-9-10-11-12-13-15(17(20)21)14(2)16(18)19/h14-15H,3-13H2,1-2H3,(H,18,19)(H,20,21)	CADNMISJDLVPCK
InChI=1S/C2H3NO3/c3-1(4)2(5)6/h(H2,3,4)(H,5,6)	SOWBFZRMHSNYGE
InChI=1S/C20H38O2/c1-2-3-4-5-6-7-8-9-10-11-12-13-14-15-16-17-18-19-20(21)22/h18-19H,2-17H2,1H3,(H,21,22)	FIKTURVKRGQNQD
InChI=1S/C39H74NO8P/c1-3-5-7-9-11-13-15-17-18-20-22-24-26-28-30-32-39(42)48-37(36-47-49(43,44)46-34-33-40)35-45-38(41)31-29-27-25-23-21-19-16-14-12-10-8-6-4-2/h20,22,26,28,37H,3-19,21,23-25,27,29-36,40H2,1-2H3,(H,43,44)	JXRDSKPCJNWQEG
InChI=1S/C14H18N2O5/c1-21-14(20)11(7-9-5-3-2-4-6-9)16-13(19)10(15)8-12(17)18/h2-6,10-11H,7-8,15H2,1H3,(H,16,19)(H,17,18)	IAOZJIPTCAWIRG
InChI=1S/C8H12N2O3/c1-3-8(4-2)5(11)9-7(13)10-6(8)12/h3-4H2,1-2H3,(H2,9,10,11,12,13)	FTOAOBMCPZCFFF
InChI=1S/C19H14O5/c1-23-18(21)15(13-10-6-3-7-11-13)17-16(20)14(19(22)24-17)12-8-4-2-5-9-12/h2-11,22H,1H3	NLQPTDHMZUGQCX
InChI=1S/C25H40N6O7/c26-12-6-4-10-17(28)22(34)30-19(14-16-8-2-1-3-9-16)23(35)31-20(15-21(32)33)24(36)29-18(25(37)38)11-5-7-13-27/h1-3,8-9,17-20H,4-7,10-15,26-28H2,(H,29,36)(H,30,34)(H,31,35)(H,32,33)(H,37,38)	NGFOUQJOAOCAAO
InChI=1S/C39H76NO8P/c1-3-5-7-9-11-13-15-17-18-20-22-24-26-28-30-32-39(42)48-37(36-47-49(43,44)46-34-33-40)35-45-38(41)31-29-27-25-23-21-19-16-14-12-10-8-6-4-2/h26,28,37H,3-25,27,29-36,40H2,1-2H3,(H,43,44)	RECBGBLFDMTQRS
InChI=1S/C10H12N2O5/c1-3-6(2)8-4-7(11(14)15)5-9(10(8)13)12(16)17/h4-6,13H,3H2,1-2H3	OWZPCEFYPSAJFR
InChI=1S/C3H8NO6P/c4-2(3(5)6)1-10-11(7,8)9/h2H,1,4H2,(H,5,6)(H2,7,8,9)	BZQFBWGGLXLEPQ
InChI=1S/C27H32O7/c1-25(2)19(12-20(28)32-5)27(4)17-6-8-26(3)18(15(17)10-16(22(25)30)23(27)31)11-21(29)34-24(26)14-7-9-33-13-14/h7,9,13,16-17,19,24H,6,8,10-12H2,1-5H3	DNFJSIPZGYBGON
InChI=1S/C6H6ClNO2S/c7-5-1-3-6(4-2-5)11(8,9)10/h1-4H,(H2,8,9,10)	HHHDJHHNEURCNV
InChI=1S/C15H14O7/c16-7-3-9(17)8-5-12(20)15(22-13(8)4-7)6-1-10(18)14(21)11(19)2-6/h1-4,12,15-21H,5H2	XMOCLSLCDHWDHP
InChI=1S/C16H15F2N3O3S/c1-22-13-5-6-19-12(14(13)23-2)8-25-16-20-10-4-3-9(24-15(17)18)7-11(10)21-16/h3-7,15H,8H2,1-2H3,(H,20,21)	UKILEIRWOYBGEJ
InChI=1S/C6H13O9P/c7-1-3-4(8)5(9)6(10,15-3)2-14-16(11,12)13/h3-5,7-10H,1-2H2,(H2,11,12,13)	RHKKZBWRNHGJEZ
InChI=1S/C7H15O10P/c8-1-3(9)5(11)7(13)6(12)4(10)2-17-18(14,15)16/h4-8,10-13H,1-2H2,(H2,14,15,16)	JDTUMPKOJBQPKX
InChI=1S/C27H30O15/c1-9-17(31)20(34)23(37)26(38-9)42-25-21(35)18(32)15(8-28)41-27(25)39-12-6-13(30)16-14(7-12)40-24(22(36)19(16)33)10-2-4-11(29)5-3-10/h2-7,9,15,17-18,20-21,23,25-32,34-37H,8H2,1H3	ZEJXENDZTYVXDP
InChI=1S/C6H6O4/c7-2-4-1-5(8)6(9)3-10-4/h1,3,7,9H,2H2	BEJNERDRQOWKJM
InChI=1S/C32H56O13/c1-5-7-9-10-11-12-13-14-16-18-27(38)44-30-29(42-23(4)35)26(21-40-22(3)34)43-32(41-20-25(37)24(36)19-33)31(30)45-28(39)17-15-8-6-2/h24-26,29-33,36-37H,5-21H2,1-4H3	YTRXIFNFFGXRFV
InChI=1S/C21H20O11/c1-7-15(26)17(28)18(29)21(30-7)32-20-16(27)14-12(25)5-9(22)6-13(14)31-19(20)8-2-3-10(23)11(24)4-8/h2-7,15,17-18,21-26,28-29H,1H3	OXGUCUVFOIWWQJ
InChI=1S/C13H10O6/c1-19-13(18)7-4-6-2-3-8(14)11(16)10(6)12(17)9(15)5-7/h2-5,14,16H,1H3,(H,15,17)	DQWQITFUWFBXON
InChI=1S/C17H14O5/c1-20-11-5-3-10(4-6-11)13-9-22-17-12(15(13)18)7-8-14(21-2)16(17)19/h3-9,19H,1-2H3	RRCYPDDIDYVEIW
InChI=1S/C19H38O2/c1-15(2)9-6-10-16(3)11-7-12-17(4)13-8-14-18(5)19(20)21/h15-18H,6-14H2,1-5H3,(H,20,21)	PAHGJZDQXIOYTH
InChI=1S/C15H12N2O2/c16-9-11-1-3-12(4-2-11)13-5-7-14(8-6-13)19-10-15(17)18/h1-8H,10H2,(H2,17,18)	NGIGVHXUCKGXDR
InChI=1S/C30H22O11/c31-15-5-1-13(2-6-15)26-21(36)11-18-19(34)12-23-25(27(18)39-26)29(30(38,41-23)14-3-7-16(32)8-4-14)28(37)24-20(35)9-17(33)10-22(24)40-29/h1-10,12,21,26,31-36,38H,11H2	PAUVEHXCLNBAPG
InChI=1S/C9H12O4/c1-13-9-4-6(8(12)5-10)2-3-7(9)11/h2-4,8,10-12H,5H2,1H3	FBWPWWWZWKPJFL
InChI=1S/C14H22O6/c1-6-13(3,12(17)19-5)10(15)7-9-8(2)14(4,18)20-11(9)16/h8-9,18H,6-7H2,1-5H3	VOYCJQSSBDMXNQ
InChI=1S/C36H50O13/c1-3-4-5-6-7-8-9-10-11-12-13-14-15-16-22-18-24(48-36-31(41)29(39)30(40)32(49-36)34(44)45)20-26(38)28(22)35(46)47-23-17-21(2)27(33(42)43)25(37)19-23/h17-20,29-32,36-41H,3-16H2,1-2H3,(H,42,43)(H,44,45)	PNRVAHOSWLWYPO
InChI=1S/C11H8O2/c1-7-6-10(12)8-4-2-3-5-9(8)11(7)13/h2-6H,1H3	MJVAVZPDRWSRRC
InChI=1S/C24H38N6O6/c1-14(2)20(30-21(32)16(26)13-19(27)31)23(34)29-18(12-15-8-4-3-5-9-15)22(33)28-17(24(35)36)10-6-7-11-25/h3-5,8-9,14,16-18,20H,6-7,10-13,25-26H2,1-2H3,(H2,27,31)(H,28,33)(H,29,34)(H,30,32)(H,35,36)	ZZHJLSYQXIEOAW
InChI=1S/C42H64O17/c1-10-40(7,52)19-13-16-24(4)35(49)56-33-28(23-44)55-39(32(48)34(33)57-36(50)25(5)17-14-20-41(8,53)11-2)59-42(9,12-3)21-15-18-26(6)37(51)58-38-31(47)30(46)29(45)27(22-43)54-38/h10-12,16-18,27-34,38-39,43-48,52-53H,1-3,13-15,19-23H2,4-9H3	OIMUSOLEDHKDCV
InChI=1S/C14H14O3/c1-16-13-9-12(17-14(15)10-13)8-7-11-5-3-2-4-6-11/h2-8,10,12H,9H2,1H3	XEAQIWGXBXCYFX
InChI=1S/C42H80NO10P/c1-3-5-7-9-11-13-15-17-19-21-23-25-27-29-31-33-40(44)50-35-38(36-51-54(48,49)52-37-39(43)42(46)47)53-41(45)34-32-30-28-26-24-22-20-18-16-14-12-10-8-6-4-2/h28,30,38-39H,3-27,29,31-37,43H2,1-2H3,(H,46,47)(H,48,49)	GPSKZJNTROFFOC
InChI=1S/C13H9BrO3/c14-9-6-10(8-4-2-1-3-5-8)12(15)11(7-9)13(16)17/h1-7,15H,(H,16,17)	HUQWWRUNBHYQLK
InChI=1S/C16H20O9/c1-23-9-4-2-8(3-5-12(18)19)10(6-9)24-16-15(22)14(21)13(20)11(7-17)25-16/h2-6,11,13-17,20-22H,7H2,1H3,(H,18,19)	FQWZGEBZILOCET
InChI=1S/C17H16ClNO3/c1-11-6-7-12(8-14(11)18)19-17(20)9-13-10-21-15-4-2-3-5-16(15)22-13/h2-8,13H,9-10H2,1H3,(H,19,20)	YKVNWOQRTGVUNE
InChI=1S/C23H30N6O9/c24-15(7-12-1-3-14(31)4-2-12)20(34)29-18(10-30)22(36)28-17(8-13-9-25-11-26-13)21(35)27-16(23(37)38)5-6-19(32)33/h1-4,9,11,15-18,30-31H,5-8,10,24H2,(H,25,26)(H,27,35)(H,28,36)(H,29,34)(H,32,33)(H,37,38)	MRCXEPKGBKFOPS
InChI=1S/C18H11BrF3NO4/c1-26-14-8-11(19)5-9-6-13(17(25)27-15(9)14)16(24)23-12-4-2-3-10(7-12)18(20,21)22/h2-8H,1H3,(H,23,24)	IGCULZQONBAMRE
InChI=1S/C17H22O5/c1-9-5-6-14(21-11(3)18)16(4)8-17(20)13(7-12(9)16)10(2)15(19)22-17/h12,14,20H,1,5-8H2,2-4H3	DDHXERAMOVJOAJ
InChI=1S/C12H12O5/c1-6-3-7-8(4-13)10(14)12(2,16)11(15)9(7)5-17-6/h3-5,11,15-16H,1-2H3	QVMUHZHZYCDMAI
InChI=1S/C27H37N3O7S/c1-18(2)15-30(38(33,34)21-10-8-20(28)9-11-21)16-24(31)23(14-19-6-4-3-5-7-19)29-27(32)37-25-17-36-26-22(25)12-13-35-26/h3-11,18,22-26,31H,12-17,28H2,1-2H3,(H,29,32)	CJBJHOAVZSMMDJ
InChI=1S/C8H16N2O3/c1-5(2)3-6(8(12)13)10-7(11)4-9/h5-6H,3-4,9H2,1-2H3,(H,10,11)(H,12,13)	DKEXFJVMVGETOO
InChI=1S/C22H40N6O8/c1-12(2)11-16(21(34)27-15(22(35)36)7-9-18(30)31)28-20(33)14(5-3-4-10-23)26-19(32)13(24)6-8-17(25)29/h12-16H,3-11,23-24H2,1-2H3,(H2,25,29)(H,26,32)(H,27,34)(H,28,33)(H,30,31)(H,35,36)	YMUDHXZMYUAVIP
InChI=1S/C13H16O2/c1-9(2)4-5-12-8-11(10(3)14)6-7-13(12)15/h4,6-8,15H,5H2,1-3H3	QJAPFSSVKIZTMR
InChI=1S/C5H8O4/c6-4(7)2-1-3-5(8)9/h1-3H2,(H,6,7)(H,8,9)	JFCQEDHGNNZCLN
InChI=1S/C25H26O7/c1-13(2)5-4-6-14(3)7-8-15-9-10-18(26)21(22(15)28)23-20-17(25(31)32-23)11-16(24(29)30)12-19(20)27/h5,7,9-12,23,26-28H,4,6,8H2,1-3H3,(H,29,30)	YEOVVCBEYCCOOP
InChI=1S/C22H34N6O6/c1-13(26-20(31)15(24)11-14-7-3-2-4-8-14)19(30)28-17(12-18(25)29)21(32)27-16(22(33)34)9-5-6-10-23/h2-4,7-8,13,15-17H,5-6,9-12,23-24H2,1H3,(H2,25,29)(H,26,31)(H,27,32)(H,28,30)(H,33,34)	DTYBTACIDITQKT
InChI=1S/C19H14O6/c1-19(25)6-8-5-11(21)15-16(13(8)12(22)7-19)17(23)9-3-2-4-10(20)14(9)18(15)24/h2-5,20-21,25H,6-7H2,1H3	JJOLHRYZQSDLSA
InChI=1S/C7H5FO2/c8-6-3-1-5(2-4-6)7(9)10/h1-4H,(H,9,10)	BBYDXOIZLAWGSL
InChI=1S/C12H15Cl2NO5S/c1-21(19,20)8-4-2-7(3-5-8)10(17)9(6-16)15-12(18)11(13)14/h2-5,9-11,16-17H,6H2,1H3,(H,15,18)	OTVAEFIXJLOWRX
InChI=1S/C4H4N2O2/c7-3-1-2-5-4(8)6-3/h1-2H,(H2,5,6,7,8)	ISAKRJDGNUQOIC
InChI=1S/C17H29N5O9/c1-7(2)13(22-14(27)8(18)6-23)16(29)21-10(5-11(19)24)15(28)20-9(17(30)31)3-4-12(25)26/h7-10,13,23H,3-6,18H2,1-2H3,(H2,19,24)(H,20,28)(H,21,29)(H,22,27)(H,25,26)(H,30,31)	WRIZLPRLTLEZIX
InChI=1S/C14H21ClN2O3S/c1-11-5-7-12(8-6-11)21(19,20)17-13(14(18)10-15)4-2-3-9-16/h5-8,13,17H,2-4,9-10,16H2,1H3	RDFCSSHDJSZMTQ
InChI=1S/C34H42O20/c1-10-20(38)24(42)26(44)33(50-10)53-30-21(39)11(2)49-32(28(30)46)48-9-18-22(40)25(43)27(45)34(52-18)54-31-23(41)19-16(37)7-13(47-3)8-17(19)51-29(31)12-4-5-14(35)15(36)6-12/h4-8,10-11,18,20-22,24-28,30,32-40,42-46H,9H2,1-3H3	NMGVHLDIHNFGQB
InChI=1S/C21H30O12/c1-2-3-9-4-5-10(30-20-18(28)16(26)14(24)12(7-22)32-20)11(6-9)31-21-19(29)17(27)15(25)13(8-23)33-21/h2,4-6,12-29H,1,3,7-8H2	SFQLDKSMEHBZRN
InChI=1S/C16H26O4/c1-10(2)5-6-12-15(3,20-12)14-13(18-4)11(17)7-8-16(14)9-19-16/h5,11-14,17H,6-9H2,1-4H3	CEVCTNCUIVEQOY
InChI=1S/C27H33NO4/c1-24(2,30)23-20(29)14-18-21(32-23)10-11-25(3)26(4)15(9-12-27(18,25)31)13-17-16-7-5-6-8-19(16)28-22(17)26/h5-8,14-15,21,23,28,30-31H,9-13H2,1-4H3	ACNHBCIZLNNLRS
InChI=1S/C25H28O8/c1-10-20(5)9-13-21(6,23(10)18(28)30-11(2)24(23,29)17(20)27)15-16-25(33-16)12(22(13,7)32-15)8-14(26)31-19(25,3)4/h8,11,13,15-16,29H,1,9H2,2-7H3	ZKFPZHCUDJBDJO
InChI=1S/C22H43NO3/c1-2-3-4-5-6-7-8-9-10-11-12-13-14-15-16-17-18-19-21(24)23-20-22(25)26/h2-20H2,1H3,(H,23,24)(H,25,26)	MUNNIYAZGQGMQR
InChI=1S/C15H20O4/c1-10(7-13(17)18)5-6-15(19)11(2)8-12(16)9-14(15,3)4/h5-8,19H,9H2,1-4H3,(H,17,18)	JLIDBLDQVAYHNE
InChI=1S/C30H53N3O6/c1-19(2)22(14-21-10-11-26(38-8)27(15-21)39-13-9-12-37-7)16-24(31)25(34)17-23(20(3)4)28(35)33-18-30(5,6)29(32)36/h10-11,15,19-20,22-25,34H,9,12-14,16-18,31H2,1-8H3,(H2,32,36)(H,33,35)	UXOWGYHJODZGMF
InChI=1S/C45H55NO15/c1-23-28(58-39(53)33(50)32(26-16-12-10-13-17-26)46-40(54)61-41(4,5)6)21-45(55)37(59-38(52)27-18-14-11-15-19-27)35-43(9,29(49)20-30-44(35,22-56-30)60-25(3)48)36(51)34(57-24(2)47)31(23)42(45,7)8/h10-19,28-30,32-35,37,49-50,55H,20-22H2,1-9H3,(H,46,54)	LEMYAXKYCOBYOJ
InChI=1S/C15H12O4/c16-9-5-6-14-11(7-9)13(18)8-15(19-14)10-3-1-2-4-12(10)17/h1-7,15-17H,8H2	JMSUEPQZGKBECJ
InChI=1S/C16H24N4O2/c1-3-9-19-14-12(15(21)20(10-4-2)16(19)22)17-13(18-14)11-7-5-6-8-11/h11H,3-10H2,1-2H3,(H,17,18)	FFBDFADSZUINTG
InChI=1S/C27H44O/c1-18(2)7-6-8-19(3)23-11-12-24-22-10-9-20-17-21(28)13-15-26(20,4)25(22)14-16-27(23,24)5/h17-19,22-25H,6-16H2,1-5H3	NYOXRYYXRWJDKP
InChI=1S/C10H16N4O3/c11-3-1-2-9(15)14-8(10(16)17)4-7-5-12-6-13-7/h5-6,8H,1-4,11H2,(H,12,13)(H,14,15)(H,16,17)	CCLQKVKJOGVQLU
InChI=1S/C19H37N5O7/c1-10(2)8-12(21)16(27)24-15(11(3)26)18(29)23-14(9-25)17(28)22-13(19(30)31)6-4-5-7-20/h10-15,25-26H,4-9,20-21H2,1-3H3,(H,22,28)(H,23,29)(H,24,27)(H,30,31)	ZCKUDWRWJOGDPO
InChI=1S/C22H29ClO6/c23-15-6-5-7-17(12-15)29-14-16(24)10-11-19-18(20(25)13-21(19)26)8-3-1-2-4-9-22(27)28/h1,3,5-7,10-12,16,18-21,24-26H,2,4,8-9,13-14H2,(H,27,28)	VJGGHXVGBSZVMZ
InChI=1S/C22H18N2O4/c1-22(16-9-8-14-19(15-16)27-18-12-6-3-7-13-18)20(25)24(21(26)28-22)23-17-10-4-2-5-11-17/h2-15,23H,1H3	IUNUPHVWZMSNAU
InChI=1S/C18H30N4O10/c1-8(2)5-11(21-15(28)9(19)7-23)17(30)20-10(3-4-13(24)25)16(29)22-12(18(31)32)6-14(26)27/h8-12,23H,3-7,19H2,1-2H3,(H,20,30)(H,21,28)(H,22,29)(H,24,25)(H,26,27)(H,31,32)	DJVQVDUYTYXDFP
InChI=1S/C7H8N4O3/c1-10-4-3(8-6(13)9-4)5(12)11(2)7(10)14/h1-2H3,(H2,8,9,13)	OTSBKHHWSQYEHK
InChI=1S/C22H30N4O10/c1-11(27)18(23)21(34)24-13(7-8-16(28)29)19(32)25-14(9-12-5-3-2-4-6-12)20(33)26-15(22(35)36)10-17(30)31/h2-6,11,13-15,18,27H,7-10,23H2,1H3,(H,24,34)(H,25,32)(H,26,33)(H,28,29)(H,30,31)(H,35,36)	PXDWBORWXDGJCS
InChI=1S/C21H44NO7P/c1-2-3-4-5-6-7-8-9-10-11-12-13-14-15-21(24)29-20(18-23)19-28-30(25,26)27-17-16-22/h20,23H,2-19,22H2,1H3,(H,25,26)	CKPBBEOJHAPPBT
InChI=1S/C9H10O3/c1-6(10)8-4-3-7(11)5-9(8)12-2/h3-5,11H,1-2H3	XPHIPEXPAGCEBM
InChI=1S/C49H60O24/c1-19-43(72-49-41(64)46(71-31(56)16-10-24-7-13-26(53)14-8-24)44(21(3)67-49)73-47-40(63)38(61)42(20(2)66-47)68-22(4)51)36(59)37(60)45(65-19)33-28(55)17-29(69-48-39(62)34(57)30(18-50)70-48)32(35(33)58)27(54)15-9-23-5-11-25(52)12-6-23/h5-8,10-14,16-17,19-21,30,34,36-50,52-53,55,57-64H,9,15,18H2,1-4H3	RMVGZKPTURZUMZ
InChI=1S/C4H8O3/c1-4(2,7)3(5)6/h7H,1-2H3,(H,5,6)	BWLBGMIXKSTLSX
InChI=1S/C20H24O11/c1-5-12(24)28-11-8(22)18-10-6(21)7(16(2,3)4)17(18)9(23)13(25)30-15(17)31-20(18,14(26)29-10)19(5,11)27/h5-11,15,21-23,27H,1-4H3	AMOGMTLMADGEOQ
InChI=1S/C15H22O3/c1-11-6-7-12(2)13(10-11)18-9-5-8-15(3,4)14(16)17/h6-7,10H,5,8-9H2,1-4H3,(H,16,17)	HEMJJKBWTPKOJG
InChI=1S/C20H24O7/c1-6-8(2)18(22)24-11-7-20(5)17(27-20)16-14(25-16)10(4)13(21)15-12(11)9(3)19(23)26-15/h6,11-17,21H,3-4,7H2,1-2,5H3	RKAXEWSQYMGBAP
InChI=1S/C31H32O16/c1-30(43,14-24(36)37)15-27(40)47-28-22(45-25(38)8-4-16-2-6-18(32)20(34)10-16)12-31(44,29(41)42)13-23(28)46-26(39)9-5-17-3-7-19(33)21(35)11-17/h2-11,22-23,28,32-35,43-44H,12-15H2,1H3,(H,36,37)(H,41,42)	OOGPWQHGQYUIAW
InChI=1S/C8H13N3O2/c1-11(2)7(8(12)13)3-6-4-9-5-10-6/h4-5,7H,3H2,1-2H3,(H,9,10)(H,12,13)	IMOBSLOLPCWZKQ
InChI=1S/C44H82NO10P/c1-3-5-7-9-11-13-15-17-19-20-22-24-26-28-30-32-34-36-43(47)55-40(38-53-56(50,51)54-39-41(45)44(48)49)37-52-42(46)35-33-31-29-27-25-23-21-18-16-14-12-10-8-6-4-2/h24,26,30,32,40-41H,3-23,25,27-29,31,33-39,45H2,1-2H3,(H,48,49)(H,50,51)	XYOBNNJBURXNAH
InChI=1S/C42H79O10P/c1-3-5-7-9-11-13-15-17-19-21-23-25-27-29-31-33-41(45)49-37-40(38-51-53(47,48)50-36-39(44)35-43)52-42(46)34-32-30-28-26-24-22-20-18-16-14-12-10-8-6-4-2/h22,24,28,30,39-40,43-44H,3-21,23,25-27,29,31-38H2,1-2H3,(H,47,48)	AOWDUWHTDPWHIC
InChI=1S/C38H60O18/c1-16-11-37-9-5-20-35(2,7-4-8-36(20,3)34(49)50)21(37)6-10-38(16,15-37)56-33-30(55-32-28(48)26(46)23(43)18(13-40)52-32)29(24(44)19(14-41)53-33)54-31-27(47)25(45)22(42)17(12-39)51-31/h17-33,39-48H,1,4-15H2,2-3H3,(H,49,50)	DRSKVOAJKLUMCL
InChI=1S/C16H12O3/c1-18-13-8-5-9-14-16(13)12(17)10-15(19-14)11-6-3-2-4-7-11/h2-10H,1H3	XRQSPUXANRGDAV
InChI=1S/C27H30O15/c1-9-17(31)20(34)22(36)26(39-9)38-8-15-18(32)21(35)23(37)27(41-15)42-25-19(33)16-13(30)6-10(28)7-14(16)40-24(25)11-4-2-3-5-12(11)29/h2-7,9,15,17-18,20-23,26-32,34-37H,8H2,1H3	BJJCTXDEJUWVIC
InChI=1S/C6H7N5O/c1-11-5(12)3-4(9-2-8-3)10-6(11)7/h2H,1H3,(H2,7,10)(H,8,9)	RFLVMTUMFYRZCB
InChI=1S/C22H22O11/c1-30-21-12(25)7-14-16(18(21)27)11(24)6-13(32-14)9-2-4-10(5-3-9)31-22-20(29)19(28)17(26)15(8-23)33-22/h2-7,15,17,19-20,22-23,25-29H,8H2,1H3	MORLNMAFXVHNAI
InChI=1S/C6H13NO5/c7-3-5(10)4(9)2(1-8)12-6(3)11/h2-6,8-11H,1,7H2	MSWZFWKMSRAUBD
InChI=1S/C23H42NO7P/c1-2-3-4-5-6-7-8-9-10-11-12-13-14-15-16-17-23(26)31-22(20-25)21-30-32(27,28)29-19-18-24/h3-4,6-7,9-10,22,25H,2,5,8,11-21,24H2,1H3,(H,27,28)	JGWWMNVPHKMUCV
InChI=1S/C11H8O3/c1-6-5-9(13)10-7(11(6)14)3-2-4-8(10)12/h2-5,12H,1H3	VCMMXZQDRFWYSE
InChI=1S/C8H2F12O2/c9-2(1-3(21)22)4(10,11)5(12,13)6(14,15)7(16,17)8(18,19)20/h1H,(H,21,22)	BKOBFLVYTXYFQZ
InChI=1S/C21H32O3/c1-3-4-5-6-7-8-9-10-11-12-19(22)15-13-18-14-16-20(23)21(17-18)24-2/h11-12,14,16-17,23H,3-10,13,15H2,1-2H3	FADFGCOCHHNRHF
InChI=1S/C23H28O12/c1-9-13-14(16(26)19(9)34-21(31)10-5-3-2-4-6-10)11(20(29)30)8-32-22(13)35-23-18(28)17(27)15(25)12(7-24)33-23/h2-6,8-9,12-19,22-28H,7H2,1H3,(H,29,30)	VHNBSWKVDGABEV
InChI=1S/C10H7N3S/c1-2-4-8-7(3-1)12-10(13-8)9-5-14-6-11-9/h1-6H,(H,12,13)	WJCNZQLZVWNLKY
InChI=1S/C29H40O7/c1-19-11-14-29(3)22(27(34)35)5-4-6-25(29)28(19,2)15-12-21(13-16-30)18-36-26(33)10-8-20-7-9-23(31)24(32)17-20/h5,7-10,17,19,21,25,30-32H,4,6,11-16,18H2,1-3H3,(H,34,35)	UVGRPMWFXIDHJC
InChI=1S/C12H7Cl3O2/c13-7-1-3-11(9(15)5-7)17-12-4-2-8(14)6-10(12)16/h1-6,16H	XEFQLINVKFYRCS
InChI=1S/C11H6O3/c12-11-2-1-7-5-8-3-4-13-9(8)6-10(7)14-11/h1-6H	ZCCUUQDIBDJBTK
InChI=1S/C34H46O19/c1-5-15-17(18(29(44)46-3)12-48-31(15)52-33-27(42)25(40)23(38)20(10-36)50-33)8-7-14(9-35)22-16(6-2)32(49-13-19(22)30(45)47-4)53-34-28(43)26(41)24(39)21(11-37)51-34/h5-7,9,12-13,15-17,20-28,31-34,36-43H,1-2,8,10-11H2,3-4H3	MWLKXILGJPSPKZ
InChI=1S/C21H37N5O9/c1-11(2)9-14(20(33)26-15(21(34)35)10-17(29)30)25-19(32)13(5-3-4-8-22)24-18(31)12(23)6-7-16(27)28/h11-15H,3-10,22-23H2,1-2H3,(H,24,31)(H,25,32)(H,26,33)(H,27,28)(H,29,30)(H,34,35)	GTFLJNNAMLMAJC
InChI=1S/C15H11N3O3/c19-15-10-14(11-6-8-13(9-7-11)18(20)21)16-17(15)12-4-2-1-3-5-12/h1-9H,10H2	FDAVFKZPGQEGDX
InChI=1S/C9H10O4/c1-2-6(11)9-7(12)3-5(10)4-8(9)13/h3-4,10,12-13H,2H2,1H3	PTHLEKANMPKYDB
InChI=1S/C10H13NO3/c11-8(6-10(13)14)5-7-1-3-9(12)4-2-7/h1-4,8,12H,5-6,11H2,(H,13,14)	VUNPIAMEJXBAFP
InChI=1S/C18H28N6O7/c1-8(2)14(17(29)23-12(18(30)31)5-13(25)26)24-15(27)9(3)22-16(28)11(19)4-10-6-20-7-21-10/h6-9,11-12,14H,4-5,19H2,1-3H3,(H,20,21)(H,22,28)(H,23,29)(H,24,27)(H,25,26)(H,30,31)	BLOMMRLXQCWLEE
InChI=1S/C4H9NO3/c1-2(6)3(5)4(7)8/h2-3,6H,5H2,1H3,(H,7,8)	AYFVYJQAPQTCCC
InChI=1S/C42H74NO10P/c1-3-5-7-9-11-13-15-17-18-19-20-22-24-26-28-30-32-34-41(45)53-38(36-51-54(48,49)52-37-39(43)42(46)47)35-50-40(44)33-31-29-27-25-23-21-16-14-12-10-8-6-4-2/h13,15,18-19,22,24,28,30,38-39H,3-12,14,16-17,20-21,23,25-27,29,31-37,43H2,1-2H3,(H,46,47)(H,48,49)	SPHVTAIQBHDJQC
InChI=1S/C17H34O2/c1-3-16(2)14-12-10-8-6-4-5-7-9-11-13-15-17(18)19/h16H,3-15H2,1-2H3,(H,18,19)	FXUKWLSZZHVEJD
InChI=1S/C25H28ClN3O2S/c1-2-3-4-8-11-21(24(30)31)32-25-28-22(26)16-23(29-25)27-17-18-12-14-20(15-13-18)19-9-6-5-7-10-19/h5-7,9-10,12-16,21H,2-4,8,11,17H2,1H3,(H,30,31)(H,27,28,29)	FQMPYBCEABTPIK
InChI=1S/C33H58N7O17P3S/c1-4-5-6-7-8-9-10-11-12-13-24(42)61-17-16-35-23(41)14-15-36-31(45)28(44)33(2,3)19-54-60(51,52)57-59(49,50)53-18-22-27(56-58(46,47)48)26(43)32(55-22)40-21-39-25-29(34)37-20-38-30(25)40/h20-22,26-28,32,43-44H,4-19H2,1-3H3,(H,35,41)(H,36,45)(H,49,50)(H,51,52)(H2,34,37,38)(H2,46,47,48)	YMCXGHLSVALICC
InChI=1S/C62H100O31/c1-24-34(69)38(73)42(77)52(86-24)92-48-28(67)15-57(4)33-9-8-25-26-14-56(2,3)10-12-61(26,13-11-59(25,6)60(33,7)16-27(66)46(57)58(48,5)21-64)55(80)93-53-45(39(74)36(71)30(17-63)87-53)91-51-43(78)44(90-54-47(79)62(81,22-65)23-85-54)32(20-84-51)89-50-41(76)37(72)31(19-83-50)88-49-40(75)35(70)29(68)18-82-49/h8,24,26-54,63-79,81H,9-23H2,1-7H3	CQWIBPNPRFMAOF
InChI=1S/C45H80NO8P/c1-3-5-7-9-11-13-15-17-19-20-21-22-24-26-28-30-32-34-36-38-45(48)54-43(42-53-55(49,50)52-40-39-46)41-51-44(47)37-35-33-31-29-27-25-23-18-16-14-12-10-8-6-4-2/h11,13,17,19,21-22,26,28,32,34,43H,3-10,12,14-16,18,20,23-25,27,29-31,33,35-42,46H2,1-2H3,(H,49,50)	DPRXQVIZBLENFV
InChI=1S/C21H41N7O6/c1-5-12(4)16(19(32)26-14(20(33)34)7-6-8-25-21(23)24)28-18(31)15(10-29)27-17(30)13(22)9-11(2)3/h11-16,29H,5-10,22H2,1-4H3,(H,26,32)(H,27,30)(H,28,31)(H,33,34)(H4,23,24,25)	ZHPBXPAXGNASMZ
InChI=1S/C21H22O5/c1-8-7-25-19-16-12(22)4-5-13(23)17(16)20-15-11(21(24)26-20)6-9-2-3-10(8)14(9)18(15)19/h4-5,8-11,14-15,18-20H,2-3,6-7H2,1H3	SBDBJWBHRZQCQD
InChI=1S/C23H22O6/c1-23(2)8-7-12-15(29-23)6-5-13-21(24)20-14-9-17(25-3)18(26-4)10-16(14)27-11-19(20)28-22(12)13/h5-10,19-20H,11H2,1-4H3	ORDAZKGHSNRHTD
InChI=1S/C4H3FN2O2/c5-2-1-6-4(9)7-3(2)8/h1H,(H2,6,7,8,9)	GHASVSINZRGABV
InChI=1S/C18H20N2O4/c1-11(2)8-16(22)20-10-13(18(19)24)15(21)9-14(20)17(23)12-6-4-3-5-7-12/h3-7,9-11,17,23H,8H2,1-2H3,(H2,19,24)	CCDXRMSTRMQFCG
InChI=1S/C24H34N4O10/c1-3-12(2)20(23(36)26-16(24(37)38)8-9-18(30)31)28-22(35)17(10-13-4-6-14(29)7-5-13)27-21(34)15(25)11-19(32)33/h4-7,12,15-17,20,29H,3,8-11,25H2,1-2H3,(H,26,36)(H,27,34)(H,28,35)(H,30,31)(H,32,33)(H,37,38)	JSMNWCLZJXRHTD
InChI=1S/C6H7NO/c7-5-3-1-2-4-6(5)8/h1-4,8H,7H2	CDAWCLOXVUBKRW
InChI=1S/C6H5F7O2/c7-4(8,2-1-3(14)15)5(9,10)6(11,12)13/h1-2H2,(H,14,15)	ISFKSWMQWIRDNC
InChI=1S/C19H38NO7P/c1-2-3-4-5-6-7-8-9-10-11-12-13-14-15-18(21)20-17(19(22)23)16-27-28(24,25)26/h17H,2-16H2,1H3,(H,20,21)(H,22,23)(H2,24,25,26)	HSMUPNYJCMYKJH
InChI=1S/C13H26O3/c1-2-3-4-5-6-7-8-9-11-16-12-10-13(14)15/h2-12H2,1H3,(H,14,15)	ZYLHDTBQHXSLEZ
InChI=1S/C18H28O3/c1-2-3-7-11-16-15(13-14-17(16)19)10-8-5-4-6-9-12-18(20)21/h3,7H,2,4-6,8-14H2,1H3,(H,20,21)	RHVWQVSLVMXMBR
InChI=1S/C16H27N5O8/c1-6(2)12(15(27)20-9(16(28)29)5-11(23)24)21-14(26)8(4-10(18)22)19-13(25)7(3)17/h6-9,12H,4-5,17H2,1-3H3,(H2,18,22)(H,19,25)(H,20,27)(H,21,26)(H,23,24)(H,28,29)	WGMKCWXSLUNOKO
InChI=1S/C18H32O2/c1-2-3-4-5-6-7-8-9-10-11-12-13-14-15-16-17-18(19)20/h2-8,11-17H2,1H3,(H,19,20)	RGTIBVZDHOMOKC
InChI=1S/C10H6N2O2/c11-5-8(6-12)3-7-1-2-9(13)10(14)4-7/h1-4,13-14H	VTJXFTPMFYAJJU
InChI=1S/C23H32N2O2S/c1-17(2)13-15-26-21-9-5-19(6-10-21)24-23(28)25-20-7-11-22(12-8-20)27-16-14-18(3)4/h5-12,17-18H,13-16H2,1-4H3,(H2,24,25,28)	BWBONKHPVHMQHE
InChI=1S/C18H23NO3/c1-13(2-3-14-4-7-16(20)8-5-14)19-11-10-15-6-9-17(21)18(22)12-15/h4-9,12-13,19-22H,2-3,10-11H2,1H3	JRWZLRBJNMZMFE
InChI=1S/C23H31N5O11/c24-13(9-11-1-3-12(29)4-2-11)20(35)26-15(6-8-18(31)32)21(36)27-14(5-7-17(25)30)22(37)28-16(23(38)39)10-19(33)34/h1-4,13-16,29H,5-10,24H2,(H2,25,30)(H,26,35)(H,27,36)(H,28,37)(H,31,32)(H,33,34)(H,38,39)	QGJIKHAGJAOTND
InChI=1S/C18H13ClF6N2O3/c1-9(15(28)26-14-4-2-13(19)3-5-14)30-27-16(29)10-6-11(17(20,21)22)8-12(7-10)18(23,24)25/h2-9H,1H3,(H,26,28)(H,27,29)	DSMXVSGJIDFLKP
InChI=1S/C15H12O4/c16-14(17)12-8-4-5-9-13(12)15(18)19-10-11-6-2-1-3-7-11/h1-9H,10H2,(H,16,17)	XIKIUQUXDNHBFR
InChI=1S/C4H5N3O/c5-3-1-2-6-4(8)7-3/h1-2H,(H3,5,6,7,8)	OPTASPLRGRRNAP
InChI=1S/C4H6O4/c1-2(3(5)6)4(7)8/h2H,1H3,(H,5,6)(H,7,8)	ZIYVHBGGAOATLY
InChI=1S/C45H83O13P/c1-3-5-7-9-11-13-15-17-19-21-23-25-27-29-31-33-38(46)55-35-37(36-56-59(53,54)58-45-43(51)41(49)40(48)42(50)44(45)52)57-39(47)34-32-30-28-26-24-22-20-18-16-14-12-10-8-6-4-2/h27-30,37,40-45,48-52H,3-26,31-36H2,1-2H3,(H,53,54)	OEIRDSPUMTVTLZ
InChI=1S/C7H14N2O3/c1-2-9-6(10)4-3-5(8)7(11)12/h5H,2-4,8H2,1H3,(H,9,10)(H,11,12)	DATAGRPVKZEWHA
InChI=1S/C18H27N7O8/c1-8(23-16(30)10(19)5-13(20)26)15(29)25-12(4-9-6-21-7-22-9)17(31)24-11(18(32)33)2-3-14(27)28/h6-8,10-12H,2-5,19H2,1H3,(H2,20,26)(H,21,22)(H,23,30)(H,24,31)(H,25,29)(H,27,28)(H,32,33)	OCOQHYOBMZQNFQ
InChI=1S/C23H22O8/c1-11(9-24)16-6-13-15(30-16)5-4-12-21(13)31-20-10-29-17-8-19(28-3)18(27-2)7-14(17)23(20,26)22(12)25/h4-5,7-8,16,20,24,26H,1,6,9-10H2,2-3H3	MYQAATJJIDGOMQ
InChI=1S/C31H48O10/c1-20-13-10-8-6-4-5-7-9-11-16-26(35)29(30(38)39)28(37)18-24(33)15-12-14-23(32)17-25(34)19-27(36)21(2)31(40)41-22(20)3/h4-11,13,16,20-29,32-37H,12,14-15,17-19H2,1-3H3,(H,38,39)	ALFUZUYJAXAEKE
InChI=1S/C25H52NO7P/c1-2-3-4-5-6-7-8-9-10-11-12-13-14-15-16-17-18-19-25(28)33-24(22-27)23-32-34(29,30)31-21-20-26/h24,27H,2-23,26H2,1H3,(H,29,30)	QEQAJJJSRGAOOG
InChI=1S/C49H75N13O12/c1-26(24-27(2)37(74-8)25-32-14-10-9-11-15-32)18-19-33-28(3)40(64)60-36(46(70)71)20-21-38(63)62(7)31(6)43(67)56-30(5)42(66)59-35(17-13-23-55-49(52)53)45(69)61-39(47(72)73)29(4)41(65)58-34(44(68)57-33)16-12-22-54-48(50)51/h9-11,14-15,18-19,24,27-30,33-37,39H,6,12-13,16-17,20-23,25H2,1-5,7-8H3,(H,56,67)(H,57,68)(H,58,65)(H,59,66)(H,60,64)(H,61,69)(H,70,71)(H,72,73)(H4,50,51,54)…	JIGDOBKZMULDHS
InChI=1S/C13H7Br2N3O6/c14-9-3-7(4-10(15)13(9)19)6-16-24-12-2-1-8(17(20)21)5-11(12)18(22)23/h1-6,19H	XTFNPKDYCLFGPV
InChI=1S/C12H13N3O2/c1-9-7-11(15-17-9)12(16)14-13-8-10-5-3-2-4-6-10/h2-7,13H,8H2,1H3,(H,14,16)	XKFPYPQQHFEXRZ
InChI=1S/C41H76O20/c1-23(56-39-36(52)33(49)30(46)26(20-42)59-39)15-11-10-14-17-24(57-40-37(53)34(50)31(47)27(21-43)60-40)16-12-8-6-4-3-5-7-9-13-18-25(19-29(45)55-2)58-41-38(54)35(51)32(48)28(22-44)61-41/h23-28,30-44,46-54H,3-22H2,1-2H3	BKEFKSNTAPNAHR
InChI=1S/C33H38N6O10/c1-4-11-35-30(46)25-27(43)33(49)19-8-6-7-17(24(19)39-32(33)48)18-12-16(9-10-22(18)40)13-20(37-31(47)26(42)15(3)5-2)28(44)36-21(14-23(34)41)29(45)38-25/h4,6-12,15,20-21,25,27,40,43,49H,5,13-14H2,1-3H3,(H2,34,41)(H,35,46)(H,36,44)(H,37,47)(H,38,45)(H,39,48)	ZIAXNZCTODBCKW
InChI=1S/C30H28O13/c31-16-5-1-14(2-6-16)3-10-24(35)40-13-23-25(36)27(38)28(39)30(43-23)42-21-9-7-17-19(33)12-22(41-29(17)26(21)37)15-4-8-18(32)20(34)11-15/h1-11,22-23,25,27-28,30-32,34,36-39H,12-13H2	PHQCFARQBSPGHM
InChI=1S/C16H10BrN3O2/c17-8-5-6-9-12(7-8)19-16(21)13(9)15-14(20-22)10-3-1-2-4-11(10)18-15/h1-7,18,22H,(H,19,21)	DDLZLOKCJHBUHD
InChI=1S/C8H8O4/c1-4-2-5(9)3-6(10)7(4)8(11)12/h2-3,9-10H,1H3,(H,11,12)	AMKYESDOVDKZKV
InChI=1S/C11H13NO3/c1-8(13)12-10(11(14)15)7-9-5-3-2-4-6-9/h2-6,10H,7H2,1H3,(H,12,13)(H,14,15)	CBQJSKKFNMDLON
InChI=1S/C25H24O12/c26-15-5-1-13(9-17(15)28)3-7-21(31)36-20-12-25(35,24(33)34)11-19(30)23(20)37-22(32)8-4-14-2-6-16(27)18(29)10-14/h1-10,19-20,23,26-30,35H,11-12H2,(H,33,34)	UFCLZKMFXSILNL
InChI=1S/C14H20N6O5S/c15-6(14(23)24)1-2-26-3-7-9(21)10(22)13(25-7)20-5-19-8-11(16)17-4-18-12(8)20/h4-7,9-10,13,21-22H,1-3,15H2,(H,23,24)(H2,16,17,18)	ZJUKTBDSGOFHSH
InChI=1S/C22H24N2O8/c1-7-8-5-4-6-9(25)11(8)16(26)12-10(7)17(27)14-15(24(2)3)18(28)13(21(23)31)20(30)22(14,32)19(12)29/h4-7,10,14-15,17,25-27,30,32H,1-3H3,(H2,23,31)	SGKRLCUYIXIAHR
InChI=1S/C12H12Cl2N2O4/c13-5-1-7-8(2-6(5)14)16(4-15-7)12-11(19)10(18)9(3-17)20-12/h1-2,4,9-12,17-19H,3H2	XHSQDZXAVJRBMX
InChI=1S/C22H24N2O9/c1-21(32)7-5-4-6-8(25)9(7)15(26)10-12(21)17(28)13-14(24(2)3)16(27)11(20(23)31)19(30)22(13,33)18(10)29/h4-6,12-14,17,25,27-29,32-33H,1-3H3,(H2,23,31)	IWVCMVBTMGNXQD
InChI=1S/C15H12N2O3/c18-12-8-6-11(7-9-12)15(10-4-2-1-3-5-10)13(19)16-14(20)17-15/h1-9,18H,(H2,16,17,19,20)	XEEDURHPFVXALT
InChI=1S/C22H34N6O9/c1-11(2)7-15(27-19(33)13(23)3-5-17(29)30)20(34)28-16(8-12-9-24-10-25-12)21(35)26-14(22(36)37)4-6-18(31)32/h9-11,13-16H,3-8,23H2,1-2H3,(H,24,25)(H,26,35)(H,27,33)(H,28,34)(H,29,30)(H,31,32)(H,36,37)	YTWDOUNEEAQMBR
InChI=1S/C48H76O19/c1-21-29(51)31(53)34(56)39(63-21)66-37-24(19-49)64-38(36(58)33(37)55)62-20-25-30(52)32(54)35(57)40(65-25)67-42(61)48-16-14-43(2,3)18-23(48)22-8-9-26-44(4)12-11-28(50)47(7,41(59)60)27(44)10-13-46(26,6)45(22,5)15-17-48/h8,21,23-40,49-58H,9-20H2,1-7H3,(H,59,60)	LEXLFIULVWKBPT
InChI=1S/C31H48O6/c1-17(2)9-8-10-20(28(35)36)26-22-15-24(34)27-29(5)13-12-23(33)18(3)21(29)11-14-30(27,6)31(22,7)16-25(26)37-19(4)32/h9,18,21-25,27,33-34H,8,10-16H2,1-7H3,(H,35,36)	IECPWNUMDGFDKC
InChI=1S/C40H76NO8P/c1-3-5-7-9-11-13-15-17-19-21-23-25-27-29-31-33-40(43)49-38(37-48-50(44,45)47-35-34-41)36-46-39(42)32-30-28-26-24-22-20-18-16-14-12-10-8-6-4-2/h21,23,27,29,38H,3-20,22,24-26,28,30-37,41H2,1-2H3,(H,44,45)	FGLSWIGNKJQROW
InChI=1S/C10H12N2O3/c11-7-4-2-1-3-6(7)9(13)5-8(12)10(14)15/h1-4,8H,5,11-12H2,(H,14,15)	YGPSJZOEDVAXAB
InChI=1S/C10H10O4/c1-2-14-10(13)8-6-4-3-5-7(8)9(11)12/h3-6H,2H2,1H3,(H,11,12)	YWWHKOHZGJFMIE
InChI=1S/C20H30N6O9/c1-9(2)3-12(18(32)26-14(20(34)35)6-16(29)30)25-19(33)13(4-10-7-22-8-23-10)24-17(31)11(21)5-15(27)28/h7-9,11-14H,3-6,21H2,1-2H3,(H,22,23)(H,24,31)(H,25,33)(H,26,32)(H,27,28)(H,29,30)(H,34,35)	WEWQLOXILOQHAD
InChI=1S/C19H35N7O8/c1-8(2)13(20)16(31)24-10(5-4-6-23-19(21)22)15(30)26-14(9(3)27)17(32)25-11(18(33)34)7-12(28)29/h8-11,13-14,27H,4-7,20H2,1-3H3,(H,24,31)(H,25,32)(H,26,30)(H,28,29)(H,33,34)(H4,21,22,23)	RCJGYXAYTZPOCK
InChI=1S/C14H8O3/c15-11-7-3-6-10-12(11)14(17)9-5-2-1-4-8(9)13(10)16/h1-7,15H	BTLXPCBPYBNQNR
InChI=1S/C29H34N6O8/c30-21(12-18-6-8-20(36)9-7-18)26(39)34-23(13-17-4-2-1-3-5-17)27(40)35-24(14-19-15-31-16-32-19)28(41)33-22(29(42)43)10-11-25(37)38/h1-9,15-16,21-24,36H,10-14,30H2,(H,31,32)(H,33,41)(H,34,39)(H,35,40)(H,37,38)(H,42,43)	DQPRTGQSLNVINZ
InChI=1S/C12H23NO9S3/c1-23-5-3-2-4-8(13-22-25(18,19)20)24-12-11(17)10(16)9(15)7(6-14)21-12/h7,9-12,14-17H,2-6H2,1H3,(H,18,19,20)	GKUMMDFLKGFCKH
InChI=1S/C12H19Cl3O8/c13-1-4-7(17)10(20)12(3-14,22-4)23-11-9(19)8(18)6(15)5(2-16)21-11/h4-11,16-20H,1-3H2	BAQAVOSOZGMPRM
InChI=1S/C24H39N5O6/c1-14(2)12-20(29-22(32)18(26)13-16-7-9-17(30)10-8-16)23(33)27-15(3)21(31)28-19(24(34)35)6-4-5-11-25/h7-10,14-15,18-20,30H,4-6,11-13,25-26H2,1-3H3,(H,27,33)(H,28,31)(H,29,32)(H,34,35)	MTTJLLOJBOWOHF
InChI=1S/C30H38O15/c1-13-19(34)22(37)25(42-17(33)8-7-14-5-3-2-4-6-14)29(40-13)43-24-15-9-10-39-27(18(15)30(12-32)26(24)45-30)44-28-23(38)21(36)20(35)16(11-31)41-28/h2-10,13,15-16,18-29,31-32,34-38H,11-12H2,1H3	RLGYLKXDNQBDCU
InChI=1S/C20H39NO/c1-3-5-6-7-8-9-10-11-12-13-14-15-16-17-18-19-20(22)21-4-2/h11-12H,3-10,13-19H2,1-2H3,(H,21,22)	JZJYYCFYGXPUMF
InChI=1S/C18H34N6O6/c1-9(2)14(21)17(28)22-10(3)15(26)24-12(8-13(20)25)16(27)23-11(18(29)30)6-4-5-7-19/h9-12,14H,4-8,19,21H2,1-3H3,(H2,20,25)(H,22,28)(H,23,27)(H,24,26)(H,29,30)	ASKCJKXLVYCAID
InChI=1S/C19H28O13/c1-27-9-3-8(4-10(28-2)12(9)21)31-17-15(24)14(23)13(22)11(32-17)5-29-18-16(25)19(26,6-20)7-30-18/h3-4,11,13-18,20-26H,5-7H2,1-2H3	BPSJMBKZSUTYNF
InChI=1S/C27H46O2/c1-17(2)7-6-8-18(3)21-9-10-22-25-23(12-14-27(21,22)5)26(4)13-11-20(28)15-19(26)16-24(25)29/h16-18,20-25,28-29H,6-15H2,1-5H3	OYXZMSRRJOYLLO
InChI=1S/C17H26O4/c1-2-3-4-5-6-7-8-9-10-11-13-16(20)14(18)12-15(19)17(13)21/h12,18,21H,2-11H2,1H3	IRSFLDGTOHBADP
InChI=1S/C6H13NO6/c7-3(6(12)13)5(11)4(10)2(9)1-8/h2-5,8-11H,1,7H2,(H,12,13)	UFYKDFXCZBTLOO
InChI=1S/C6H16O18P4/c7-1-2(8)4(22-26(12,13)14)6(24-28(18,19)20)5(23-27(15,16)17)3(1)21-25(9,10)11/h1-8H,(H2,9,10,11)(H2,12,13,14)(H2,15,16,17)(H2,18,19,20)	MRVYFOANPDTYBY
InChI=1S/C8H17NO2/c1-6(2)3-7(5-9)4-8(10)11/h6-7H,3-5,9H2,1-2H3,(H,10,11)	AYXYPKUFHZROOJ
InChI=1S/C13H15NO2/c1-2-13(10-6-4-3-5-7-10)9-8-11(15)14-12(13)16/h3-7H,2,8-9H2,1H3,(H,14,15,16)	JMBQKKAJIKAWKF
InChI=1S/C43H88NO7P/c1-3-5-7-9-11-13-15-17-19-21-22-24-26-28-30-32-34-36-43(45)51-42(41-50-52(46,47)49-39-37-44)40-48-38-35-33-31-29-27-25-23-20-18-16-14-12-10-8-6-4-2/h42H,3-41,44H2,1-2H3,(H,46,47)	CBAHOKDELPGZAO
InChI=1S/C5H9NO3/c1-3(5(8)9)6-4(2)7/h3H,1-2H3,(H,6,7)(H,8,9)	KTHDTJVBEPMMGL
InChI=1S/C47H84NO7P/c1-3-5-7-9-11-13-15-17-19-21-22-23-24-25-26-28-30-32-34-36-38-40-47(49)55-46(45-54-56(50,51)53-43-41-48)44-52-42-39-37-35-33-31-29-27-20-18-16-14-12-10-8-6-4-2/h21-22,24-25,28,30,33-36,39,42,46H,3-20,23,26-27,29,31-32,37-38,40-41,43-45,48H2,1-2H3,(H,50,51)	CGXFPCHJSFOKMF
InChI=1S/C28H32O14/c1-10-20(33)22(35)24(37)28(39-10)42-27-23(36)21(34)17(9-29)41-26(27)19-14(31)7-13(30)18-15(32)8-16(40-25(18)19)11-3-5-12(38-2)6-4-11/h3-8,10,17,20-24,26-31,33-37H,9H2,1-2H3	AOXGLIJSZLOQNZ
InChI=1S/C30H48O5/c1-25(2)11-13-30(24(34)35)14-12-28(5)18(19(30)15-25)7-8-22-26(3)16-20(32)23(33)27(4,17-31)21(26)9-10-29(22,28)6/h7,19-23,31-33H,8-17H2,1-6H3,(H,34,35)	RWNHLTKFBKYDOJ
InChI=1S/C38H64O17/c1-16-24(42)26(44)29(47)33(50-16)55-32-20(14-40)52-35(31(49)28(32)46)53-22-9-11-38(5)18-8-10-37(4,12-17(18)6-7-21(38)36(22,2)3)23(15-41)54-34-30(48)27(45)25(43)19(13-39)51-34/h6,16,18-35,39-49H,7-15H2,1-5H3	IYTSQVVPSDQONH
InChI=1S/C23H41N9O5/c1-5-13(4)18(21(35)30-16(22(36)37)7-6-8-28-23(25)26)32-20(34)17(12(2)3)31-19(33)15(24)9-14-10-27-11-29-14/h10-13,15-18H,5-9,24H2,1-4H3,(H,27,29)(H,30,35)(H,31,33)(H,32,34)(H,36,37)(H4,25,26,28)	FPTOLKLLHCPCQI
InChI=1S/C10H12N2O3/c1-3-5-10(6-4-2)7(13)11-9(15)12-8(10)14/h3-4H,1-2,5-6H2,(H2,11,12,13,14,15)	FDQGNLOWMMVRQL
InChI=1S/C19H36N8O7/c1-9(2)6-12(26-15(30)10(20)8-28)16(31)27-13(7-14(21)29)17(32)25-11(18(33)34)4-3-5-24-19(22)23/h9-13,28H,3-8,20H2,1-2H3,(H2,21,29)(H,25,32)(H,26,30)(H,27,31)(H,33,34)(H4,22,23,24)	XBJRNKXBSVWUAM
InChI=1S/C10H3Br4NO/c11-3-1-4-7-9(6(13)10(14)15-7)16-8(4)5(12)2-3/h1-2,15H	ICCCQEGUOIWMQK
InChI=1S/C21H25N3O2S/c25-14-16-26-15-13-23-9-11-24(12-10-23)21-17-5-1-3-7-19(17)27-20-8-4-2-6-18(20)22-21/h1-8,25H,9-16H2	URKOMYMAXPYINW
InChI=1S/C19H18O8/c1-8-5-12(10(3)16(21)14(8)18(23)24)27-19(25)15-9(2)6-13(26-4)11(7-20)17(15)22/h5-7,21-22H,1-4H3,(H,23,24)	DUIBXZLCROUOFD
InChI=1S/C29H36O8/c1-15(30)36-26-18-11-17-19(29(5,24(18)33)21(27(26,2)3)13-22(31)34-6)7-9-28(4)20(17)12-23(32)37-25(28)16-8-10-35-14-16/h8,10,14,18-19,21,25-26H,7,9,11-13H2,1-6H3	YOTCKRFNSMJTGD
InChI=1S/C24H38O3/c1-15(4-9-22(26)27)19-7-8-20-18-6-5-16-14-17(25)10-12-23(16,2)21(18)11-13-24(19,20)3/h11,13,15-21,25H,4-10,12,14H2,1-3H3,(H,26,27)	FEGCPHIPSRBREU
InChI=1S/C12H14O4/c1-3-15-11(13)9-7-5-6-8-10(9)12(14)16-4-2/h5-8H,3-4H2,1-2H3	FLKPEMZONWLCSK
InChI=1S/C25H26O6/c1-13-14(2)30-24-19(17(12-18(26)27)15-8-6-5-7-9-15)23-16(10-11-25(3,4)31-23)22(29)20(24)21(13)28/h5-11,13-14,17,29H,12H2,1-4H3,(H,26,27)	CEJSYHIZUAMEQV
InChI=1S/C5H11O7P/c1-3(6)5(8)4(7)2-12-13(9,10)11/h4-5,7-8H,2H2,1H3,(H2,9,10,11)	AJPADPZSRRUGHI
InChI=1S/C7H6N2O5/c1-4-2-5(8(11)12)3-6(7(4)10)9(13)14/h2-3,10H,1H3	ZXVONLUNISGICL
InChI=1S/C27H39NO2/c1-15-11-25(30)26(28-14-15)17(3)20-7-8-21-22-6-5-18-12-19(29)9-10-27(18,4)24(22)13-23(21)16(20)2/h5,7-8,15,17,19,22,24-26,28-30H,6,9-14H2,1-4H3	MALFODICFSIXPO
InChI=1S/C10H13ClN2O3S/c1-2-7-12-10(14)13-17(15,16)9-5-3-8(11)4-6-9/h3-6H,2,7H2,1H3,(H2,12,13,14)	RKWGIWYCVPQPMF
InChI=1S/C17H18ClNO3/c1-11-10-13(18)4-9-16(11)19-17(20)12(2)22-15-7-5-14(21-3)6-8-15/h4-10,12H,1-3H3,(H,19,20)	SZTJJANUFCDKIH
InChI=1S/C12H17N4OS/c1-8-11(3-4-17)18-7-16(8)6-10-5-14-9(2)15-12(10)13/h5,7,17H,3-4,6H2,1-2H3,(H2,13,14,15)	NRFUQFSJQZTSJH
InChI=1S/C15H25N5O9/c1-6(18-13(26)7(16)5-21)12(25)19-8(2-3-10(17)22)14(27)20-9(15(28)29)4-11(23)24/h6-9,21H,2-5,16H2,1H3,(H2,17,22)(H,18,26)(H,19,25)(H,20,27)(H,23,24)(H,28,29)	KUHVDIOWTABKAC
InChI=1S/C29H32N6O3/c30-28-29(31,20-13-7-8-14-21(20)35-28)17-24-27(38)33-22(15-18-9-3-1-4-10-18)25(36)32-23(26(37)34-24)16-19-11-5-2-6-12-19/h1-14,22-24,28,35H,15-17,30-31H2,(H,32,36)(H,33,38)(H,34,37)	KNSDITCTAHCCEB
InChI=1S/C7H7NO3/c8-4-1-2-5(7(10)11)6(9)3-4/h1-3,9H,8H2,(H,10,11)	WUBBRNOQWQTFEX
InChI=1S/C27H20N2O10/c1-28-24(32)17-10-16-13-37-8-7-20(23(16)29(17)26(34)25(28)33)39-27(35)15-4-6-19(36-2)22(11-15)38-21-9-14(12-30)3-5-18(21)31/h3-13,20,23,31H,1-2H3	APGIPIWYVRPJKL
InChI=1S/C24H42O21/c25-1-5-9(29)10(30)15(35)22(40-5)44-19-7(3-27)42-24(17(37)12(19)32)45-20-8(4-28)41-23(16(36)13(20)33)43-18-6(2-26)39-21(38)14(34)11(18)31/h5-38H,1-4H2	LUEWUZLMQUOBSB
InChI=1S/C5H10O2/c1-2-3-4-5(6)7/h2-4H2,1H3,(H,6,7)	NQPDZGIKBAWPEJ
InChI=1S/C22H28O6/c1-6-7-13(10-15(23)24)16-19(26)17-18(25)11(2)12(3)27-20(17)14-8-9-22(4,5)28-21(14)16/h8-9,11-13,26H,6-7,10H2,1-5H3,(H,23,24)	MXFUJXIOAUPXPT
InChI=1S/C19H34O4/c1-3-4-5-6-7-8-9-10-11-12-13-14-18(21)15-19(22)16-23-17(2)20/h1,18-19,21-22H,4-16H2,2H3	JAKAZHIACKJNNB
InChI=1S/C16H26O5/c1-5-10(4)6-13(19)21-16-14(9(2)3)12(18)7-11(8-17)15(16)20/h7,9-10,12,14,16-18H,5-6,8H2,1-4H3	BUOADWXGPJXKRM
InChI=1S/C15H24O6/c1-9-12(21-8-13(18)15(2,3)19)5-10(6-16)11(7-17)14(9)20-4/h5,13,16-19H,6-8H2,1-4H3	MAQMWSUGBCIGLJ
InChI=1S/C24H26O13/c1-32-13-5-9(4-11(26)22(13)33-2)10-8-35-12-6-14(23(34-3)19(29)16(12)17(10)27)36-24-21(31)20(30)18(28)15(7-25)37-24/h4-6,8,15,18,20-21,24-26,28-31H,7H2,1-3H3	LNQCUTNLHUQZLR
InChI=1S/C10H10O5/c1-15-8-5-6(2-3-9(12)13)4-7(11)10(8)14/h2-5,11,14H,1H3,(H,12,13)	YFXWTVLDSKSYLW
InChI=1S/C9H10O5/c1-13-6-4-3-5(9(11)12)7(10)8(6)14-2/h3-4,10H,1-2H3,(H,11,12)	CJFQIVAOBBTJCI
InChI=1S/C5H8N2O5/c6-5(12)7-2(4(10)11)1-3(8)9/h2H,1H2,(H,8,9)(H,10,11)(H3,6,7,12)	HLKXYZVTANABHZ
InChI=1S/C15H10O4/c16-10-3-1-9(2-4-10)15-8-13(18)12-7-11(17)5-6-14(12)19-15/h1-8,16-17H	FFULTBKXWHYHFQ
InChI=1S/C17H14O6/c1-21-10-5-3-9(4-6-10)12-8-23-17-11(14(12)18)7-13(22-2)15(19)16(17)20/h3-8,19-20H,1-2H3	BSXFDHHTXOAUGB
InChI=1S/C20H16O6/c21-14-7-8-16(23)20-18(10-9-15(22)19(14,20)26-20)24-12-5-1-3-11-4-2-6-13(25-18)17(11)12/h1-10,14-16,21-23H	SNMGCHVOXFNCCF
InChI=1S/C26H37N7O8/c27-10-2-1-3-20(26(40)41)32-25(39)21(11-15-4-6-17(34)7-5-15)33-24(38)19(8-9-22(35)36)31-23(37)18(28)12-16-13-29-14-30-16/h4-7,13-14,18-21,34H,1-3,8-12,27-28H2,(H,29,30)(H,31,37)(H,32,39)(H,33,38)(H,35,36)(H,40,41)	MDBWGGWWHGULEA
InChI=1S/C6H7NO3S/c8-7-11(9,10)6-4-2-1-3-5-6/h1-5,7-8H	BRMDATNYMUMZLN
InChI=1S/C17H14O5/c1-20-11-5-3-10(4-6-11)15-9-14(19)17-13(18)7-12(21-2)8-16(17)22-15/h3-9,18H,1-2H3	LZERJKGWTQYMBB
InChI=1S/C24H23N5O4/c1-12-19-27-16-9-5-3-7-14(16)22(32)28(19)18(20(30)25-12)11-24(33)15-8-4-6-10-17(15)29-21(31)13(2)26-23(24)29/h3-10,12-13,18,23,26,33H,11H2,1-2H3,(H,25,30)	DQQCCKFZJNINST
InChI=1S/C23H43N5O7/c1-5-14(4)19(25)22(33)26-15(9-10-18(29)30)20(31)28-17(12-13(2)3)21(32)27-16(23(34)35)8-6-7-11-24/h13-17,19H,5-12,24-25H2,1-4H3,(H,26,33)(H,27,32)(H,28,31)(H,29,30)(H,34,35)	WPWDDEXXBYJWAU
InChI=1S/C6H12O3/c1-4(2)3-5(7)6(8)9/h4-5,7H,3H2,1-2H3,(H,8,9)	LVRFTAZAXQPQHI
InChI=1S/C21H20O11/c22-7-16-18(27)19(28)20(29)21(32-16)31-13-2-1-8(3-10(13)24)14-6-12(26)17-11(25)4-9(23)5-15(17)30-14/h1-6,16,18-25,27-29H,7H2	UHNXUSWGOJMEFO
InChI=1S/C6H13NO2S/c1-10-3-2-5(7)4-6(8)9/h5H,2-4,7H2,1H3,(H,8,9)	QWVNCDVONVDGDV
InChI=1S/C19H26O12/c1-7(21)8-3-4-9(22)13(14(8)23)10(5-11(29-2)18(27)28)30-19-17(26)16(25)15(24)12(6-20)31-19/h3-4,10-12,15-17,19-20,22-26H,5-6H2,1-2H3,(H,27,28)	YTEWAPMLXIWBPY
InChI=1S/C45H82NO8P/c1-3-5-7-9-11-13-15-17-19-21-23-25-27-29-31-33-35-37-44(47)51-41-43(42-53-55(49,50)52-40-39-46)54-45(48)38-36-34-32-30-28-26-24-22-20-18-16-14-12-10-8-6-4-2/h14,16,20,22,26,28,32,34,43H,3-13,15,17-19,21,23-25,27,29-31,33,35-42,46H2,1-2H3,(H,49,50)	NWMRMMRJNCGRTC
InChI=1S/C14H17Cl2NO2/c1-14(7-3-2-4-8-14)13(19)17-9-5-6-10(18)12(16)11(9)15/h5-6,18H,2-4,7-8H2,1H3,(H,17,19)	VDLGAVXLJYLFDH
InChI=1S/C13H18O5S/c1-5-16-12-13(2,3)10-8-9(18-19(4,14)15)6-7-11(10)17-12/h6-8,12H,5H2,1-4H3	IRCMYGHHKLLGHV
InChI=1S/C10H11ClO3/c1-10(2,9(12)13)14-8-5-3-7(11)4-6-8/h3-6H,1-2H3,(H,12,13)	TXCGAZHTZHNUAI
InChI=1S/C20H25N7O6/c1-27-12(9-23-16-15(27)18(31)26-20(21)25-16)8-22-11-4-2-10(3-5-11)17(30)24-13(19(32)33)6-7-14(28)29/h2-5,12-13,22H,6-9H2,1H3,(H,24,30)(H,28,29)(H,32,33)(H4,21,23,25,26,31)	ZNOVTXRBGFNYRX
InChI=1S/C18H27N7O8/c1-8(15(29)24-11(18(32)33)2-3-14(27)28)23-17(31)12(5-13(20)26)25-16(30)10(19)4-9-6-21-7-22-9/h6-8,10-12H,2-5,19H2,1H3,(H2,20,26)(H,21,22)(H,23,31)(H,24,29)(H,25,30)(H,27,28)(H,32,33)	DNFSNAWJQXFXAG
InChI=1S/C26H28O15/c27-10-4-15-19(11(6-18(31)39-15)9-1-2-12(28)13(29)3-9)16(5-10)40-26-24(36)22(34)21(33)17(41-26)8-38-25-23(35)20(32)14(30)7-37-25/h1-6,14,17,20-30,32-36H,7-8H2	XSUATNGSAZMWRU
InChI=1S/C22H38NO5P/c1-2-3-4-5-6-7-8-9-10-11-12-13-14-15-16-17-18-19-22(24)23-20-21-28-29(25,26)27/h6-7,9-10,12-13,15-16H,2-5,8,11,14,17-21H2,1H3,(H,23,24)(H2,25,26,27)	PZPHIQQEQWCEGG
InChI=1S/C26H30O11/c1-11(2)3-8-14-15(36-26-24(34)22(32)20(30)17(10-27)37-26)9-16-18(19(14)29)21(31)23(33)25(35-16)12-4-6-13(28)7-5-12/h3-7,9,17,20,22-30,32-34H,8,10H2,1-2H3	DZBBOCDYINLWCH
InChI=1S/C24H32O4/c1-5-24(28-16(3)26)13-11-22-21-8-6-17-14-18(27-15(2)25)7-9-19(17)20(21)10-12-23(22,24)4/h1,14,18-22H,6-13H2,2-4H3	ONKUMRGIYFNPJW
InChI=1S/C21H26N6O15P2/c22-17(32)9-2-1-3-26(4-9)20-15(30)13(28)10(40-20)5-38-43(34,35)42-44(36,37)39-6-11-14(29)16(31)21(41-11)27-8-25-12-18(27)23-7-24-19(12)33/h1-4,7-8,10-11,13-16,20-21,28-31H,5-6H2,(H4-,22,23,24,32,33,34,35,36,37)	DGVSIBCCYUVRNA
InChI=1S/C20H32O6/c21-13-7-3-4-8-15(22)11-12-17-16(18(23)14-19(17)24)9-5-1-2-6-10-20(25)26/h1,5,11-12,15-17,19,21-22,24H,2-4,6-10,13-14H2,(H,25,26)	AZIGEYVZEVXWAD
InChI=1S/C12H11N/c1-3-7-11(8-4-1)13-12-9-5-2-6-10-12/h1-10,13H	DMBHHRLKUKUOEG
InChI=1S/C28H36O7/c1-26(2)20(13-21(29)32-5)28(4)18-7-9-27(3)19(16(18)11-17(23(26)30)24(28)31)12-22(33-6)35-25(27)15-8-10-34-14-15/h8,10,12,14,17-18,20,23,25,30H,7,9,11,13H2,1-6H3	WJHQHAFOOMOTBJ
InChI=1S/C20H37N7O7/c1-10(2)16(19(32)26-13(20(33)34)5-3-4-8-21)27-18(31)12(6-7-14(23)28)25-17(30)11(22)9-15(24)29/h10-13,16H,3-9,21-22H2,1-2H3,(H2,23,28)(H2,24,29)(H,25,30)(H,26,32)(H,27,31)(H,33,34)	FOMJANHWJCUHLV
InChI=1S/C16H13NO3S/c18-21(19,20)15-11-5-7-12-6-4-10-14(16(12)15)17-13-8-2-1-3-9-13/h1-11,17H,(H,18,19,20)	FWEOQOXTVHGIFQ
InChI=1S/C10H16N2O4/c13-6-4-8(10(15)16)12(5-6)9(14)7-2-1-3-11-7/h6-8,11,13H,1-5H2,(H,15,16)	ONPXCLZMBSJLSP
InChI=1S/C24H40N8O5/c1-15(26)20(33)32-19(14-16-8-3-2-4-9-16)22(35)30-17(10-5-6-12-25)21(34)31-18(23(36)37)11-7-13-29-24(27)28/h2-4,8-9,15,17-19H,5-7,10-14,25-26H2,1H3,(H,30,35)(H,31,34)(H,32,33)(H,36,37)(H4,27,28,29)	ZCTQHLYSNRYWIU
InChI=1S/C28H22O10/c1-9-3-13(29)25-19(37-9)5-11-21(15(31)7-17(33)23(11)27(25)35)22-12-6-20-26(14(30)4-10(2)38-20)28(36)24(12)18(34)8-16(22)32/h5-10,31-36H,3-4H2,1-2H3	JGQBYBXYRUCBQY
InChI=1S/C20H20O4/c1-12(2)8-9-14-15(21)10-16(22)19-17(23)11-18(24-20(14)19)13-6-4-3-5-7-13/h3-8,10,18,21-22H,9,11H2,1-2H3	DAWSYIQAGQMLFS
InChI=1S/C21H34O3/c1-12(22)16-6-7-17-15-5-4-13-10-14(23)8-9-20(13,2)18(15)11-19(24)21(16,17)3/h13-19,23-24H,4-11H2,1-3H3	QIVOTMOKECOCJC
InChI=1S/C18H13ClFN3O/c19-11-5-6-16-14(7-11)18(13-3-1-2-4-15(13)20)22-9-12-8-21-17(10-24)23(12)16/h1-8,24H,9-10H2	QHSMEGADRFZVNE
InChI=1S/C27H22O18/c28-9-1-6(2-10(29)16(9)32)24(39)45-27-22(38)23-19(35)13(43-27)5-42-25(40)7-3-11(30)17(33)20(36)14(7)15-8(26(41)44-23)4-12(31)18(34)21(15)37/h1-4,13,19,22-23,27-38H,5H2	TUSDEZXZIZRFGC
InChI=1S/C15H18N4O5/c1-5-9(16)12(21)8-6(4-24-14(17)22)15(23-2)13-7(18-13)3-19(15)10(8)11(5)20/h6-7,13,18H,3-4,16H2,1-2H3,(H2,17,22)	NWIBSHFKIJFRCO
InChI=1S/C20H18O10/c21-7-13-15(25)17(27)20(29-13)30-19-16(26)14-11(24)5-10(23)6-12(14)28-18(19)8-1-3-9(22)4-2-8/h1-6,13,15,17,20-25,27H,7H2	POQICXMTUPVZMX
InChI=1S/C14H19Cl2NO2/c15-8-10-17(11-9-16)13-6-4-12(5-7-13)2-1-3-14(18)19/h4-7H,1-3,8-11H2,(H,18,19)	JCKYGMPEJWAADB
InChI=1S/C17H34N4O10/c18-2-6-10(24)12(26)8(21)16(28-6)30-14-5(20)1-4(19)9(23)15(14)31-17-13(27)11(25)7(3-22)29-17/h4-17,22-27H,1-3,18-21H2	NSKGQURZWSPSBC
InChI=1S/C17H19N3O/c1-13-5-7-14(8-6-13)20(12-17-18-9-10-19-17)15-3-2-4-16(21)11-15/h2-8,11,21H,9-10,12H2,1H3,(H,18,19)	MRBDMNSDAVCSSF
InChI=1S/C15H14ClNO2S/c16-12-4-2-1-3-11(12)14(15(18)19)17-7-5-13-10(9-17)6-8-20-13/h1-4,6,8,14H,5,7,9H2,(H,18,19)	DCASRSISIKYPDD
InChI=1S/C9H15N5O/c10-7-6-8(12-9(11)14(7)15)13-4-2-1-3-5-13/h6H,1-5,10H2,(H2,11,12)	ZFMITUMMTDLWHR
InChI=1S/C9H15NO3S/c1-6(5-14)8(11)10-4-2-3-7(10)9(12)13/h6-7,14H,2-5H2,1H3,(H,12,13)	FAKRSMQSSFJEIM
InChI=1S/C6H4ClN3/c7-10-6-4-2-1-3-5(6)8-9-10/h1-4H	INOGLHRUEYDAHX
InChI=1S/C30H48O6/c1-17-9-12-30(24(34)35)14-13-27(4)18(22(30)29(17,6)36)7-8-21-25(2)15-19(32)23(33)26(3,16-31)20(25)10-11-28(21,27)5/h7,17,19-23,31-33,36H,8-16H2,1-6H3,(H,34,35)	YCOKATFNRPZIIU
InChI=1S/C23H24O5/c1-13-9-14(2)11-17(10-13)12-27-20-7-5-18-15(3)19(6-8-21(24)25)23(26)28-22(18)16(20)4/h5,7,9-11H,6,8,12H2,1-4H3,(H,24,25)	ZJNZAYMYKXAYNO
InChI=1S/C56H90O33/c1-19-11-55-9-5-26-53(2,7-4-8-54(26,3)52(77)88-50-44(86-48-40(75)36(71)30(65)22(14-59)80-48)42(32(67)24(16-61)82-50)84-46-38(73)34(69)28(63)20(12-57)78-46)27(55)6-10-56(19,18-55)89-51-45(87-49-41(76)37(72)31(66)23(15-60)81-49)43(33(68)25(17-62)83-51)85-47-39(74)35(70)29(64)21(13-58)79-47/h20-51,57-76H,1,4-18H2,2-3H3	GSGVXNMGMKBGQU
InChI=1S/C16H25N5O15P2/c1-4-7(22)9(24)11(26)15(33-4)35-38(30,31)36-37(28,29)32-2-5-8(23)10(25)14(34-5)21-3-18-6-12(21)19-16(17)20-13(6)27/h3-5,7-11,14-15,22-26H,2H2,1H3,(H,28,29)(H,30,31)(H3,17,19,20,27)	LQEBEXMHBLQMDB
InChI=1S/C19H24O9/c1-7(2)3-8-4-9(21)13-10(22)5-11(23)14(18(13)27-8)19-17(26)16(25)15(24)12(6-20)28-19/h4-5,7,12,15-17,19-20,22-26H,3,6H2,1-2H3	NZMMULPLBZWYSX
InChI=1S/C24H30N6O10/c25-15(8-13-10-26-11-27-13)21(36)29-17(7-12-1-3-14(31)4-2-12)23(38)28-16(5-6-19(32)33)22(37)30-18(24(39)40)9-20(34)35/h1-4,10-11,15-18,31H,5-9,25H2,(H,26,27)(H,28,38)(H,29,36)(H,30,37)(H,32,33)(H,34,35)(H,39,40)	RJGAWDCKUFHCSX
InChI=1S/C30H48O6/c1-25(2)11-13-30(24(35)36)14-12-28(5)17(21(30)23(25)34)7-8-20-26(3)15-18(32)22(33)27(4,16-31)19(26)9-10-29(20,28)6/h7,18-23,31-34H,8-16H2,1-6H3,(H,35,36)	IFIQVSCCFRXSJV
InChI=1S/C7H8N4O3/c1-10-4-3(8-6(10)13)5(12)11(2)7(14)9-4/h1-2H3,(H,8,13)(H,9,14)	UARKDOLETOEBCU
InChI=1S/C26H11F5O7S/c27-19-20(28)22(30)24(23(31)21(19)29)39(34,35)38-12-6-8-16-18(10-12)36-17-9-11(32)5-7-15(17)26(16)14-4-2-1-3-13(14)25(33)37-26/h1-10,32H	UIBLLPHZQUTIBL
InChI=1S/C21H34O4/c1-3-4-5-6-7-8-9-10-18(22)16-19(23)13-11-17-12-14-20(24)21(15-17)25-2/h12,14-15,18,22,24H,3-11,13,16H2,1-2H3	AIULWNKTYPZYAN
InChI=1S/C21H24N2O3/c1-12-16-10-23-8-7-14-13-5-3-4-6-18(13)22-20(14)19(23)9-15(16)17(11-26-12)21(24)25-2/h3-6,11-12,15-16,19,22H,7-10H2,1-2H3	GRTOGORTSDXSFK
InChI=1S/C11H19NO8/c1-4(10(16)17)19-9-7(12-5(2)14)11(18)20-6(3-13)8(9)15/h4,6-9,11,13,15,18H,3H2,1-2H3,(H,12,14)(H,16,17)	MNLRQHMNZILYPY
InChI=1S/C18H17ClO6/c1-9-6-15-14(25-15)5-3-2-4-10(20)7-11-16(18(23)24-9)12(21)8-13(22)17(11)19/h2-5,8-9,14-15,21-22H,6-7H2,1H3	WYZWZEOGROVVHK
InChI=1S/C7H7NO2/c9-7(10)5-6-3-1-2-4-8-6/h1-4H,5H2,(H,9,10)	BPSNETAIJADFTO
InChI=1S/C25H26O7/c1-14(2)5-4-6-15(3)7-8-16-9-10-19(27)22(23(16)29)24(30)21-18(13-26)11-17(25(31)32)12-20(21)28/h5,7,9-13,27-29H,4,6,8H2,1-3H3,(H,31,32)	MLSVKXQHUTYXHD
InChI=1S/C14H12O4/c1-18-13-8-11(15)10(7-12(13)16)14(17)9-5-3-2-4-6-9/h2-8,15-16H,1H3	NFJVELXCUBWAFL
InChI=1S/C23H28ClN3O5S/c1-32-21-12-9-17(24)15-20(21)22(28)25-14-13-16-7-10-19(11-8-16)33(30,31)27-23(29)26-18-5-3-2-4-6-18/h7-12,15,18H,2-6,13-14H2,1H3,(H,25,28)(H2,26,27,29)	ZNNLBTZKUZBEKO
InChI=1S/C31H30O16/c1-31(40,11-23(32)33)12-25(35)42-13-22-26(36)27(37)28(38)30(47-22)46-20-10-18-15(7-19(20)41-2)8-21(29(39)45-18)43-16-5-3-14-4-6-24(34)44-17(14)9-16/h3-10,22,26-28,30,36-38,40H,11-13H2,1-2H3,(H,32,33)	ZTLZGWDERZVHNS
InChI=1S/C41H66O13/c1-36(2)13-15-41(35(49)50)16-14-39(5)21(22(41)17-36)7-8-26-37(3)11-10-27(38(4,20-43)25(37)9-12-40(26,39)6)53-34-32(28(45)23(44)19-51-34)54-33-31(48)30(47)29(46)24(18-42)52-33/h7,22-34,42-48H,8-20H2,1-6H3,(H,49,50)	RROGHRHLBLVQSG
InChI=1S/C13H15NO5/c1-8(13(18)19-2)14-12(17)6-4-9-3-5-10(15)11(16)7-9/h3-8,15-16H,1-2H3,(H,14,17)	WFBBISJLIGYSGF
InChI=1S/C21H32O2/c1-6-7-8-9-17-14-20(22)19(13-11-16(4)5)21(23)18(17)12-10-15(2)3/h10-11,14,22-23H,6-9,12-13H2,1-5H3	ZVLQJRXSGVAHOI
InChI=1S/C43H66O16/c1-38(2)23-10-13-42(6)24(40(23,4)12-11-25(38)57-35-31(50)28(47)29(48)32(58-35)33(51)52)9-8-20-21-18-39(3,36(53)55-7)14-16-43(21,17-15-41(20,42)5)37(54)59-34-30(49)27(46)26(45)22(19-44)56-34/h8,21-32,34-35,44-50H,9-19H2,1-7H3,(H,51,52)	MUEUOXPTUMGVJS
InChI=1S/C30H44O7/c1-17-26(32)22(33-4)15-25(35-17)36-20-6-9-27(2)19(14-20)5-11-29-23(27)8-10-28(3)21(7-12-30(28,29)37-29)18-13-24(31)34-16-18/h13,17,19-23,25-26,32H,5-12,14-16H2,1-4H3	BYZQVAOKDQTHHP
InChI=1S/C11H19NO3/c1-2-3-4-5-6-10(13)12-9-7-8-15-11(9)14/h9H,2-8H2,1H3,(H,12,13)	FTMZLSDESAOPSZ
InChI=1S/C18H33N5O8/c1-9(15(27)23-12(18(30)31)6-7-13(25)26)21-16(28)11(5-3-4-8-19)22-17(29)14(20)10(2)24/h9-12,14,24H,3-8,19-20H2,1-2H3,(H,21,28)(H,22,29)(H,23,27)(H,25,26)(H,30,31)	OOXUFHASZRSTAA
InChI=1S/C9H12N3O7P/c10-5-1-2-12(9(14)11-5)8-7-6(4(3-13)17-8)18-20(15,16)19-7/h1-2,4,6-8,13H,3H2,(H,15,16)(H2,10,11,14)	NMPZCCZXCOMSDQ
InChI=1S/C5H4N4O3/c10-3-1-2(7-4(11)6-1)8-5(12)9-3/h(H4,6,7,8,9,10,11,12)	LEHOTFFKMJEONL
InChI=1S/C31H57N5O10/c1-15(2)10-21(35-30(45)28(17(5)6)36-31(46)27(16(3)4)33-20(9)38)23(39)12-25(41)32-19(8)29(44)34-22(11-18(7)14-37)24(40)13-26(42)43/h15-19,21-24,27-28,37,39-40H,10-14H2,1-9H3,(H,32,41)(H,33,38)(H,34,44)(H,35,45)(H,36,46)(H,42,43)	SNPUUTQIPHTWGL
InChI=1S/C15H18Cl2N2O3/c1-8(2)21-12-7-11(9(16)6-10(12)17)19-14(20)22-13(18-19)15(3,4)5/h6-8H,1-5H3	CHNUNORXWHYHNE
InChI=1S/C20H32O3/c1-2-3-4-5-9-12-15-18-19(23-18)16-13-10-7-6-8-11-14-17-20(21)22/h6,8-10,12-13,18-19H,2-5,7,11,14-17H2,1H3,(H,21,22)	DXOYQVHGIODESM
InChI=1S/C39H80NO7P/c1-3-5-7-9-11-13-15-17-18-19-21-23-25-27-29-31-34-44-36-38(37-46-48(42,43)45-35-33-40)47-39(41)32-30-28-26-24-22-20-16-14-12-10-8-6-4-2/h38H,3-37,40H2,1-2H3,(H,42,43)	FENSRZKRANTRCP
InChI=1S/C22H20O9/c1-21(2,27)8-11(24)9-3-4-10(23)14-17(25)15-12(30-19(9)14)7-13-16(18(15)26)22(28)5-6-29-20(22)31-13/h3-7,11,20,23-24,26-28H,8H2,1-2H3	DTAYYQSEJFBYEB
InChI=1S/C20H32O5/c1-2-3-6-9-15(21)12-13-17-16(18(22)14-19(17)23)10-7-4-5-8-11-20(24)25/h12-13,16-17,19,23H,2-11,14H2,1H3,(H,24,25)	VXPBDCBTMSKCKZ
InChI=1S/C16H12O5/c1-20-11-6-13(18)15-14(7-11)21-8-12(16(15)19)9-2-4-10(17)5-3-9/h2-8,17-18H,1H3	KQMVAGISDHMXJJ
InChI=1S/C6H10O3/c1-2-3-4-5(7)6(8)9/h2-4H2,1H3,(H,8,9)	XNIHZNNZJHYHLC
InChI=1S/C25H26O6/c1-15(11-17-3-9-21(27)23(29)13-17)16(2)12-18-4-10-22(28)24(14-18)31-25(30)19-5-7-20(26)8-6-19/h3-10,13-16,26-29H,11-12H2,1-2H3	ORMBYUPZHHWUEM
InChI=1S/C30H51NO/c1-6-7-8-9-10-11-12-13-14-15-16-17-18-19-20-24-29(32)31-30-27(25(2)3)22-21-23-28(30)26(4)5/h13-14,21-23,25-26H,6-12,15-20,24H2,1-5H3,(H,31,32)	KIULGBCXKSTGQP
InChI=1S/C9H10O2/c1-7-4-3-5-9(6-7)11-8(2)10/h3-6H,1-2H3	OTGAHJPFNKQGAE
InChI=1S/C22H40N6O8/c1-12(2)11-13(24)19(32)26-14(6-8-17(25)29)20(33)27-15(7-9-18(30)31)21(34)28-16(22(35)36)5-3-4-10-23/h12-16H,3-11,23-24H2,1-2H3,(H2,25,29)(H,26,32)(H,27,33)(H,28,34)(H,30,31)(H,35,36)	NSEXRPCQJPQSFZ
InChI=1S/C6H13O8P/c7-3-1-5(8)14-4(6(3)9)2-13-15(10,11)12/h3-9H,1-2H2,(H2,10,11,12)	UQJFZAAGZAYVKZ
InChI=1S/C28H24O12/c1-38-28(37)24-23-14(3-8-18(31)26(23)40-25(24)15-4-7-17(30)20(33)12-15)5-9-22(34)39-21(27(35)36)11-13-2-6-16(29)19(32)10-13/h2-10,12,21,24-25,29-33H,11H2,1H3,(H,35,36)	NFOCYHUCMXEHDG
InChI=1S/C12H7Br3O4/c13-5-1-7(15)12(9(17)3-5)19-10-4-6(14)2-8(16)11(10)18/h1-4,16-18H	DKRYYIIVJRUKGL
InChI=1S/C14H8I4O4/c15-8-4-7(5-9(16)13(8)21)22-14-10(17)1-6(2-11(14)18)3-12(19)20/h1-2,4-5,21H,3H2,(H,19,20)	PPJYSSNKSXAVDB
InChI=1S/C18H29NO3/c1-14(2)8-6-4-5-7-9-18(21)19-13-15-10-11-16(20)17(12-15)22-3/h10-12,14,20H,4-9,13H2,1-3H3,(H,19,21)	XJQPQKLURWNAAH
InChI=1S/C5H10N2O3/c1-3(6)5(10)7-2-4(8)9/h3H,2,6H2,1H3,(H,7,10)(H,8,9)	CXISPYVYMQWFLE
InChI=1S/C21H16ClF3N4O3/c1-26-19(30)18-11-15(8-9-27-18)32-14-5-2-12(3-6-14)28-20(31)29-13-4-7-17(22)16(10-13)21(23,24)25/h2-11H,1H3,(H,26,30)(H2,28,29,31)	MLDQJTXFUGDVEO
InChI=1S/C16H29N3O4/c1-9(2)8-11(16(22)23)18-14(20)12-6-5-7-19(12)15(21)13(17)10(3)4/h9-13H,5-8,17H2,1-4H3,(H,18,20)(H,22,23)	NHXZRXLFOBFMDM
InChI=1S/C11H12O4/c1-14-9-5-3-8(4-6-11(12)13)7-10(9)15-2/h3-7H,1-2H3,(H,12,13)	HJBWJAPEBGSQPR
InChI=1S/C10H11NO3/c1-7-4-2-3-5-8(7)10(14)11-6-9(12)13/h2-5H,6H2,1H3,(H,11,14)(H,12,13)	YOEBAVRJHRCKRE
InChI=1S/C21H36O10/c1-20(2)11-4-3-10(12(20)5-11)6-28-18-16(25)15(24)14(23)13(31-18)7-29-19-17(26)21(27,8-22)9-30-19/h10-19,22-27H,3-9H2,1-2H3	RSKTWDAINBIMPD
InChI=1S/C23H35N5O8/c24-11-5-4-8-15(25)20(32)28-18(13-29)22(34)27-17(12-14-6-2-1-3-7-14)21(33)26-16(23(35)36)9-10-19(30)31/h1-3,6-7,15-18,29H,4-5,8-13,24-25H2,(H,26,33)(H,27,34)(H,28,32)(H,30,31)(H,35,36)	YRFDWBNRSFIVBT
InChI=1S/C16H22O11/c1-2-6-7(3-10(18)19)8(14(23)24)5-25-15(6)27-16-13(22)12(21)11(20)9(4-17)26-16/h2,5-7,9,11-13,15-17,20-22H,1,3-4H2,(H,18,19)(H,23,24)	RGTONEMDTVVDMY
InChI=1S/C41H56O19/c1-22-29(44)37(60-41-35(50)32(47)30(45)27(20-42)58-41)36(51)39(55-22)54-21-28-31(46)33(48)34(49)40(59-28)57-25-18-16-24(17-19-25)14-12-10-8-6-4-3-5-7-9-11-13-15-26(38(52)53)56-23(2)43/h3-10,12,14,16-19,22,26-37,39-42,44-51H,11,13,15,20-21H2,1-2H3,(H,52,53)	RDHTTYGAJQQXOY
InChI=1S/C16H12O5/c1-20-16-11(18)8-13-14(15(16)19)10(17)7-12(21-13)9-5-3-2-4-6-9/h2-8,18-19H,1H3	LKOJGSWUMISDOF
InChI=1S/C34H40O19/c1-13-23(40)25(42)27(44)32(49-13)52-30-19(12-48-21(39)11-34(2,46)10-20(37)38)51-33(28(45)26(30)43)53-31-24(41)22-17(36)8-16(47-3)9-18(22)50-29(31)14-4-6-15(35)7-5-14/h4-9,13,19,23,25-28,30,32-33,35-36,40,42-46H,10-12H2,1-3H3,(H,37,38)	VGOJYSUPEJWUNN
InChI=1S/C13H18O7/c14-5-7-3-1-2-4-8(7)19-13-12(18)11(17)10(16)9(6-15)20-13/h1-4,9-18H,5-6H2	NGFMICBWJRZIBI
InChI=1S/C10H10O4/c11-6-1-5-2-7(12)4-9(14)10(5)8(13)3-6/h1,3,7,11-13H,2,4H2	RTWVXIIKUFSDJB
InChI=1S/C26H34O7/c1-18(2)13-14-20-25(3,33-20)24-23(30-4)19(15-16-26(24)17-31-26)32-22(29)12-10-8-6-5-7-9-11-21(27)28/h5-13,19-20,23-24H,14-17H2,1-4H3,(H,27,28)	NGGMYCMLYOUNGM
InChI=1S/C29H44O12/c1-13-22(34)23(35)24(36)25(40-13)41-15-8-19(32)28(12-30)21-17(3-5-27(28,37)9-15)29(38)6-4-16(14-7-20(33)39-11-14)26(29,2)10-18(21)31/h7,13,15-19,21-25,30-32,34-38H,3-6,8-12H2,1-2H3	LPMXVESGRSUGHW
InChI=1S/C15H26N2O5/c1-8(2)5-6-16-13(18)10(7-9(3)4)17-14(19)11-12(22-11)15(20)21/h8-12H,5-7H2,1-4H3,(H,16,18)(H,17,19)(H,20,21)	SCMSYZJDIQPSDI
InChI=1S/C28H34O8/c1-7-9-11-13-15(29)17-19-23(3)22(32)18(16(30)14-12-10-8-2)20-24(4,21(17)31)28(34)25(19,5)35-27(23,33)26(20,6)36-28/h7-11,13,19-20,31-34H,12,14H2,1-6H3	AWAWQVBWAWCQSJ
InChI=1S/C7H15N3O2S/c1-13-7(9)10-4-2-3-5(8)6(11)12/h5H,2-4,8H2,1H3,(H2,9,10)(H,11,12)	NGVMVBQRKZPFLB
InChI=1S/C21H39N7O8/c22-9-3-1-5-12(24)18(32)26-13(7-8-16(25)29)19(33)28-15(11-17(30)31)20(34)27-14(21(35)36)6-2-4-10-23/h12-15H,1-11,22-24H2,(H2,25,29)(H,26,32)(H,27,34)(H,28,33)(H,30,31)(H,35,36)	TYXMFIFOMUNMFS
InChI=1S/C16H14O4/c1-3-12(10-4-6-11(17)7-5-10)13-8-15(19)16(20-2)9-14(13)18/h3-9,12,17H,1H2,2H3	DLCVFIMWFKVRTM
InChI=1S/C8H8F3N3O4S2/c9-8(10,11)4-1-5-7(2-6(4)19(12,15)16)20(17,18)14-3-13-5/h1-2,13-14H,3H2,(H2,12,15,16)	DMDGGSIALPNSEE
InChI=1S/C23H38O3/c1-2-3-4-5-6-7-8-9-10-11-12-13-14-16-21-17-15-18-22(19-21)26-20-23(24)25/h15,17-19H,2-14,16,20H2,1H3,(H,24,25)	UESKGTSLDNVZTD
InChI=1S/C27H42N10O6/c28-10-2-1-4-21(26(42)43)36-24(40)20(5-3-11-33-27(30)31)35-25(41)22(12-16-6-8-18(38)9-7-16)37-23(39)19(29)13-17-14-32-15-34-17/h6-9,14-15,19-22,38H,1-5,10-13,28-29H2,(H,32,34)(H,35,41)(H,36,40)(H,37,39)(H,42,43)(H4,30,31,33)	UCJYYZQVBAARGC
InChI=1S/C27H38N2O9/c1-6-7-8-10-19-24(38-21(31)13-15(2)3)17(5)37-27(35)22(16(4)36-26(19)34)29-25(33)18-11-9-12-20(23(18)32)28-14-30/h9,11-12,14-17,19,22,24,32H,6-8,10,13H2,1-5H3,(H,28,30)(H,29,33)	ZVYMCLIDNNTNCL
InChI=1S/C15H12I3NO4/c16-9-6-8(1-2-13(9)20)23-14-10(17)3-7(4-11(14)18)5-12(19)15(21)22/h1-4,6,12,20H,5,19H2,(H,21,22)	AUYYCJSJGJYCDS
InChI=1S/C46H56N4O10/c1-7-42(55)22-28-23-45(40(53)58-5,36-30(14-18-48(24-28)25-42)29-12-9-10-13-33(29)47-36)32-20-31-34(21-35(32)57-4)50(26-51)38-44(31)16-19-49-17-11-15-43(8-2,37(44)49)39(60-27(3)52)46(38,56)41(54)59-6/h9-13,15,20-21,26,28,37-39,47,55-56H,7-8,14,16-19,22-25H2,1-6H3	OGWKCGZFUXNPDA
InChI=1S/C8H10O4/c9-4-8(12)5-1-2-6(10)7(11)3-5/h1-3,8-12H,4H2	MTVWFVDWRVYDOR
InChI=1S/C31H49N3O9S/c1-3-4-5-6-7-8-9-10-11-12-13-14-17-26(25(35)16-15-18-29(39)43-2)44-22-24(33)30(40)34(21-28(37)38)27(36)20-19-23(32)31(41)42/h7-8,10-14,17,23-26,35H,3-6,9,15-16,18-22,32-33H2,1-2H3,(H,37,38)(H,41,42)	MWNULAJJPJFVRD
InChI=1S/C39H78NO8P/c1-3-5-7-9-11-13-15-17-18-20-21-23-25-27-29-31-38(41)45-35-37(36-47-49(43,44)46-34-33-40)48-39(42)32-30-28-26-24-22-19-16-14-12-10-8-6-4-2/h37H,3-36,40H2,1-2H3,(H,43,44)	JRTZGTYHEHCHTM
InChI=1S/C38H52O8/c1-20(2)22-13-16-38(33(43)44)18-17-35(5)23(28(22)38)10-12-27-36(35,6)15-14-26-34(3,4)30(29(31(40)41)37(26,27)7)46-32(42)21-9-11-24(39)25(19-21)45-8/h9,11,19,22-23,26-30,39H,1,10,12-18H2,2-8H3,(H,40,41)(H,43,44)	MQPOOTZZZKJBBJ
InChI=1S/C60H96O30/c1-22-32(65)36(69)41(74)49(82-22)87-45-28(20-63)85-48(44(77)40(45)73)81-21-29-35(68)39(72)46(88-50-42(75)37(70)33(66)26(18-61)83-50)52(86-29)90-54(80)60-14-12-55(2,3)16-24(60)23-8-9-30-56(4)17-25(64)47(89-51-43(76)38(71)34(67)27(19-62)84-51)59(7,53(78)79)31(56)10-11-58(30,6)57(23,5)13-15-60/h8,22,24-52,61-77H,9-21H2,1-7H3,(H,78,79)	DBBUWABNIAWDBM
InChI=1S/C16H16N2O6S2/c1-8(19)24-6-9-7-26-15-12(14(21)18(15)13(9)16(22)23)17-11(20)5-10-3-2-4-25-10/h2-4,12,15H,5-7H2,1H3,(H,17,20)(H,22,23)	XIURVHNZVLADCM
InChI=1S/C15H26O4/c1-9-5-6-10-13(2,3)7-14(4,8-16)15(10,19)11(9)12(17)18/h9-11,16,19H,5-8H2,1-4H3,(H,17,18)	CAKZQSFFOAEEET
InChI=1S/C25H28O13/c26-9-16-19(29)20(30)21(31)24(37-16)38-23-18-14(15(10-35-23)22(32)33)7-8-25(18,34)11-36-17(28)6-3-12-1-4-13(27)5-2-12/h1-8,10,14,16,18-21,23-24,26-27,29-31,34H,9,11H2,(H,32,33)	WJPRKOJNQIZCGY
InChI=1S/C24H42O12/c1-12-5-6-24(36-12)21(2,3)7-13(8-22(24,4)30)34-19-17(28)16(27)15(26)14(35-19)9-32-20-18(29)23(31,10-25)11-33-20/h12-20,25-31H,5-11H2,1-4H3	PXBJHMFLTVPWQM
InChI=1S/C26H32O14/c1-36-24(35)14-10-38-25(40-26-23(34)22(33)20(31)15(8-27)39-26)18-13(19(30)21(32)17(14)18)9-37-16(29)7-4-11-2-5-12(28)6-3-11/h2-7,10,13,15,17-23,25-28,30-34H,8-9H2,1H3	SOLWETWNPWWTPC
InChI=1S/C33H40O20/c1-9-19(38)23(42)26(45)31(48-9)47-8-17-21(40)25(44)30(53-32-27(46)24(43)20(39)10(2)49-32)33(51-17)52-29-22(41)18-15(37)6-12(34)7-16(18)50-28(29)11-3-4-13(35)14(36)5-11/h3-7,9-10,17,19-21,23-27,30-40,42-46H,8H2,1-2H3	HKNBJSRIYRDSLB
InChI=1S/C25H25NO/c1-3-4-9-17-26-18(2)24(22-14-7-8-16-23(22)26)25(27)21-15-10-12-19-11-5-6-13-20(19)21/h5-8,10-16H,3-4,9,17H2,1-2H3	IBBNKINXTRKICJ
InChI=1S/C3H7NO3/c4-2(1-5)3(6)7/h2,5H,1,4H2,(H,6,7)	MTCFGRXMJLQNBG
InChI=1S/C10H8O6S2/c11-17(12,13)9-3-1-7-2-4-10(18(14,15)16)6-8(7)5-9/h1-6H,(H,11,12,13)(H,14,15,16)	VILFVXYKHXVYAB
InChI=1S/C19H22O5/c1-21-14-5-6-15-17(10-14)24-11-13(19(15)20)8-12-4-7-16(22-2)18(9-12)23-3/h4-7,9-10,13,19-20H,8,11H2,1-3H3	KXFFLWDYUNIJNU
InChI=1S/C27H38O4/c1-19(11-7-13-21(3)26(29)30)9-6-10-20(2)12-8-15-27(5)16-14-23-18-24(28)17-22(4)25(23)31-27/h9,12-13,17-18,28H,6-8,10-11,14-16H2,1-5H3,(H,29,30)	QOFWRHWADNWKSU
InChI=1S/C33H34N6O6/c1-3-42-32-34-28-15-9-14-27(31(40)43-21(2)44-33(41)45-24-10-5-4-6-11-24)29(28)39(32)20-22-16-18-23(19-17-22)25-12-7-8-13-26(25)30-35-37-38-36-30/h7-9,12-19,21,24H,3-6,10-11,20H2,1-2H3,(H,35,36,37,38)	GHOSNRCGJFBJIB
InChI=1S/C19H20O8/c1-22-12-6-9-14-10(7-26-15(9)13(21)18(12)24-3)8-5-11(20)17(23-2)19(25-4)16(8)27-14/h5-6,10,14,20-21H,7H2,1-4H3	GYUTYMPIMMYZHM
InChI=1S/C44H75O10P/c1-3-5-7-9-11-13-15-17-19-20-22-24-26-28-30-32-34-36-44(48)54-42(40-53-55(49,50)52-38-41(46)37-45)39-51-43(47)35-33-31-29-27-25-23-21-18-16-14-12-10-8-6-4-2/h7,9,13,15,19-20,24,26,29-32,41-42,45-46H,3-6,8,10-12,14,16-18,21-23,25,27-28,33-40H2,1-2H3,(H,49,50)	QBXWEUHSBYVVIQ
InChI=1S/C20H30O4/c1-2-3-6-9-17(21)14-12-16-13-15-19(22)18(16)10-7-4-5-8-11-20(23)24/h4,7,13,15-16,18H,2-3,5-6,8-12,14H2,1H3,(H,23,24)	FMKLAIBZMCURLI
InChI=1S/C25H28O4/c1-17(2)8-7-9-18(3)12-15-21-22(26)16-20(23(24(21)27)25(28)29)14-13-19-10-5-4-6-11-19/h4-6,8,10-14,16,26-27H,7,9,15H2,1-3H3,(H,28,29)	WHNBKYRXAOMPAE
InChI=1S/C26H42N8O6/c1-3-15(2)21(28)24(38)32-17(11-12-20(27)35)22(36)34-19(14-16-8-5-4-6-9-16)23(37)33-18(25(39)40)10-7-13-31-26(29)30/h4-6,8-9,15,17-19,21H,3,7,10-14,28H2,1-2H3,(H2,27,35)(H,32,38)(H,33,37)(H,34,36)(H,39,40)(H4,29,30,31)	OGAYVGHNJMEOSB
InChI=1S/C37H47NO12/c1-16-11-10-12-17(2)36(46)38-23-15-24(40)26-27(32(23)44)31(43)21(6)34-28(26)35(45)37(8,50-34)48-14-13-25(47-9)18(3)33(49-22(7)39)20(5)30(42)19(4)29(16)41/h10-16,18-20,25,29-30,33,40-44H,1-9H3,(H,38,46)	HJYYPODYNSCCOU
InChI=1S/C24H35N7O5/c1-15(26)21(32)30-19(11-16-7-3-2-4-8-16)22(33)31-20(12-17-13-27-14-28-17)23(34)29-18(24(35)36)9-5-6-10-25/h2-4,7-8,13-15,18-20H,5-6,9-12,25-26H2,1H3,(H,27,28)(H,29,34)(H,30,32)(H,31,33)(H,35,36)	KTJRMLNRPDDGLF
InChI=1S/C16H19N3O4S/c1-16(2)11(15(22)23)19-13(21)10(14(19)24-16)18-12(20)9(17)8-6-4-3-5-7-8/h3-7,9-11,14H,17H2,1-2H3,(H,18,20)(H,22,23)	AVKUERGKIZMTKX
InChI=1S/C17H27N3O5S/c1-4-20(22)8-6-7-12(20)11-19-17(21)13-9-16(26(23,24)5-2)14(18)10-15(13)25-3/h9-10,12H,4-8,11,18H2,1-3H3,(H,19,21)	LLIKIPAUZJTRGB
InChI=1S/C4H9O7P/c5-1-3(6)4(7)2-11-12(8,9)10/h1,3-4,6-7H,2H2,(H2,8,9,10)	NGHMDNPXVRFFGS
InChI=1S/C27H28O12/c1-36-20-11-15(3-7-17(20)28)5-9-23(31)38-22-14-27(35,26(33)34)13-19(30)25(22)39-24(32)10-6-16-4-8-18(29)21(12-16)37-2/h3-12,19,22,25,28-30,35H,13-14H2,1-2H3,(H,33,34)	WCIDSNIXNCYSPH
InChI=1S/C36H54O12/c1-10-34(7,43)19-13-17-24(5)31(41)46-28-26(22-37)45-33(48-36(9,12-3)21-15-16-23(4)30(39)40)27(38)29(28)47-32(42)25(6)18-14-20-35(8,44)11-2/h10-12,16-18,26-29,33,37-38,43-44H,1-3,13-15,19-22H2,4-9H3,(H,39,40)	BSTJXYXEZBMPBY
InChI=1S/C21H24O4/c1-14(2)9-12-17-18(25-3)13-16(19(20(17)22)21(23)24)11-10-15-7-5-4-6-8-15/h4-9,13,22H,10-12H2,1-3H3,(H,23,24)	CTNFTPUIYFUXBE
InChI=1S/C16H16O3/c1-18-15-9-13(10-16(11-15)19-2)4-3-12-5-7-14(17)8-6-12/h3-11,17H,1-2H3	VLEUZFDZJKSGMX
InChI=1S/C17H14O4/c1-19-12-8-15(20-2)17-13(18)10-14(21-16(17)9-12)11-6-4-3-5-7-11/h3-10H,1-2H3	JRFZSUMZAUHNSL
InChI=1S/C19H26O6/c1-11(2)18(22)24-15-7-13(9-20)5-4-6-14(10-21)8-16-17(15)12(3)19(23)25-16/h8,13,15-17,20-21H,1,3-7,9-10H2,2H3	RJHSXEZOOUJAQE
InChI=1S/C8H12N4O5/c9-6(16)7-10-2-12(11-7)8-5(15)4(14)3(1-13)17-8/h2-5,8,13-15H,1H2,(H2,9,16)	IWUCXVSUMQZMFG
InChI=1S/C10H11NO/c12-6-5-8-7-11-10-4-2-1-3-9(8)10/h1-4,7,11-12H,5-6H2	MBBOMCVGYCRMEA
InChI=1S/C19H14O9/c1-6-4-9(25-3)8(5-20)15-10(6)17(22)27-14-7(2)13(21)11-12(16(14)26-15)19(24)28-18(11)23/h4-5,19,21,24H,1-3H3	SKCUFZLDTAYNBZ
InChI=1S/C22H37N7O7/c1-3-12(2)18(21(34)28-16(22(35)36)9-17(30)31)29-20(33)15(6-4-5-7-23)27-19(32)14(24)8-13-10-25-11-26-13/h10-12,14-16,18H,3-9,23-24H2,1-2H3,(H,25,26)(H,27,32)(H,28,34)(H,29,33)(H,30,31)(H,35,36)	SZCFLPFPMRDWLA
InChI=1S/C21H26O6/c1-19-11-15(13-7-10-26-12-13)27-17(22)14(19)6-9-20(2)16(19)5-4-8-21(20,24)18(23)25-3/h4,7-8,10,12,14-16,24H,5-6,9,11H2,1-3H3	WWNYZTBMVRRLJM
InChI=1S/C31H44O12/c1-17-24(34)26(36)28(38)30(41-17)40-16-23-25(35)27(37)29(39)31(43-23)42-22(15-10-19-8-13-21(33)14-9-19)5-3-2-4-18-6-11-20(32)12-7-18/h6-9,11-14,17,22-39H,2-5,10,15-16H2,1H3	JYQIWENZJDPRSV
InChI=1S/C44H70O23/c1-17-11-43-9-5-22-41(2,7-4-8-42(22,3)40(59)66-38-33(58)30(55)26(51)20(14-47)62-38)23(43)6-10-44(17,16-43)67-39-35(65-37-32(57)29(54)25(50)19(13-46)61-37)34(27(52)21(15-48)63-39)64-36-31(56)28(53)24(49)18(12-45)60-36/h18-39,45-58H,1,4-16H2,2-3H3	HELXLJCILKEWJH
InChI=1S/C19H24O7/c1-11-5-3-7-14(20)18(23)15(21)8-4-6-12-9-13(25-2)10-16(22)17(12)19(24)26-11/h4,6,9-11,15,18,21-23H,3,5,7-8H2,1-2H3	WFIUAGOQGGAREU
InChI=1S/C20H26O6/c1-9(2)8-14(22)25-18-15-11(4)19(24)26-17(15)16(23)10(3)12-6-7-13(21)20(12,18)5/h6-8,10-12,15-18,23H,1-5H3	DLISCHVYLYGCNV
InChI=1S/C24H36N8O9/c25-14(2-1-9-29-24(27)28)20(37)31-16(10-12-3-5-13(33)6-4-12)21(38)32-17(11-18(26)34)22(39)30-15(23(40)41)7-8-19(35)36/h3-6,14-17,33H,1-2,7-11,25H2,(H2,26,34)(H,30,39)(H,31,37)(H,32,38)(H,35,36)(H,40,41)(H4,27,28,29)	QBAIGXCLDACTAH
InChI=1S/C19H32N4O10/c1-8(2)14(20)17(30)21-10(4-6-12(25)26)16(29)23-15(9(3)24)18(31)22-11(19(32)33)5-7-13(27)28/h8-11,14-15,24H,4-7,20H2,1-3H3,(H,21,30)(H,22,31)(H,23,29)(H,25,26)(H,27,28)(H,32,33)	CYOAUWHRSIESRB
InChI=1S/C20H12O5/c21-11-5-7-15-17(9-11)24-18-10-12(22)6-8-16(18)20(15)14-4-2-1-3-13(14)19(23)25-20/h1-10,21-22H	GNBHRKFJIUUOQI
InChI=1S/C22H30N4O11/c23-13(10-27)19(33)24-14(5-7-17(29)30)20(34)26-16(9-11-1-3-12(28)4-2-11)21(35)25-15(22(36)37)6-8-18(31)32/h1-4,13-16,27-28H,5-10,23H2,(H,24,33)(H,25,35)(H,26,34)(H,29,30)(H,31,32)(H,36,37)	JPEZDSKJNBOCHF
InChI=1S/C41H64O14/c1-19-36(47)27(42)14-33(50-19)54-38-21(3)52-34(16-29(38)44)55-37-20(2)51-32(15-28(37)43)53-24-8-10-39(4)23(13-24)6-7-26-25(39)9-11-40(5)35(22-12-31(46)49-18-22)30(45)17-41(26,40)48/h12,19-21,23-30,32-38,42-45,47-48H,6-11,13-18H2,1-5H3	LKRDZKPBAOKJBT
InChI=1S/C22H36O5/c1-13(12-17(24)25)8-9-16-14(2)18(26)19(27-15(3)23)20-21(4,5)10-7-11-22(16,20)6/h13,18-20,26H,7-12H2,1-6H3,(H,24,25)	XFCLFWWTDWKJAH
InChI=1S/C20H39N7O7/c21-9-3-1-5-12(23)17(30)27-15(11-28)19(32)25-13(7-8-16(24)29)18(31)26-14(20(33)34)6-2-4-10-22/h12-15,28H,1-11,21-23H2,(H2,24,29)(H,25,32)(H,26,31)(H,27,30)(H,33,34)	AYOUPXRXFIVFTQ
InChI=1S/C18H18O5/c1-21-13-4-5-14-17(9-13)23-10-12(18(14)20)7-11-3-6-16(22-2)15(19)8-11/h3-6,8-9,12,19H,7,10H2,1-2H3	NGCXNVIQHUCZIT
InChI=1S/C21H28O5/c1-19-7-5-13(23)9-12(19)3-4-14-15-6-8-21(26,17(25)11-22)20(15,2)10-16(24)18(14)19/h9,14-15,18,22,26H,3-8,10-11H2,1-2H3	MFYSYFVPBJMHGN
InChI=1S/C21H29N5O9/c1-10(27)17(23)20(33)25-13(8-15(22)28)19(32)24-12(7-11-5-3-2-4-6-11)18(31)26-14(21(34)35)9-16(29)30/h2-6,10,12-14,17,27H,7-9,23H2,1H3,(H2,22,28)(H,24,32)(H,25,33)(H,26,31)(H,29,30)(H,34,35)	CLGLBODTQWVNKU
InChI=1S/C8H5NO2/c10-7-5-3-1-2-4-6(5)9-8(7)11/h1-4H,(H,9,10,11)	JXDYKVIHCLTXOP
InChI=1S/C10H15N4O14P3/c15-6-4(1-25-30(21,22)28-31(23,24)27-29(18,19)20)26-10(7(6)16)14-3-13-5-8(14)11-2-12-9(5)17/h2-4,6-7,10,15-16H,1H2,(H,21,22)(H,23,24)(H,11,12,17)(H2,18,19,20)	HAEJPQIATWHALX
InChI=1S/C25H22O10/c1-33-18-6-10(2-3-15(18)28)23-14(9-26)13-4-11(5-17(30)25(13)35-23)24-22(32)21(31)20-16(29)7-12(27)8-19(20)34-24/h2-8,14,22-24,26-30,32H,9H2,1H3	BMLIIPOXVWESJG
InChI=1S/C23H28O13S/c1-20-9-22(37(29,30)31)13-7-23(20,34-18-16(27)15(26)14(25)12(8-24)33-18)21(13,19(35-20)36-22)10-32-17(28)11-5-3-2-4-6-11/h2-6,12-16,18-19,24-27H,7-10H2,1H3,(H,29,30,31)	IRBLIRNSGBXQFB
InChI=1S/C16H14O5/c1-20-13-7-10-12(8-11(13)17)21-16(15(19)14(10)18)9-5-3-2-4-6-9/h2-8,15-17,19H,1H3	GUMFPOIJOXLCLA
InChI=1S/C23H31FO6/c1-13(25)30-12-19(28)22(29)9-7-16-17-5-4-14-10-15(26)6-8-20(14,2)23(17,24)18(27)11-21(16,22)3/h10,16-18,27,29H,4-9,11-12H2,1-3H3	SYWHXTATXSMDSB
InChI=1S/C19H22O6/c1-22-13-10-15(21)19(18(11-13)25-4)14(20)7-5-12-6-8-16(23-2)17(9-12)24-3/h6,8-11,21H,5,7H2,1-4H3	MQEOTHTYNCMSAN
InChI=1S/C10H7NO2/c12-10(13)9-6-5-7-3-1-2-4-8(7)11-9/h1-6H,(H,12,13)	LOAUVZALPPNFOQ
InChI=1S/C17H24O5/c1-21-14-11-8-10-13(16(14)17(20)22-2)9-6-4-3-5-7-12-15(18)19/h8,10-11H,3-7,9,12H2,1-2H3,(H,18,19)	RTUJIYBESVJPOD
InChI=1S/C16H20O5/c1-10-5-3-2-4-6-13(18)16-11(8-15(20)21-10)7-12(17)9-14(16)19/h7,9-10,17,19H,2-6,8H2,1H3	VDUIGYAPSXCJFC
InChI=1S/C16H28N4O8/c1-7(2)4-9(17)14(25)20-11(6-21)15(26)18-8(3)13(24)19-10(16(27)28)5-12(22)23/h7-11,21H,4-6,17H2,1-3H3,(H,18,26)(H,19,24)(H,20,25)(H,22,23)(H,27,28)	YCJVOUWQEXRFQW
InChI=1S/C27H32O15/c1-9-20(32)22(34)24(36)26(39-9)38-8-18-21(33)23(35)25(37)27(42-18)40-11-5-14(30)19-15(31)7-16(41-17(19)6-11)10-2-3-12(28)13(29)4-10/h2-6,9,16,18,20-30,32-37H,7-8H2,1H3	OMQADRGFMLGFJF
InChI=1S/C25H32O13/c1-34-23(33)17-12-36-24(38-25-22(32)21(31)20(30)18(11-27)37-25)15(6-8-26)16(17)10-19(29)35-9-7-13-2-4-14(28)5-3-13/h2-6,12,16,18,20-22,24-28,30-32H,7-11H2,1H3	AHTRGGWSBFOEEG
InChI=1S/C30H48O3/c1-18(2)19-10-15-30(25(32)33)17-16-28(6)20(24(19)30)8-9-22-27(5)13-12-23(31)26(3,4)21(27)11-14-29(22,28)7/h19-24,31H,1,8-17H2,2-7H3,(H,32,33)	QGJZLNKBHJESQX
InChI=1S/C37H66N7O17P3S/c1-4-5-6-7-8-9-10-11-12-13-14-15-16-17-28(46)65-21-20-39-27(45)18-19-40-35(49)32(48)37(2,3)23-58-64(55,56)61-63(53,54)57-22-26-31(60-62(50,51)52)30(47)36(59-26)44-25-43-29-33(38)41-24-42-34(29)44/h24-26,30-32,36,47-48H,4-23H2,1-3H3,(H,39,45)(H,40,49)(H,53,54)(H,55,56)(H2,38,41,42)(H2,50,51,52)	MNBKLUUYKPBKDU
InChI=1S/C25H40N6O7/c1-14(2)21(28)24(36)31-19(13-15-6-8-16(32)9-7-15)23(35)29-17(10-11-20(27)33)22(34)30-18(25(37)38)5-3-4-12-26/h6-9,14,17-19,21,32H,3-5,10-13,26,28H2,1-2H3,(H2,27,33)(H,29,35)(H,30,34)(H,31,36)(H,37,38)	JAHFTKGIEBOEID
InChI=1S/C32H41NO11/c1-15-7-9-24-30(4,5)27(43-17(3)35)23(42-16(2)34)13-31(24,6)32(15)12-19-22(36)11-18-20(26(19)44-32)14-33(28(18)39)21(29(40)41)8-10-25(37)38/h11,15,21,23-24,27,36H,7-10,12-14H2,1-6H3,(H,37,38)(H,40,41)	AAIIJIOWYALNCC
InChI=1S/C45H84NO7P/c1-3-5-7-9-11-13-15-17-19-21-22-23-24-26-28-30-32-34-36-38-45(47)53-44(43-52-54(48,49)51-41-39-46)42-50-40-37-35-33-31-29-27-25-20-18-16-14-12-10-8-6-4-2/h17,19,22-23,26,28,32,34,44H,3-16,18,20-21,24-25,27,29-31,33,35-43,46H2,1-2H3,(H,48,49)	ZGPUIIVBMRUOLZ
InChI=1S/C9H18N4O4/c1-5(7(14)15)13-6(8(16)17)3-2-4-12-9(10)11/h5-6,13H,2-4H2,1H3,(H,14,15)(H,16,17)(H4,10,11,12)	IMXSCCDUAFEIOE
InChI=1S/C34H42O19/c1-45-18-9-16(10-19(46-2)26(18)39)5-7-24(37)49-14-23-28(41)30(43)31(44)33(50-23)53-34(15-36)32(29(42)22(13-35)52-34)51-25(38)8-6-17-11-20(47-3)27(40)21(12-17)48-4/h5-12,22-23,28-33,35-36,39-44H,13-15H2,1-4H3	FHIJMQWMMZEFBL
InChI=1S/C17H20O9/c1-9(19)24-15-14(22)12(8-18)25-17(23)16(15)26-13(21)7-4-10-2-5-11(20)6-3-10/h2-7,12,14-18,20,22-23H,8H2,1H3	QXRDTLAXUJONPD
InChI=1S/C10H8O4/c1-5-4-8(12)14-10-6(5)2-3-7(11)9(10)13/h2-4,11,13H,1H3	NWQBYMPNIJXFNQ
InChI=1S/C14H14N8O4S3/c1-6-17-18-14(29-6)28-4-7-3-27-12-9(11(24)22(12)10(7)13(25)26)16-8(23)2-21-5-15-19-20-21/h5,9,12H,2-4H2,1H3,(H,16,23)(H,25,26)	MLYYVTUWGNIJIB
InChI=1S/C33H44O6/c1-19-22-9-10-25-31(6,23(22)17-24(38-20(2)34)27(19)39-21(3)35)14-16-33(8)26-18-30(5,28(36)37)12-11-29(26,4)13-15-32(25,33)7/h10,17,26H,9,11-16,18H2,1-8H3,(H,36,37)	SAOOBRUHTPONGX
InChI=1S/C24H35N5O9/c1-3-12(2)20(29-21(34)15(25)10-13-4-6-14(30)7-5-13)23(36)28-17(11-18(26)31)22(35)27-16(24(37)38)8-9-19(32)33/h4-7,12,15-17,20,30H,3,8-11,25H2,1-2H3,(H2,26,31)(H,27,35)(H,28,36)(H,29,34)(H,32,33)(H,37,38)	LOZZGGWSYKZLMG
InChI=1S/C17H14Cl2O7/c1-6-12(18)15(23)11(16(25-2)13(6)19)14(22)10-8(17(24)26-3)4-7(20)5-9(10)21/h4-5,20-21,23H,1-3H3	IPUONOHBPFSQMA
InChI=1S/C13H6Cl6O2/c14-6-2-8(16)12(20)4(10(6)18)1-5-11(19)7(15)3-9(17)13(5)21/h2-3,20-21H,1H2	ACGUYXCXAPNIKK
InChI=1S/C9H9N3O2/c1-14-9(13)12-8-10-6-4-2-3-5-7(6)11-8/h2-5H,1H3,(H2,10,11,12,13)	TWFZGCMQGLPBSX
InChI=1S/C25H26O6/c1-13(2)5-8-16-22(28)17(9-6-14(3)4)25-21(23(16)29)24(30)18(12-31-25)15-7-10-19(26)20(27)11-15/h5-7,10-12,26-29H,8-9H2,1-4H3	OAUIRSVJXOFAOO
InChI=1S/C10H13NO2/c1-8(2)13-10(12)11-9-6-4-3-5-7-9/h3-8H,1-2H3,(H,11,12)	VXPLXMJHHKHSOA
InChI=1S/C15H10Cl2N2O2/c16-8-5-6-12-10(7-8)13(19-15(21)14(20)18-12)9-3-1-2-4-11(9)17/h1-7,15,21H,(H,18,20)	DIWRORZWFLOCLC
InChI=1S/C26H31N3O3/c1-6-25(2,3)22-17(13-19-24(31)29-11-7-8-20(29)23(30)28-19)16-12-15-9-10-26(4,5)32-21(15)14-18(16)27-22/h6,9-10,12,14,19-20,27H,1,7-8,11,13H2,2-5H3,(H,28,30)	GKEMOLJYROWHLA
InChI=1S/C17H14O5/c1-20-13-8-7-10(9-14(13)21-2)17-16(19)15(18)11-5-3-4-6-12(11)22-17/h3-9,19H,1-2H3	BXLAVJWSFYZDPF
InChI=1S/C16H24O5S/c1-2-3-6-13(7-4-5-8-16(17)18)14-9-11-15(12-10-14)22(19,20)21/h9-13H,2-8H2,1H3,(H,17,18)(H,19,20,21)	PLMAIIGPUFQJCH
InChI=1S/C34H59NO14/c1-5-6-12-21(3)32(49-31(43)18-24(34(46)47)16-29(40)41)27(48-30(42)17-23(33(44)45)15-28(38)39)14-20(2)11-9-7-8-10-13-25(36)19-26(37)22(4)35/h20-27,32,36-37H,5-19,35H2,1-4H3,(H,38,39)(H,40,41)(H,44,45)(H,46,47)	UXDPXZQHTDAXOZ
InChI=1S/C28H44O9/c1-7-16(2)13-21(27(34)35)15-20(6)25(32)19(5)14-18(4)24(31)17(3)11-12-22(29)9-8-10-23(30)26(33)28(36)37/h7-8,10-12,14-15,17,19,21-26,29-33H,9,13H2,1-6H3,(H,34,35)(H,36,37)	YKAQENKKQWMYFZ
InChI=1S/C6H11NO3S/c1-11-3-2-5(6(9)10)7-4-8/h4-5H,2-3H2,1H3,(H,7,8)(H,9,10)	PYUSHNKNPOHWEZ
InChI=1S/C15H14O5/c16-10-4-1-9(2-5-10)3-6-12(18)15-13(19)7-11(17)8-14(15)20/h1-2,4-5,7-8,16-17,19-20H,3,6H2	VGEREEWJJVICBM
InChI=1S/C41H52N8O9/c1-22(2)11-12-24-16-25(13-14-31(24)50)37(54)36-41(58)44-20-32(51)47-35(23(3)4)40(57)45-21-34(53)49-15-7-10-30(49)39(56)46-29(38(55)43-19-33(52)48-36)17-26-18-42-28-9-6-5-8-27(26)28/h5-6,8-9,11,13-14,16,18,23,29-30,35-37,42,50,54H,7,10,12,15,17,19-21H2,1-4H3,(H,43,55)(H,44,58)(H,45,57)(H,46,56)(H,47,51)(H,48,52)	LIHVMLWWVHJRMA
InChI=1S/C46H74O17/c1-41(2)14-15-46(40(56)57)22(16-41)21-8-9-27-43(5)12-11-29(42(3,4)26(43)10-13-44(27,6)45(21,7)17-28(46)49)62-38-35(55)33(53)32(52)25(61-38)20-60-39-36(31(51)24(48)19-59-39)63-37-34(54)30(50)23(47)18-58-37/h8,22-39,47-55H,9-20H2,1-7H3,(H,56,57)	WGFGSGMOAHUFDZ
InChI=1S/C21H41N7O6/c1-5-12(4)16(22)19(32)27-14(9-11(2)3)17(30)28-15(10-29)18(31)26-13(20(33)34)7-6-8-25-21(23)24/h11-16,29H,5-10,22H2,1-4H3,(H,26,31)(H,27,32)(H,28,30)(H,33,34)(H4,23,24,25)	ADKYGFWBITYCSD
InChI=1S/C16H30O2/c1-2-3-4-5-6-7-8-9-10-11-12-13-14-15-16(17)18/h9-10H,2-8,11-15H2,1H3,(H,17,18)	PJHOFUXBXJNUAC
InChI=1S/C23H35N5O8/c1-13(26-21(33)16(25)12-14-5-7-15(29)8-6-14)20(32)27-17(9-10-19(30)31)22(34)28-18(23(35)36)4-2-3-11-24/h5-8,13,16-18,29H,2-4,9-12,24-25H2,1H3,(H,26,33)(H,27,32)(H,28,34)(H,30,31)(H,35,36)	DSPZSXZUJLBBGM
InChI=1S/C13H24N4O3S/c1-6-8-9-11-10(3)15-13(14-7-2)16-12(11)20-21(18,19)17(4)5/h6-9H2,1-5H3,(H,14,15,16)	DSKJPMWIHSOYEA
InChI=1S/C48H74O14/c1-11-25(2)43-28(5)17-18-47(62-43)23-34-20-33(61-47)16-15-27(4)42(26(3)13-12-14-32-24-55-45-40(49)29(6)19-35(46(51)58-34)48(32,45)52)59-39-22-37(54-10)44(31(8)57-39)60-38-21-36(53-9)41(50)30(7)56-38/h12-15,19,25-26,28,30-31,33-45,49-50,52H,11,16-18,20-24H2,1-10H3	AZSNMRSAGSSBNP
InChI=1S/C15H14O5/c1-2-20-10-5-3-9(4-6-10)13(17)11-7-8-12(16)15(19)14(11)18/h3-8,16,18-19H,2H2,1H3	VYIBOCHDJVESIU
InChI=1S/C23H20FN5O/c24-19-9-8-17(26-23(30)29-10-4-5-11-29)13-18(19)21-27-20-12-16(14-25-22(20)28-21)15-6-2-1-3-7-15/h1-3,6-9,12-14H,4-5,10-11H2,(H,26,30)(H,25,27,28)	UWIHILLUGAWUQF
InChI=1S/C18H32O4/c1-2-16(19)17(20)14-12-10-8-6-4-3-5-7-9-11-13-15-18(21)22/h4,6,10,12,16-17,19-20H,2-3,5,7-9,11,13-15H2,1H3,(H,21,22)	LKLLJYJTYPVCID
InChI=1S/C67H106O31/c1-11-12-13-14-38(72)91-36-22-60(4,5)21-34-66-20-16-33-62(8)18-17-35(61(6,7)32(62)15-19-63(33,9)64(66,10)23-37(88-29(3)71)67(34,36)59(84)98-66)92-57-51(97-54-45(79)42(76)40(74)30(24-68)89-54)47(46(80)48(94-57)53(82)83)93-56-50(44(78)41(75)31(25-69)90-56)95-55-49(43(77)39(73)28(2)87-55)96-58-52(81)65(85,26-70)27-86-58/h13-14,28,30-37,39-52,54-59,68-70,73-81,84-85H,11-12,15-27H2…	WCZBSKFQDBEVND
InChI=1S/C23H30O13/c1-12(26)32-10-15-17(28)18(29)19(30)22(33-15)36-23(11-25)21(31)20(14(9-24)35-23)34-16(27)8-7-13-5-3-2-4-6-13/h2-8,14-15,17-22,24-25,28-31H,9-11H2,1H3	MUVPZRLZLOTAOL
InChI=1S/C20H20O8/c1-23-12-7-6-10(8-14(12)24-2)13-9-11(21)15-16(22)18(25-3)20(27-5)19(26-4)17(15)28-13/h6-9,22H,1-5H3	DOFJNFPSMUCECH
InChI=1S/C23H44NO7P/c1-2-3-4-5-6-7-8-9-10-11-12-13-14-15-16-17-23(26)29-20-22(25)21-31-32(27,28)30-19-18-24/h6-7,9-10,22,25H,2-5,8,11-21,24H2,1H3,(H,27,28)	DBHKHNGBVGWQJE
InChI=1S/C23H30O7/c1-11(2)13-9-14-17(15(25)10-13)23(5)16(26)7-8-22(4,21(28)29-6)20(23)19(18(14)27)30-12(3)24/h9-11,18-20,25,27H,7-8H2,1-6H3	PRXFPPAVWQDTHT
InChI=1S/C6H10N2O5/c7-6(13)8-3(5(11)12)1-2-4(9)10/h3H,1-2H2,(H,9,10)(H,11,12)(H3,7,8,13)	LCQLHJZYVOQKHU
InChI=1S/C15H8O5/c16-7-1-3-9-11(5-7)19-14-10-4-2-8(17)6-12(10)20-15(18)13(9)14/h1-6,16-17H	ZZIALNLLNHEQPJ
InChI=1S/C12H4Cl2F6N4OS/c13-5-1-4(11(15,16)17)2-6(14)8(5)24-10(22)9(7(3-21)23-24)26(25)12(18,19)20/h1-2H,22H2	ZOCSXAVNDGMNBV
InChI=1S/C14H14O6/c1-18-9-6-11(19-2)14-10(15)5-8(3-4-13(16)17)20-12(14)7-9/h5-7H,3-4H2,1-2H3,(H,16,17)	AKJIPZYHXYQVJT
InChI=1S/C5H6O4/c1-3(5(8)9)2-4(6)7/h1-2H2,(H,6,7)(H,8,9)	LVHBHZANLOWSRM
InChI=1S/C15H12O3/c16-12-8-5-11(6-9-12)7-10-15(18)13-3-1-2-4-14(13)17/h1-10,16-17H	FGPJTMCJNPRZGF
InChI=1S/C26H34O7/c1-22(2)15-10-18(29)25(5)14(24(15,4)17(28)11-16(22)27)6-8-23(3)19(13-7-9-31-12-13)32-21(30)20-26(23,25)33-20/h7,9,12,14-17,19-20,27-28H,6,8,10-11H2,1-5H3	BBSPXZBAZKHYLF
InChI=1S/C9H11NO3/c10-8(5-9(12)13)6-1-3-7(11)4-2-6/h1-4,8,11H,5,10H2,(H,12,13)	JYPHNHPXFNEZBR
InChI=1S/C30H50O/c1-20(2)9-8-10-21(3)22-13-15-28(7)24-12-11-23-26(4,5)25(31)14-16-29(23)19-30(24,29)18-17-27(22,28)6/h9,21-25,31H,8,10-19H2,1-7H3	ONQRKEUAIJMULO
InChI=1S/C26H40O8/c1-14-11-25-9-5-16-23(2,7-4-8-24(16,3)22(31)32)17(25)6-10-26(14,13-25)34-21-20(30)19(29)18(28)15(12-27)33-21/h15-21,27-30H,1,4-13H2,2-3H3,(H,31,32)	QSIDJGUAAUSPMG
InChI=1S/C21H20O11/c1-31-16-6-3-11(8-15(16)24)4-7-17(25)32-18(19(26)27)21(30,20(28)29)10-12-2-5-13(22)14(23)9-12/h2-9,18,22-24,30H,10H2,1H3,(H,26,27)(H,28,29)	YVHLLZXSGPDXOA
InChI=1S/C17H30N4O8/c1-7(2)12(15(26)19-10(17(28)29)5-6-11(23)24)20-16(27)13(9(4)22)21-14(25)8(3)18/h7-10,12-13,22H,5-6,18H2,1-4H3,(H,19,26)(H,20,27)(H,21,25)(H,23,24)(H,28,29)	WQYUUCYVHQNMKN
InChI=1S/C43H56O17/c1-12-21(4)30(47)53-25-16-35(7)28(23-13-14-52-18-23)54-27(45)17-40(35)43-32(55-29(46)20(2)3)41(50)31(56-33(48)36(8)22(5)57-36)34(6)19-39(41,49)37(9,24(34)15-26(44)51-11)42(25,43)59-38(10,58-40)60-43/h13-14,18,20-22,24-25,28,31-32,49-50H,12,15-17,19H2,1-11H3	BUVRFGBECZFCRL
InChI=1S/C10H8N2O3/c11-5-7(10(12)15)3-6-1-2-8(13)9(14)4-6/h1-4,13-14H,(H2,12,15)	USOXQZNJFMKTKJ
InChI=1S/C50H75O10P/c1-3-5-7-9-11-13-15-17-19-21-23-25-27-29-31-33-35-37-39-41-49(53)57-45-48(46-59-61(55,56)58-44-47(52)43-51)60-50(54)42-40-38-36-34-32-30-28-26-24-22-20-18-16-14-12-10-8-6-4-2/h5-8,11-14,17-20,23-26,29-32,35-38,47-48,51-52H,3-4,9-10,15-16,21-22,27-28,33-34,39-46H2,1-2H3,(H,55,56)	XACKZSRNTPEYBU
InChI=1S/C9H11ClN2O/c1-12(2)9(13)11-8-5-3-7(10)4-6-8/h3-6H,1-2H3,(H,11,13)	BMLIZLVNXIYGCK
InChI=1S/C30H50O/c1-20(2)10-9-11-21(3)22-14-18-30(8)24-12-13-25-27(4,5)26(31)16-17-28(25,6)23(24)15-19-29(22,30)7/h10,21-22,25-26,31H,9,11-19H2,1-8H3	CAHGCLMLTWQZNJ
InChI=1S/C11H11N3O2S/c12-9-4-6-10(7-5-9)17(15,16)14-11-3-1-2-8-13-11/h1-8H,12H2,(H,13,14)	GECHUMIMRBOMGK
InChI=1S/C25H38N6O8/c26-13-5-4-8-18(25(38)39)30-23(36)17(10-12-21(33)34)29-24(37)19(14-15-6-2-1-3-7-15)31-22(35)16(27)9-11-20(28)32/h1-3,6-7,16-19H,4-5,8-14,26-27H2,(H2,28,32)(H,29,37)(H,30,36)(H,31,35)(H,33,34)(H,38,39)	ZERLAFFUJJAHEM
InChI=1S/C22H36N6O7/c1-5-12(4)18(21(33)27-16(22(34)35)8-17(29)30)28-20(32)15(7-13-9-24-10-25-13)26-19(31)14(23)6-11(2)3/h9-12,14-16,18H,5-8,23H2,1-4H3,(H,24,25)(H,26,31)(H,27,33)(H,28,32)(H,29,30)(H,34,35)	IBFWKZMJLJZKSK
InChI=1S/C8H8O3/c1-6(9)11-8-4-2-3-7(10)5-8/h2-5,10H,1H3	ZZPKZRHERLGEKA
InChI=1S/C10H12O5/c1-13-7-5-9(15-3)8(14-2)4-6(7)10(11)12/h4-5H,1-3H3,(H,11,12)	KVZUCOGWKYOPID
InChI=1S/C18H24N5O8P/c1-3-5-11(24)22-16-13-17(20-8-19-16)23(9-21-13)18-15(30-12(25)6-4-2)14-10(29-18)7-28-32(26,27)31-14/h8-10,14-15,18H,3-7H2,1-2H3,(H,26,27)(H,19,20,22,24)	CJGYSWNGNKCJSB
InChI=1S/C22H18O6/c23-15-8-4-7-13(21(15)26)9-14-16(24)10-19-20(22(14)27)17(25)11-18(28-19)12-5-2-1-3-6-12/h1-8,10,18,23-24,26-27H,9,11H2	FMCBIXROZWHXRU
InChI=1S/C9H8O2/c10-9(11)7-6-8-4-2-1-3-5-8/h1-7H,(H,10,11)	WBYWAXJHAXSJNI
InChI=1S/C27H36O7/c1-25(2)19(12-20(28)32-5)27(4)17-6-8-26(3)18(15(17)10-16(22(25)30)23(27)31)11-21(29)34-24(26)14-7-9-33-13-14/h7,9,13,16-17,19,21-22,24,29-30H,6,8,10-12H2,1-5H3	CNSUXOYAIZBGRY
InChI=1S/C13H12N2O/c16-13(14-11-7-3-1-4-8-11)15-12-9-5-2-6-10-12/h1-10H,(H2,14,15,16)	GWEHVDNNLFDJLR
InChI=1S/C11H12N2O2S/c1-7(13(15)11(12)14)10-6-8-4-2-3-5-9(8)16-10/h2-7,15H,1H3,(H2,12,14)	MWLSOWXNZPKENC
InChI=1S/C27H41N7O5/c1-3-17(2)23(26(37)32-21(27(38)39)11-7-8-12-28)34-25(36)22(13-18-9-5-4-6-10-18)33-24(35)20(29)14-19-15-30-16-31-19/h4-6,9-10,15-17,20-23H,3,7-8,11-14,28-29H2,1-2H3,(H,30,31)(H,32,37)(H,33,35)(H,34,36)(H,38,39)	HJQUXJYHACXDHM
InChI=1S/C19H34N4O7/c1-9(2)8-13(17(27)21-12(19(29)30)6-7-14(24)25)22-18(28)15(10(3)4)23-16(26)11(5)20/h9-13,15H,6-8,20H2,1-5H3,(H,21,27)(H,22,28)(H,23,26)(H,24,25)(H,29,30)	TVFCJSYMSVRYAI
InChI=1S/C18H28N2O3/c1-11(2)16(20-18(22)23-12(3)4)17(21)19-14(6)15-9-7-13(5)8-10-15/h7-12,14,16H,1-6H3,(H,19,21)(H,20,22)	NWUWYYSKZYIQAE
InChI=1S/C12H6F2N2O2/c13-12(14)17-10-3-1-2-8(11(10)18-12)9-6-16-5-7(9)4-15/h1-3,5-6,16H	MUJOIMFVNIBMKC
InChI=1S/C7H3F4NO2/c8-5-2-1-4(7(9,10)11)3-6(5)12(13)14/h1-3H	HLDFCCHSOZWKAA
InChI=1S/C20H25N3O2/c1-15-11-13-16(14-12-15)22-19(24)9-3-2-4-10-20(25)23-18-8-6-5-7-17(18)21/h5-8,11-14H,2-4,9-10,21H2,1H3,(H,22,24)(H,23,25)	WTKBRPXPNAKVEQ
InChI=1S/C27H44NO7P/c1-2-3-4-5-6-7-8-9-10-11-12-13-14-15-16-17-18-19-20-21-27(30)35-26(24-29)25-34-36(31,32)33-23-22-28/h3-4,6-7,9-10,12-13,15-16,18-19,26,29H,2,5,8,11,14,17,20-25,28H2,1H3,(H,31,32)	TWBVHOYVCUOMJY
InChI=1S/C27H46O2/c1-17(2)7-6-8-18(3)21-9-10-22-20-16-25(29)24-15-19(28)11-13-27(24,5)23(20)12-14-26(21,22)4/h17-24,28H,6-16H2,1-5H3	JQMQKOQOLPGBBE
InChI=1S/C19H30O2/c1-18-9-7-13(20)11-12(18)3-4-14-15-5-6-17(21)19(15,2)10-8-16(14)18/h12-16,20H,3-11H2,1-2H3	QGXBDMJGAMFCBF
InChI=1S/C17H18N2O6/c1-9-13(16(20)24-3)15(14(10(2)18-9)17(21)25-4)11-7-5-6-8-12(11)19(22)23/h5-8,15,18H,1-4H3	HYIMSNHJOBLJNT
InChI=1S/C19H18O7/c1-22-11-7-5-10(6-8-11)17-19(25-4)16(21)14-12(26-17)9-13(23-2)18(24-3)15(14)20/h5-9,20H,1-4H3	ADNCDMHZHONBRR
InChI=1S/C20H34O5/c1-2-3-6-9-15(21)12-13-17-16(18(22)14-19(17)23)10-7-4-5-8-11-20(24)25/h12-13,15-18,21-22H,2-11,14H2,1H3,(H,24,25)	CIMMACURCPXICP
InChI=1S/C19H22O5/c1-10-8-17-9-18(10,23)7-4-11(17)19-6-3-5-16(2,15(22)24-19)13(19)12(17)14(20)21/h3,5,11-13,23H,1,4,6-9H2,2H3,(H,20,21)	ZOWHLBOPCIHIHW
InChI=1S/C22H21Cl3N4O/c1-14-20(22(30)27-28-11-3-2-4-12-28)26-29(19-10-9-17(24)13-18(19)25)21(14)15-5-7-16(23)8-6-15/h5-10,13H,2-4,11-12H2,1H3,(H,27,30)	JZCPYUJPEARBJL
InChI=1S/C28H45NO9/c1-18(22(30)12-10-11-21(16-24(29)31)17-25(32)33)15-19(2)27(35)20(3)28(36)23(37-4)13-8-6-7-9-14-26(34)38-5/h8-9,13-15,18,20-21,23,27-28,35-36H,6-7,10-12,16-17H2,1-5H3,(H2,29,31)(H,32,33)	RSNBAEGFNZIXPM
InChI=1S/C8H15NO4/c10-4-1-2-9-3-5(11)7(12)8(13)6(4)9/h4-8,10-13H,1-3H2	JDVVGAQPNNXQDW
InChI=1S/C13H15NO2/c1-10-12(8-5-9-16-10)13(15)14-11-6-3-2-4-7-11/h2-4,6-7H,5,8-9H2,1H3,(H,14,15)	YPCALTGLHFLNGA
InChI=1S/C14H12O6/c1-6-3-10(16)12(17)14(6)8-4-7(19-2)5-9(15)11(8)13(18)20-14/h3-5,12,15,17H,1-2H3	ISNKGHIHBITAEG
InChI=1S/C25H30O13/c1-2-13-14(7-8-35-19(29)6-4-12-3-5-16(27)17(28)9-12)15(23(33)34)11-36-24(13)38-25-22(32)21(31)20(30)18(10-26)37-25/h2-6,9,11,13-14,18,20-22,24-28,30-32H,1,7-8,10H2,(H,33,34)	ZPEFYJBGAZLAKK
InChI=1S/C9H9ClO3/c1-6-4-7(10)2-3-8(6)13-5-9(11)12/h2-4H,5H2,1H3,(H,11,12)	WHKUVVPPKQRRBV
InChI=1S/C22H32N4O9/c1-11(2)18(21(33)24-15(22(34)35)7-8-17(29)30)26-20(32)16(10-27)25-19(31)14(23)9-12-3-5-13(28)6-4-12/h3-6,11,14-16,18,27-28H,7-10,23H2,1-2H3,(H,24,33)(H,25,31)(H,26,32)(H,29,30)(H,34,35)	ZLYGTXGDYOIRSO
InChI=1S/C19H34N4O7/c1-6-10(4)15(20)18(28)22-12(7-9(2)3)17(27)21-11(5)16(26)23-13(19(29)30)8-14(24)25/h9-13,15H,6-8,20H2,1-5H3,(H,21,27)(H,22,28)(H,23,26)(H,24,25)(H,29,30)	PLFKTBGHJDIAKK
InChI=1S/C8HF15O2/c9-2(10,1(24)25)3(11,12)4(13,14)5(15,16)6(17,18)7(19,20)8(21,22)23/h(H,24,25)	SNGREZUHAYWORS
InChI=1S/C21H20O10/c22-7-15-18(26)19(27)20(28)21(31-15)30-11-5-13(24)16-14(6-11)29-8-12(17(16)25)9-1-3-10(23)4-2-9/h1-6,8,15,18-24,26-28H,7H2	ZCOLJUOHXJRHDI
InChI=1S/C14H26N4O11P2/c1-18(2,3)6-7-26-30(22,23)29-31(24,25)27-8-9-11(19)12(20)13(28-9)17-5-4-10(15)16-14(17)21/h4-5,9,11-13,19-20H,6-8H2,1-3H3,(H3-,15,16,21,22,23,24,25)	RZZPDXZPRHQOCG
InChI=1S/C19H28O2/c1-18-9-7-13(20)11-12(18)3-4-14-15-5-6-17(21)19(15,2)10-8-16(14)18/h3,13-16,20H,4-11H2,1-2H3	FMGSKLZLMKYGDP
InChI=1S/C9H13NO2/c1-5-4-8(12)9(7(3)11)6(2)10-5/h5,10H,4H2,1-3H3	ZVVZLQBYQRVNQJ
InChI=1S/C22H19Cl3N2O2/c23-16-3-1-15(2-4-16)14-29-19-8-6-18(7-9-19)27(12-11-26)22(28)20-10-5-17(24)13-21(20)25/h1-10,13H,11-12,14,26H2	KKZDZTJFDLFERF
InChI=1S/C23H36O12/c1-6-23(4,9-7-8-13(2)20(30)32-5)35-21-19(29)18(28)17(27)14(34-21)12-33-16(26)11-22(3,31)10-15(24)25/h6,8,14,17-19,21,27-29,31H,1,7,9-12H2,2-5H3,(H,24,25)	LVOGPECZHVNNHD
InChI=1S/C14H7ClF3NO5/c15-10-5-7(14(16,17)18)1-4-12(10)24-8-2-3-11(19(22)23)9(6-8)13(20)21/h1-6H,(H,20,21)	NUFNQYOELLVIPL
InChI=1S/C7H11N3O/c1-6(11)9-3-2-7-4-8-5-10-7/h4-5H,2-3H2,1H3,(H,8,10)(H,9,11)	XJWPISBUKWZALE
InChI=1S/C22H23N3O4/c1-4-16-6-5-7-17(12-16)25-22-18-13-20(28-10-8-26-2)21(29-11-9-27-3)14-19(18)23-15-24-22/h1,5-7,12-15H,8-11H2,2-3H3,(H,23,24,25)	AAKJLRGGTJKAMG
InChI=1S/C64H104O30/c1-24-36(70)40(74)44(78)53(85-24)93-51-47(81)49(91-52-43(77)37(71)28(67)22-83-52)31(21-66)88-57(51)89-35-13-14-61(7)32(60(35,5)6)12-15-62(8)33(61)11-10-26-27-18-59(3,4)16-17-64(27,34(69)19-63(26,62)9)58(82)94-56-50(38(72)29(68)23-84-56)92-54-46(80)42(76)48(25(2)86-54)90-55-45(79)41(75)39(73)30(20-65)87-55/h10,24-25,27-57,65-81H,11-23H2,1-9H3	JYJQDEJTMZLRDG
InChI=1S/C18H30O3/c1-2-3-11-14-17(19)15-12-9-7-5-4-6-8-10-13-16-18(20)21/h3,7,9,11-12,15,17,19H,2,4-6,8,10,13-14,16H2,1H3,(H,20,21)	KLLGGGQNRTVBSU
InChI=1S/C5H12N2O2/c6-3-1-2-4(7)5(8)9/h4H,1-3,6-7H2,(H,8,9)	AHLPHDHHMVZTML
InChI=1S/C23H37NO5S/c1-2-3-4-5-6-7-8-9-10-11-12-13-16-21(30-18-19(24)23(28)29)20(25)15-14-17-22(26)27/h6-7,9-13,16,19-21,25H,2-5,8,14-15,17-18,24H2,1H3,(H,26,27)(H,28,29)	OTZRAYGBFWZKMX
InChI=1S/C26H26O6/c1-25(2)9-8-16-19(31-25)7-6-15(24(16)29-5)18-13-30-21-12-20-14(10-17(21)23(18)28)11-22(27)26(3,4)32-20/h6-10,12-13,22,27H,11H2,1-5H3	KJTDZAHLWHEULN
InChI=1S/C18H30O2/c1-2-3-4-5-6-7-8-9-10-11-12-13-14-15-16-17-18(19)20/h5-10H,2-4,11-17H2,1H3,(H,19,20)	CUXYLFPMQMFGPL
InChI=1S/C21H37N5O8/c1-5-11(4)17(26-18(30)12(22)6-8-14(23)27)20(32)25-16(10(2)3)19(31)24-13(21(33)34)7-9-15(28)29/h10-13,16-17H,5-9,22H2,1-4H3,(H2,23,27)(H,24,31)(H,25,32)(H,26,30)(H,28,29)(H,33,34)	QSVBYOJWHSDRES
InChI=1S/C61H98O28/c1-25-34(66)38(70)44(88-53-47(74)60(77,22-64)24-78-53)50(80-25)87-45-39(71)36(68)28(21-63)83-51(45)85-42-41(73)43(48(75)76)86-52(46(42)89-49-40(72)37(69)35(67)27(20-62)82-49)84-32-12-13-56(7)29(55(32,5)6)10-14-57(8)30(56)11-15-61-31-18-54(3,4)16-17-59(31,23-79-61)33(81-26(2)65)19-58(57,61)9/h25,27-47,49-53,62-64,66-74,77H,10-24H2,1-9H3,(H,75,76)	BOUVSSBZTIYDJB
InChI=1S/C15H22O5/c1-14(7-16)3-9-11(5-14)15(2,19)4-8-10(12(9)17)6-20-13(8)18/h9,11-12,16-17,19H,3-7H2,1-2H3	DBKIEMOKQWYZOA
InChI=1S/C10H8O/c11-10-6-5-8-3-1-2-4-9(8)7-10/h1-7,11H	JWAZRIHNYRIHIV
InChI=1S/C30H48O4/c1-25(2)13-15-30(24(33)34)16-14-28(5)19(20(30)17-25)7-8-22-26(3)11-10-23(32)27(4,18-31)21(26)9-12-29(22,28)6/h7,20-23,31-32H,8-18H2,1-6H3,(H,33,34)	PGOYMURMZNDHNS
InChI=1S/C22H36O4/c1-15(13-20(24)25)9-11-21(4)16(2)10-12-22(5)18(14-26-17(3)23)7-6-8-19(21)22/h7,15-16,19H,6,8-14H2,1-5H3,(H,24,25)	QSEIUMVWJJWZJP
InChI=1S/C48H82O18/c1-21(2)11-10-14-48(9,66-42-38(60)35(57)32(54)26(19-49)63-42)23-12-16-46(7)30(23)24(51)17-28-45(6)15-13-29(52)44(4,5)40(45)25(18-47(28,46)8)62-43-39(36(58)33(55)27(20-50)64-43)65-41-37(59)34(56)31(53)22(3)61-41/h11,22-43,49-60H,10,12-20H2,1-9H3	PWAOOJDMFUQOKB
InChI=1S/C45H80NO7P/c1-3-5-7-9-11-13-15-17-19-21-22-23-24-26-28-30-32-34-36-38-45(47)53-44(43-52-54(48,49)51-41-39-46)42-50-40-37-35-33-31-29-27-25-20-18-16-14-12-10-8-6-4-2/h11,13,17,19,22-23,26,28,32,34,37,40,44H,3-10,12,14-16,18,20-21,24-25,27,29-31,33,35-36,38-39,41-43,46H2,1-2H3,(H,48,49)	HHQFKPJXVYWLLJ
InChI=1S/C45H73NO15/c1-19-6-9-27-20(2)31-28(46(27)16-19)15-26-24-8-7-22-14-23(10-12-44(22,4)25(24)11-13-45(26,31)5)57-43-40(61-41-37(54)35(52)32(49)21(3)56-41)39(34(51)30(18-48)59-43)60-42-38(55)36(53)33(50)29(17-47)58-42/h7,19-21,23-43,47-55H,6,8-18H2,1-5H3	ZGVSETXHNHBTRK
InChI=1S/C25H41N11O6/c26-15(8-4-10-32-24(28)29)20(38)35-18(13-19(27)37)22(40)36-17(12-14-6-2-1-3-7-14)21(39)34-16(23(41)42)9-5-11-33-25(30)31/h1-3,6-7,15-18H,4-5,8-13,26H2,(H2,27,37)(H,34,39)(H,35,38)(H,36,40)(H,41,42)(H4,28,29,32)(H4,30,31,33)	OCBPRKPCDVLIGQ
InChI=1S/C15H14N2O/c1-9-7-10(2)16-14(9)8-12-11-5-3-4-6-13(11)17-15(12)18/h3-8,16H,1-2H3,(H,17,18)	WUWDLXZGHZSWQZ
InChI=1S/C10H11N5O/c1-8-7-15(10(16)14-13-8)12-6-9-3-2-4-11-5-9/h2-6H,7H2,1H3,(H,14,16)	QHMTXANCGGJZRX
InChI=1S/C7H8N4O2/c1-10-3-8-5-4(10)6(12)9-7(13)11(5)2/h3H,1-2H3,(H,9,12,13)	YAPQBXQYLJRXSA
InChI=1S/C30H40O9/c1-15(31)36-21-13-20(33)26(3,4)19-12-22(37-16(2)32)29(7)18(28(19,21)6)8-10-27(5)23(17-9-11-35-14-17)38-25(34)24-30(27,29)39-24/h9,11,14,18-24,33H,8,10,12-13H2,1-7H3	PDKGFQJSCXMICA
InChI=1S/C16H31NO10S3/c1-29(22)9-7-5-3-2-4-6-8-12(17-27-30(23,24)25)28-16-15(21)14(20)13(19)11(10-18)26-16/h11,13-16,18-21H,2-10H2,1H3,(H,23,24,25)	GPMDJOOLATZDQL
InChI=1S/C25H41N7O7/c1-4-13(2)20(23(37)30-17(24(38)39)6-5-11-29-25(27)28)32-21(35)18(31-22(36)19(26)14(3)33)12-15-7-9-16(34)10-8-15/h7-10,13-14,17-20,33-34H,4-6,11-12,26H2,1-3H3,(H,30,37)(H,31,36)(H,32,35)(H,38,39)(H4,27,28,29)	QLSYYICJHDOZSV
InChI=1S/C29H39N5O8/c30-15-5-4-8-23(29(41)42)33-27(39)22(13-14-25(36)37)32-28(40)24(17-18-6-2-1-3-7-18)34-26(38)21(31)16-19-9-11-20(35)12-10-19/h1-3,6-7,9-12,21-24,35H,4-5,8,13-17,30-31H2,(H,32,40)(H,33,39)(H,34,38)(H,36,37)(H,41,42)	VHKAMQVKZAMDIX
InChI=1S/C21H36N7O16P3S/c1-21(2,16(31)19(32)24-4-3-12(29)23-5-6-48)8-41-47(38,39)44-46(36,37)40-7-11-15(43-45(33,34)35)14(30)20(42-11)28-10-27-13-17(22)25-9-26-18(13)28/h9-11,14-16,20,30-31,48H,3-8H2,1-2H3,(H,23,29)(H,24,32)(H,36,37)(H,38,39)(H2,22,25,26)(H2,33,34,35)	RGJOEKWQDUBAIZ
InChI=1S/C13H11Cl2NO2/c1-12-6-13(12,2)11(18)16(10(12)17)9-4-7(14)3-8(15)5-9/h3-5H,6H2,1-2H3	QXJKBPAVAHBARF
InChI=1S/C13H12O4/c14-10-7-6-9-13(17-10)11(15)12(16-9)8-4-2-1-3-5-8/h1-7,9,11-13,15H	ZKIRVBNLJKGIEM
InChI=1S/C15H16O6/c1-5(2)7-8-11(16)19-9(7)10-13(3)14(8,18)4-6-15(13,21-6)12(17)20-10/h6-10,18H,1,4H2,2-3H3	PIMZUZSSNYHVCU
InChI=1S/C8H8O4/c9-6-2-1-5(3-7(6)10)4-8(11)12/h1-3,9-10H,4H2,(H,11,12)	CFFZDZCDUFSOFZ
InChI=1S/C20H28N6O11/c21-10(6-16(31)32)17(33)24-11(1-3-14(27)28)18(34)26-13(5-9-7-22-8-23-9)19(35)25-12(20(36)37)2-4-15(29)30/h7-8,10-13H,1-6,21H2,(H,22,23)(H,24,33)(H,25,35)(H,26,34)(H,27,28)(H,29,30)(H,31,32)(H,36,37)	OEFNEHFOKLCRAT
InChI=1S/C8H10O3/c1-11-8-4-6(5-9)2-3-7(8)10/h2-4,9-10H,5H2,1H3	ZENOXNGFMSCLLL
InChI=1S/C20H32O3/c1-2-3-13-16-19(21)17-14-11-9-7-5-4-6-8-10-12-15-18-20(22)23/h4-5,8-11,14,17,19,21H,2-3,6-7,12-13,15-16,18H2,1H3,(H,22,23)	JSFATNQSLKRBCI
InChI=1S/C21H37N7O6/c1-12(2)7-16(27-18(30)14(23)8-13-9-24-11-25-13)19(31)28-17(10-29)20(32)26-15(21(33)34)5-3-4-6-22/h9,11-12,14-17,29H,3-8,10,22-23H2,1-2H3,(H,24,25)(H,26,32)(H,27,30)(H,28,31)(H,33,34)	OCAJUWKVLGKEOT
InChI=1S/C18H32N4O9/c1-4-8(2)13(19)16(28)21-11(7-23)15(27)22-14(9(3)24)17(29)20-10(18(30)31)5-6-12(25)26/h8-11,13-14,23-24H,4-7,19H2,1-3H3,(H,20,29)(H,21,28)(H,22,27)(H,25,26)(H,30,31)	YEAWXKXYGNSDNF
InChI=1S/C15H12N2O2/c16-15(19)17-12-7-3-1-5-10(12)9-14(18)11-6-2-4-8-13(11)17/h1-8H,9H2,(H2,16,19)	CTRLABGOLIVAIY
InChI=1S/C37H34O18/c1-18(2)37(51)55-34(36(49)50)32(53-29(45)13-7-20-4-10-23(39)26(42)16-20)31(52-28(44)12-6-19-3-9-22(38)25(41)15-19)33(35(47)48)54-30(46)14-8-21-5-11-24(40)27(43)17-21/h3-18,31-34,38-43H,1-2H3,(H,47,48)(H,49,50)	RIVNVLITMUKUQK
InChI=1S/C22H32O3/c1-2-3-4-5-6-7-8-9-12-15-18-21(23)19-16-13-10-11-14-17-20-22(24)25/h3-4,6-7,9,11-16,18,21,23H,2,5,8,10,17,19-20H2,1H3,(H,24,25)	DDCYKEYDTGCKAS
InChI=1S/C17H24N6O9/c1-7(21-15(29)9(18)3-12(24)25)14(28)22-10(2-8-5-19-6-20-8)16(30)23-11(17(31)32)4-13(26)27/h5-7,9-11H,2-4,18H2,1H3,(H,19,20)(H,21,29)(H,22,28)(H,23,30)(H,24,25)(H,26,27)(H,31,32)	BCEOPRTZCXHAPM
InChI=1S/C21H24O6/c1-11(2)7-15(22)14-5-6-17-18(20(14)25-4)21(24)26-10-13-8-12(3)9-16(23)19(13)27-17/h5-6,8-9,11,15,22-23H,7,10H2,1-4H3	UOWGLBYIKHMCIS
InChI=1S/C20H28N2O5S/c1-4-26-17-7-5-6-8-18(17)27-12-11-22-15(2)13-16-9-10-19(25-3)20(14-16)28(21,23)24/h5-10,14-15,22H,4,11-13H2,1-3H3,(H2,21,23,24)	DRHKJLXJIQTDTD
InChI=1S/C7H14N2O3/c1-5(10)9-6(7(11)12)3-2-4-8/h6H,2-4,8H2,1H3,(H,9,10)(H,11,12)	JRLGPAXAGHMNOL
InChI=1S/C14H25NO3/c1-2-3-4-5-6-7-8-9-13(16)15-12-10-11-18-14(12)17/h12H,2-11H2,1H3,(H,15,16)	TZWZKDULKILUPV
InChI=1S/C8H16O2/c1-3-5-7(6-4-2)8(9)10/h7H,3-6H2,1-2H3,(H,9,10)	NIJJYAXOARWZEE
InChI=1S/C20H26N2O2/c1-3-10-11-8-14-17-20(12-6-4-5-7-13(12)21(17)2)9-15(16(11)18(20)23)22(14)19(10)24/h4-7,10-11,14-19,23-24H,3,8-9H2,1-2H3	CJDRUOGAGYHKKD
InChI=1S/C5H11O8P/c6-2-1-12-5(4(8)3(2)7)13-14(9,10)11/h2-8H,1H2,(H2,9,10,11)	ILXHFXFPPZGENN
InChI=1S/C25H42O4/c1-17(2)14-23(28)29-16-20-8-7-9-21-24(5,12-10-18(3)15-22(26)27)19(4)11-13-25(20,21)6/h8,17-19,21H,7,9-16H2,1-6H3,(H,26,27)	FISIJWVRKFHLSM
InChI=1S/C10H3F17O2/c11-3(12,1-2(28)29)4(13,14)5(15,16)6(17,18)7(19,20)8(21,22)9(23,24)10(25,26)27/h1H2,(H,28,29)	XTBXSCIWOVSSGB
InChI=1S/C15H14O5/c1-17-10-8-11(16)19-13(10)14(18-2)15-12(20-15)9-6-4-3-5-7-9/h3-8,12,15H,1-2H3	RTNGMIUMJUOABT
InChI=1S/C5H12O5/c6-1-3(8)5(10)4(9)2-7/h3-10H,1-2H2	HEBKCHPVOIAQTA
InChI=1S/C6H13O8P/c1-2-3(7)4(8)5(9)6(13-2)14-15(10,11)12/h2-9H,1H3,(H2,10,11,12)	PTVXQARCLQPGIR
InChI=1S/C20H38O2/c1-3-5-6-7-8-9-10-11-12-13-14-15-16-17-18-19-20(21)22-4-2/h11-12H,3-10,13-19H2,1-2H3	LVGKNOAMLMIIKO
InChI=1S/C16H12O4/c1-19-11-6-4-5-10(9-11)16-15(18)14(17)12-7-2-3-8-13(12)20-16/h2-9,18H,1H3	GYLGASXCHFNKHD
InChI=1S/C17H16O6/c1-21-10-6-12(19)17-13(20)8-14(23-16(17)7-10)9-3-4-11(18)15(5-9)22-2/h3-7,14,18-19H,8H2,1-2H3	QZJVBGCZOLNWHW
InChI=1S/C44H66O17/c1-39(2)11-13-44(38(56)61-37-32(54)31(53)30(52)25(18-45)58-37)14-12-42(5)21(22(44)16-39)7-8-27-40(3)17-23(47)35(41(4,20-46)26(40)9-10-43(27,42)6)60-36-33(55)34(24(48)19-57-36)59-29(51)15-28(49)50/h7,20,22-27,30-37,45,47-48,52-55H,8-19H2,1-6H3,(H,49,50)	SNGYMHPNQVEJCO
InChI=1S/C33H44O8/c1-17(2)10-9-11-21(30(38)39)26-22-12-13-25-31(6)15-14-23(36)18(3)27(31)28(41-20(5)35)29(37)33(25,8)32(22,7)16-24(26)40-19(4)34/h10,14-15,18,22,24-25,27-28H,9,11-13,16H2,1-8H3,(H,38,39)	MDFZYGLOIJNNRM
InChI=1S/C19H22O6/c1-8-6-18-7-9(8)10(20)5-11(18)19-4-3-12(21)17(2,16(24)25-19)14(19)13(18)15(22)23/h3-4,9-14,20-21H,1,5-7H2,2H3,(H,22,23)	XRIRDTGIFOWQDB
InChI=1S/C14H10BrN3O/c15-9-4-5-11-10(7-9)14(17-8-13(19)18-11)12-3-1-2-6-16-12/h1-7H,8H2,(H,18,19)	VMIYHDSEFNYJSL
InChI=1S/C16H14O5/c1-20-14-6-11(18)7-15-16(14)12(19)8-13(21-15)9-2-4-10(17)5-3-9/h2-7,13,17-18H,8H2,1H3	CWZLMWSCLBFCBY
InChI=1S/C5H9N3/c6-2-1-5-3-7-4-8-5/h3-4H,1-2,6H2,(H,7,8)	NTYJJOPFIAHURM
InChI=1S/C30H44N10O6/c31-21(8-4-14-36-29(32)33)25(42)39-23(16-18-6-2-1-3-7-18)27(44)40-24(17-19-10-12-20(41)13-11-19)26(43)38-22(28(45)46)9-5-15-37-30(34)35/h1-3,6-7,10-13,21-24,41H,4-5,8-9,14-17,31H2,(H,38,43)(H,39,42)(H,40,44)(H,45,46)(H4,32,33,36)(H4,34,35,37)	MHWQMMIQCGRHGM
InChI=1S/C25H26O7/c1-12(2)5-7-16-23(31)22-21(30)11-20(29)17(10-18(27)13(3)4)25(22)32-24(16)15-8-6-14(26)9-19(15)28/h5-6,8-9,11,18,26-30H,3,7,10H2,1-2,4H3	VJZZZWSIXXKVQZ
InChI=1S/C26H32O13/c1-25(33)16(38-17(28)9-8-13-6-4-3-5-7-13)10-26(34)14(22(32)35-2)12-36-24(21(25)26)39-23-20(31)19(30)18(29)15(11-27)37-23/h3-9,12,15-16,18-21,23-24,27,29-31,33-34H,10-11H2,1-2H3	YRARGBWFOYODHQ
InChI=1S/C22H18N2/c1-3-7-18(8-4-1)19-11-13-21(14-12-19)22(24-16-15-23-17-24)20-9-5-2-6-10-20/h1-17,22H	OCAPBUJLXMYKEJ
InChI=1S/C26H50NO7P/c1-5-6-7-8-9-10-11-12-13-14-15-16-17-18-19-20-26(29)34-25(23-28)24-33-35(30,31)32-22-21-27(2,3)4/h9-10,12-13,25,28H,5-8,11,14-24H2,1-4H3	LSUXCWJOIAWGOU
InChI=1S/C12H14N2O2/c1-2-12(9-6-4-3-5-7-9)10(15)13-8-14-11(12)16/h3-7H,2,8H2,1H3,(H,13,15)(H,14,16)	DQMZLTXERSFNPB
InChI=1S/C29H38O4/c1-17-18-7-8-21-27(4,19(18)15-20(30)23(17)31)12-14-29(6)22-16-26(3,24(32)33)10-9-25(22,2)11-13-28(21,29)5/h7-8,15,22,31H,9-14,16H2,1-6H3,(H,32,33)	KQJSQWZMSAGSHN
InChI=1S/C20H18O8/c1-26-16-8-12(22)7-15(28-20(16)25)13-9-14(23)17(18(24)19(13)27-2)10-3-5-11(21)6-4-10/h3-7,9,16,21,23-24H,8H2,1-2H3	PHJBAEPUTMLVER
InChI=1S/C14H13N3O5S/c1-8-7-11(16-22-8)15-14(19)12-13(18)9-5-3-4-6-10(9)23(20,21)17(12)2/h3-7,19H,1-2H3,(H,15,16)	LXLDMERTXJKSMN
InChI=1S/C45H84NO8P/c1-3-5-7-9-11-13-15-17-19-21-23-25-27-29-31-33-35-37-44(47)51-41-43(42-53-55(49,50)52-40-39-46)54-45(48)38-36-34-32-30-28-26-24-22-20-18-16-14-12-10-8-6-4-2/h20,22,26,28,32,34,43H,3-19,21,23-25,27,29-31,33,35-42,46H2,1-2H3,(H,49,50)	FJLSFWWSNVGVIN
InChI=1S/C26H41N5O8/c1-3-15(2)22(25(37)29-19(26(38)39)11-12-21(33)34)31-24(36)20(14-16-7-9-17(32)10-8-16)30-23(35)18(28)6-4-5-13-27/h7-10,15,18-20,22,32H,3-6,11-14,27-28H2,1-2H3,(H,29,37)(H,30,35)(H,31,36)(H,33,34)(H,38,39)	YIDCRMVWVNOROL
InChI=1S/C17H16O4/c1-19-12-8-15(20-2)17-13(18)10-14(21-16(17)9-12)11-6-4-3-5-7-11/h3-9,14H,10H2,1-2H3	IAFBOKYTDSDNHV
InChI=1S/C20H32O3/c1-2-3-4-5-7-10-13-16-19(21)17-14-11-8-6-9-12-15-18-20(22)23/h6-7,9-11,13-14,16,19,21H,2-5,8,12,15,17-18H2,1H3,(H,22,23)	GCZRCCHPLVMMJE
InChI=1S/C20H30O8/c1-7-5-10(21)15(24)18(3)9(7)6-11-19(4)14(18)13(23)12(22)8(2)20(19,27)16(25)17(26)28-11/h8,10-16,21-25,27H,5-6H2,1-4H3	KHGBORGCCDJDRD
InChI=1S/C62H111N11O12/c1-25-27-28-40(15)52(75)51-56(79)65-43(26-2)58(81)67(18)33-48(74)68(19)44(29-34(3)4)55(78)66-49(38(11)12)61(84)69(20)45(30-35(5)6)54(77)63-41(16)53(76)64-42(17)57(80)70(21)46(31-36(7)8)59(82)71(22)47(32-37(9)10)60(83)72(23)50(39(13)14)62(85)73(51)24/h25,27,34-47,49-52,75H,26,28-33H2,1-24H3,(H,63,77)(H,64,76)(H,65,79)(H,66,78)	PMATZTZNYRCHOR
InChI=1S/C30H46NO7P/c1-4-28(33)37-30(22(2)3)38-39(36,18-12-11-15-23-13-7-5-8-14-23)21-27(32)31-20-25(19-26(31)29(34)35)24-16-9-6-10-17-24/h5,7-8,13-14,22,24-26,30H,4,6,9-12,15-21H2,1-3H3,(H,34,35)	BIDNLKIUORFRQP
InChI=1S/C27H40O2/c1-20(2)10-7-11-21(3)12-8-13-22(4)14-9-16-27(6)17-15-24-19-25(28)18-23(5)26(24)29-27/h10,12,14,18-19,28H,7-9,11,13,15-17H2,1-6H3	ODADKLYLWWCHNB
InChI=1S/C15H30O2/c1-2-3-4-5-6-7-8-9-10-11-12-13-14-15(16)17/h2-14H2,1H3,(H,16,17)	WQEPLUUGTLDZJY
InChI=1S/C19H18N2O3S/c1-2-24-17-10-13(8-14(11-20)19(21)23)9-15(18(17)22)12-25-16-6-4-3-5-7-16/h3-10,22H,2,12H2,1H3,(H2,21,23)	YKLMGKWXBLSKPK
InChI=1S/C23H33N5O10/c24-8-2-1-3-15(26-20(34)14(25)10-18(30)31)21(35)27-16(9-12-4-6-13(29)7-5-12)22(36)28-17(23(37)38)11-19(32)33/h4-7,14-17,29H,1-3,8-11,24-25H2,(H,26,34)(H,27,35)(H,28,36)(H,30,31)(H,32,33)(H,37,38)	RNRYOPPTIARROD
InChI=1S/C9H8O4/c10-7-3-1-6(5-8(7)11)2-4-9(12)13/h1-5,10-11H,(H,12,13)	QAIPRVGONGVQAS
InChI=1S/C27H30O15/c1-9-17(32)20(35)22(37)26(38-9)42-25-21(36)18(33)15(8-28)40-27(25)41-24-19(34)16-13(31)6-12(30)7-14(16)39-23(24)10-2-4-11(29)5-3-10/h2-7,9,15,17-18,20-22,25-33,35-37H,8H2,1H3	OHOBPOYHROOXEI
InChI=1S/C21H28N4O11/c22-12(9-26)18(32)24-14(7-10-1-3-11(27)4-2-10)19(33)25-15(8-17(30)31)20(34)23-13(21(35)36)5-6-16(28)29/h1-4,12-15,26-27H,5-9,22H2,(H,23,34)(H,24,32)(H,25,33)(H,28,29)(H,30,31)(H,35,36)	KXFQVODTZHPAMI
InChI=1S/C18H35NO3/c1-2-3-4-5-6-7-8-9-10-11-12-13-14-15-17(20)19-16-18(21)22/h2-16H2,1H3,(H,19,20)(H,21,22)	KVTFEOAKFFQCCX
InChI=1S/C13H7Br4ClO3/c1-20-12-7(16)2-5(14)3-9(12)21-13-8(19)4-6(15)11(18)10(13)17/h2-4,19H,1H3	TWLKTIVRWZMGCT
InChI=1S/C45H38O18/c46-18-10-27(54)33-32(11-18)61-42(16-2-5-21(48)25(52)8-16)39(59)37(33)35-29(56)14-30(57)36-38(40(60)43(63-45(35)36)17-3-6-22(49)26(53)9-17)34-28(55)13-23(50)19-12-31(58)41(62-44(19)34)15-1-4-20(47)24(51)7-15/h1-11,13-14,31,37-43,46-60H,12H2	MOJZMWJRUKIQGL
InChI=1S/C5H10N2O3S/c6-3(2-11)5(10)7-1-4(8)9/h3,11H,1-2,6H2,(H,7,10)(H,8,9)	ZUKPVRWZDMRIEO
InChI=1S/C42H66O15/c1-37(2)12-14-42(36(53)57-34-29(49)26(46)25(45)22(18-43)54-34)15-13-40(6)19(20(42)16-37)8-9-24-39(5)17-21(44)32(38(3,4)23(39)10-11-41(24,40)7)56-35-30(50)27(47)28(48)31(55-35)33(51)52/h8,20-32,34-35,43-50H,9-18H2,1-7H3,(H,51,52)	GZNCPAASLBFTKY
InChI=1S/C29H34O15/c1-11-20(31)23(34)25(36)28(41-11)40-10-18-21(32)24(35)26(37)29(44-18)43-17-9-16-19(22(33)27(17)39-3)14(30)8-15(42-16)12-4-6-13(38-2)7-5-12/h4-9,11,18,20-21,23-26,28-29,31-37H,10H2,1-3H3	DUXQKCCELUKXOE
InChI=1S/C16H17N5O7S2/c1-6(22)28-3-7-4-29-14-10(13(24)21(14)11(7)15(25)26)19-12(23)9(20-27-2)8-5-30-16(17)18-8/h5,10,14H,3-4H2,1-2H3,(H2,17,18)(H,19,23)(H,25,26)	GPRBEKHLDVQUJE
InChI=1S/C22H30O6/c23-16(15-28-17-8-4-3-5-9-17)12-13-19-18(20(24)14-21(19)25)10-6-1-2-7-11-22(26)27/h1,3-6,8-9,12-13,16,18-21,23-25H,2,7,10-11,14-15H2,(H,26,27)	FAPQZCFUFGJPFI
InChI=1S/C32H38O20/c33-7-16-20(40)23(43)29(52-30-24(44)19(39)14(38)9-46-30)32(49-16)50-27-21(41)17(8-34)48-31(25(27)45)51-28-22(42)18-13(37)5-12(36)6-15(18)47-26(28)10-1-3-11(35)4-2-10/h1-6,14,16-17,19-21,23-25,27,29-41,43-45H,7-9H2	RIRIPDPAMZKRKD
InChI=1S/C17H14N2O4/c1-19-15(21)12-7-2-3-8-13(12)18-16(22)17(19)14(23-17)10-5-4-6-11(20)9-10/h2-9,14,20H,1H3,(H,18,22)	BDDNYDPRCCDQQJ
InChI=1S/C22H36O7/c1-11(23)29-17-12-6-7-13-20(5,27)14-8-15(24)18(2,3)22(14,28)16(25)9-21(13,17)10-19(12,4)26/h12-17,24-28H,6-10H2,1-5H3	NXCYBYJXCJWMRY
InChI=1S/C20H26O7/c1-11-4-16(23)20-10-26-18(20,9-21)6-13(22)5-15(20)19(11)7-14(27-17(19)24)12-2-3-25-8-12/h2-3,8,11,13-16,21-23H,4-7,9-10H2,1H3	PEEGIHKIWQFTKW
InChI=1S/C15H20O3/c1-8-4-5-11(9(2)15(17)18)6-13-10(3)14(16)7-12(8)13/h8,11-12H,2,4-7H2,1,3H3,(H,17,18)	ZFHSKBJBODQVBX
InChI=1S/C26H32ClFO5/c1-5-6-22(32)33-26(21(31)14-27)15(2)11-19-18-8-7-16-12-17(29)9-10-23(16,3)25(18,28)20(30)13-24(19,26)4/h9-10,12,15,18-19H,5-8,11,13-14H2,1-4H3	FBRAWBYQGRLCEK
InChI=1S/C15H10O8/c16-7-1-5(2-8(17)13(7)20)6-4-23-10-3-9(18)14(21)15(22)11(10)12(6)19/h1-4,16-18,20-22H	DFURNQJNFBMYHM
InChI=1S/C26H41N7O8/c1-14(2)12-20(33-22(37)17(27)13-15-5-7-16(34)8-6-15)24(39)31-18(9-10-21(35)36)23(38)32-19(25(40)41)4-3-11-30-26(28)29/h5-8,14,17-20,34H,3-4,9-13,27H2,1-2H3,(H,31,39)(H,32,38)(H,33,37)(H,35,36)(H,40,41)(H4,28,29,30)	KGRPDSJMHOHSQB
InChI=1S/C27H30O15/c1-8-17(31)20(34)22(36)26(38-8)40-11-6-14(30)16-15(7-11)41-24(10-3-4-12(28)13(29)5-10)25(19(16)33)42-27-23(37)21(35)18(32)9(2)39-27/h3-9,17-18,20-23,26-32,34-37H,1-2H3	GXLQUHPXGLZNGE
InChI=1S/C18H24O3/c1-18-7-6-11-12(14(18)4-5-17(18)21)3-2-10-8-15(19)16(20)9-13(10)11/h8-9,11-12,14,17,19-21H,2-7H2,1H3	DILDHNKDVHLEQB
InChI=1S/C16H18O4/c1-9(2)5-6-11-14(19-4)8-13(18)15-12(17)7-10(3)20-16(11)15/h5,7-8,18H,6H2,1-4H3	KVNRDSLYCOJCRD
InChI=1S/C18H28N4O12/c1-7(23)14(17(32)20-9(18(33)34)3-5-12(26)27)22-16(31)10(6-13(28)29)21-15(30)8(19)2-4-11(24)25/h7-10,14,23H,2-6,19H2,1H3,(H,20,32)(H,21,30)(H,22,31)(H,24,25)(H,26,27)(H,28,29)(H,33,34)	MAJLCMHDRHDZBT
InChI=1S/C11H15N5O4/c1-19-8-7(18)5(2-17)20-11(8)16-4-15-6-9(12)13-3-14-10(6)16/h3-5,7-8,11,17-18H,2H2,1H3,(H2,12,13,14)	FPUGCISOLXNPPC
InChI=1S/C29H42O11/c1-16-5-8-20-28(2,10-4-11-29(20,3)18(16)7-6-17-9-12-37-26(17)36)15-39-27-25(35)24(34)23(33)19(40-27)14-38-22(32)13-21(30)31/h9,18-20,23-25,27,33-35H,1,4-8,10-15H2,2-3H3,(H,30,31)	TZPGGHIYBMWPBI
InChI=1S/C16H25N5O15P2/c17-13-7-14(19-3-18-13)21(4-20-7)15-11(26)9(24)6(33-15)2-32-37(28,29)36-38(30,31)35-16-12(27)10(25)8(23)5(1-22)34-16/h3-6,8-12,15-16,22-27H,1-2H2,(H,28,29)(H,30,31)(H2,17,18,19)	WFPZSXYXPSUOPY
InChI=1S/C20H24O10/c1-20(2,26)18-17(30-19-16(25)15(24)14(23)12(7-21)29-19)9-5-8-3-4-13(22)27-10(8)6-11(9)28-18/h3-6,12,14-19,21,23-26H,7H2,1-2H3	HGHSJJSYVZPIAW
InChI=1S/C41H52O17/c1-11-19(2)28(45)52-24-15-33(6)27(22-12-13-50-17-22)53-26(44)16-38(33)41-30(51-21(4)42)39(48)29(54-31(46)34(7)20(3)55-34)32(5)18-37(39,47)35(8,23(32)14-25(43)49-10)40(24,41)57-36(9,56-38)58-41/h12-13,17,19-20,23-24,27,29-30,47-48H,11,14-16,18H2,1-10H3	HPSILLNWMJOWNM
InChI=1S/C10H8O3/c1-6-4-10(12)13-9-3-2-7(11)5-8(6)9/h2-5,11H,1H3	IRUHWRSITUYICV
InChI=1S/C9H10O4/c1-5-3-6(10)4-7(11)8(5)9(12)13-2/h3-4,10-11H,1-2H3	NCCWCZLEACWJIN
InChI=1S/C20H32O5/c1-2-3-6-9-15(21)12-13-17-16(18-14-19(17)25-24-18)10-7-4-5-8-11-20(22)23/h4,7,12-13,15-19,21H,2-3,5-6,8-11,14H2,1H3,(H,22,23)	YIBNHAJFJUQSRA
InChI=1S/C17H12Cl2N4O/c18-10-5-6-14-12(7-10)17(11-3-1-2-4-13(11)19)20-8-15-21-22-16(9-24)23(14)15/h1-7,24H,8-9H2	BHUYWUDMVCLHND
InChI=1S/C20H28O3/c1-2-3-4-5-6-10-13-18-17(15-16-19(18)21)12-9-7-8-11-14-20(22)23/h6-7,9-10,13,15-17H,2-5,8,11-12,14H2,1H3,(H,22,23)	VHRUMKCAEVRUBK
InChI=1S/C6H17N3/c7-3-1-5-9-6-2-4-8/h9H,1-8H2	OTBHHUPVCYLGQO
InChI=1S/C12H16N2O3/c1-3-13-11(15)9(2)17-12(16)14-10-7-5-4-6-8-10/h4-9H,3H2,1-2H3,(H,13,15)(H,14,16)	AMRQXHFXNZFDCH
InChI=1S/C6H10O4/c1-4(2-5(7)8)3-6(9)10/h4H,2-3H2,1H3,(H,7,8)(H,9,10)	XJMMNTGIMDZPMU
InChI=1S/C5H6N2O2/c8-5(9)1-4-2-6-3-7-4/h2-3H,1H2,(H,6,7)(H,8,9)	PRJKNHOMHKJCEJ
InChI=1S/C18H26O5/c1-18(2,17(21)22)23-15-11-8-10-14(13-15)9-6-4-3-5-7-12-16(19)20/h8,10-11,13H,3-7,9,12H2,1-2H3,(H,19,20)(H,21,22)	WCAGMWBIBKPNGA
InChI=1S/C22H28O6/c1-6-7-13(10-15(23)24)16-20-14(8-9-22(4,5)28-20)19(26)17-18(25)11(2)12(3)27-21(16)17/h8-9,11-13,26H,6-7,10H2,1-5H3,(H,23,24)	JZWLSXINEVHWEP
InChI=1S/C18H32O3/c1-2-3-11-14-17(19)15-12-9-7-5-4-6-8-10-13-16-18(20)21/h7,9,12,15,17,19H,2-6,8,10-11,13-14,16H2,1H3,(H,20,21)	HNICUWMFWZBIFP
InChI=1S/C16H21N3O3/c1-9(2)14(17)15(20)19-13(16(21)22)7-10-8-18-12-6-4-3-5-11(10)12/h3-6,8-9,13-14,18H,7,17H2,1-2H3,(H,19,20)(H,21,22)	LZDNBBYBDGBADK
InChI=1S/C15H10O7/c16-6-1-2-8(9(18)3-6)15-14(21)13(20)12-10(19)4-7(17)5-11(12)22-15/h1-5,16-19,21H	YXOLAZRVSSWPPT
InChI=1S/C19H28O11/c20-7-12-13(23)14(24)15(30-18-16(25)19(26,8-21)9-28-18)17(29-12)27-6-5-10-1-3-11(22)4-2-10/h1-4,12-18,20-26H,5-9H2	WWVATHTYIDDAQF
InChI=1S/C21H20O14/c22-9-1-7(2-10(23)15(9)27)18(29)34-14-6-21(33,20(31)32)5-13(26)17(14)35-19(30)8-3-11(24)16(28)12(25)4-8/h1-4,13-14,17,22-28,33H,5-6H2,(H,31,32)	SKUCQDOSGKINGP
InChI=1S/C9H8O4/c10-7-3-1-6(2-4-7)5-8(11)9(12)13/h1-4,10H,5H2,(H,12,13)	KKADPXVIOXHVKN
InChI=1S/C46H58N6O14/c1-23-40(57)48-24(2)43(60)50(4)31(18-26-8-13-29(63-7)14-9-26)42(59)49-25(3)44(61)52(6)33-19-27-10-15-30(16-11-27)64-35-21-28(20-32(41(58)47-23)51(5)45(33)62)12-17-34(35)65-46-39(56)38(55)37(54)36(22-53)66-46/h8-17,21,23-25,31-33,36-39,46,53-56H,18-20,22H2,1-7H3,(H,47,58)(H,48,57)(H,49,59)	UYXWCWJRGWWTGU
InChI=1S/C28H40N2O9/c1-6-7-8-9-11-20-25(39-22(32)14-16(2)3)18(5)38-28(36)23(17(4)37-27(20)35)30-26(34)19-12-10-13-21(24(19)33)29-15-31/h10,12-13,15-18,20,23,25,33H,6-9,11,14H2,1-5H3,(H,29,31)(H,30,34)	UIFFUZWRFRDZJC
InChI=1S/C24H40O3/c1-4-5-8-11-20(25)15-14-18-16-19-17-22(24(19,2)3)21(18)12-9-6-7-10-13-23(26)27/h6,9,14-15,18-22,25H,4-5,7-8,10-13,16-17H2,1-3H3,(H,26,27)	OHJIHGVLRDHSDV
InChI=1S/C8H12N2O2/c1-5-8(12)7(2-9)6(4-11)3-10-5/h3,11-12H,2,4,9H2,1H3	NHZMQXZHNVQTQA
InChI=1S/C19H35N5O7/c1-4-10(2)15(21)18(29)22-11(3)16(27)23-12(7-5-6-8-20)17(28)24-13(19(30)31)9-14(25)26/h10-13,15H,4-9,20-21H2,1-3H3,(H,22,29)(H,23,27)(H,24,28)(H,25,26)(H,30,31)	MLDVGTYUWLHUNN
InChI=1S/C27H33N9O15P2/c1-10-3-12-13(4-11(10)2)35(24-18(32-12)25(42)34-27(43)33-24)5-14(37)19(39)15(38)6-48-52(44,45)51-53(46,47)49-7-16-20(40)21(41)26(50-16)36-9-31-17-22(28)29-8-30-23(17)36/h3-4,8-9,14-16,19-21,26,37-41H,5-7H2,1-2H3,(H,44,45)(H,46,47)(H2,28,29,30)(H,34,42,43)	VWWQXMAJTJZDQX
InChI=1S/C54H90O30/c1-20(2)10-8-11-21(3)12-9-13-22(4)14-15-71-51-44(70)47(34(60)29(80-51)19-74-48-39(65)32(58)27(17-73-48)79-49-38(64)31(57)26(55)16-72-49)84-54-43(69)37(63)46(25(7)78-54)83-53-42(68)36(62)45(24(6)77-53)82-50-40(66)33(59)28(18-75-50)81-52-41(67)35(61)30(56)23(5)76-52/h10,12,14,23-70H,8-9,11,13,15-19H2,1-7H3	BDQVTRRVULQEPY
InChI=1S/C24H24O7/c1-14(2)4-6-17-12-15(5-11-19(17)26)13-24(23(29)30-3)20(21(27)22(28)31-24)16-7-9-18(25)10-8-16/h4-5,7-12,25-27H,6,13H2,1-3H3	NGOLMNWQNHWEKU
InChI=1S/C35H41N5O5/c1-20(2)34(37-31(41)23-16-25-24-11-7-12-26-30(24)22(18-36-26)17-27(25)38(3)19-23)33(43)40-28(15-21-9-5-4-6-10-21)32(42)39-14-8-13-29(39)35(40,44)45-34/h4-7,9-12,18,20,23,25,27-29,36,44H,8,13-17,19H2,1-3H3,(H,37,41)	DEQITUUQPICUMR
InChI=1S/C5H4N2O4/c8-3-2(4(9)10)1-6-5(11)7-3/h1H,(H,9,10)(H2,6,7,8,11)	ZXYAAVBXHKCJJB
InChI=1S/C22H16O12/c1-8-5-12(24)10(6-23)19-15(8)22(31)34-20-11(7-32-14(27)4-3-13(25)26)17(28)16(21(29)30)9(2)18(20)33-19/h3-6,24,28H,7H2,1-2H3,(H,25,26)(H,29,30)	VEGGRTFDFMUBPD
InChI=1S/C8H9N3O2/c1-6(12)10-11-8(13)7-2-4-9-5-3-7/h2-5H,1H3,(H,10,12)(H,11,13)	CVBGNAKQQUWBQV
InChI=1S/C10H8O3S/c11-14(12,13)10-6-5-8-3-1-2-4-9(8)7-10/h1-7H,(H,11,12,13)	KVBGVZZKJNLNJU
InChI=1S/C29H30N6O6/c1-5-8-23-30-25(29(3,4)38)24(27(36)39-16-22-17(2)40-28(37)41-22)35(23)15-18-11-13-19(14-12-18)20-9-6-7-10-21(20)26-31-33-34-32-26/h6-7,9-14,38H,5,8,15-16H2,1-4H3,(H,31,32,33,34)	UQGKUQLKSCSZGY
InChI=1S/C10H19O6PS2/c1-5-15-9(11)7-8(10(12)16-6-2)19-17(18,13-3)14-4/h8H,5-7H2,1-4H3	JXSJBGJIGXNWCI
InChI=1S/C47H74O19/c1-42(2)14-15-47(41(60)66-39-33(56)30(53)29(52)23(18-48)62-39)21(16-42)20-8-9-25-44(5)12-11-27(43(3,4)24(44)10-13-45(25,6)46(20,7)17-26(47)50)63-40-34(57)31(54)35(36(65-40)37(58)59)64-38-32(55)28(51)22(49)19-61-38/h8,21-36,38-40,48-57H,9-19H2,1-7H3,(H,58,59)	LXBKBIJODOOVOX
InChI=1S/C12H11N7O/c13-9-7(5-1-3-6(20)4-2-5)16-8-10(14)18-12(15)19-11(8)17-9/h1-4,16H,(H6,13,14,15,17,18,19)	FVVQYJRJSSHFNY
InChI=1S/C10H12N2O8/c13-2-4-6(15)7(16)8(20-4)12-3(9(17)18)1-5(14)11-10(12)19/h1,4,6-8,13,15-16H,2H2,(H,17,18)(H,11,14,19)	FKCRAVPPBFWEJD
InChI=1S/C16H16O10/c1-25-15(23)16(24,8-11(18)19)13(14(21)22)26-12(20)7-4-9-2-5-10(17)6-3-9/h2-7,13,17,24H,8H2,1H3,(H,18,19)(H,21,22)	WOCSYFBKPNKGJB
InChI=1S/C22H43N11O6/c1-11(2)9-15(33-17(35)12(23)10-16(24)34)19(37)31-13(5-3-7-29-21(25)26)18(36)32-14(20(38)39)6-4-8-30-22(27)28/h11-15H,3-10,23H2,1-2H3,(H2,24,34)(H,31,37)(H,32,36)(H,33,35)(H,38,39)(H4,25,26,29)(H4,27,28,30)	GAOPBVQGXJTHSD
InChI=1S/C17H31N7O9/c1-7(26)12(24-13(29)8(18)6-25)15(31)22-9(3-2-4-21-17(19)20)14(30)23-10(16(32)33)5-11(27)28/h7-10,12,25-26H,2-6,18H2,1H3,(H,22,31)(H,23,30)(H,24,29)(H,27,28)(H,32,33)(H4,19,20,21)	PALLFBAUNOTKMK
InChI=1S/C23H32O15/c1-33-11-5-10(6-12(34-2)16(11)27)3-4-15(26)35-8-14-17(28)19(30)20(31)22(36-14)38-23(9-25)21(32)18(29)13(7-24)37-23/h3-6,13-14,17-22,24-25,27-32H,7-9H2,1-2H3	DJBWDHVUJCXYBH
InChI=1S/C10H14N4O2/c1-6(2)4-14-8-7(11-5-12-8)9(15)13(3)10(14)16/h5-6H,4H2,1-3H3,(H,11,12)	APIXJSLKIYYUKG
InChI=1S/C21H20O10/c22-8-16-18(26)19(27)20(28)21(31-16)29-11-5-12(24)17-13(25)7-14(30-15(17)6-11)9-1-3-10(23)4-2-9/h1-7,16,18-24,26-28H,8H2	KMOUJOKENFFTPU
InChI=1S/C22H23ClN2O8/c1-21(32)7-6-8-15(25(2)3)17(28)13(20(24)31)19(30)22(8,33)18(29)11(7)16(27)12-10(26)5-4-9(23)14(12)21/h4-5,7-8,15,26,28-29,32-33H,6H2,1-3H3,(H2,24,31)	CYDMQBQPVICBEU
InChI=1S/C9H12N2O6/c12-3-4-6(14)7(15)8(17-4)11-2-1-5(13)10-9(11)16/h1-2,4,6-8,12,14-15H,3H2,(H,10,13,16)	DRTQHJPVMGBUCF
InChI=1S/C23H17Br2ClO3S/c24-17-5-1-15(2-6-17)20(16-3-7-18(25)8-4-16)11-12-30-19-9-10-22(21(26)13-19)29-14-23(27)28/h1-11,13H,12,14H2,(H,27,28)	NQIYGYDPRBEUAZ
InChI=1S/C22H43N7O6/c1-6-12(4)16(28-18(31)14(23)10-11(2)3)19(32)29-17(13(5)30)20(33)27-15(21(34)35)8-7-9-26-22(24)25/h11-17,30H,6-10,23H2,1-5H3,(H,27,33)(H,28,31)(H,29,32)(H,34,35)(H4,24,25,26)	VWFZJMNSKJHZNX
InChI=1S/C20H36O3/c1-2-3-4-5-7-10-13-16-19(21)17-14-11-8-6-9-12-15-18-20(22)23/h7,10,13,16,19,21H,2-6,8-9,11-12,14-15,17-18H2,1H3,(H,22,23)	HDMIRVFIVOGVIC
InChI=1S/C16H14O7/c1-22-8-5-11(19)13-12(6-8)23-16(15(21)14(13)20)7-2-3-9(17)10(18)4-7/h2-6,15-19,21H,1H3	MRPJBTFHICBFNE
InChI=1S/C31H40O16/c1-13-25(44-18(34)8-5-14-3-6-15(40-2)7-4-14)22(37)24(39)29(42-13)45-26-16-9-10-41-28(19(16)31(12-33)27(26)47-31)46-30-23(38)21(36)20(35)17(11-32)43-30/h3-10,13,16-17,19-30,32-33,35-39H,11-12H2,1-2H3	RTCISXKUWWQSRF
InChI=1S/C5H8O3/c1-2-3-4(6)5(7)8/h2-3H2,1H3,(H,7,8)	KDVFRMMRZOCFLS
InChI=1S/C5H11NO2/c1-3-5(2,6)4(7)8/h3,6H2,1-2H3,(H,7,8)	GCHPUFAZSONQIV
InChI=1S/C5H9NO5/c6-2(4(8)9)1-3(7)5(10)11/h2-3,7H,1,6H2,(H,8,9)(H,10,11)	HBDWQSHEVMSFGY
InChI=1S/C23H24N2O4S/c1-2-3-6-21-24-14-19(12-18(23(28)29)13-20-5-4-11-30-20)25(21)15-16-7-9-17(10-8-16)22(26)27/h4-5,7-12,14H,2-3,6,13,15H2,1H3,(H,26,27)(H,28,29)	OROAFUQRIXKEMV
InChI=1S/C12H12O5/c1-3-4-7-5-8-9(12(15)17-7)11(14)10(13)6(2)16-8/h3-6,10,13H,1-2H3	SDKXGAICTNHFCN
InChI=1S/C24H30O10/c25-15(5-1-13-3-7-17(26)19(28)9-13)11-16(6-2-14-4-8-18(27)20(29)10-14)34-24-23(32)22(31)21(30)12-33-24/h3-4,7-10,16,21-24,26-32H,1-2,5-6,11-12H2	AQRNEKDRSXYJIN
InChI=1S/C46H80NO10P/c1-3-5-7-9-11-13-15-17-19-20-21-22-24-26-28-30-32-34-36-38-45(49)57-42(40-55-58(52,53)56-41-43(47)46(50)51)39-54-44(48)37-35-33-31-29-27-25-23-18-16-14-12-10-8-6-4-2/h11,13,17,19,21-22,26,28,32,34,42-43H,3-10,12,14-16,18,20,23-25,27,29-31,33,35-41,47H2,1-2H3,(H,50,51)(H,52,53)	KMPUODCMAGXMDR
InChI=1S/C45H76NO8P/c1-3-5-7-9-11-13-15-17-19-20-21-22-24-26-28-30-32-34-36-38-45(48)54-43(42-53-55(49,50)52-40-39-46)41-51-44(47)37-35-33-31-29-27-25-23-18-16-14-12-10-8-6-4-2/h5,7,11,13,17,19,21-22,26,28,31-34,43H,3-4,6,8-10,12,14-16,18,20,23-25,27,29-30,35-42,46H2,1-2H3,(H,49,50)	VPTWUJPVIKSANV
InChI=1S/C19H24O8/c1-8-7-11(9(2)13(20)12(8)18(24)25-5)27-15-10(3)14(21)16(22)19(4,26-6)17(15)23/h7,16-17,20,22-23H,1-6H3	BXZJZDQDHHZIIB
InChI=1S/C10H16N4O3/c1-14-6-12-5-7(14)4-8(10(16)17)13-9(15)2-3-11/h5-6,8H,2-4,11H2,1H3,(H,13,15)(H,16,17)	MYYIAHXIVFADCU
InChI=1S/C16H17BrO6/c17-10-3-1-9-6-11(4-2-8(9)5-10)22-16-15(21)14(20)13(19)12(7-18)23-16/h1-6,12-16,18-21H,7H2	NLRXQZJJCPRATR
InChI=1S/C17H19ClN2OS/c1-19(2)8-3-9-20-14-6-5-13(21)11-17(14)22-16-7-4-12(18)10-15(16)20/h4-7,10-11,21H,3,8-9H2,1-2H3	HICFFJZGXWEIHN
InChI=1S/C13H14O3/c1-8(14)10-6-9-4-5-13(2,3)16-12(9)7-11(10)15/h4-7,15H,1-3H3	SVUVYHFYZBCYRF
InChI=1S/C12H10O4S/c13-9-1-5-11(6-2-9)17(15,16)12-7-3-10(14)4-8-12/h1-8,13-14H	VPWNQTHUCYMVMZ
InChI=1S/C31H46O2/c1-22(2)12-9-13-23(3)14-10-15-24(4)16-11-17-25(5)20-21-27-26(6)30(32)28-18-7-8-19-29(28)31(27)33/h7-8,18-20,22-24H,9-17,21H2,1-6H3	MBWXNTAXLNYFJB
InChI=1S/C17H11NO3/c19-15-10-14(16(20)13-9-5-4-8-12(13)15)18-17(21)11-6-2-1-3-7-11/h1-10H,(H,18,21)	BIVQBWSIGJFXLF
InChI=1S/C9H13NO/c1-10-7-6-8-2-4-9(11)5-3-8/h2-5,10-11H,6-7H2,1H3	AXVZFRBSCNEKPQ
InChI=1S/C32H38O20/c1-10-19(38)23(42)27(52-31-28(44)32(45,8-33)9-47-31)30(48-10)46-7-17-20(39)22(41)24(43)29(50-17)51-26-21(40)18-15(37)5-12(34)6-16(18)49-25(26)11-2-3-13(35)14(36)4-11/h2-6,10,17,19-20,22-24,27-31,33-39,41-45H,7-9H2,1H3	KZJQLAODESHSCC
InChI=1S/C16H18N2O5S/c1-16(2)12(15(21)22)18-13(20)11(14(18)24-16)17-10(19)8-23-9-6-4-3-5-7-9/h3-7,11-12,14H,8H2,1-2H3,(H,17,19)(H,21,22)	BPLBGHOLXOTWMN
InChI=1S/C20H24O7/c1-11(2)8-17(22)27-19(20(3,4)24)18(23)13-9-12-6-7-16(21)26-14(12)10-15(13)25-5/h6-10,18-19,23-24H,1-5H3	STYCQQCWPHBTIH
InChI=1S/C15H20O4/c1-9-4-3-5-11(8-16)7-12(17)14-10(2)15(18)19-13(14)6-9/h5-6,12-14,16-17H,2-4,7-8H2,1H3	IAYQFYAFBVYKJZ
InChI=1S/C16H18O9/c17-9-3-1-8(5-10(9)18)2-4-13(21)25-14-11(19)6-16(24,15(22)23)7-12(14)20/h1-5,11-12,14,17-20,24H,6-7H2,(H,22,23)	GYFFKZTYYAFCTR
InChI=1S/C7H8O/c8-6-7-4-2-1-3-5-7/h1-5,8H,6H2	WVDDGKGOMKODPV
InChI=1S/C10H10O3/c1-13-10-7-8(3-2-6-11)4-5-9(10)12/h2-7,12H,1H3	DKZBBWMURDFHNE
InChI=1S/C18H28N4O5S/c1-2-3-7-12-19-18(23)21-28(26,27)17-13-15(22(24)25)10-11-16(17)20-14-8-5-4-6-9-14/h10-11,13-14,20H,2-9,12H2,1H3,(H2,19,21,23)	WNIPBGJWMANRGA
InChI=1S/C46H88NO10P/c1-3-5-7-9-11-13-15-17-19-20-21-22-24-26-28-30-32-34-36-38-45(49)57-42(40-55-58(52,53)56-41-43(47)46(50)51)39-54-44(48)37-35-33-31-29-27-25-23-18-16-14-12-10-8-6-4-2/h31,33,42-43H,3-30,32,34-41,47H2,1-2H3,(H,50,51)(H,52,53)	RGMUYILZSPVWSQ
InChI=1S/C10H16N5O13P3/c11-8-5-9(13-2-12-8)15(3-14-5)10-7(17)6(16)4(26-10)1-25-30(21,22)28-31(23,24)27-29(18,19)20/h2-4,6-7,10,16-17H,1H2,(H,21,22)(H,23,24)(H2,11,12,13)(H2,18,19,20)	ZKHQWZAMYRWXGA
InChI=1S/C25H38N4O8/c1-5-14(4)21(29-22(33)17(26)12-15-6-8-16(30)9-7-15)24(35)28-20(13(2)3)23(34)27-18(25(36)37)10-11-19(31)32/h6-9,13-14,17-18,20-21,30H,5,10-12,26H2,1-4H3,(H,27,34)(H,28,35)(H,29,33)(H,31,32)(H,36,37)	RKXPENAKGIVKQK
InChI=1S/C29H36O9/c1-15-18-8-10-27(5)24(17-9-11-35-14-17)37-21(32)13-29(15,27)38-20-12-19(31)26(3,4)23(28(18,20)6)22(25(33)34-7)36-16(2)30/h9,11,14,18,20,22-24H,1,8,10,12-13H2,2-7H3	QSQFOIMEVMOMIJ
InChI=1S/C27H40O16/c1-12(2)7-27(8-17(30)31,43-25-23(37)21(35)19(33)16(10-29)42-25)26(38)39-11-13-3-5-14(6-4-13)40-24-22(36)20(34)18(32)15(9-28)41-24/h3-6,12,15-16,18-25,28-29,32-37H,7-11H2,1-2H3,(H,30,31)	ZGNUJHGCJSHIQU
InChI=1S/C21H42N8O6/c1-12(2)10-13(23)17(31)27-14(7-5-9-26-21(24)25)18(32)29-16(11-30)19(33)28-15(20(34)35)6-3-4-8-22/h12-16,30H,3-11,22-23H2,1-2H3,(H,27,31)(H,28,33)(H,29,32)(H,34,35)(H4,24,25,26)	HSWRXMLMALLETO
InChI=1S/C30H31NO11/c1-14-9-19(11-21(32)24(14)27(33)31-17(4)28(34)35)41-29(36)26-16(3)10-20(13-23(26)40-7)42-30(37)25-15(2)8-18(38-5)12-22(25)39-6/h8-13,17,32H,1-7H3,(H,31,33)(H,34,35)	WPXATJMWMPFBJS
InChI=1S/C22H22O12/c1-31-12-4-8(2-3-10(12)25)20-21(17(28)15-11(26)5-9(24)6-13(15)32-20)34-22-19(30)18(29)16(27)14(7-23)33-22/h2-6,14,16,18-19,22-27,29-30H,7H2,1H3	CQLRUIIRRZYHHS
InChI=1S/C12H9N2O8P/c15-13(16)9-1-5-11(6-2-9)21-23(19,20)22-12-7-3-10(4-8-12)14(17)18/h1-8H,(H,19,20)	MHSVUSZEHNVFKW
InChI=1S/C6H12O6/c7-1-2(8)4(10)6(12)5(11)3(1)9/h1-12H	CDAISMWEOUEBRE
InChI=1S/C19H24O6/c1-9-7-17-8-18(9,24)5-3-10(17)19-6-4-11(20)16(2,15(23)25-19)13(19)12(17)14(21)22/h10-13,20,24H,1,3-8H2,2H3,(H,21,22)	JLJLRLWOEMWYQK
InChI=1S/C66H108O32/c1-25-51(95-56-45(80)40(75)36(71)28(20-67)89-56)43(78)49(84)55(88-25)96-52-31(23-70)92-54(48(83)44(52)79)87-24-32-38(73)42(77)47(82)58(93-32)98-60(86)66-17-15-61(2,3)19-27(66)26-9-10-34-63(6)13-12-35(62(4,5)33(63)11-14-65(34,8)64(26,7)16-18-66)94-59-50(85)53(39(74)30(22-69)91-59)97-57-46(81)41(76)37(72)29(21-68)90-57/h9,25,27-59,67-85H,10-24H2,1-8H3	FYJIAYYWHNHDEL
InChI=1S/C9H6O4/c10-6-3-5-1-2-9(12)13-8(5)4-7(6)11/h1-4,10-11H	ILEDWLMCKZNDJK
InChI=1S/C26H26N4O4S/c1-34-24-9-11-25(12-10-24)35(32,33)28-23-7-5-20(6-8-23)19-29-13-15-30(16-14-29)26(31)22-4-2-3-21(17-22)18-27/h2-12,17,28H,13-16,19H2,1H3	IXKIZPGJCKVQGU
InChI=1S/C27H46N8O5/c1-3-17(2)22(29)25(38)35-21(16-18-10-5-4-6-11-18)24(37)33-19(13-9-15-32-27(30)31)23(36)34-20(26(39)40)12-7-8-14-28/h4-6,10-11,17,19-22H,3,7-9,12-16,28-29H2,1-2H3,(H,33,37)(H,34,36)(H,35,38)(H,39,40)(H4,30,31,32)	WLXRJBBYRVLSGS
InChI=1S/C19H37N5O7/c1-10(2)8-14(23-16(27)12(21)9-25)17(28)24-15(11(3)26)18(29)22-13(19(30)31)6-4-5-7-20/h10-15,25-26H,4-9,20-21H2,1-3H3,(H,22,29)(H,23,27)(H,24,28)(H,30,31)	UYDZDECPEJHRSO
InChI=1S/C18H18O7/c1-8-4-12(19)11(6-23-3)13(5-8)25-17-9(2)10-7-24-18(22)14(10)15(20)16(17)21/h4-5,19-21H,6-7H2,1-3H3	LQEYIIJYBJCNKH
InChI=1S/C21H29N5O9/c1-10(22)18(31)25-14(8-11-2-4-12(27)5-3-11)19(32)26-15(9-16(23)28)20(33)24-13(21(34)35)6-7-17(29)30/h2-5,10,13-15,27H,6-9,22H2,1H3,(H2,23,28)(H,24,33)(H,25,31)(H,26,32)(H,29,30)(H,34,35)	KNGTWZWFHRKHLP
InChI=1S/C15H10O3/c16-11-7-4-8-13-15(11)12(17)9-14(18-13)10-5-2-1-3-6-10/h1-9,16H	IYBLVRRCNVHZQJ
InChI=1S/C20H32O3/c1-19(21)17-15-13-11-9-7-5-3-2-4-6-8-10-12-14-16-18-20(22)23/h3-6,9-12,19,21H,2,7-8,13-18H2,1H3,(H,22,23)	XFUXZHQUWPFWPR
InChI=1S/C23H27N5O7S/c1-4-26-10-11-27(19(32)18(26)31)22(35)25-13(12-8-6-5-7-9-12)16(29)24-14-17(30)28-15(21(33)34)23(2,3)36-20(14)28/h5-9,13-15,20H,4,10-11H2,1-3H3,(H,24,29)(H,25,35)(H,33,34)	IVBHGBMCVLDMKU
InChI=1S/C20H30O3/c1-2-3-4-5-6-7-8-9-10-13-16-19(21)17-14-11-12-15-18-20(22)23/h3-4,6-7,9-11,13-14,16,19,21H,2,5,8,12,15,17-18H2,1H3,(H,22,23)	WLOUCHKFBGGNEB
InChI=1S/C20H20BrN3O2S/c21-18-8-6-16(7-9-18)3-2-11-22-13-14-24-27(25,26)20-5-1-4-17-15-23-12-10-19(17)20/h1-10,12,15,22,24H,11,13-14H2	ZKZXNDJNWUTGDK
InChI=1S/C7H5NOS/c9-7-8-5-3-1-2-4-6(5)10-7/h1-4H,(H,8,9)	YEDUAINPPJYDJZ
InChI=1S/C26H28O14/c27-6-12-14(5-11-16(19(12)31)18(30)10-4-2-1-3-9(10)17(11)29)39-26-24(36)22(34)21(33)15(40-26)8-38-25-23(35)20(32)13(28)7-37-25/h1-5,13,15,20-28,31-36H,6-8H2	NVKNRXOMCYTFJF
InChI=1S/C14H16O3/c1-4-5-6-7-12(15)11-8-9(2)13(16)10(3)14(11)17/h4-8,16-17H,1-3H3	RKKPUBAAIGFXOG
InChI=1S/C54H82O25/c1-20-26(55)27(56)34(63)44(72-20)77-39-32(61)29(58)36(42(66)67)75-46(39)79-40-33(62)30(59)37(43(68)69)76-47(40)78-38-31(60)28(57)35(41(64)65)74-45(38)73-25-12-13-52(6)23(49(25,2)3)11-14-54(8)24(52)10-9-21-22-19-51(5,48(70)71)16-15-50(22,4)17-18-53(21,54)7/h9,20,22-40,44-47,55-63H,10-19H2,1-8H3,(H,64,65)(H,66,67)(H,68,69)(H,70,71)	SCYOPUASTLSBIC
InChI=1S/C27H46O/c1-18(2)7-6-8-19(3)23-11-12-24-22-10-9-20-17-21(28)13-15-26(20,4)25(22)14-16-27(23,24)5/h9,18-19,21-25,28H,6-8,10-17H2,1-5H3	HVYWMOMLDIMFJA
InChI=1S/C20H32O6/c1-2-3-4-7-14(21)10-11-16-17(19(24)13-18(16)23)12-15(22)8-5-6-9-20(25)26/h10-11,14,16-18,21,23H,2-9,12-13H2,1H3,(H,25,26)	ROUDCKODIMKLNO
InChI=1S/C4H9NO3/c5-3(1-2-6)4(7)8/h3,6H,1-2,5H2,(H,7,8)	UKAUYVFTDYCKQA
InChI=1S/C29H38O12/c1-3-20-21(12-19-11-17(32)10-18(39-19)9-6-15-4-7-16(31)8-5-15)22(27(36)37-2)14-38-28(20)41-29-26(35)25(34)24(33)23(13-30)40-29/h3-5,7-8,14,18-21,23-26,28-31,33-35H,1,6,9-13H2,2H3	GGNFGJZLCXTJLH
InChI=1S/C10H9NO2/c12-10(13)5-7-6-11-9-4-2-1-3-8(7)9/h1-4,6,11H,5H2,(H,12,13)	SEOVTRFCIGRIMH
InChI=1S/C51H82N8O17/c1-6-25(2)19-26(3)13-11-9-7-8-10-12-14-37(66)53-32-21-35(64)47(72)57-49(74)41-42(67)27(4)23-59(41)51(76)39(34(63)22-36(52)65)55-48(73)40(44(69)43(68)29-15-17-30(61)18-16-29)56-46(71)33-20-31(62)24-58(33)50(75)38(28(5)60)54-45(32)70/h15-18,25-28,31-35,38-44,47,60-64,67-69,72H,6-14,19-24H2,1-5H3,(H2,52,65)(H,53,66)(H,54,70)(H,55,73)(H,56,71)(H,57,74)	DFQUSLQYURJBIT
InChI=1S/C25H26O12/c1-32-11-2-4-13-15-9-33-16-7-12(3-5-14(16)24(15)36-17(13)6-11)35-25-23(31)22(30)21(29)18(37-25)10-34-20(28)8-19(26)27/h2-7,15,18,21-25,29-31H,8-10H2,1H3,(H,26,27)	BQAJKXKYTQTBDK
InChI=1S/C69H109O38/c1-23-49(101-55-45(87)36(78)27(74)20-94-55)50(102-56-46(88)37(79)28(75)21-95-56)48(90)58(97-23)103-51-38(80)29(76)22-96-59(51)107-63(93)69-13-12-64(2,3)14-25(69)24-8-9-33-65(4)15-26(73)54(68(7,62(91)92)34(65)10-11-66(33,5)67(24,6)16-35(69)77)106-61-53(44(86)41(83)32(19-72)100-61)105-60-52(43(85)40(82)31(18-71)99-60)104-57-47(89)42(84)39(81)30(17-70)98-57/h8,23,25-61,70-74,76-9…	PTVZQVQIVSRYLX
InChI=1S/C19H14O7/c1-8-6-10(19(24)25)14(12(7-8)26-2)15-16(21)9-4-3-5-11(20)13(9)17(22)18(15)23/h3-7,20,23H,1-2H3,(H,24,25)	PBKZJIMGHNPKBJ
InChI=1S/C25H34O8/c1-12-14-11-32-22(29)18(14)20(31-6)13-9-16-24(4,8-7-17(27)28)21(23(2,3)30)15(26)10-25(16,5)33-19(12)13/h15-16,21,26,30H,7-11H2,1-6H3,(H,27,28)	NNOMPFCNQCRAIO
InChI=1S/C24H32N2O9/c1-6-13(4)23(32)35-20(15(7-2)22(30)31)14(5)34-24(33)17(8-3)26-21(29)16-10-9-11-18(19(16)28)25-12-27/h8-15,20,28H,6-7H2,1-5H3,(H,25,27)(H,26,29)(H,30,31)	JLINBAUQGJKNRS
InChI=1S/C6H8O7/c7-3(8)1-2(5(10)11)4(9)6(12)13/h2,4,9H,1H2,(H,7,8)(H,10,11)(H,12,13)	ODBLHEXUDAPZAU
InChI=1S/C16H28O7/c1-15(2)8-4-5-16(3,23-15)10(6-8)22-14-13(20)12(19)11(18)9(7-17)21-14/h8-14,17-20H,4-7H2,1-3H3	NWZYTZHMCGWGOF
InChI=1S/C26H30O6/c1-7-26(4,5)18-10-16(21(31-6)12-20(18)28)17-13-32-22-11-19(27)15(9-8-14(2)3)24(29)23(22)25(17)30/h7-8,10-12,17,27-29H,1,9,13H2,2-6H3	UTHDGFYWNZCMEW
InChI=1S/C13H8F2O3/c14-8-2-3-9(11(15)6-8)7-1-4-12(16)10(5-7)13(17)18/h1-6,16H,(H,17,18)	HUPFGZXOMWLGNK
InChI=1S/C25H26O6/c1-13(2)5-8-17-20(28)12-21(29)22-23(30)18(9-6-14(3)4)24(31-25(17)22)16-10-7-15(26)11-19(16)27/h5-7,10-12,26-29H,8-9H2,1-4H3	UWQYBLOHTQWSQD
InChI=1S/C39H68N4O15/c1-17(2)26(36(51)55-16-25(45)15-44)43-35(50)31(22(11)12)58-39(54)29(20(7)8)41-33(48)24(14)56-37(52)27(18(3)4)40-32(47)23(13)57-38(53)28(19(5)6)42-34(49)30(46)21(9)10/h17-31,44-46H,15-16H2,1-14H3,(H,40,47)(H,41,48)(H,42,49)(H,43,50)	OBKFQZNNFBXVJH
InChI=1S/C20H30O3/c1-2-3-4-5-10-13-16-19(21)17-14-11-8-6-7-9-12-15-18-20(22)23/h7-11,13-14,17H,2-6,12,15-16,18H2,1H3,(H,22,23)	GURBRQGDZZKITB
InChI=1S/C34H42O19/c1-13-26(41)28(43)30(45)32(49-13)53-31-29(44)27(42)22(12-48-24(40)11-34(2,46)10-23(38)39)52-33(31)50-15-7-17(36)25-18(37)9-19(51-21(25)8-15)14-4-5-16(35)20(6-14)47-3/h4-8,13,19,22,26-33,35-36,41-46H,9-12H2,1-3H3,(H,38,39)	VUXVICJLLYFORC
InChI=1S/C15H20O2/c1-10-5-4-6-11(2)9-14-13(8-7-10)12(3)15(16)17-14/h5,9,13-14H,3-4,6-8H2,1-2H3	HRYLQFBHBWLLLL
InChI=1S/C16H14ClN3O2/c1-21-14-7-12-13(8-15(14)22-2)18-9-19-16(12)20-11-5-3-4-10(17)6-11/h3-9H,1-2H3,(H,18,19,20)	GFNNBHLJANVSQV
InChI=1S/C22H36N8O8/c23-8-2-1-3-15(22(37)38)29-20(35)14(5-6-17(25)31)28-21(36)16(9-12-10-26-11-27-12)30-19(34)13(24)4-7-18(32)33/h10-11,13-16H,1-9,23-24H2,(H2,25,31)(H,26,27)(H,28,36)(H,29,35)(H,30,34)(H,32,33)(H,37,38)	NCFVXTCPYBNRPH
InChI=1S/C16H14F3N3O2S/c1-10-13(20-7-6-14(10)24-9-16(17,18)19)8-25(23)15-21-11-4-2-3-5-12(11)22-15/h2-7H,8-9H2,1H3,(H,21,22)	MJIHNNLFOKEZEW
InChI=1S/C20H36O5/c1-14-4-5-15-17(2,12-22)16(24)6-7-18(15,3)20(14)9-8-19(13-23,25-20)10-11-21/h14-16,21-24H,4-13H2,1-3H3	XYPPDQHBNJURHU
InChI=1S/C26H39N9O6/c1-14(2)21(35-22(37)18(27)10-15-5-7-17(36)8-6-15)24(39)34-20(11-16-12-30-13-32-16)23(38)33-19(25(40)41)4-3-9-31-26(28)29/h5-8,12-14,18-21,36H,3-4,9-11,27H2,1-2H3,(H,30,32)(H,33,38)(H,34,39)(H,35,37)(H,40,41)(H4,28,29,31)	VVFNWWBRLWJZTO
InChI=1S/C51H82NO8P/c1-3-5-7-9-11-13-15-17-19-21-23-24-26-27-29-31-33-35-37-39-41-43-50(53)57-47-49(48-59-61(55,56)58-46-45-52)60-51(54)44-42-40-38-36-34-32-30-28-25-22-20-18-16-14-12-10-8-6-4-2/h6,8,12,14,18,20-21,23,25-28,31-34,37-40,49H,3-5,7,9-11,13,15-17,19,22,24,29-30,35-36,41-48,52H2,1-2H3,(H,55,56)	OYZJPILFCCHSQR
InChI=1S/C7H11N3O2/c1-10-3-5(9-4-10)2-6(8)7(11)12/h3-4,6H,2,8H2,1H3,(H,11,12)	BRMWTNUJHUMWMS
InChI=1S/C7H10O4/c1-5(8)4-6(9)2-3-7(10)11/h2-4H2,1H3,(H,10,11)	WYEPBHZLDUPIOD
InChI=1S/C14H15N5O6S/c1-8-15-12(18-14(16-8)25-3)17-13(21)19-26(22,23)10-7-5-4-6-9(10)11(20)24-2/h4-7H,1-3H3,(H2,15,16,17,18,19,21)	RSMUVYRMZCOLBH
InChI=1S/C22H20O13/c1-30-16-8(24)3-6-11-12-7(21(29)34-18(11)16)4-9(17(31-2)19(12)35-20(6)28)32-22-15(27)14(26)13(25)10(5-23)33-22/h3-4,10,13-15,22-27H,5H2,1-2H3	PNYQFRZBMVRYFC
InChI=1S/C26H28N4O5/c1-15(2)12-19-23(32)30-20-11-7-5-9-17(20)26(34,25(30)28-19)13-21(24(33)35-3)29-14-27-18-10-6-4-8-16(18)22(29)31/h4-11,14-15,19,21,25,28,34H,12-13H2,1-3H3	XSMFFOWECZCAFL
InChI=1S/C5H10O3/c1-2-3-4(6)5(7)8/h4,6H,2-3H2,1H3,(H,7,8)	JRHWHSJDIILJAT
InChI=1S/C30H40O8/c1-16(31)35-21-9-11-27(5)19-8-12-28(6)23(18-10-13-34-15-18)37-25(33)24-30(28,38-24)29(19,7)22(36-17(2)32)14-20(27)26(21,3)4/h10,13,15,19-24H,8-9,11-12,14H2,1-7H3	LCTHKUJMKQOYDY
InChI=1S/C19H15N3O3S2/c1-25-15-8-11(6-12(9-20)18(21)24)7-13(17(15)23)10-26-19-22-14-4-2-3-5-16(14)27-19/h2-8,23H,10H2,1H3,(H2,21,24)	KXDONFLNGBQLTN
InChI=1S/C23H30O6/c1-13(24)29-12-19(27)23(28)9-7-17-16-5-4-14-10-15(25)6-8-21(14,2)20(16)18(26)11-22(17,23)3/h10,16-17,20,28H,4-9,11-12H2,1-3H3	ITRJWOMZKQRYTA
InChI=1S/C20H18O7/c21-20-8-23-18(11-1-3-14-16(5-11)26-9-24-14)13(20)7-22-19(20)12-2-4-15-17(6-12)27-10-25-15/h1-6,13,18-19,21H,7-10H2	CAQZFLPWHBKTTR
InChI=1S/C17H16N8O4S/c1-9-6-13(24-29-9)25-30(27,28)12-4-2-10(3-5-12)19-7-11-8-20-15-14(21-11)16(26)23-17(18)22-15/h2-6,8,19H,7H2,1H3,(H,24,25)(H3,18,20,22,23,26)	LVUVWJASQQPDSL
InChI=1S/C9H12ClNO4S/c10-8-3-1-7(2-4-8)9(12,5-11)6-16(13,14)15/h1-4,12H,5-6,11H2,(H,13,14,15)	WBSMZVIMANOCNX
InChI=1S/C48H76O18/c1-21-29(52)31(54)35(58)40(61-21)65-37-32(55)30(53)24(19-49)62-41(37)66-38-34(57)33(56)36(39(59)60)64-42(38)63-28-12-13-45(5)25(46(28,6)20-50)11-14-48(8)26(45)10-9-22-23-17-43(2,3)18-27(51)44(23,4)15-16-47(22,48)7/h9,21,23-26,28-38,40-42,49-50,52-58H,10-20H2,1-8H3,(H,59,60)	CROUPKILZUPLQA
InChI=1S/C22H26O12/c23-7-12-14(26)15(27)16(28)21(31-12)33-20-13-11(5-6-30-20)17(18-22(13,8-24)34-18)32-19(29)9-1-3-10(25)4-2-9/h1-6,11-18,20-21,23-28H,7-8H2	UXSACQOOWZMGSE
InChI=1S/C16H32O2/c1-2-3-4-5-6-7-8-9-10-11-12-13-14-15-16(17)18/h2-15H2,1H3,(H,17,18)	IPCSVZSSVZVIGE
InChI=1S/C17H15N7O5S/c1-9-6-13(23-29-9)24-30(27,28)12-4-2-10(3-5-12)18-7-11-8-19-15-14(20-11)16(25)22-17(26)21-15/h2-6,8,18H,7H2,1H3,(H,23,24)(H2,19,21,22,25,26)	ZTEDFROSGMEYCI
InChI=1S/C20H26O5/c1-11-8-20-9-12(11)4-5-13(20)19(10-21)7-3-6-18(2,17(24)25)15(19)14(20)16(22)23/h10,12-15H,1,3-9H2,2H3,(H,22,23)(H,24,25)	QQRSSHFHXYSOMF
InChI=1S/C22H32O5/c1-15(24)27-14-16(12-20(25)26)6-8-18-17(13-23)7-9-19-21(2,3)10-5-11-22(18,19)4/h7,12-13,18-19H,5-6,8-11,14H2,1-4H3,(H,25,26)	KLGPVOFVVYHEGO
InChI=1S/C18H34O2/c1-3-5-6-7-8-9-10-11-12-13-14-15-16-17-18(19)20-4-2/h9-10H,3-8,11-17H2,1-2H3	JELGPLUONQGOHF
InChI=1S/C35H52O4/c1-22(2)13-12-19-33(11)27(16-14-23(3)4)21-34(20-18-25(7)8)30(37)28(17-15-24(5)6)31(38)35(33,32(34)39)29(36)26(9)10/h13-15,18,26-27,38H,12,16-17,19-21H2,1-11H3	IWBJJCOKGLUQIZ
InChI=1S/C19H20O5/c1-9-7-10-5-6-19(24)16(14(10)13(21)8-9)17(22)11-3-2-4-12(20)15(11)18(19)23/h2-4,9,16,18,20,23-24H,5-8H2,1H3	CRULJZWXPCYLAC
InChI=1S/C8H7ClO2/c9-7-3-1-6(2-4-7)5-8(10)11/h1-4H,5H2,(H,10,11)	CDPKJZJVTHSESZ
InChI=1S/C20H32O2/c1-2-3-4-5-6-7-8-9-10-11-12-13-14-15-16-17-18-19-20(21)22/h6-7,9-10,12-13,15-16H,2-5,8,11,14,17-19H2,1H3,(H,21,22)	YZXBAPSDXZZRGB
InChI=1S/C16H26N2O16P2/c1-6-3-18(16(25)17-14(6)24)10-2-7(20)9(31-10)5-30-35(26,27)34-36(28,29)33-15-13(23)12(22)11(21)8(4-19)32-15/h3,7-13,15,19-23H,2,4-5H2,1H3,(H,26,27)(H,28,29)(H,17,24,25)	YSYKRGRSMLTJNL
InChI=1S/C16H26N6O10/c17-6(5-23)13(28)21-8(3-11(19)25)15(30)20-7(1-2-10(18)24)14(29)22-9(16(31)32)4-12(26)27/h6-9,23H,1-5,17H2,(H2,18,24)(H2,19,25)(H,20,30)(H,21,28)(H,22,29)(H,26,27)(H,31,32)	FFRSGFYLZPJMPM
InChI=1S/C23H38O/c1-19(2)11-7-12-20(3)13-8-14-21(4)15-9-16-22(5)17-10-18-23(6)24/h11,13,15,17H,7-10,12,14,16,18H2,1-6H3	HUCXKZBETONXFO
InChI=1S/C19H31N7O7/c1-10(21)16(29)24-12(4-2-3-5-20)17(30)25-13(6-11-8-22-9-23-11)18(31)26-14(19(32)33)7-15(27)28/h8-10,12-14H,2-7,20-21H2,1H3,(H,22,23)(H,24,29)(H,25,30)(H,26,31)(H,27,28)(H,32,33)	SCWWRIXQMXXKDR
InChI=1S/C16H14O6/c1-21-13-7-11(19)14-10(18)6-12(22-16(14)15(13)20)8-4-2-3-5-9(8)17/h2-5,7,12,17,19-20H,6H2,1H3	NJUWLUPGDQOJCR
InChI=1S/C18H36O/c1-2-3-4-5-6-7-8-9-10-11-12-13-14-15-16-17-18-19/h18H,2-17H2,1H3	FWWQKRXKHIRPJY
InChI=1S/C13H12F2N6O/c14-10-1-2-11(12(15)3-10)13(22,4-20-8-16-6-18-20)5-21-9-17-7-19-21/h1-3,6-9,22H,4-5H2	RFHAOTPXVQNOHP
InChI=1S/C16H16O9/c1-6-4-10(17)24-9-5-7(2-3-8(6)9)23-16-13(20)11(18)12(19)14(25-16)15(21)22/h2-5,11-14,16,18-20H,1H3,(H,21,22)	ARQXEQLMMNGFDU
InChI=1S/C23H22ClNO2/c1-23(2)13-19-22(15-6-4-3-5-7-15)21(16-8-10-17(24)11-9-16)18(12-20(26)27)25(19)14-23/h3-11H,12-14H2,1-2H3,(H,26,27)	UAWXGRJVZSAUSZ
InChI=1S/C23H44N8O7/c1-13(2)12-17(21(36)30-16(22(37)38)8-9-18(32)33)31-20(35)15(7-5-11-28-23(26)27)29-19(34)14(25)6-3-4-10-24/h13-17H,3-12,24-25H2,1-2H3,(H,29,34)(H,30,36)(H,31,35)(H,32,33)(H,37,38)(H4,26,27,28)	GCFDSQNYVQKZNI
InChI=1S/C26H36O3/c1-26-15-14-21-20-10-8-19(27)16-18(20)7-9-22(21)23(26)11-12-24(26)29-25(28)13-6-17-4-2-3-5-17/h8,10,16-17,21-24,27H,2-7,9,11-15H2,1H3	UOACKFBJUYNSLK
InChI=1S/C28H41NO3/c1-3-4-5-6-7-8-9-10-11-12-13-14-15-16-17-18-19-20-28(31)29-24-25-21-22-26(30)27(23-25)32-2/h7-8,10-11,13-14,16-17,21-23,30H,3-6,9,12,15,18-20,24H2,1-2H3,(H,29,31)	QVLMCRFQGHWOPM
InChI=1S/C27H34O16/c1-38-24-14(41-27-23(36)21(34)19(32)16(9-29)43-27)7-6-12(30)17(24)25(37)39-10-11-4-2-3-5-13(11)40-26-22(35)20(33)18(31)15(8-28)42-26/h2-7,15-16,18-23,26-36H,8-10H2,1H3	WQQJTVODGXZMHF
InChI=1S/C6HF11O2/c7-2(8,1(18)19)3(9,10)4(11,12)5(13,14)6(15,16)17/h(H,18,19)	PXUULQAPEKKVAH
InChI=1S/C23H30O4/c24-20(15-12-18-8-4-3-5-9-18)16-13-19-14-17-22(25)21(19)10-6-1-2-7-11-23(26)27/h1,3-6,8-9,14,17,19-21,24H,2,7,10-13,15-16H2,(H,26,27)	ZHCXQFHXZFWVRT
InChI=1S/C26H43N7O6/c1-14(2)12-19(22(35)31-18(25(38)39)6-5-11-30-26(28)29)32-23(36)20(33-24(37)21(27)15(3)4)13-16-7-9-17(34)10-8-16/h7-10,14-15,18-21,34H,5-6,11-13,27H2,1-4H3,(H,31,35)(H,32,36)(H,33,37)(H,38,39)(H4,28,29,30)	PQXJRCMPKACZNI
InChI=1S/C44H70O23/c1-16-10-44-8-5-23-42(2,6-4-7-43(23,3)41(59)67-39-34(58)31(55)27(51)21(14-47)63-39)24(44)9-18(17(16)11-44)60-40-36(66-38-33(57)30(54)26(50)20(13-46)62-38)35(28(52)22(15-48)64-40)65-37-32(56)29(53)25(49)19(12-45)61-37/h17-40,45-58H,1,4-15H2,2-3H3	CHSPVGNDBQFQNR
InChI=1S/C37H53NO8/c1-21(2)14-25(6)33-26(7)31(38-42-8)19-36(46-33)18-29-17-28(45-36)13-12-23(4)15-22(3)10-9-11-27-20-43-34-32(39)24(5)16-30(35(40)44-29)37(27,34)41/h9-12,14,16,21-22,26,28-30,32-34,39,41H,13,15,17-20H2,1-8H3	YZBLFMPOMVTDJY
InChI=1S/C3H9O6P/c4-1-3(2-5)9-10(6,7)8/h3-5H,1-2H2,(H2,6,7,8)	DHCLVCXQIBBOPH
InChI=1S/C24H36N8O8/c25-14(11-13-5-2-1-3-6-13)20(36)30-15(8-9-18(26)33)21(37)32-17(12-19(34)35)22(38)31-16(23(39)40)7-4-10-29-24(27)28/h1-3,5-6,14-17H,4,7-12,25H2,(H2,26,33)(H,30,36)(H,31,38)(H,32,37)(H,34,35)(H,39,40)(H4,27,28,29)	MZHXTXZAGICQHQ
InChI=1S/C18H13ClFN3O/c1-10-21-9-16-18(24)22-17(12-4-2-3-5-14(12)20)13-8-11(19)6-7-15(13)23(10)16/h2-9,18,24H,1H3	ZYISITHKPKHPKG
InChI=1S/C36H62O11/c1-10-34(31-20(3)16-26(43-31)28-19(2)15-21(4)36(41,18-37)46-28)12-11-27(44-34)33(8)13-14-35(47-33)17-25(38)22(5)30(45-35)23(6)29(42-9)24(7)32(39)40/h19-31,37-38,41H,10-18H2,1-9H3,(H,39,40)	GAOZTHIDHYLHMS
InChI=1S/C30H56O10/c1-4-7-10-13-22(31)16-24(33)19-29(37)39-26(15-12-9-6-3)18-25(34)20-30(38)40-27(21-28(35)36)17-23(32)14-11-8-5-2/h22-27,31-34H,4-21H2,1-3H3,(H,35,36)	XBEDTLDOFCRJHC
InChI=1S/C8H8O4/c9-6-3-1-5(2-4-6)7(10)8(11)12/h1-4,7,9-10H,(H,11,12)	YHXHKYRQLYQUIH
InChI=1S/C11H13N3O/c12-9(11(13)15)5-7-6-14-10-4-2-1-3-8(7)10/h1-4,6,9,14H,5,12H2,(H2,13,15)	JLSKPBDKNIXMBS
InChI=1S/C34H28O22/c35-9-22-27(53-30(48)10-1-14(36)23(44)15(37)2-10)28(54-31(49)11-3-16(38)24(45)17(39)4-11)29(55-32(50)12-5-18(40)25(46)19(41)6-12)34(52-22)56-33(51)13-7-20(42)26(47)21(43)8-13/h1-8,22,27-29,34-47H,9H2	XFLTYUCKJRFDOU
InChI=1S/C18H31N5O8/c1-4-8(2)14(23-16(28)10(19)7-12(20)24)17(29)21-9(3)15(27)22-11(18(30)31)5-6-13(25)26/h8-11,14H,4-7,19H2,1-3H3,(H2,20,24)(H,21,29)(H,22,27)(H,23,28)(H,25,26)(H,30,31)	KQGRTMMFOHAMKL
InChI=1S/C13H13N5O2/c1-2-7-20-9-6-4-3-5-8(9)11-14-12-10(13(19)15-11)16-18-17-12/h3-6H,2,7H2,1H3,(H2,14,15,16,17,18,19)	REZGGXNDEMKIQB
InChI=1S/C20H42NO7P/c1-5-6-7-8-9-10-11-12-13-14-20(23)26-17-19(22)18-28-29(24,25)27-16-15-21(2,3)4/h19,22H,5-18H2,1-4H3	BWKILASWCLJPBO
InChI=1S/C47H78NO8P/c1-3-5-7-9-11-13-15-17-19-21-22-24-25-27-29-31-33-35-37-39-46(49)53-43-45(44-55-57(51,52)54-42-41-48)56-47(50)40-38-36-34-32-30-28-26-23-20-18-16-14-12-10-8-6-4-2/h14,16-17,19-20,22-24,27-30,33-36,45H,3-13,15,18,21,25-26,31-32,37-44,48H2,1-2H3,(H,51,52)	UBLNXNRMLGUFLE
InChI=1S/C12H18O13/c13-1-2(14)7(9(18)19)25-12(5(1)17)24-6-3(15)4(16)11(22)23-8(6)10(20)21/h1-8,11-17,22H,(H,18,19)(H,20,21)	IGSYEZFZPOZFNC
InChI=1S/C28H34O14/c1-11-21(32)23(34)25(36)27(38-11)42-26-24(35)22(33)19(10-29)41-28(26)39-14-7-15(30)20-16(31)9-17(40-18(20)8-14)12-3-5-13(37-2)6-4-12/h3-8,11,17,19,21-30,32-36H,9-10H2,1-2H3	NLAWPKPYBMEWIR
InChI=1S/C12H13N3/c1-9-8-10(2)14-12(13-9)15-11-6-4-3-5-7-11/h3-8H,1-2H3,(H,13,14,15)	ZLIBICFPKPWGIZ
InChI=1S/C8H8O2/c1-6-3-2-4-7(5-6)8(9)10/h2-5H,1H3,(H,9,10)	GPSDUZXPYCFOSQ
InChI=1S/C24H30O12/c1-11-8-16(27)24(32)14(21(31)33-7-6-12-2-4-13(26)5-3-12)10-34-22(17(11)24)36-23-20(30)19(29)18(28)15(9-25)35-23/h2-5,10-11,15,17-20,22-23,25-26,28-30,32H,6-9H2,1H3	KBDOXLBZVFQTMH
InChI=1S/C24H23NO11S/c1-9(26)25-12(21(32)33)7-37-14-6-11-16(18(29)10-4-3-5-13(27)15(10)17(11)28)24(36)20(31)19(30)22(2,34)8-23(14,24)35/h3-6,12,19,27,30,34-36H,7-8H2,1-2H3,(H,25,26)(H,32,33)	WLQREUAHQSBKHB
InChI=1S/C45H84NO7P/c1-3-5-7-9-11-13-15-17-19-21-22-23-24-26-28-30-32-34-36-38-45(47)53-44(43-52-54(48,49)51-41-39-46)42-50-40-37-35-33-31-29-27-25-20-18-16-14-12-10-8-6-4-2/h22-23,26,28,32,34,37,40,44H,3-21,24-25,27,29-31,33,35-36,38-39,41-43,46H2,1-2H3,(H,48,49)	VBVLUHGCJVMQFI
InChI=1S/C10H13N5O4/c11-10-13-8-7(9(18)14-10)12-3-15(8)6-1-4(17)5(2-16)19-6/h3-6,16-17H,1-2H2,(H3,11,13,14,18)	YKBGVTZYEHREMT
InChI=1S/C11H15N2O8P/c12-10(16)6-2-1-3-13(4-6)11-9(15)8(14)7(21-11)5-20-22(17,18)19/h1-4,7-9,11,14-15H,5H2,(H3-,12,16,17,18,19)	DAYLJWODMCOQEW
InChI=1S/C16H14O4/c1-10(2)5-7-19-16-14-12(6-8-18-14)9-11-3-4-13(17)20-15(11)16/h3-6,8-9H,7H2,1-2H3	OLOOJGVNMBJLLR
InChI=1S/C45H88NO7P/c1-3-5-7-9-11-13-15-17-19-21-22-23-24-26-28-30-32-34-36-38-45(47)53-44(43-52-54(48,49)51-41-39-46)42-50-40-37-35-33-31-29-27-25-20-18-16-14-12-10-8-6-4-2/h32,34,37,40,44H,3-31,33,35-36,38-39,41-43,46H2,1-2H3,(H,48,49)	MIKCEBQQTIVKSQ
InChI=1S/C8H8O3/c9-7-3-1-6(2-4-7)5-8(10)11/h1-4,9H,5H2,(H,10,11)	XQXPVVBIMDBYFF
InChI=1S/C18H36O3/c1-2-3-4-5-6-7-8-9-10-11-12-13-14-15-16-17(19)18(20)21/h17,19H,2-16H2,1H3,(H,20,21)	KIHBGTRZFAVZRV
InChI=1S/C47H78NO8P/c1-3-5-7-9-11-13-15-17-19-21-22-24-26-28-30-32-34-36-38-40-47(50)56-45(44-55-57(51,52)54-42-41-48)43-53-46(49)39-37-35-33-31-29-27-25-23-20-18-16-14-12-10-8-6-4-2/h5,7,11,13,17,19,22,24,27-30,33-36,45H,3-4,6,8-10,12,14-16,18,20-21,23,25-26,31-32,37-44,48H2,1-2H3,(H,51,52)	BSGJBDYIUVDIRF
InChI=1S/C25H27N5/c1-3-9-22-19(7-1)12-13-20-8-2-4-10-23(20)25(22)21-14-17-30(18-15-21)16-6-5-11-24-26-28-29-27-24/h1-4,7-10,12-13H,5-6,11,14-18H2,(H,26,27,28,29)	LQNGMDUIRLSESZ
InChI=1S/C32H42O9/c1-16(33)38-22-14-23(39-17(2)34)30(7)20-9-11-29(6)25(19-10-12-37-15-19)26(36)27-32(29,41-27)31(20,8)24(40-18(3)35)13-21(30)28(22,4)5/h10,12,15,20-25,27H,9,11,13-14H2,1-8H3	AKPJXLBXDLSOFY
InChI=1S/C7H15N5O4/c1-16-6(13)5(8)3-2-4-10-7(9)11-12(14)15/h5H,2-4,8H2,1H3,(H3,9,10,11)	KCWZGJVSDFYRIX
InChI=1S/C24H16F6N4O2/c25-23(26,27)18-3-1-2-17(13-18)21(12-15-4-6-16(14-31)7-5-15)33-34-22(35)32-19-8-10-20(11-9-19)36-24(28,29)30/h1-11,13H,12H2,(H2,32,34,35)	MIFOMMKAVSCNKQ
InChI=1S/C27H36O10/c1-12(28)34-17-11-18(35-13(2)29)25(6)14-8-9-24(5)19(21(31)32)36-22(33)20-27(24,37-20)26(14,7)16(30)10-15(25)23(17,3)4/h14-15,17-20H,8-11H2,1-7H3,(H,31,32)	WROKSYFOSDWFHL
InChI=1S/C30H40O9/c1-15(31)36-21-13-22(37-16(2)32)28(6)18-8-10-27(5)23(17-9-11-35-14-17)38-25(34)24-30(27,39-24)29(18,7)20(33)12-19(28)26(21,3)4/h9,11,14,18-24,33H,8,10,12-13H2,1-7H3	MRMHZWKIOFZZID
InChI=1S/C27H32O14/c1-10-20(32)22(34)24(36)26(37-10)41-25-23(35)21(33)18(9-28)40-27(25)38-13-6-14(30)19-15(31)8-16(39-17(19)7-13)11-2-4-12(29)5-3-11/h2-7,10,16,18,20-30,32-36H,8-9H2,1H3	DFPMSGMNTNDNHN
InChI=1S/C11H11NO3/c13-10(12-8-11(14)15)7-6-9-4-2-1-3-5-9/h1-7H,8H2,(H,12,13)(H,14,15)	YAADMLWHGMUGQL
InChI=1S/C20H34O5/c1-2-3-6-9-15(21)12-13-17-16(18-14-19(17)25-24-18)10-7-4-5-8-11-20(22)23/h12-13,15-19,21H,2-11,14H2,1H3,(H,22,23)	NTAYABHEVAQSJS
InChI=1S/C21H28O10/c22-12-7-5-11(9-14(12)24)6-8-17(25)29-10-16-18(26)19(27)20(28)21(31-16)30-15-4-2-1-3-13(15)23/h5-9,13,15-16,18-24,26-28H,1-4,10H2	CSGSKMJWQQEEQK
InChI=1S/C25H30O13/c1-33-14-4-2-11(8-13(14)28)3-5-16(29)36-21-12-6-7-34-23(17(12)25(10-27)22(21)38-25)37-24-20(32)19(31)18(30)15(9-26)35-24/h2-8,12,15,17-24,26-28,30-32H,9-10H2,1H3	LRHHPZILMPIMIY
InChI=1S/C16H12O5/c1-7-3-9-13(11(17)4-7)16(20)14-10(15(9)19)5-8(21-2)6-12(14)18/h3-6,17-18H,1-2H3	FFWOKTFYGVYKIR
InChI=1S/C26H38O4/c1-16(2)9-10-20-23(28)22(21(27)15-19(7)8)25(30)26(24(20)29,13-11-17(3)4)14-12-18(5)6/h9,11-12,19,28,30H,10,13-15H2,1-8H3	WPVSVIXDXMNGGN
InChI=1S/C7H7NO3/c8-6-4(7(10)11)2-1-3-5(6)9/h1-3,9H,8H2,(H,10,11)	WJXSWCUQABXPFS
InChI=1S/C19H34N4O8/c1-6-9(4)14(17(28)21-11(19(30)31)7-12(25)26)22-18(29)15(10(5)24)23-16(27)13(20)8(2)3/h8-11,13-15,24H,6-7,20H2,1-5H3,(H,21,28)(H,22,29)(H,23,27)(H,25,26)(H,30,31)	DJMNOJFPCVWCSP
InChI=1S/C15H24O3/c1-9(2)10-7-12-11(5-6-14(12,3)17)15(4,18)8-13(10)16/h11-12,17-18H,5-8H2,1-4H3	TXIKNNOOLCGADE
InChI=1S/C19H14N2O4/c22-17-13-6-1-2-7-14(13)18(23)21(17)16(19(24)25)9-11-10-20-15-8-4-3-5-12(11)15/h1-8,10,16,20H,9H2,(H,24,25)	HPTXLHAHLXOAKV
InChI=1S/C25H39N5O7/c1-15(2)12-19(29-22(33)17(27)13-16-8-4-3-5-9-16)23(34)30-20(14-21(31)32)24(35)28-18(25(36)37)10-6-7-11-26/h3-5,8-9,15,17-20H,6-7,10-14,26-27H2,1-2H3,(H,28,35)(H,29,33)(H,30,34)(H,31,32)(H,36,37)	BDXQDEZUUGBBQW
InChI=1S/C18H33NO4/c1-2-3-4-5-6-8-11-14-17(19(22)23)15-12-9-7-10-13-16-18(20)21/h14H,2-13,15-16H2,1H3,(H,20,21)	CQOAKBVRRVHWKV
InChI=1S/C8H6N4O5/c13-6-4-11(8(14)10-6)9-3-5-1-2-7(17-5)12(15)16/h1-3H,4H2,(H,10,13,14)	NXFQHRVNIOXGAQ
InChI=1S/C16H14O6/c1-21-10-6-11(18)13-12(7-10)22-16(15(20)14(13)19)8-2-4-9(17)5-3-8/h2-7,15-18,20H,1H3	LZLGHWHSUZVUFZ
InChI=1S/C24H32O12/c1-10-15-16(19(29)17(10)27)13(22(32)33-7-6-11-2-4-12(26)5-3-11)9-34-23(15)36-24-21(31)20(30)18(28)14(8-25)35-24/h2-5,9-10,14-21,23-31H,6-8H2,1H3	JUGKCFLQZJYLHO
InChI=1S/C25H30O13/c1-10-15-16(21(20(10)35-11(2)27)37-23(33)12-6-4-3-5-7-12)13(22(31)32)9-34-24(15)38-25-19(30)18(29)17(28)14(8-26)36-25/h3-7,9-10,14-21,24-26,28-30H,8H2,1-2H3,(H,31,32)	IRSUXHBCTWMHAK
InChI=1S/C31H48O2S2/c1-27(2,3)21-15-19(16-22(25(21)32)28(4,5)6)34-31(13,14)35-20-17-23(29(7,8)9)26(33)24(18-20)30(10,11)12/h15-18,32-33H,1-14H3	FYPMFJGVHOHGLL
InChI=1S/C30H18O10/c31-15-4-1-13(2-5-15)24-12-23(38)29-21(36)10-20(35)27(30(29)40-24)17-7-14(3-6-18(17)33)25-11-22(37)28-19(34)8-16(32)9-26(28)39-25/h1-12,31-36H	YUSWMAULDXZHPY
InChI=1S/C11H13N5O3/c12-10-7-11(14-3-13-10)16(4-15-7)6-1-5(2-17)8(18)9(6)19/h1,3-4,6,8-9,17-19H,2H2,(H2,12,13,14)	XUGWUUDOWNZAGW
InChI=1S/C21H22O5/c1-13(2)4-10-16-18(24)12-19(26-3)20(21(16)25)17(23)11-7-14-5-8-15(22)9-6-14/h4-9,11-12,22,24-25H,10H2,1-3H3	ORXQGKIUCDPEAJ
InChI=1S/C43H82NO7P/c1-3-5-7-9-11-13-15-17-19-21-22-24-26-28-30-32-34-36-43(45)51-42(41-50-52(46,47)49-39-37-44)40-48-38-35-33-31-29-27-25-23-20-18-16-14-12-10-8-6-4-2/h29-32,35,38,42H,3-28,33-34,36-37,39-41,44H2,1-2H3,(H,46,47)	REJQSLUNBGQJLW
InChI=1S/C16H12O3/c1-10-15(18)13-8-7-12(17)9-14(13)19-16(10)11-5-3-2-4-6-11/h2-9,17H,1H3	SUNCCQBNDWHMPR
InChI=1S/C9H5Cl2NO/c10-6-4-7(11)9(13)8-5(6)2-1-3-12-8/h1-4,13H	WDFKMLRRRCGAKS
InChI=1S/C48H74O20/c1-43(2)16-21-20-8-9-25-45(5)12-11-26(65-41-37(33(56)32(55)36(67-41)38(59)60)68-40-35(58)31(54)29(52)23(19-50)64-40)44(3,4)24(45)10-13-47(25,7)46(20,6)14-15-48(21,42(61)62)17-27(43)66-39-34(57)30(53)28(51)22(18-49)63-39/h8,14-15,21-37,39-41,49-58H,9-13,16-19H2,1-7H3,(H,59,60)(H,61,62)	RTTRTWCKPYQXFS
InChI=1S/C14H11N3O/c15-14-16-11-7-6-10(8-12(11)17-14)13(18)9-4-2-1-3-5-9/h1-8H,(H3,15,16,17)	GPMHHSJZGVOEFS
InChI=1S/C19H35N3O5/c1-4-5-6-8-14(11-16(24)21-27)18(25)20-17(13(2)3)19(26)22-10-7-9-15(22)12-23/h13-15,17,23,27H,4-12H2,1-3H3,(H,20,25)(H,21,24)	XJLATMLVMSFZBN
InChI=1S/C14H8O5/c15-8-5-9(16)14(19)11-10(8)12(17)6-3-1-2-4-7(6)13(11)18/h1-5,15-16,19H	BBNQQADTFFCFGB
InChI=1S/C38H52N6O7/c1-37(2,3)31(41-35(48)50-7)33(46)40-29(22-25-14-10-9-11-15-25)30(45)24-44(43-34(47)32(38(4,5)6)42-36(49)51-8)23-26-17-19-27(20-18-26)28-16-12-13-21-39-28/h9-21,29-32,45H,22-24H2,1-8H3,(H,40,46)(H,41,48)(H,42,49)(H,43,47)	AXRYRYVKAWYZBR
InChI=1S/C20H35N5O8/c1-5-10(4)16(22)19(31)24-11(6-9(2)3)17(29)23-12(7-14(21)26)18(30)25-13(20(32)33)8-15(27)28/h9-13,16H,5-8,22H2,1-4H3,(H2,21,26)(H,23,29)(H,24,31)(H,25,30)(H,27,28)(H,32,33)	PDPMPEBYKFJKNV
InChI=1S/C12H22O11/c13-1-3-5(15)6(16)9(19)12(22-3)23-10-4(2-14)21-11(20)8(18)7(10)17/h3-20H,1-2H2	GUBGYTABKSRVRQ
InChI=1S/C19H18N2O4S/c1-2-12-5-8-15(20-10-12)17(22)11-25-14-6-3-13(4-7-14)9-16-18(23)26-19(24)21-16/h3-8,10,16H,2,9,11H2,1H3,(H,21,24)	VXCQBGUEZYXJGS
InChI=1S/C29H50N7O17P3S/c1-4-5-6-7-8-9-20(38)57-13-12-31-19(37)10-11-32-27(41)24(40)29(2,3)15-50-56(47,48)53-55(45,46)49-14-18-23(52-54(42,43)44)22(39)28(51-18)36-17-35-21-25(30)33-16-34-26(21)36/h16-18,22-24,28,39-40H,4-15H2,1-3H3,(H,31,37)(H,32,41)(H,45,46)(H,47,48)(H2,30,33,34)(H2,42,43,44)	KQMZYOXOBSXMII
InChI=1S/C26H26O6/c1-14(2)6-11-17-22-18(12-13-26(3,4)32-22)23(30-5)20-21(28)19(25(29)31-24(17)20)15-7-9-16(27)10-8-15/h6-10,12-13,27,29H,11H2,1-5H3	AEKRIKWZBACTCO
InChI=1S/C14H18N2O3/c17-13(11-7-4-8-15-11)16-12(14(18)19)9-10-5-2-1-3-6-10/h1-3,5-6,11-12,15H,4,7-9H2,(H,16,17)(H,18,19)	IWIANZLCJVYEFX
InChI=1S/C10H9N3O/c1-7-11-10(14)9(13-12-7)8-5-3-2-4-6-8/h2-6H,1H3,(H,11,12,14)	OUSYWCQYMPDAEO
InChI=1S/C15H10O5/c16-9-2-3-10-12(18)7-14(20-15(10)6-9)8-1-4-11(17)13(19)5-8/h1-7,16-17,19H	PVFGJHYLIHMCQD
InChI=1S/C16H12O4/c1-19-14-5-3-2-4-12(14)16-9-13(18)11-7-6-10(17)8-15(11)20-16/h2-9,17H,1H3	PFEQKIBOPJQNBI
InChI=1S/C9H10N2O3/c10-7-3-1-6(2-4-7)9(14)11-5-8(12)13/h1-4H,5,10H2,(H,11,14)(H,12,13)	HSMNQINEKMPTIC
InChI=1S/C12H22O2/c1-2-3-4-5-6-7-8-9-10-11-12(13)14/h7-8H,2-6,9-11H2,1H3,(H,13,14)	IJBFSOLHRKELLR
InChI=1S/C8HF15O2/c9-2(10,1(24)25)4(12,13)6(16,17)5(14,15)3(11,7(18,19)20)8(21,22)23/h(H,24,25)	KPBOPOXIOBBZTR
InChI=1S/C16H14O6/c17-10-2-1-8-13-9-4-12(19)11(18)3-7(9)5-16(13,21)6-22-15(8)14(10)20/h1-4,13,17-21H,5-6H2	WZUVPPKBWHMQCE
InChI=1S/C8HF17O3S/c9-1(6(18,19)20,3(12,13)8(24,25)29(26,27)28)2(10,11)4(14,15)5(16,17)7(21,22)23/h(H,26,27,28)	CCEVPOURSCMDRL
InChI=1S/C3H9O6P/c4-1-3(5)2-9-10(6,7)8/h3-5H,1-2H2,(H2,6,7,8)	AWUCVROLDVIAJX
InChI=1S/C31H42O17/c1-3-16-17(18(28(41)42-2)12-45-29(16)48-31-27(40)24(37)22(35)19(11-32)46-31)10-21(34)44-13-20-23(36)25(38)26(39)30(47-20)43-9-8-14-4-6-15(33)7-5-14/h3-7,12,17,19-20,22-27,29-33,35-40H,8-11,13H2,1-2H3	STKUCSFEBXPTAY
InChI=1S/C34H44O19/c1-14-24(42)26(44)28(46)33(49-14)52-30-29(51-23(41)7-4-15-2-5-17(36)19(38)10-15)22(12-35)50-34(47-9-8-16-3-6-18(37)20(39)11-16)31(30)53-32-27(45)25(43)21(40)13-48-32/h2-7,10-11,14,21-22,24-40,42-46H,8-9,12-13H2,1H3	HZUURLOSYMEMET
InChI=1S/C46H67N7O12/c1-24(2)21-35-44(60)52-38(46(63)64)28(6)40(56)47-29(7)41(57)49-33(18-17-25(3)22-26(4)36(65-11)23-32-15-13-12-14-16-32)27(5)39(55)50-34(45(61)62)19-20-37(54)53(10)31(9)43(59)48-30(8)42(58)51-35/h12-18,22,24,26-30,33-36,38H,9,19-21,23H2,1-8,10-11H3,(H,47,56)(H,48,59)(H,49,57)(H,50,55)(H,51,58)(H,52,60)(H,61,62)(H,63,64)	DIAQQISRBBDJIM
InChI=1S/C15H24O5/c1-3-4-5-6-7-8-12(9-10-14(17)20-2)13(11-16)15(18)19/h5-8,12-13,16H,3-4,9-11H2,1-2H3,(H,18,19)	PVHUKALHRBPQNM
InChI=1S/C41H76NO8P/c1-3-5-7-9-11-13-15-17-19-21-23-25-27-29-31-33-40(43)47-37-39(38-49-51(45,46)48-36-35-42)50-41(44)34-32-30-28-26-24-22-20-18-16-14-12-10-8-6-4-2/h22,24,27-30,39H,3-21,23,25-26,31-38,42H2,1-2H3,(H,45,46)	SDQYMWWODQDLBO
InChI=1S/C21H32O3/c1-20-9-7-14(23)11-13(20)3-4-15-16-5-6-18(19(24)12-22)21(16,2)10-8-17(15)20/h3,14-18,22-23H,4-12H2,1-2H3	MOIQRAOBRXUWGN
InChI=1S/C11H9NO3/c13-10(11(14)15)5-7-6-12-9-4-2-1-3-8(7)9/h1-4,6,12H,5H2,(H,14,15)	RSTKLPZEZYGQPY
InChI=1S/C27H46N10O6/c1-3-15(2)21(24(41)35-19(25(42)43)7-5-13-34-27(31)32)37-23(40)20(14-16-8-10-17(38)11-9-16)36-22(39)18(28)6-4-12-33-26(29)30/h8-11,15,18-21,38H,3-7,12-14,28H2,1-2H3,(H,35,41)(H,36,39)(H,37,40)(H,42,43)(H4,29,30,33)(H4,31,32,34)	NWONMNGDKWEUPU
InChI=1S/C8H7FO2/c9-7-3-1-6(2-4-7)5-8(10)11/h1-4H,5H2,(H,10,11)	MGKPFALCNDRSQD
InChI=1S/C23H22O7/c1-11(9-24)16-7-14-15(29-16)5-4-12-22(25)21-13-6-18(26-2)19(27-3)8-17(13)28-10-20(21)30-23(12)14/h4-6,8,16,20-21,24H,1,7,9-10H2,2-3H3	ZJMLELXRQUXRIU
InChI=1S/C16H20N2O3/c1-3-10(2)15(16(20)21)18-14(19)8-11-9-17-13-7-5-4-6-12(11)13/h4-7,9-10,15,17H,3,8H2,1-2H3,(H,18,19)(H,20,21)	WPTUQMUCTTVOFW
InChI=1S/C25H28ClNO8/c1-4-5-6-7-8-9-16-11-18-19(13-27(16)14-20(30)31)23(33)25(3,24(34)22(18)26)35-21(32)12-17(29)10-15(2)28/h4-9,11,13,15,17,28-29H,10,12,14H2,1-3H3,(H,30,31)	JFTUBAXWPXSZEH
InChI=1S/C22H41N7O7/c1-11(2)10-15(28-18(32)13(23)6-5-9-26-22(24)25)19(33)29-17(12(3)4)20(34)27-14(21(35)36)7-8-16(30)31/h11-15,17H,5-10,23H2,1-4H3,(H,27,34)(H,28,32)(H,29,33)(H,30,31)(H,35,36)(H4,24,25,26)	VRTCAAFSGKJRDB
InChI=1S/C20H37N5O8/c1-11(2)9-12(22)17(29)25-15(10-26)19(31)23-13(6-7-16(27)28)18(30)24-14(20(32)33)5-3-4-8-21/h11-15,26H,3-10,21-22H2,1-2H3,(H,23,31)(H,24,30)(H,25,29)(H,27,28)(H,32,33)	LAIAHPSBHBHVGT
InChI=1S/C35H58O12/c1-4-5-11-16-29(41)32-30(42)20-26(38)18-24(36)17-25(37)19-27(39)21-31(43)34(45)33(44)22(2)14-12-9-7-6-8-10-13-15-28(40)23(3)47-35(32)46/h6-10,12-15,23-34,36-45H,4-5,11,16-21H2,1-3H3	AGJUUQSLGVCRQA
InChI=1S/C15H17NO5/c1-9(17)2-7-13-12(8-14(18)21-13)16-11-5-3-10(4-6-11)15(19)20/h2-7,9,12-13,16-17H,8H2,1H3,(H,19,20)	IZSWILLJDXDGDJ
InChI=1S/C42H78NO8P/c1-3-5-7-9-11-13-15-17-19-20-21-23-25-27-29-31-33-35-42(45)51-40(39-50-52(46,47)49-37-36-43)38-48-41(44)34-32-30-28-26-24-22-18-16-14-12-10-8-6-4-2/h19-20,23,25,29,31,40H,3-18,21-22,24,26-28,30,32-39,43H2,1-2H3,(H,46,47)	VDLZAIRAJICUJV
InChI=1S/C69H108O32/c1-13-26(3)55(86)99-52-53(100-56(87)27(4)14-2)69-34(21-63(52,6)7)68(101-62(69)88)20-16-33-65(10)18-17-36(64(8,9)32(65)15-19-66(33,11)67(68,12)22-35(69)73)93-61-51(98-58-45(82)41(78)39(76)30(23-70)91-58)47(46(83)48(95-61)54(84)85)94-60-50(43(80)40(77)31(24-71)92-60)97-59-49(42(79)37(74)28(5)90-59)96-57-44(81)38(75)29(72)25-89-57/h13-14,28-53,57-62,70-83,88H,15-25H2,1-12H3,(H,84…	GMWFLRBBLJCJDG
InChI=1S/C7H4Br2O3/c8-4-1-3(7(11)12)2-5(9)6(4)10/h1-2,10H,(H,11,12)	PHWAJJWKNLWZGJ
InChI=1S/C36H60O10/c1-31-13-9-20(36(6,44)30(42)43)19(31)10-15-34(4)23(31)7-8-24-32(2)14-12-25(38)33(3,22(32)11-16-35(24,34)5)18-45-29-28(41)27(40)26(39)21(17-37)46-29/h19-29,37-41,44H,7-18H2,1-6H3,(H,42,43)	BSLRSZZCUIZWND
InChI=1S/C3H4O4/c4-2(5)1-3(6)7/h1H2,(H,4,5)(H,6,7)	OFOBLEOULBTSOW
InChI=1S/C6H5BrO/c7-5-1-3-6(8)4-2-5/h1-4,8H	GZFGOTFRPZRKDS
InChI=1S/C27H46O2/c1-17(2)6-11-25(29)18(3)22-9-10-23-21-8-7-19-16-20(28)12-14-26(19,4)24(21)13-15-27(22,23)5/h7,17-18,20-25,28-29H,6,8-16H2,1-5H3	RZPAXNJLEKLXNO
InChI=1S/C14H19NO4/c1-4-11-8-6-7-10(3)12(11)15(9-19-5-2)13(16)14(17)18/h6-8H,4-5,9H2,1-3H3,(H,17,18)	OTKTUNJJKYTOFF
InChI=1S/C8H6O4/c9-7(10)5-1-2-6(4-3-5)8(11)12/h1-4H,(H,9,10)(H,11,12)	KKEYFWRCBNTPAC
InChI=1S/C22H24ClN5O2/c23-15-6-7-20-18(14-15)25-22(30)28(20)16-8-12-26(13-9-16)10-3-11-27-19-5-2-1-4-17(19)24-21(27)29/h1-2,4-7,14,16H,3,8-13H2,(H,24,29)(H,25,30)	FGXWKSZFVQUSTL
InChI=1S/C7H8O3/c1-10-7-5(8)3-2-4-6(7)9/h2-4,8-9H,1H3	QFYYAIBEHOEZKC
InChI=1S/C22H42N8O7/c1-3-12(2)17(30-18(33)13(24)7-4-5-9-23)20(35)28-14(8-6-10-27-22(25)26)19(34)29-15(21(36)37)11-16(31)32/h12-15,17H,3-11,23-24H2,1-2H3,(H,28,35)(H,29,34)(H,30,33)(H,31,32)(H,36,37)(H4,25,26,27)	GPIMOBAKCAFHDZ
InChI=1S/C10H12N4O4/c15-2-6-5(16)1-7(18-6)14-4-13-8-9(14)11-3-12-10(8)17/h3-7,15-16H,1-2H2,(H,11,12,17)	VGONTNSXDCQUGY
InChI=1S/C10H9NO3/c12-7-1-2-9-8(4-7)6(5-11-9)3-10(13)14/h1-2,4-5,11-12H,3H2,(H,13,14)	DUUGKQCEGZLZNO
InChI=1S/C16H29N5O8/c1-8(19-14(26)9(18)7-22)13(25)21-11(6-12(23)24)15(27)20-10(16(28)29)4-2-3-5-17/h8-11,22H,2-7,17-18H2,1H3,(H,19,26)(H,20,27)(H,21,25)(H,23,24)(H,28,29)	QOMPOSUXGSAJMD
InChI=1S/C7H8O2/c1-5-2-3-6(8)7(9)4-5/h2-4,8-9H,1H3	ZBCATMYQYDCTIZ
InChI=1S/C30H28O11/c31-19-7-1-17(2-8-19)6-14-26(35)39-16-25-27(36)28(37)29(38)30(41-25)40-21-10-3-18(4-11-21)5-13-23(33)22-12-9-20(32)15-24(22)34/h1-15,25,27-32,34,36-38H,16H2	FCYCVETXTGWXBR
InChI=1S/C18H26N2O2/c1-2-3-4-5-6-7-8-9-10-12-15(21)18-20-17-16(22-18)13-11-14-19-17/h11,13-14H,2-10,12H2,1H3	XUWBDQAPIZBSRY
InChI=1S/C28H32O15/c1-10-21(33)23(35)25(37)27(39-10)43-26-24(36)22(34)19(9-29)42-28(26)40-12-6-14(31)20-15(32)8-16(41-18(20)7-12)11-3-4-13(30)17(5-11)38-2/h3-8,10,19,21-31,33-37H,9H2,1-2H3	LGOQXEQWOCSLEC
InChI=1S/C19H22F2N4O3/c1-8-5-24(6-9(2)23-8)17-13(20)15(22)12-16(14(17)21)25(10-3-4-10)7-11(18(12)26)19(27)28/h7-10,23H,3-6,22H2,1-2H3,(H,27,28)	DZZWHBIBMUVIIW
InChI=1S/C27H33N3O6S/c1-27(2)23-14-11-20(36-3)17-22(23)24(31)30(25(27)32)16-15-18-9-12-21(13-10-18)37(34,35)29-26(33)28-19-7-5-4-6-8-19/h9-14,17,19H,4-8,15-16H2,1-3H3,(H2,28,29,33)	LLJFMFZYVVLQKT
InChI=1S/C59H96O26/c1-24-34(63)38(67)42(71)49(78-24)83-46-29(20-60)80-48(45(74)41(46)70)77-22-30-37(66)40(69)44(73)51(81-30)85-53(75)59-17-15-54(3,4)19-27(59)26-9-10-32-55(5)13-12-33(56(6,23-61)31(55)11-14-58(32,8)57(26,7)16-18-59)82-52-47(36(65)28(62)21-76-52)84-50-43(72)39(68)35(64)25(2)79-50/h9,24-25,27-52,60-74H,10-23H2,1-8H3	RYHDIBJJJRNDSX
InChI=1S/C43H76NO7P/c1-3-5-7-9-11-13-15-17-19-20-21-22-23-24-26-28-30-32-34-36-43(45)51-42(41-50-52(46,47)49-39-37-44)40-48-38-35-33-31-29-27-25-18-16-14-12-10-8-6-4-2/h5,7,11,13,17,19,21-22,24,26,30,32,42H,3-4,6,8-10,12,14-16,18,20,23,25,27-29,31,33-41,44H2,1-2H3,(H,46,47)	JJMPYAHUHHQAJB
InChI=1S/C30H23BrO4/c31-23-16-14-20(15-17-23)19-10-12-22(13-11-19)26(32)18-25(21-6-2-1-3-7-21)28-29(33)24-8-4-5-9-27(24)35-30(28)34/h1-17,25-26,32-33H,18H2	OWNRRUFOJXFKCU
InChI=1S/C24H24O8/c1-23(2)18(31-23)11-15-10-13(4-9-17(15)26)12-24(22(29)30-3)19(20(27)21(28)32-24)14-5-7-16(25)8-6-14/h4-10,18,25-27H,11-12H2,1-3H3	FWHAYHIGJSFGKO
InChI=1S/C38H40N2O10/c1-47-28-19-24(20-29(48-2)34(28)43)31-32-23(18-30(49-3)35(44)36(32)50-4)17-27(37(45)39-15-13-21-5-9-25(41)10-6-21)33(31)38(46)40-16-14-22-7-11-26(42)12-8-22/h5-12,17-20,31,33,41-44H,13-16H2,1-4H3,(H,39,45)(H,40,46)	IFNFMIMLJKQPGW
InChI=1S/C7H5NO3S2/c9-13(10,11)7-8-5-3-1-2-4-6(5)12-7/h1-4H,(H,9,10,11)	ZCXGMSGCBDSEOY
InChI=1S/C50H84O25/c1-8-50(7,75-49-44(38(61)33(56)28(19-52)71-49)74-47-40(63)36(59)32(55)27(18-51)70-47)17-11-16-23(3)13-9-12-22(2)14-10-15-24(4)20-66-46-42(65)43(31(54)26(6)69-46)73-48-41(64)37(60)34(57)29(72-48)21-67-45-39(62)35(58)30(53)25(5)68-45/h8,12,15-16,25-49,51-65H,1,9-11,13-14,17-21H2,2-7H3	NFBYZSYLZUMCFV
InChI=1S/C17H22O6/c1-8-6-11(18)9(2)12(7-8)23-14-10(3)13(19)15(20)17(4,22-5)16(14)21/h6-7,15-16,18,20-21H,1-5H3	BYGXUUOADNRIED
InChI=1S/C22H29NO7/c1-7-12(4)17(22(27)28)23-10-14-15(20(23)24)16(21(25)26)19(29-6)13(5)18(14)30-9-8-11(2)3/h8,12,17H,7,9-10H2,1-6H3,(H,25,26)(H,27,28)	NFHFUYXLQKSNLH
InChI=1S/C35H42O21/c1-11-21(40)25(44)28(47)33(50-11)56-32-27(46)23(42)19(10-49-12(2)37)54-35(32)55-31-24(43)20-16(39)7-15(51-34-29(48)26(45)22(41)18(9-36)53-34)8-17(20)52-30(31)13-3-5-14(38)6-4-13/h3-8,11,18-19,21-23,25-29,32-36,38-42,44-48H,9-10H2,1-2H3	HRRAIHOSJIFLNS
InChI=1S/C15H10O3/c16-11-6-7-14-12(8-11)13(17)9-15(18-14)10-4-2-1-3-5-10/h1-9,16H	GPZYYYGYCRFPBU
InChI=1S/C27H27NO/c1-2-3-4-10-18-28-20-23(19-26(28)22-13-6-5-7-14-22)27(29)25-17-11-15-21-12-8-9-16-24(21)25/h5-9,11-17,19-20H,2-4,10,18H2,1H3	FRMYAMAGHYHNKF
InChI=1S/C27H30O14/c1-9-17(30)20(33)22(35)26(37-9)39-13-7-14(29)16-15(8-13)40-24(11-3-5-12(28)6-4-11)25(19(16)32)41-27-23(36)21(34)18(31)10(2)38-27/h3-10,17-18,20-23,26-31,33-36H,1-2H3	PUPKKEQDLNREIM
InChI=1S/C9H17N5O/c1-5-10-6-11-7(13-8(15)12-6)14-9(2,3)4/h5H2,1-4H3,(H3,10,11,12,13,14,15)	OYTCZOJKXCTBHG
InChI=1S/C20H20O4/c1-11(2)19-9-16-18(24-19)6-3-12-7-13(10-23-20(12)16)15-5-4-14(21)8-17(15)22/h3-6,8,13,19,21-22H,1,7,9-10H2,2H3	LBZMXGLPRHGPRE
InChI=1S/C12H16N2O3/c1-8(13)11(15)14-10(12(16)17)7-9-5-3-2-4-6-9/h2-6,8,10H,7,13H2,1H3,(H,14,15)(H,16,17)	OMNVYXHOSHNURL
InChI=1S/C26H30O8/c1-22(2)15-9-16(27)24(4)14(25(15)12-31-18(28)10-17(25)33-22)5-7-23(3)19(13-6-8-30-11-13)32-21(29)20-26(23,24)34-20/h6,8,11,14-15,17,19-20H,5,7,9-10,12H2,1-4H3	KBDSLGBFQAGHBE
InChI=1S/C41H63NO14/c1-10-20(4)34(46)55-33-28(45)27-23(18-42-17-19(3)12-13-25(42)38(27,9)49)24-16-39-32(40(24,33)50)30(53-22(6)44)29(52-21(5)43)31-36(39,7)15-14-26(41(31,51)56-39)54-35(47)37(8,48)11-2/h19-20,23-33,45,48-51H,10-18H2,1-9H3	HYTGGNIMZXFORS
InChI=1S/C17H11NO7/c1-23-12-4-2-3-8-9(12)5-11(18(21)22)14-10(17(19)20)6-13-16(15(8)14)25-7-24-13/h2-6H,7H2,1H3,(H,19,20)	BBFQZRXNYIEMAW
InChI=1S/C13H11NO6/c15-10(16)6-5-9(13(19)20)14-11(17)7-3-1-2-4-8(7)12(14)18/h1-4,9H,5-6H2,(H,15,16)(H,19,20)	FEFFSKLJNYRHQN
InChI=1S/C11H15NO4S/c1-9(2)12(10-6-4-3-5-7-10)11(13)8-17(14,15)16/h3-7,9H,8H2,1-2H3,(H,14,15,16)	BFSZJLBDHMMCAH
InChI=1S/C5H11NS2/c1-3-6(4-2)5(7)8/h3-4H2,1-2H3,(H,7,8)	LMBWSYZSUOEYSN
InChI=1S/C6H11N5O/c1-3(2)8-5-9-4(7)10-6(12)11-5/h3H,1-2H3,(H4,7,8,9,10,11,12)	GCKLGRUZDXSATG
InChI=1S/C43H80NO7P/c1-3-5-7-9-11-13-15-17-19-20-21-22-23-24-26-28-30-32-34-36-43(45)51-42(41-50-52(46,47)49-39-37-44)40-48-38-35-33-31-29-27-25-18-16-14-12-10-8-6-4-2/h17,19,21-22,24,26,30,32,42H,3-16,18,20,23,25,27-29,31,33-41,44H2,1-2H3,(H,46,47)	LGZPAQOAFXJDTR
InChI=1S/C25H29NO4/c1-16-13-24(3)21-17(2)25(16,15-29-23(27)26-18-9-5-4-6-10-18)14-28-22(21)19-11-7-8-12-20(19)30-24/h4-12,16-17,21-22H,13-15H2,1-3H3,(H,26,27)	UONFBIWUOHBYQS
InChI=1S/C42H38O20/c43-11-23-31(47)35(51)37(53)41(61-23)59-21-5-1-3-15-25(17-7-13(39(55)56)9-19(45)27(17)33(49)29(15)21)26-16-4-2-6-22(60-42-38(54)36(52)32(48)24(12-44)62-42)30(16)34(50)28-18(26)8-14(40(57)58)10-20(28)46/h1-10,23-26,31-32,35-38,41-48,51-54H,11-12H2,(H,55,56)(H,57,58)	IPQVTOJGNYVQEO
InChI=1S/C50H79O10P/c1-3-5-7-9-11-13-15-17-19-21-23-25-27-29-31-33-35-37-39-41-49(53)57-45-48(46-59-61(55,56)58-44-47(52)43-51)60-50(54)42-40-38-36-34-32-30-28-26-24-22-20-18-16-14-12-10-8-6-4-2/h5,7,11,13,17-20,23-26,29-32,35-38,47-48,51-52H,3-4,6,8-10,12,14-16,21-22,27-28,33-34,39-46H2,1-2H3,(H,55,56)	NKQMVGLKBUHTCY
InChI=1S/C13H18O4/c1-4-6-9(14)12-11(17-3)7-10(15)8(5-2)13(12)16/h7,15-16H,4-6H2,1-3H3	GRQAKVFPDMDUIF
InChI=1S/C21H36NO4P/c1-2-3-4-5-6-7-8-9-10-11-12-13-21(23)22-20-16-14-19(15-17-20)18-27(24,25)26/h14-17H,2-13,18H2,1H3,(H,22,23)(H2,24,25,26)	OUXAHVRWFHOKHY
InChI=1S/C9H13N5O3/c1-3(15)6(16)4-2-11-7-5(12-4)8(17)14-9(10)13-7/h3,6,15-16H,2H2,1H3,(H4,10,11,13,14,17)	FEMXZDUTFRTWPE
InChI=1S/C21H36O/c1-2-3-4-5-6-7-8-9-10-11-12-13-14-16-20-17-15-18-21(22)19-20/h15,17-19,22H,2-14,16H2,1H3	PTFIPECGHSYQNR
InChI=1S/C14H9NO3/c16-13-10-6-5-8-3-1-2-4-9(8)12(10)15-7-11(13)14(17)18/h1-7H,(H,15,16)(H,17,18)	QGOKEDVMXJBTAR
InChI=1S/C26H43N9O6/c27-13-5-4-9-18(33-22(37)17(28)11-12-21(29)36)23(38)35-20(15-16-7-2-1-3-8-16)24(39)34-19(25(40)41)10-6-14-32-26(30)31/h1-3,7-8,17-20H,4-6,9-15,27-28H2,(H2,29,36)(H,33,37)(H,34,39)(H,35,38)(H,40,41)(H4,30,31,32)	LWQDXSZXZOLTAO
InChI=1S/C9H14N3O8P/c10-5-1-2-12(9(15)11-5)8-7(14)6(13)4(20-8)3-19-21(16,17)18/h1-2,4,6-8,13-14H,3H2,(H2,10,11,15)(H2,16,17,18)	IERHLVCPSMICTF
InChI=1S/C18H19ClN2O2/c1-18(2,3)21(17(23)14-7-5-4-6-8-14)20-16(22)13-9-11-15(19)12-10-13/h4-12H,1-3H3,(H,20,22)	CNKHSLKYRMDDNQ
InChI=1S/C15H10O3/c16-13-11-8-4-5-9-12(11)18-15(14(13)17)10-6-2-1-3-7-10/h1-9,17H	HVQAJTFOCKOKIN
InChI=1S/C16H14O8/c1-5-7(17)4-10-11(12(5)20)14(22)15(23)16(24-10)6-2-8(18)13(21)9(19)3-6/h2-4,15-21,23H,1H3	NZRLODDQFPZTPM
InChI=1S/C11H13N3O7S/c1-22(21)5-4-9(11(15)16)12-8-3-2-7(13(17)18)6-10(8)14(19)20/h2-3,6,9,12H,4-5H2,1H3,(H,15,16)	FTOHDWRUZIRPDU
InChI=1S/C26H42O11/c1-23-6-3-7-24(2,22(34)35)19(23)18(32)20(33)25-8-12(4-5-14(23)25)26(10-25,11-28)37-21-17(31)16(30)15(29)13(9-27)36-21/h12-21,27-33H,3-11H2,1-2H3,(H,34,35)	QUCGBWQRLWOVBR
InChI=1S/C18H31NO4/c1-2-3-4-5-6-7-8-9-10-11-15(20)14-17(21)19-16-12-13-23-18(16)22/h16H,2-14H2,1H3,(H,19,21)	YQFJJDSGBAAUPW
InChI=1S/C20H28N4O8/c1-11(21)17(28)24-15(10-25)19(30)23-14(9-12-5-3-2-4-6-12)18(29)22-13(20(31)32)7-8-16(26)27/h2-6,11,13-15,25H,7-10,21H2,1H3,(H,22,29)(H,23,30)(H,24,28)(H,26,27)(H,31,32)	JIXKIGDESHLHNY
InChI=1S/C15H11ClN2O2/c16-11-6-7-13-12(8-11)15(10-4-2-1-3-5-10)18(20)9-14(19)17-13/h1-8,20H,9H2	PSADRZMLSXCSAS
InChI=1S/C5H8O4/c1-3(5(8)9)2-4(6)7/h3H,2H2,1H3,(H,6,7)(H,8,9)	WXUAQHNMJWJLTG
InChI=1S/C36H36O17/c1-15-26(42)30(46)34(53-35-31(47)29(45)27(43)23(51-35)14-48-24(41)11-4-16-2-7-18(37)8-3-16)36(49-15)52-33-28(44)25-21(40)12-20(39)13-22(25)50-32(33)17-5-9-19(38)10-6-17/h2-13,15,23,26-27,29-31,34-40,42-43,45-47H,14H2,1H3	KAJMZANRKFVVKV
InChI=1S/C15H18O4/c1-7-9(16)4-5-15(3)6-10(17)11-8(2)14(18)19-13(11)12(7)15/h4-5,8,10-11,13,17H,6H2,1-3H3	LUHMMHZLDLBAKX
InChI=1S/C21H34O5/c1-3-4-7-10-16(22)13-14-18-17(19(23)15-20(18)24)11-8-5-6-9-12-21(25)26-2/h5,8,13-14,16-19,22-23H,3-4,6-7,9-12,15H2,1-2H3	WNBMQMMGBBWUOZ
InChI=1S/C10H14O2/c1-7(2)8-3-5-9(6-4-8)10(11)12/h5,8H,1,3-4,6H2,2H3,(H,11,12)	CDSMSBUVCWHORP
InChI=1S/C23H26O11/c24-11-18-22(34-19(29)6-3-12-1-4-14(25)16(27)9-12)20(30)21(31)23(33-18)32-8-7-13-2-5-15(26)17(28)10-13/h1-6,9-10,18,20-28,30-31H,7-8,11H2	UHIGZYLCYRQESL
InChI=1S/C26H42N8O8/c27-12-2-1-4-18(32-22(38)17(28)14-15-6-8-16(35)9-7-15)23(39)33-19(5-3-13-31-26(29)30)24(40)34-20(25(41)42)10-11-21(36)37/h6-9,17-20,35H,1-5,10-14,27-28H2,(H,32,38)(H,33,39)(H,34,40)(H,36,37)(H,41,42)(H4,29,30,31)	BOTIPNDFIXRLEI
InChI=1S/C27H44O6/c1-15(2)6-7-23(31)26(5,32)22-9-11-27(33)17-12-19(28)18-13-20(29)21(30)14-24(18,3)16(17)8-10-25(22,27)4/h12,15-16,18,20-23,29-33H,6-11,13-14H2,1-5H3	PJYYBCXMCWDUAZ
InChI=1S/C24H26N2O6/c1-2-3-16-24(17-32-21(29)15-14-20(27)28)22(30)25(18-10-6-4-7-11-18)26(23(24)31)19-12-8-5-9-13-19/h4-13H,2-3,14-17H2,1H3,(H,27,28)	ONWXNHPOAGOMTG
InChI=1S/C16H20O6/c1-9-3-2-4-11(17)7-12(18)5-10-6-13(19)8-14(20)15(10)16(21)22-9/h6,8-9,11,17,19-20H,2-5,7H2,1H3	TXFYYWHRTDECTR
InChI=1S/C11H16N2O5/c1-2-6-4-13(11(17)12-10(6)16)9-3-7(15)8(5-14)18-9/h4,7-9,14-15H,2-3,5H2,1H3,(H,12,16,17)	XACKNLSZYYIACO
InChI=1S/C6H14NO8P/c7-3-5(9)4(8)2(15-6(3)10)1-14-16(11,12)13/h2-6,8-10H,1,7H2,(H2,11,12,13)	XHMJOUIAFHJHBW
InChI=1S/C9H5I2NO/c10-6-4-7(11)9(13)8-5(6)2-1-3-12-8/h1-4,13H	UXZFQZANDVDGMM
InChI=1S/C27H30O15/c1-9-17(32)21(36)25(42-26-22(37)20(35)18(33)15(8-28)40-26)27(38-9)41-24-19(34)16-13(31)6-12(30)7-14(16)39-23(24)10-2-4-11(29)5-3-10/h2-7,9,15,17-18,20-22,25-33,35-37H,8H2,1H3	BCNBWICEIXAVQF
InChI=1S/C29H38O17/c1-38-15-7-14(8-16(39-2)20(15)31)26(36)43-11-29(37)12-44-28(25(29)35)42-10-19-21(32)22(33)23(34)27(45-19)46-24-17(40-3)5-13(9-30)6-18(24)41-4/h5-8,19,21-23,25,27-28,30-35,37H,9-12H2,1-4H3	YYIPXGSVFFKMDD
InChI=1S/C8H12N4O4/c9-7-10-3-12(8(15)11-7)6-1-4(14)5(2-13)16-6/h3-6,13-14H,1-2H2,(H2,9,11,15)	XAUDJQYHKZQPEU
InChI=1S/C20H36N4O9/c1-15(25)23(32)11-7-3-5-9-21-17(27)13-20(31,19(29)30)14-18(28)22-10-6-4-8-12-24(33)16(2)26/h31-33H,3-14H2,1-2H3,(H,21,27)(H,22,28)(H,29,30)	BPEXJHGGARTCIR
InChI=1S/C51H84O22/c1-20(19-65-45-39(60)38(59)35(56)30(17-52)69-45)9-14-51(64)21(2)32-29(73-51)16-28-26-8-7-24-15-25(10-12-49(24,5)27(26)11-13-50(28,32)6)68-48-44(72-47-41(62)37(58)34(55)23(4)67-47)42(63)43(31(18-53)70-48)71-46-40(61)36(57)33(54)22(3)66-46/h7,20-23,25-48,52-64H,8-19H2,1-6H3	LVTJOONKWUXEFR
InChI=1S/C21H40N8O6/c1-12(30)16(23)18(32)27-13(6-2-3-9-22)19(33)29-11-5-8-15(29)17(31)28-14(20(34)35)7-4-10-26-21(24)25/h12-16,30H,2-11,22-23H2,1H3,(H,27,32)(H,28,31)(H,34,35)(H4,24,25,26)	IESDGNYHXIOKRW
InChI=1S/C10H12O2/c11-10(12)8-4-7-9-5-2-1-3-6-9/h1-3,5-6H,4,7-8H2,(H,11,12)	OBKXEAXTFZPCHS
InChI=1S/C22H22O10/c1-29-20-14(31-22-19(28)18(27)17(26)15(9-23)32-22)8-12(25)16-11(24)7-13(30-21(16)20)10-5-3-2-4-6-10/h2-8,15,17-19,22-23,25-28H,9H2,1H3	YLOZPZMPWNUOJV
InChI=1S/C29H30O14/c1-2-17-27(40-12-18-25(36)39-7-6-29(17,18)38)43-28-24(23(35)22(34)20(11-30)41-28)42-26(37)21-16(9-15(32)10-19(21)33)13-4-3-5-14(31)8-13/h2-5,8-10,12,17,20,22-24,27-28,30-35,38H,1,6-7,11H2	UZYZCCWBBBCDAD
InChI=1S/C28H42N2O7/c1-16-10-20-13-21(15-22(31)14-20)30-27(33)17(2)8-7-9-23(35-5)26(37-28(29)34)19(4)12-18(3)25(32)24(11-16)36-6/h8,12-16,18,23-26,31-32H,7,9-11H2,1-6H3,(H2,29,34)(H,30,33)	HUXWGTSMSXMDBH
InChI=1S/C12H16O5/c1-3-4-8-7(2)11(12(15)16)9(17-8)5-6-10(13)14/h3-6H2,1-2H3,(H,13,14)(H,15,16)	WMCQWXZMVIETAO
InChI=1S/C25H34O7/c1-11(2)9-13(17-21(30)24(5,6)23(32)25(7,8)22(17)31)16-14(26)10-15(27)18(20(16)29)19(28)12(3)4/h10-13,26-27,29-30H,9H2,1-8H3	ZGUNMNCNGJXADK
InChI=1S/C57H90O27/c1-23-39(80-44-36(67)32(63)27(61)19-75-44)40(81-48-42(70)57(74,21-59)22-77-48)38(69)46(78-23)82-41-33(64)28(62)20-76-47(41)84-50(73)56-14-12-51(2,3)16-25(56)24-8-9-30-52(4)17-26(60)43(83-45-37(68)35(66)34(65)29(18-58)79-45)55(7,49(71)72)31(52)10-11-54(30,6)53(24,5)13-15-56/h8,23,25-48,58-70,74H,9-22H2,1-7H3,(H,71,72)	ADIBRWUTYMYVDH
InChI=1S/C27H32O14/c1-10-20(31)22(33)24(35)26(38-10)37-9-18-21(32)23(34)25(36)27(41-18)39-13-6-14(29)19-15(30)8-16(40-17(19)7-13)11-2-4-12(28)5-3-11/h2-7,10,16,18,20-29,31-36H,8-9H2,1H3	HXTFHSYLYXVTHC
InChI=1S/C16H13ClN2O2/c1-19-13-8-7-11(17)9-12(13)14(18-15(20)16(19)21)10-5-3-2-4-6-10/h2-9,15,20H,1H3	SEQDDYPDSLOBDC
InChI=1S/C18H30N4O10/c1-8(2)5-11(21-15(28)9(19)6-14(26)27)16(29)22-12(7-23)17(30)20-10(18(31)32)3-4-13(24)25/h8-12,23H,3-7,19H2,1-2H3,(H,20,30)(H,21,28)(H,22,29)(H,24,25)(H,26,27)(H,31,32)	BOVPDFDLIDVDHY
InChI=1S/C7H6O2/c8-5-6-1-3-7(9)4-2-6/h1-5,9H	RGHHSNMVTDWUBI
InChI=1S/C21H34O10/c1-10(6-14-7-11(2)20(28)30-14)4-5-13(12(3)19(26)27)9-29-21-18(25)17(24)16(23)15(8-22)31-21/h4,11-18,21-25H,5-9H2,1-3H3,(H,26,27)	QOIHIEPXTNMSSM
InChI=1S/C16H12O5/c1-20-11-6-12(18)16-13(19)8-14(21-15(16)7-11)9-2-4-10(17)5-3-9/h2-8,17-18H,1H3	JPMYFOBNRRGFNO
InChI=1S/C19H18O8/c1-23-11-6-5-9(7-12(11)24-2)17-19(26-4)16(22)14-13(27-17)8-10(20)18(25-3)15(14)21/h5-8,20-21H,1-4H3	SDTFURCSGWUESP
InChI=1S/C10H14N2O4/c1-10(12-11,9(15)16)5-6-2-3-7(13)8(14)4-6/h2-4,12-14H,5,11H2,1H3,(H,15,16)	TZFNLOMSOLWIDK
InChI=1S/C42H66O14/c1-19-10-15-41(37(52)56-35-33(49)31(47)29(45)23(18-43)54-35)16-17-42(36(50)51)22(27(41)20(19)2)8-9-25-39(6)13-12-26(38(4,5)24(39)11-14-40(25,42)7)55-34-32(48)30(46)28(44)21(3)53-34/h8,19-21,23-35,43-49H,9-18H2,1-7H3,(H,50,51)	AQLCKWUMMOZIEY
InChI=1S/C22H28O12/c1-11(22(30)7-17(26)33-10-22)8-32-21-20(29)19(28)18(27)15(34-21)9-31-16(25)5-3-12-2-4-13(23)14(24)6-12/h2-6,11,15,18-21,23-24,27-30H,7-10H2,1H3	YNPOIPFNQJKGQJ
InChI=1S/C67H106O28/c1-11-63(7,84)18-12-13-30(2)54(81)91-41-24-67(60(82)83)22-21-65(9)31(32(67)23-61(41,3)4)14-15-39-64(8)19-17-40(62(5,6)38(64)16-20-66(39,65)10)92-59-53(95-58-52(47(77)45(75)36(25-68)89-58)94-57-50(80)44(74)35(71)28-87-57)51(93-56-49(79)43(73)34(70)27-86-56)46(76)37(90-59)29-88-55-48(78)42(72)33(69)26-85-55/h11,13-14,32-53,55-59,68-80,84H,1,12,15-29H2,2-10H3,(H,82,83)	KYRFLECDBCSAMY
InChI=1S/C18H39NO2/c1-2-3-4-5-6-7-8-9-10-11-12-13-14-15-18(21)17(19)16-20/h17-18,20-21H,2-16,19H2,1H3	OTKJDMGTUTTYMP
InChI=1S/C13H8O3/c14-8-5-6-12-10(7-8)13(15)9-3-1-2-4-11(9)16-12/h1-7,14H	WSACHQJPCNOREV
InChI=1S/C20H30O5/c1-4-24-19(23)20(2,3)25-17-13-10-12-16(15-17)11-8-6-5-7-9-14-18(21)22/h10,12-13,15H,4-9,11,14H2,1-3H3,(H,21,22)	BLLVLMYXVKOFGW
InChI=1S/C50H80O27/c1-18-12-49-10-6-24-47(3,8-5-9-48(24,4)46(67)76-43-36(65)33(62)29(58)22(15-53)71-43)25(49)7-11-50(18,17-49)77-45-40(39(30(59)23(16-54)72-45)74-42-35(64)32(61)28(57)21(14-52)70-42)75-44-37(66)38(26(55)19(2)68-44)73-41-34(63)31(60)27(56)20(13-51)69-41/h19-45,51-66H,1,5-17H2,2-4H3	UYOANCNCPRFKOY
InChI=1S/C19H30N6O7/c1-9(2)4-12(17(29)25-14(19(31)32)6-15(26)27)24-18(30)13(23-16(28)10(3)20)5-11-7-21-8-22-11/h7-10,12-14H,4-6,20H2,1-3H3,(H,21,22)(H,23,28)(H,24,30)(H,25,29)(H,26,27)(H,31,32)	UFDQQVOKXBAEQI
InChI=1S/C23H32O4/c1-14(10-11-23(5)16(3)7-9-20(25)17(23)4)6-8-18-21(26)12-15(2)19(13-24)22(18)27/h6,12-13,16-17,26-27H,7-11H2,1-5H3	JSPPDMSCDGJJOM
InChI=1S/C17H14O5/c1-20-14-6-3-10(7-17(14)21-2)15-9-13(19)12-5-4-11(18)8-16(12)22-15/h3-9,18H,1-2H3	MEDOAKSPIIOKFU
InChI=1S/C22H38O8/c1-12-6-7-20(3)14(10-13(23)15(24)22(20)11-29-22)19(12,2)8-9-21(26)16(25)17(27-4)30-18(21)28-5/h12-18,23-26H,6-11H2,1-5H3	RLYPFWBODVDUHT
InChI=1S/C45H56O25/c46-15-27-32(51)35(54)38(57)41(68-27)65-24-7-1-21(2-8-24)18-62-30(49)13-45(61,44(60)64-20-23-5-11-26(12-6-23)67-43-40(59)37(56)34(53)29(17-48)70-43)14-31(50)63-19-22-3-9-25(10-4-22)66-42-39(58)36(55)33(52)28(16-47)69-42/h1-12,27-29,32-43,46-48,51-59,61H,13-20H2	WYKQPGOKTKQHQG
InChI=1S/C19H34N6O9/c1-9(26)15(22)18(32)25-12(8-13(21)27)17(31)23-10(4-2-3-7-20)16(30)24-11(19(33)34)5-6-14(28)29/h9-12,15,26H,2-8,20,22H2,1H3,(H2,21,27)(H,23,31)(H,24,30)(H,25,32)(H,28,29)(H,33,34)	KVPUIBPJTGCVSU
InChI=1S/C4H8O2/c1-2-3-4(5)6/h2-3H2,1H3,(H,5,6)	FERIUCNNQQJTOY
InChI=1S/C26H27ClN2O3S2/c1-29(2)24(30)12-14-33-26(34-15-13-25(31)32)20-5-3-4-18(16-20)6-10-22-11-8-19-7-9-21(27)17-23(19)28-22/h3-11,16-17,26H,12-15H2,1-2H3,(H,31,32)	AXUZQJFHDNNPFG
InChI=1S/C42H75O10P/c1-3-5-7-9-11-13-15-17-19-21-23-25-27-29-31-33-41(45)49-37-40(38-51-53(47,48)50-36-39(44)35-43)52-42(46)34-32-30-28-26-24-22-20-18-16-14-12-10-8-6-4-2/h21-24,27-30,39-40,43-44H,3-20,25-26,31-38H2,1-2H3,(H,47,48)	WZACVMOHPZANSW
InChI=1S/C12H14N4O2S/c1-8-7-9(2)15-12(14-8)16-19(17,18)11-5-3-10(13)4-6-11/h3-7H,13H2,1-2H3,(H,14,15,16)	ASWVTGNCAZCNNR
InChI=1S/C21H37N7O9/c1-10(2)8-13(27-17(33)11(22)5-6-15(29)30)19(35)26-12(4-3-7-25-21(23)24)18(34)28-14(20(36)37)9-16(31)32/h10-14H,3-9,22H2,1-2H3,(H,26,35)(H,27,33)(H,28,34)(H,29,30)(H,31,32)(H,36,37)(H4,23,24,25)	FMRZQNRFMDBSRK
InChI=1S/C20H32O5/c1-2-3-8-14-18(22)19(23)15-10-7-5-4-6-9-12-17(21)13-11-16-20(24)25/h4-7,9-10,12,15,17-19,21-23H,2-3,8,11,13-14,16H2,1H3,(H,24,25)	UXVRTOKOJOMENI
InChI=1S/C8H5F11O2/c9-4(10,2-1-3(20)21)5(11,12)6(13,14)7(15,16)8(17,18)19/h1-2H2,(H,20,21)	ABFCFCPCGMHSRX
InChI=1S/C3H9NO3S/c4-2-1-3-8(5,6)7/h1-4H2,(H,5,6,7)	SNKZJIOFVMKAOJ
InChI=1S/C4H6N4O/c5-3-2(4(6)9)7-1-8-3/h1H,5H2,(H2,6,9)(H,7,8)	DVNYTAVYBRSTGK
InChI=1S/C17H22N4O8S/c18-12(17(26)27)5-6-14(22)20-13(16(25)19-7-15(23)24)9-30-8-10-1-3-11(4-2-10)21(28)29/h1-4,12-13H,5-9,18H2,(H,19,25)(H,20,22)(H,23,24)(H,26,27)	OAWORKDPTSAMBZ
InChI=1S/C13H19NO4S/c1-3-9-14(10-4-2)19(17,18)12-7-5-11(6-8-12)13(15)16/h5-8H,3-4,9-10H2,1-2H3,(H,15,16)	DBABZHXKTCFAPX
InChI=1S/C19H24O3/c1-18-8-7-12(20)9-11(18)3-4-13-14-5-6-16(22)19(14,2)10-15(21)17(13)18/h9,13-14,17H,3-8,10H2,1-2H3	RZRPTBIGEANTGU
InChI=1S/C9H6F3N3O/c10-9(11,12)7-1-3-14-5-6(7)8(16)15-4-2-13/h1,3,5H,4H2,(H,15,16)	RLQJEEJISHYWON
InChI=1S/C21H30N7O17P3/c22-17-12-19(25-7-24-17)28(8-26-12)21-16(44-46(33,34)35)14(30)11(43-21)6-41-48(38,39)45-47(36,37)40-5-10-13(29)15(31)20(42-10)27-3-1-2-9(4-27)18(23)32/h1,3-4,7-8,10-11,13-16,20-21,29-31H,2,5-6H2,(H2,23,32)(H,36,37)(H,38,39)(H2,22,24,25)(H2,33,34,35)	ACFIXJIJDZMPPO
InChI=1S/C25H33NO7/c1-14-6-9-18(28)10-8-15(2)12-21(26-23(31)17(4)27)25(5)22(30)16(3)20(33-24(25)32)13-19(29)11-7-14/h6-8,10-12,16,18-21,28-29H,9,13H2,1-5H3,(H,26,31)	ATDILMLBOZKFGI
InChI=1S/C18H30O8/c1-2-3-4-5-11-10(8-14(20)21)6-7-12(11)25-18-17(24)16(23)15(22)13(9-19)26-18/h3-4,10-13,15-19,22-24H,2,5-9H2,1H3,(H,20,21)	GJZJZRWFRZFTEE
InChI=1S/C7H8O4S/c1-6-2-4-7(5-3-6)11-12(8,9)10/h2-5H,1H3,(H,8,9,10)	WGNAKZGUSRVWRH
InChI=1S/C10H5N3O3/c11-5-8(6-12)3-7-1-2-9(13(15)16)10(14)4-7/h1-4,14H	DUQADSPERJRQBW
InChI=1S/C26H30O8/c1-3-5-7-9-16(27)11-15-12-17(28)13-20-22(15)26(32)34-21-14-19(29)23(25(30)31)18(24(21)33-20)10-8-6-4-2/h12-14,28-29H,3-11H2,1-2H3,(H,30,31)	KVTYWHGIZSCFLG
InChI=1S/C3H3N3O3/c7-1-4-2(8)6-3(9)5-1/h(H3,4,5,6,7,8,9)	ZFSLODLOARCGLH
InChI=1S/C13H8Cl2O4S/c14-11-7(13(18)9-2-1-5-20-9)3-4-8(12(11)15)19-6-10(16)17/h1-5H,6H2,(H,16,17)	AGHANLSBXUWXTB
InChI=1S/C6H9N3/c1-4-3-5(2)9-6(7)8-4/h3H,1-2H3,(H2,7,8,9)	IDQNBVFPZMCDDN
InChI=1S/C10H11NO3/c12-9(11-7-10(13)14)6-8-4-2-1-3-5-8/h1-5H,6-7H2,(H,11,12)(H,13,14)	UTYVDVLMYQPLQB
InChI=1S/C20H26O5/c1-9(2)10-8-11-12(14(22)13(10)21)20-7-5-6-19(3,4)17(20)15(23)16(11)25-18(20)24/h8-9,15-17,21-23H,5-7H2,1-4H3	UXVPWKDITRJELA
InChI=1S/C8H6O3/c9-7(8(10)11)6-4-2-1-3-5-6/h1-5H,(H,10,11)	FAQJJMHZNSSFSM
InChI=1S/C9H10N2O5/c10-6(9(13)14)3-5-1-2-8(12)7(4-5)11(15)16/h1-2,4,6,12H,3,10H2,(H,13,14)	FBTSQILOGYXGMD
InChI=1S/C15H20O7/c16-7-1-2-9-3-5-10(6-4-9)21-15-14(20)13(19)12(18)11(8-17)22-15/h1-6,11-20H,7-8H2	CRVXJSNSTGEXDX
InChI=1S/C11H22O2/c1-2-3-4-5-6-7-8-9-10-11(12)13/h2-10H2,1H3,(H,12,13)	ZDPHROOEEOARMN
InChI=1S/C44H82NO8P/c1-3-5-7-9-11-13-15-17-19-21-23-25-27-29-31-33-35-37-44(47)53-42(41-52-54(48,49)51-39-38-45)40-50-43(46)36-34-32-30-28-26-24-22-20-18-16-14-12-10-8-6-4-2/h19,21,25,27,31,33,42H,3-18,20,22-24,26,28-30,32,34-41,45H2,1-2H3,(H,48,49)	WHRINFUMSAOXIM
InChI=1S/C29H36O11/c1-13(30)38-23-25(2,3)19(18(32)21(33)36-6)27(5)15-7-9-26(4)16(29(15)24(40-29)28(23,35)22(27)34)11-17(31)39-20(26)14-8-10-37-12-14/h8,10,12,15-16,18-20,23-24,32,35H,7,9,11H2,1-6H3	QBOFNNDGXMMAOI
InChI=1S/C20H34O2/c1-2-3-4-5-6-7-8-9-10-11-12-13-14-15-16-17-18-19-20(21)22/h6-7,9-10,12-13H,2-5,8,11,14-19H2,1H3,(H,21,22)	HOBAELRKJCKHQD
InChI=1S/C29H40N2O9/c1-15-11-19-25(34)20(14-21(32)27(19)39-7)31-28(35)16(2)9-8-10-22(37-5)26(40-29(30)36)18(4)13-17(3)24(33)23(12-15)38-6/h8-10,13-15,17,22-24,26,33H,11-12H2,1-7H3,(H2,30,36)(H,31,35)	QTQAWLPCGQOSGP
InChI=1S/C12H9N3O/c1-8-11(9-2-4-14-5-3-9)6-10(7-13)12(16)15-8/h2-6H,1H3,(H,15,16)	PZRHRDRVRGEVNW
InChI=1S/C33H40O18/c1-10-19(36)22(39)25(42)31(45-10)48-15-8-16(35)18-17(9-15)49-29(13-4-6-14(34)7-5-13)30(21(18)38)51-33-27(44)24(41)28(12(3)47-33)50-32-26(43)23(40)20(37)11(2)46-32/h4-12,19-20,22-28,31-37,39-44H,1-3H3	NLJNYZLJCNVCNR
InChI=1S/C25H39N5O8/c1-14(2)21(27)24(36)30-19(13-15-6-8-16(31)9-7-15)23(35)28-17(10-11-20(32)33)22(34)29-18(25(37)38)5-3-4-12-26/h6-9,14,17-19,21,31H,3-5,10-13,26-27H2,1-2H3,(H,28,35)(H,29,34)(H,30,36)(H,32,33)(H,37,38)	SPJISVNFLCWKDN
InChI=1S/C8H15NO9S/c1-3(10)9-5-7(12)6(11)4(18-8(5)13)2-17-19(14,15)16/h4-8,11-13H,2H2,1H3,(H,9,10)(H,14,15,16)	WJFVEEAIYIOATH
InChI=1S/C21H28O13/c22-7-11-14(25)16(27)18(29)21(33-11)34-19-17(28)15(26)12(32-20(19)30)8-31-13(24)6-3-9-1-4-10(23)5-2-9/h1-6,11-12,14-23,25-30H,7-8H2	ZPHQZULZLQMWGY
InChI=1S/C36H50N2O7/c1-24-14-13-15-27-20-29(22-30(39)21-27)38-33(40)23-31(44-4)18-11-6-5-7-12-19-32(25(2)34(24)41)45-36(43)26(3)37-35(42)28-16-9-8-10-17-28/h5-7,11-12,14,18,20-22,25-26,28,31-32,34,39,41H,8-10,13,15-17,19,23H2,1-4H3,(H,37,42)(H,38,40)	WACCDLYIHBADOZ
InChI=1S/C18H14O6/c1-2-4-8-10(18(23)24)7-11-14(16(8)21)17(22)13-9(15(11)20)5-3-6-12(13)19/h3,5-7,19,21H,2,4H2,1H3,(H,23,24)	GBEKAVKMYUMWQR
InChI=1S/C16H13F2N3O/c17-13-7-5-12(6-8-13)16(22,9-21-11-19-10-20-21)14-3-1-2-4-15(14)18/h1-8,10-11,22H,9H2	JWUCHKBSVLQQCO
InChI=1S/C9H17NO5/c1-9(2,5-11)7(14)8(15)10-4-3-6(12)13/h7,11,14H,3-5H2,1-2H3,(H,10,15)(H,12,13)	GHOKWGTUZJEAQD
InChI=1S/C51H80O23/c1-46(2)11-13-51(45(67)74-43-37(65)35(63)33(61)26(19-53)69-43)14-12-49(5)22(23(51)16-46)7-8-29-47(3)17-24(56)41(48(4,21-55)28(47)9-10-50(29,49)6)73-44-38(66)40(71-31(59)15-30(57)58)39(27(20-54)70-44)72-42-36(64)34(62)32(60)25(18-52)68-42/h7,23-29,32-44,52-56,60-66H,8-21H2,1-6H3,(H,57,58)	RHZZPKBPURDXHT
InChI=1S/C9H12N2S/c1-2-3-8-6-7(9(10)12)4-5-11-8/h4-6H,2-3H2,1H3,(H2,10,12)	VRDIULHPQTYCLN
InChI=1S/C20H22O7/c1-9-8-14(11(3)17(21)15(9)19(22)23)27-20(24)16-10(2)7-13(25-5)12(4)18(16)26-6/h7-8,21H,1-6H3,(H,22,23)	MIJKZXWOOXIEEU
InChI=1S/C5H8O5/c6-3(5(9)10)1-2-4(7)8/h3,6H,1-2H2,(H,7,8)(H,9,10)	HWXBTNAVRSUOJR
InChI=1S/C22H18O6/c1-22(2)7-6-13-16(28-22)9-18-19(21(13)24-3)20(23)14(10-25-18)12-4-5-15-17(8-12)27-11-26-15/h4-10H,11H2,1-3H3	OKBNMQXBQLZQEM
InChI=1S/C19H18O8/c1-23-11-6-5-9(7-10(11)20)17-19(26-4)16(22)14-12(27-17)8-13(24-2)18(25-3)15(14)21/h5-8,20-21H,1-4H3	PJQLSMYMOKWUJG
InChI=1S/C14H15Cl2N3O/c15-12-4-2-1-3-11(12)7-14(20,13(16)5-6-13)8-19-10-17-9-18-19/h1-4,9-10,20H,5-8H2	HHUQPWODPBDTLI
InChI=1S/C15H16O3/c1-10(2)14(15(16)17)18-13-9-5-7-11-6-3-4-8-12(11)13/h3-10,14H,1-2H3,(H,16,17)	JDGVJUPTGNCOQZ
InChI=1S/C43H74NO8P/c1-3-5-7-9-11-13-15-17-18-19-20-21-22-24-26-28-30-32-34-36-43(46)52-41(40-51-53(47,48)50-38-37-44)39-49-42(45)35-33-31-29-27-25-23-16-14-12-10-8-6-4-2/h5,7,11,13,17-18,20-21,24,26,30,32,41H,3-4,6,8-10,12,14-16,19,22-23,25,27-29,31,33-40,44H2,1-2H3,(H,47,48)	MPWUZHVZZKSTPV
InChI=1S/C17H19N3O3S/c1-10-8-18-15(11(2)16(10)23-4)9-24(21)17-19-13-6-5-12(22-3)7-14(13)20-17/h5-8H,9H2,1-4H3,(H,19,20)	SUBDBMMJDZJVOS
InChI=1S/C33H33FO6/c1-3-9-25-29(12-7-13-30(25)40-31-11-6-5-10-26(31)33(36)37)38-18-8-19-39-32-21-28(35)27(20-22(32)4-2)23-14-16-24(34)17-15-23/h5-7,10-17,20-21,35H,3-4,8-9,18-19H2,1-2H3,(H,36,37)	YFIZRWPXUYFCSN
InChI=1S/C10H11ClO3/c1-6-5-8(11)3-4-9(6)14-7(2)10(12)13/h3-5,7H,1-2H3,(H,12,13)	WNTGYJSOUMFZEP
InChI=1S/C17H14N2O2/c1-19-15(11-12-7-3-2-4-8-12)16(20)18-14-10-6-5-9-13(14)17(19)21/h2-11H,1H3,(H,18,20)	FYVKHLSOIIPVEH
InChI=1S/C11H14N2O/c1-14-9-2-3-11-10(6-9)8(4-5-12)7-13-11/h2-3,6-7,13H,4-5,12H2,1H3	JTEJPPKMYBDEMY
InChI=1S/C24H40O4/c1-14(4-9-22(27)28)18-7-8-19-17-6-5-15-12-16(25)10-11-23(15,2)20(17)13-21(26)24(18,19)3/h14-21,25-26H,4-13H2,1-3H3,(H,27,28)	KXGVEGMKQFWNSR
InChI=1S/C41H65N9O28P2/c1-15(32(58)45-17(3)37(62)63)44-35(61)21(8-6-7-20(42)38(64)65)47-25(53)10-9-22(39(66)67)48-33(59)16(2)43-34(60)18(4)74-31-27(46-19(5)52)40(76-23(13-51)29(31)56)77-80(71,72)78-79(69,70)73-14-24-28(55)30(57)36(75-24)50-12-11-26(54)49-41(50)68/h11-12,15-18,20-24,27-31,36,40,51,55-57H,6-10,13-14,42H2,1-5H3,(H,43,60)(H,44,61)(H,45,58)(H,46,52)(H,47,53)(H,48,59)(H,62,63)(H,64,65)…	IMWOXEZVYQDRDF
InChI=1S/C43H51N3O11/c1-19-14-16-46-28(18-19)44-32-29-30-37(50)25(7)40-31(29)41(52)43(9,57-40)55-17-15-27(54-10)22(4)39(56-26(8)47)24(6)36(49)23(5)35(48)20(2)12-11-13-21(3)42(53)45-33(34(32)46)38(30)51/h11-18,20,22-24,27,35-36,39,48-51H,1-10H3,(H,45,53)	NZCRJKRKKOLAOJ
InChI=1S/C5H4N4O2/c10-4-2-3(7-1-6-2)8-5(11)9-4/h1H,(H3,6,7,8,9,10,11)	LRFVTYWOQMYALW
InChI=1S/C19H22N2O9/c1-9-6-10(27-2)7-11(28-3)14(9)18(25)30-16-12(8-22)29-17(15(16)24)21-5-4-13(23)20-19(21)26/h4-7,12,15-17,22,24H,8H2,1-3H3,(H,20,23,26)	LQYPUZKOEZWGBX
InChI=1S/C27H30O15/c1-37-11-5-16-20(12(7-19(31)40-16)10-2-3-13(28)14(29)4-10)17(6-11)41-27-25(36)23(34)22(33)18(42-27)9-39-26-24(35)21(32)15(30)8-38-26/h2-7,15,18,21-30,32-36H,8-9H2,1H3	GXDJGKMWLJOJFR
InChI=1S/C18H30O5/c1-2-3-4-7-13(19)10-11-15-14(16(20)12-17(15)21)8-5-6-9-18(22)23/h5-6,10-11,13-17,19-21H,2-4,7-9,12H2,1H3,(H,22,23)	IDKLJIUIJUVJNR
InChI=1S/C41H84NO7P/c1-3-5-7-9-11-13-15-17-19-20-21-22-24-26-28-30-32-34-41(43)49-40(39-48-50(44,45)47-37-35-42)38-46-36-33-31-29-27-25-23-18-16-14-12-10-8-6-4-2/h40H,3-39,42H2,1-2H3,(H,44,45)	HPGJUDXZGAWGNA
InChI=1S/C5H12N2O3S/c1-11(7,10)3-2-4(6)5(8)9/h4,7H,2-3,6H2,1H3,(H,8,9)	SXTAYKAGBXMACB
InChI=1S/C5H9NO3/c7-3-1-4(5(8)9)6-2-3/h3-4,6-7H,1-2H2,(H,8,9)	PMMYEEVYMWASQN
InChI=1S/C15H10O5/c16-9-3-1-8(2-4-9)11-7-20-14-6-13(18)12(17)5-10(14)15(11)19/h1-7,16-18H	GYLUFQJZYAJQDI
InChI=1S/C10H8O/c11-10-7-3-5-8-4-1-2-6-9(8)10/h1-7,11H	KJCVRFUGPWSIIH
InChI=1S/C10H16N2O7/c11-5(1-3-7(13)14)9(17)12-6(10(18)19)2-4-8(15)16/h5-6H,1-4,11H2,(H,12,17)(H,13,14)(H,15,16)(H,18,19)	KOSRFJWDECSPRO
InChI=1S/C25H40N2O6S/c1-2-3-4-5-6-7-8-9-10-11-12-13-16-22(21(28)15-14-17-23(29)30)34-19-20(26)25(33)27-18-24(31)32/h6-7,9-13,16,20-22,28H,2-5,8,14-15,17-19,26H2,1H3,(H,27,33)(H,29,30)(H,31,32)	YEESKJGWJFYOOK
InChI=1S/C34H38O11/c35-24-10-1-21(2-11-24)7-16-27(38)19-28(17-8-22-3-12-25(36)13-4-22)44-34-33(42)32(41)31(40)29(45-34)20-43-30(39)18-9-23-5-14-26(37)15-6-23/h1-6,9-15,18,28-29,31-37,40-42H,7-8,16-17,19-20H2	MHWAHKIDOYBXCN
InChI=1S/C17H14O4/c1-19-12-5-3-11(4-6-12)15-10-21-16-9-13(20-2)7-8-14(16)17(15)18/h3-10H,1-2H3	LPNBCGIVZXHHHO
InChI=1S/C16H30O/c1-2-3-4-5-6-7-8-9-10-11-12-13-14-15-16-17/h5-6,16H,2-4,7-15H2,1H3	AMTITFMUKRZZEE
InChI=1S/C5H9NO4/c1-3(8)6-4(2-7)5(9)10/h4,7H,2H2,1H3,(H,6,8)(H,9,10)	JJIHLJJYMXLCOY
InChI=1S/C20H18O11/c21-8-4-11(24)14-13(5-8)30-18(7-1-2-9(22)10(23)3-7)19(16(14)27)31-20-17(28)15(26)12(25)6-29-20/h1-5,12,15,17,20-26,28H,6H2	PZZRDJXEMZMZFD
InChI=1S/C21H24O9/c1-28-16-8-11(2-3-12-6-13(23)9-14(24)7-12)4-5-15(16)29-21-20(27)19(26)18(25)17(10-22)30-21/h2-9,17-27H,10H2,1H3	CVPYYBCSHSCXJQ
InChI=1S/C15H17N5O5/c21-5-9-11(22)12(23)15(25-9)20-7-19-10-13(17-6-18-14(10)20)16-4-8-2-1-3-24-8/h1-3,6-7,9,11-12,15,21-23H,4-5H2,(H,16,17,18)	CAGLGYNQQSIUGX
InChI=1S/C23H42O11/c1-5-12(3)16(7-14(25)9-19(27)28)32-20(29)10-15(26)8-17(13(4)6-2)33-23-22(31)21(30)18(11-24)34-23/h12-18,21-26,30-31H,5-11H2,1-4H3,(H,27,28)	VQFBAKAPQDNJNU
InChI=1S/C4H6N4O/c5-2-1-3(9)8-4(6)7-2/h1H,(H5,5,6,7,8,9)	SWELIMKTDYHAOY
InChI=1S/C21H39N9O7/c1-10(2)8-11(22)17(33)28-12(5-6-15(23)31)18(34)30-14(9-16(24)32)19(35)29-13(20(36)37)4-3-7-27-21(25)26/h10-14H,3-9,22H2,1-2H3,(H2,23,31)(H2,24,32)(H,28,33)(H,29,35)(H,30,34)(H,36,37)(H4,25,26,27)	CBQWVIQCDHFQOR
InChI=1S/C32H34O10/c1-13-29(33)27-19(11-41-13)31(35)23-17(7-15(37-3)9-21(23)39-5)25(27)26-18-8-16(38-4)10-22(40-6)24(18)32(36)20-12-42-14(2)30(34)28(20)26/h7-10,13-14,29-30,33-36H,11-12H2,1-6H3	AVAQRWVGWWNBIN
InChI=1S/C20H35N7O9/c1-9(2)15(18(34)25-11(19(35)36)5-6-13(28)29)27-17(33)12(8-14(30)31)26-16(32)10(21)4-3-7-24-20(22)23/h9-12,15H,3-8,21H2,1-2H3,(H,25,34)(H,26,32)(H,27,33)(H,28,29)(H,30,31)(H,35,36)(H4,22,23,24)	RUGBRFCWAWLBNN
InChI=1S/C22H22O9/c1-28-12-4-2-11(3-5-12)15-10-29-16-8-13(6-7-14(16)18(15)24)30-22-21(27)20(26)19(25)17(9-23)31-22/h2-8,10,17,19-23,25-27H,9H2,1H3	MGJLSBDCWOSMHL
InChI=1S/C16H12O6/c1-21-13-3-2-8(4-10(13)18)14-7-12(20)16-11(19)5-9(17)6-15(16)22-14/h2-7,17-19H,1H3	MBNGWHIJMBWFHU
InChI=1S/C26H24O12/c27-10-17-21(33)23(35)25(38-26(36)12-3-7-14(29)8-4-12)24(37-17)19-16(31)9-15(30)18(22(19)34)20(32)11-1-5-13(28)6-2-11/h1-9,17,21,23-25,27-31,33-35H,10H2	CIQDSZUZMUTHGY
InChI=1S/C36H39NO17/c1-14-8-20(11-22(40)26(14)32(44)37-17(4)33(45)46)51-35(48)28-16(3)9-21(52-34(47)27-15(2)7-19(49-6)10-23(27)41)12-24(28)53-36-31(50-18(5)39)30(43)29(42)25(13-38)54-36/h7-12,17,25,29-31,36,38,40-43H,13H2,1-6H3,(H,37,44)(H,45,46)	RBFOMTAWEHHDSX
InChI=1S/C29H31N7O/c1-21-5-10-25(18-27(21)34-29-31-13-11-26(33-29)24-4-3-12-30-19-24)32-28(37)23-8-6-22(7-9-23)20-36-16-14-35(2)15-17-36/h3-13,18-19H,14-17,20H2,1-2H3,(H,32,37)(H,31,33,34)	KTUFNOKKBVMGRW
InChI=1S/C31H32O15/c1-41-29(40)20-19-18(16(26(36)37)13-42-30(19)46-31-23(35)22(34)21(33)17(12-32)43-31)24(44-27(38)14-8-4-2-5-9-14)25(20)45-28(39)15-10-6-3-7-11-15/h2-11,13,17-25,30-35H,12H2,1H3,(H,36,37)	JQOQJRICPWKBGN
InChI=1S/C19H20ClN3O4/c20-15-10-13(16(24)11-17(15)25)19-14-9-12(1-2-18(14)27-22-19)21-3-4-23-5-7-26-8-6-23/h1-2,9-11,21,24-25H,3-8H2	JLIRVZVVCCIAKG
InChI=1S/C16H28N2O11/c1-5(21)17-9-13(25)14(8(4-20)27-15(9)26)29-16-10(18-6(2)22)12(24)11(23)7(3-19)28-16/h7-16,19-20,23-26H,3-4H2,1-2H3,(H,17,21)(H,18,22)	CDOJPCSDOXYJJF
InChI=1S/C6H6O3/c1-4-2-5(7)3-6(8)9-4/h2-3,7H,1H3	NSYSSMYQPLSPOD
InChI=1S/C24H42O7/c1-15(10-13-31-20(28)7-6-19(26)27)8-11-22(3)16(2)9-12-23(4)18(22)14-17(25)21(29)24(23,5)30/h15-18,21,25,29-30H,6-14H2,1-5H3,(H,26,27)	DQOOFQPFNNGTHL
InChI=1S/C46H57NO14/c1-8-9-12-21-33(51)47-35(28-17-13-10-14-18-28)36(52)42(55)59-30-23-46(56)40(60-41(54)29-19-15-11-16-20-29)38-44(7,31(50)22-32-45(38,24-57-32)61-27(4)49)39(53)37(58-26(3)48)34(25(30)2)43(46,5)6/h10-11,13-20,30-32,35-38,40,50,52,56H,8-9,12,21-24H2,1-7H3,(H,47,51)	BEHTXUBGUDGCNQ
InChI=1S/C14H17N5O7S2/c1-4-27(21,22)9-6-5-7-15-12(9)28(23,24)19-14(20)18-13-16-10(25-2)8-11(17-13)26-3/h5-8H,4H2,1-3H3,(H2,16,17,18,19,20)	MEFOUWRMVYJCQC
InChI=1S/C15H18O4/c1-6-4-10(17)13-8(3)15(18)19-14(13)12-7(2)5-9(16)11(6)12/h5,8,10,12-14,17H,4H2,1-3H3	YMUOZXZDDBRJEP
InChI=1S/C4H8N2O3/c5-4(9)6-2-1-3(7)8/h1-2H2,(H,7,8)(H3,5,6,9)	JSJWCHRYRHKBBW
InChI=1S/C24H34O6/c1-25-15-19(11-17-7-9-21(27-3)23(13-17)29-5)20(16-26-2)12-18-8-10-22(28-4)24(14-18)30-6/h7-10,13-14,19-20H,11-12,15-16H2,1-6H3	KFLQGJQSLUYUBF
InChI=1S/C16H14ClN3O/c1-18-15-10-20(21)16(11-5-3-2-4-6-11)13-9-12(17)7-8-14(13)19-15/h2-9H,10H2,1H3,(H,18,19)	ANTSCNMPPGJYLG
InChI=1S/C21H23NO8/c1-5-6-7-8-12(23)15-16(27)11(2)18(28)21(4)17(15)20(3,19(29)30-21)22-13(24)9-10-14(25)26/h5-10,17,23,28H,1-4H3,(H,22,24)(H,25,26)	WVVJWXDENDJFEC
InChI=1S/C16H10O/c17-14-9-7-12-5-4-10-2-1-3-11-6-8-13(14)16(12)15(10)11/h1-9,17H	BIJNHUAPTJVVNQ
InChI=1S/C11H11F3N2O3/c1-6(2)10(17)15-7-3-4-9(16(18)19)8(5-7)11(12,13)14/h3-6H,1-2H3,(H,15,17)	MKXKFYHWDHIYRV
InChI=1S/C20H18ClNO6/c1-10-7-12-14(21)9-13(17(23)16(12)20(27)28-10)18(24)22-15(19(25)26)8-11-5-3-2-4-6-11/h2-6,9-10,15,23H,7-8H2,1H3,(H,22,24)(H,25,26)	RWQKHEORZBHNRI
InChI=1S/C10H17NO6/c1-10(2,4-11)17-9-8(15)7(14)6(13)5(3-12)16-9/h5-9,12-15H,3H2,1-2H3	QLTCHMYAEJEXBT
InChI=1S/C26H32O7/c1-22(2)15-10-18(29)25(5)14(24(15,4)17(28)11-16(22)27)6-8-23(3)19(13-7-9-31-12-13)32-21(30)20-26(23,25)33-20/h7,9,12,14-16,19-20,27H,6,8,10-11H2,1-5H3	BSZLLSHGSWKZRE
InChI=1S/C45H78NO7P/c1-3-5-7-9-11-13-15-17-19-21-22-23-24-26-28-30-32-34-36-38-45(47)53-44(43-52-54(48,49)51-41-39-46)42-50-40-37-35-33-31-29-27-25-20-18-16-14-12-10-8-6-4-2/h11,13,17,19,22-23,26,28,31-34,37,40,44H,3-10,12,14-16,18,20-21,24-25,27,29-30,35-36,38-39,41-43,46H2,1-2H3,(H,48,49)	BGXUVAFAQIKOQM
InChI=1S/C10H10ClNO3/c11-8-3-1-7(2-4-8)10(15)12-6-5-9(13)14/h1-4H,5-6H2,(H,12,15)(H,13,14)	ZCGLNFAUVVHTQO
InChI=1S/C45H86NO8P/c1-3-5-7-9-11-13-15-17-19-20-21-22-24-26-28-30-32-34-36-38-45(48)54-43(42-53-55(49,50)52-40-39-46)41-51-44(47)37-35-33-31-29-27-25-23-18-16-14-12-10-8-6-4-2/h31-34,43H,3-30,35-42,46H2,1-2H3,(H,49,50)	URZHPEMDTOWQOA
InChI=1S/C34H44O22/c1-47-29(45)17-11-51-31(55-33-27(43)25(41)23(39)19(9-35)53-33)13-3-5-50-22(38)8-16-14(4-6-49-21(37)7-15(13)17)32(52-12-18(16)30(46)48-2)56-34-28(44)26(42)24(40)20(10-36)54-34/h3-4,11-12,15-16,19-20,23-28,31-36,39-44H,5-10H2,1-2H3	MPZFKYARTKTCEC
InChI=1S/C20H35N5O8/c1-5-10(4)16(19(31)23-12(20(32)33)6-7-14(27)28)25-18(30)15(9(2)3)24-17(29)11(21)8-13(22)26/h9-12,15-16H,5-8,21H2,1-4H3,(H2,22,26)(H,23,31)(H,24,29)(H,25,30)(H,27,28)(H,32,33)	MUAKTAZIGOHMGC
InChI=1S/C8HF15O2/c9-2(10,1(24)25)4(11,12)3(6(15,16)17,7(18,19)20)5(13,14)8(21,22)23/h(H,24,25)	UDFRHYDOIIBODA
InChI=1S/C20H32O5/c21-17-10-6-2-1-3-7-12-18(22)13-8-4-5-9-14-19(23)15-11-16-20(24)25/h3-5,7-9,13-14,18-19,21-23H,1-2,6,10-12,15-17H2,(H,24,25)	PTJFJXLGRSTECQ
InChI=1S/C21H18O12/c22-8-3-1-7(2-4-8)17-18(13(25)12-10(24)5-9(23)6-11(12)31-17)32-21-16(28)14(26)15(27)19(33-21)20(29)30/h1-6,14-16,19,21-24,26-28H,(H,29,30)	FNTJVYCFNVUBOL
InChI=1S/C17H14O5/c1-20-14-9-13-15(16(19)17(14)21-2)11(18)8-12(22-13)10-6-4-3-5-7-10/h3-9,19H,1-2H3	SIVAITYPYQQYAP
InChI=1S/C19H36O2/c1-2-3-4-10-13-17-16-18(17)14-11-8-6-5-7-9-12-15-19(20)21/h17-18H,2-16H2,1H3,(H,20,21)	IJKRDVKGCQRKBI
InChI=1S/C22H18O10/c23-11-6-14(25)12-8-19(32-22(30)10-4-16(27)20(29)17(28)5-10)21(31-18(12)7-11)9-1-2-13(24)15(26)3-9/h1-7,19,21,23-29H,8H2	LSHVYAFMTMFKBA
InChI=1S/C28H42O2/c1-20(2)11-8-12-21(3)13-9-14-22(4)15-10-17-28(7)18-16-25-19-26(29)23(5)24(6)27(25)30-28/h11,13,15,19,29H,8-10,12,14,16-18H2,1-7H3	OTXNTMVVOOBZCV
InChI=1S/C33H34N4O6/c1-29(2)14-15-35-23(16-19-18-10-6-8-12-21(18)34-25(19)29)26(39)37-32(42,28(35)40)27(43-5)31(41)20-11-7-9-13-22(20)36-30(3,4)24(17-38)33(31,36)37/h6-16,24,27,34,38,41-42H,17H2,1-5H3	VIKRIYAAOWJXCT
InChI=1S/C17H28O6/c1-2-3-4-5-6-7-8-9-10-13(15(19)20)17(16(21)22)12-11-14(18)23-17/h13H,2-12H2,1H3,(H,19,20)(H,21,22)	TUXHHVJPGQUPCF
InChI=1S/C7H14N2O4/c8-4(6(10)11)2-1-3-5(9)7(12)13/h4-5H,1-3,8-9H2,(H,10,11)(H,12,13)	GMKMEZVLHJARHF
InChI=1S/C7H6N2/c1-2-4-7-6(3-1)8-5-9-7/h1-5H,(H,8,9)	HYZJCKYKOHLVJF
InChI=1S/C23H35N5O8/c1-13(29)19(22(34)27-17(23(35)36)12-18(30)31)28-21(33)16(11-14-7-3-2-4-8-14)26-20(32)15(25)9-5-6-10-24/h2-4,7-8,13,15-17,19,29H,5-6,9-12,24-25H2,1H3,(H,26,32)(H,27,34)(H,28,33)(H,30,31)(H,35,36)	SUZBCCLHHFOHNJ
InChI=1S/C24H26O6/c1-12(2)6-8-14-16(25)10-19-21(22(14)27)23(28)20-15(9-7-13(3)4)24(29-5)17(26)11-18(20)30-19/h6-7,10-11,25-27H,8-9H2,1-5H3	GNRIZKKCNOBBMO
InChI=1S/C14H24N2O7/c1-5-4-6(17)14(20)13(21-5)22-12-10(19)7(15-2)9(18)8(16-3)11(12)23-14/h5,7-13,15-16,18-20H,4H2,1-3H3	UNFWWIHTNXNPBV
InChI=1S/C18H14N4O2/c19-12-4-1-3-11(7-12)16-9-15-17(22-16)20-10-21-18(15)24-14-6-2-5-13(23)8-14/h1-10,23H,19H2,(H,20,21,22)	VPVLEBIVXZSOMQ
InChI=1S/C18H29N5O11/c1-7(24)14(20)17(32)22-9(3-5-12(26)27)15(30)21-8(2-4-11(19)25)16(31)23-10(18(33)34)6-13(28)29/h7-10,14,24H,2-6,20H2,1H3,(H2,19,25)(H,21,30)(H,22,32)(H,23,31)(H,26,27)(H,28,29)(H,33,34)	ZCUBCOTVFIYRFM
InChI=1S/C15H10O4/c16-10-6-7-11-12(8-10)19-15(14(18)13(11)17)9-4-2-1-3-5-9/h1-8,16,18H	UWQJWDYDYIJWKY
InChI=1S/C44H68O16/c1-39(2)12-14-44(38(55)60-37-32(53)31(52)30(51)25(19-45)57-37)15-13-42(6)21(22(44)17-39)8-9-27-41(5)18-23(46)35(40(3,4)26(41)10-11-43(27,42)7)59-36-33(54)34(24(47)20-56-36)58-29(50)16-28(48)49/h8,22-27,30-37,45-47,51-54H,9-20H2,1-7H3,(H,48,49)	SEQLVCABILROHV
InChI=1S/C26H41N7O7/c1-15(2)13-20(24(38)32-19(25(39)40)10-11-21(34)35)33-23(37)18(9-6-12-30-26(28)29)31-22(36)17(27)14-16-7-4-3-5-8-16/h3-5,7-8,15,17-20H,6,9-14,27H2,1-2H3,(H,31,36)(H,32,38)(H,33,37)(H,34,35)(H,39,40)(H4,28,29,30)	JSYAKUAYYGUROR
InChI=1S/C18H31N5O9/c1-3-8(2)14(17(30)22-11(18(31)32)6-13(26)27)23-16(29)10(4-5-12(20)25)21-15(28)9(19)7-24/h8-11,14,24H,3-7,19H2,1-2H3,(H2,20,25)(H,21,28)(H,22,30)(H,23,29)(H,26,27)(H,31,32)	OHMUNVQZJUVQRY
InChI=1S/C23H31ClO4/c1-13(10-11-23(5)14(2)7-9-19(26)16(23)4)6-8-17-21(27)18(12-25)15(3)20(24)22(17)28/h6,12,14,16,27-28H,7-11H2,1-5H3	IJEHYEVNWOYGMS
InChI=1S/C14H12ClNO2/c1-9-8-10(6-7-12(9)15)16-13-5-3-2-4-11(13)14(17)18/h2-8,16H,1H3,(H,17,18)	QDNMBJXNLJFNHT
InChI=1S/C15H20O9/c16-6-9-11(20)12(21)13(22)15(23-9)24-14-7(4-5-10(18)19)2-1-3-8(14)17/h1-3,9,11-13,15-17,20-22H,4-6H2,(H,18,19)	APQFDHZCDLNMLA
InChI=1S/C8H11NO3/c1-5-8(12)7(4-11)6(3-10)2-9-5/h2,10-12H,3-4H2,1H3	LXNHXLLTXMVWPM
InChI=1S/C31H42O17/c1-3-16-17(10-21(34)43-9-8-14-4-6-15(33)7-5-14)18(28(41)42-2)12-44-29(16)48-31-27(40)25(38)23(36)20(47-31)13-45-30-26(39)24(37)22(35)19(11-32)46-30/h3-7,12,17,19-20,22-27,29-33,35-40H,8-11,13H2,1-2H3	FVQYDVAAZIXQID
InChI=1S/C15H16O5/c1-7-4-9(16)13-11(19-7)6-10-8(14(13)17)5-12(20-10)15(2,3)18/h4,6,12,17-18H,5H2,1-3H3	LJSWMDKKEBOERP
InChI=1S/C21H28N7O17P3/c22-17-12-19(25-7-24-17)28(8-26-12)21-16(44-46(33,34)35)14(30)11(43-21)6-41-48(38,39)45-47(36,37)40-5-10-13(29)15(31)20(42-10)27-3-1-2-9(4-27)18(23)32/h1-4,7-8,10-11,13-16,20-21,29-31H,5-6H2,(H7-,22,23,24,25,32,33,34,35,36,37,38,39)	XJLXINKUBYWONI
InChI=1S/C18H34O2/c1-2-3-4-5-6-7-8-9-10-11-12-13-14-15-16-17-18(19)20/h7-8H,2-6,9-17H2,1H3,(H,19,20)	UWHZIFQPPBDJPM
InChI=1S/C23H44N8O7/c1-13(2)12-17(31-19(34)14(25)6-3-4-10-24)21(36)29-15(8-9-18(32)33)20(35)30-16(22(37)38)7-5-11-28-23(26)27/h13-17H,3-12,24-25H2,1-2H3,(H,29,36)(H,30,35)(H,31,34)(H,32,33)(H,37,38)(H4,26,27,28)	RBZNBZYYJVXXNX
InChI=1S/C26H28O13/c27-7-13-18(31)21(34)23(36)26(39-13)15-19(32)14-10(28)6-12(9-4-2-1-3-5-9)38-24(14)16(20(15)33)25-22(35)17(30)11(29)8-37-25/h1-6,11,13,17-18,21-23,25-27,29-36H,7-8H2	ZGVGUTOTMNVHSX
InChI=1S/C11H16N2O8/c1-5(14)12-7(4-9(17)18)10(19)13-6(11(20)21)2-3-8(15)16/h6-7H,2-4H2,1H3,(H,12,14)(H,13,19)(H,15,16)(H,17,18)(H,20,21)	OPVPGKGADVGKTG
InChI=1S/C15H12N2O5/c1-22-15(19)10-5-4-6-11(9-10)16-14(18)12-7-2-3-8-13(12)17(20)21/h2-9H,1H3,(H,16,18)	OWQNWJPLMHWHSM
InChI=1S/C23H30N6O8/c1-12(24)20(33)28-18(9-14-10-25-11-26-14)22(35)29-17(8-13-2-4-15(30)5-3-13)21(34)27-16(23(36)37)6-7-19(31)32/h2-5,10-12,16-18,30H,6-9,24H2,1H3,(H,25,26)(H,27,34)(H,28,33)(H,29,35)(H,31,32)(H,36,37)	AXAOIKSVQTUPKC
InChI=1S/C48H76O18/c1-21-28(50)30(52)33(55)39(61-21)64-35-29(51)24(20-49)62-40(34(35)56)66-37-32(54)31(53)36(38(57)58)65-41(37)63-27-12-13-45(6)25(44(27,4)5)11-14-47(8)26(45)10-9-22-23-19-43(2,3)15-17-48(23,42(59)60)18-16-46(22,47)7/h9,21,23-37,39-41,49-56H,10-20H2,1-8H3,(H,57,58)(H,59,60)	LHVARDGCCWIXJA
InChI=1S/C13H13F5O/c14-12(15,13(16,17)18)11(19)9-5-4-8-10-6-2-1-3-7-10/h1-3,6-7H,4-5,8-9H2	ROPVXAWEVYWEQY
InChI=1S/C20H28O3/c1-14-12-16(21)17-18(2,3)8-5-9-19(17,4)20(14,22)10-6-15-7-11-23-13-15/h7,11-13,17,22H,5-6,8-10H2,1-4H3	XDYGCIOWNPNVIH
InChI=1S/C25H28N6O7S3/c1-12-15(41-10-27-12)7-6-13-8-39-21-17(29-19(32)16(30-36-5)14-9-40-24(26)28-14)20(33)31(21)18(13)22(34)37-11-38-23(35)25(2,3)4/h6-7,9-10,17,21H,8,11H2,1-5H3,(H2,26,28)(H,29,32)	AFZFFLVORLEPPO
InChI=1S/C21H36O5/c1-3-4-9-13-21(2,26)14-12-17-16(18(22)15-19(17)23)10-7-5-6-8-11-20(24)25/h12,14,16-17,19,23,26H,3-11,13,15H2,1-2H3,(H,24,25)	OMNFCPCBKCERJP
InChI=1S/C5H11O8P/c6-1-3(7)5(9)4(8)2-13-14(10,11)12/h4-6,8-9H,1-2H2,(H2,10,11,12)	FNZLKVNUWIIPSJ
InChI=1S/C23H33N5O8/c1-12(2)19(28-20(32)14(24)10-13-6-4-3-5-7-13)22(34)26-15(8-9-17(25)29)21(33)27-16(23(35)36)11-18(30)31/h3-7,12,14-16,19H,8-11,24H2,1-2H3,(H2,25,29)(H,26,34)(H,27,33)(H,28,32)(H,30,31)(H,35,36)	VNURCIZAQOCWLE
InChI=1S/C22H29N5O11/c23-12(8-16(24)29)19(34)26-14(7-10-1-3-11(28)4-2-10)21(36)25-13(5-6-17(30)31)20(35)27-15(22(37)38)9-18(32)33/h1-4,12-15,28H,5-9,23H2,(H2,24,29)(H,25,36)(H,26,34)(H,27,35)(H,30,31)(H,32,33)(H,37,38)	OPFHEORCQPXJPF
InChI=1S/C9H9NO2/c1-7(12)10-9-4-2-8(6-11)3-5-9/h2-6H,1H3,(H,10,12)	SKLUWKYNZNXSLX
InChI=1S/C16H31FO2/c1-2-3-4-5-6-7-8-9-10-11-12-13-14-15(17)16(18)19/h15H,2-14H2,1H3,(H,18,19)	JGRIJJOLCNCSNX
InChI=1S/C30H51N5O9/c1-9-17(4)23-29(42)34(8)24(16(2)3)30(43)33(7)19(6)26(39)31-12-10-22(38)44-21(14-20(37)15-36)28(41)35-13-11-18(5)25(35)27(40)32-23/h16-21,23-25,36-37H,9-15H2,1-8H3,(H,31,39)(H,32,40)	FFVWTCUZUPVJAB
InChI=1S/C2H7NO2S/c3-1-2-6(4)5/h1-3H2,(H,4,5)	VVIUBCNYACGLLV
InChI=1S/C15H22O10/c16-3-6-9(19)10(20)11(21)14(23-6)24-13-7-5(1-2-22-13)8(18)12-15(7,4-17)25-12/h1-2,5-14,16-21H,3-4H2	LHDWRKICQLTVDL
InChI=1S/C11H12N4O3S/c1-18-11-7-6-10(13-14-11)15-19(16,17)9-4-2-8(12)3-5-9/h2-7H,12H2,1H3,(H,13,15)	VLYWMPOKSSWJAL
InChI=1S/C20H32O5/c1-2-3-6-9-15(21)12-13-17-16(18(22)14-19(17)23)10-7-4-5-8-11-20(24)25/h4,7,12-13,16-19,22-23H,2-3,5-6,8-11,14H2,1H3,(H,24,25)	LOLJEILMPWPILA
InChI=1S/C25H34O8/c1-12(2)15-10-16-19(17(28)11-15)25(6)18(32-13(3)26)8-9-24(5,23(30)31-7)22(25)21(20(16)29)33-14(4)27/h10-12,18,20-22,28-29H,8-9H2,1-7H3	FEMTVABTBAWCEK
InChI=1S/C6H10O3/c1-3-4(2)5(7)6(8)9/h4H,3H2,1-2H3,(H,8,9)	JVQYSWDUAOAHFM
InChI=1S/C32H48O8/c1-18(33)38-20-16-22-29(4)12-10-23(39-26(37)17-24(34)35)28(2,3)21(29)9-14-30(22,5)31(6)13-8-19(27(20)31)32(7)15-11-25(36)40-32/h19-23,27H,8-17H2,1-7H3,(H,34,35)	COUZJTKJINDPEN
InChI=1S/C14H21NO4/c1-5-17-12-8-7-11(9-13(12)18-6-2)15-14(16)19-10(3)4/h7-10H,5-6H2,1-4H3,(H,15,16)	LNJNFVJKDJYTEU
InChI=1S/C19H21N5O2/c1-12-9-13(20-2)10-16(21-12)17-11-24(7-8-26-17)19(25)18-14-5-3-4-6-15(14)22-23-18/h3-6,9-10,17H,7-8,11H2,1-2H3,(H,20,21)(H,22,23)	UGGQJFCPEJWJFR
InChI=1S/C24H35N5O10/c25-10-2-1-3-16(24(38)39)27-23(37)18(12-20(33)34)29-22(36)17(11-13-4-6-14(30)7-5-13)28-21(35)15(26)8-9-19(31)32/h4-7,15-18,30H,1-3,8-12,25-26H2,(H,27,37)(H,28,35)(H,29,36)(H,31,32)(H,33,34)(H,38,39)	BKBIOJGNWCHLNQ
InChI=1S/C23H20O6/c1-11(2)16-8-14-15(28-16)6-5-12-22(24)21-13-7-18(25-3)19(26-4)9-17(13)27-10-20(21)29-23(12)14/h5-7,9,16H,1,8,10H2,2-4H3	GFERNZCCTZEIET
InChI=1S/C10H11F3N2O/c1-15(2)9(16)14-8-5-3-4-7(6-8)10(11,12)13/h3-6H,1-2H3,(H,14,16)	RZILCCPWPBTYDO
InChI=1S/C8H8O3/c1-11-8-4-6(5-9)2-3-7(8)10/h2-5,10H,1H3	MWOOGOJBHIARFG
InChI=1S/C10H12N2/c1-2-5-10-11-8-6-3-4-7-9(8)12-10/h3-4,6-7H,2,5H2,1H3,(H,11,12)	FBLJZPQLNMVEMR
InChI=1S/C11H12Cl2N2O5/c12-10(13)11(18)14-8(5-16)9(17)6-1-3-7(4-2-6)15(19)20/h1-4,8-10,16-17H,5H2,(H,14,18)	WIIZWVCIJKGZOK
InChI=1S/C17H14O7/c1-22-16-10(19)7-11-12(13(16)20)14(21)17(23-2)15(24-11)8-3-5-9(18)6-4-8/h3-7,18-20H,1-2H3	DDNPCXHBFYJXBJ
InChI=1S/C45H83O13P/c1-3-5-7-9-11-13-15-17-19-21-23-25-27-29-31-33-38(46)55-35-37(36-56-59(53,54)58-45-43(51)41(49)40(48)42(50)44(45)52)57-39(47)34-32-30-28-26-24-22-20-18-16-14-12-10-8-6-4-2/h22,24,28,30,37,40-45,48-52H,3-21,23,25-27,29,31-36H2,1-2H3,(H,53,54)	DJIHJMQVAWUMQB
InChI=1S/C26H44N6O6/c1-16(2)22(25(36)30-20(26(37)38)8-4-6-14-28)32-24(35)21(15-17-9-11-18(33)12-10-17)31-23(34)19(29)7-3-5-13-27/h9-12,16,19-22,33H,3-8,13-15,27-29H2,1-2H3,(H,30,36)(H,31,34)(H,32,35)(H,37,38)	AFPAAHFSUPXNFU
InChI=1S/C3H6O3/c1-2(4)3(5)6/h2,4H,1H3,(H,5,6)	JVTAAEKCZFNVCJ
InChI=1S/C14H13Cl2N5O4S/c1-7-4-5-8(15)12(11(7)16)20-26(22,23)14-18-13-17-9(24-2)6-10(25-3)21(13)19-14/h4-6,20H,1-3H3	VGHPMIFEKOFHHQ
InChI=1S/C18H32O4/c1-2-3-4-5-6-8-11-14-17(22-21)15-12-9-7-10-13-16-18(19)20/h6,8,11,14,17,21H,2-5,7,9-10,12-13,15-16H2,1H3,(H,19,20)	JGUNZIWGNMQSBM
InChI=1S/C20H28O9/c1-8-5-11-18(25,16(8)24)6-10(7-21)20(27)15-12(17(3,4)28-29-20)14(23)13(22)9(2)19(11,15)26/h5,9-13,15,21-22,25-27H,6-7H2,1-4H3	JPRAADAALYQLIE
InChI=1S/C4H9NO2/c1-4(2,5)3(6)7/h5H2,1-2H3,(H,6,7)	FUOOLUPWFVMBKG
InChI=1S/C34H44O19/c1-15-24(41)25(42)26(43)32(50-15)53-29-27(44)31(47-9-8-17-3-6-19(37)21(39)11-17)51-22(12-48-33-30(45)34(46,13-35)14-49-33)28(29)52-23(40)7-4-16-2-5-18(36)20(38)10-16/h2-7,10-11,15,22,24-33,35-39,41-46H,8-9,12-14H2,1H3	JMBINOWGIHWPJI
InChI=1S/C20H20O12/c21-10-3-1-8(5-12(10)23)18(28)30-7-14-15(25)16(26)17(27)20(31-14)32-19(29)9-2-4-11(22)13(24)6-9/h1-6,14-17,20-27H,7H2	VNQNUULCMPXFER
InChI=1S/C15H22O5/c1-13(2,18)9-3-5-14-7-11(20-8-14)15(19,12(16)17)6-4-10(9)14/h3,10-11,18-19H,4-8H2,1-2H3,(H,16,17)	LKOCXGZSSYQSLN
InChI=1S/C36H56O11/c1-18-9-14-36(30(44)47-28-26(41)25(40)24(39)20(17-37)46-28)16-15-32(3)19(27(36)35(18,6)45)7-8-21-31(2)12-11-23(38)34(5,29(42)43)22(31)10-13-33(21,32)4/h7,18,20-28,37-41,45H,8-17H2,1-6H3,(H,42,43)	AWFZJSUJFSUBQU
InChI=1S/C13H10F2O/c14-11-5-1-9(2-6-11)13(16)10-3-7-12(15)8-4-10/h1-8,13,16H	WCTZPQWLFWZYJE
InChI=1S/C7H6O4/c8-4-1-2-6(9)5(3-4)7(10)11/h1-3,8-9H,(H,10,11)	WXTMDXOMEHJXQO
InChI=1S/C22H37NO5/c1-2-3-6-9-17(25)12-13-19-18(20(26)16-21(19)27)10-7-4-5-8-11-22(28)23-14-15-24/h4,7,12-13,17-20,24-26H,2-3,5-6,8-11,14-16H2,1H3,(H,23,28)	KEYDJKSQFDUAGF
InChI=1S/C38H75NO3/c1-3-5-7-9-11-13-15-17-18-19-20-22-24-26-28-30-32-34-38(42)39-36(35-40)37(41)33-31-29-27-25-23-21-16-14-12-10-8-6-4-2/h31,33,36-37,40-41H,3-30,32,34-35H2,1-2H3,(H,39,42)	XWBWIAOWSABHFI
InChI=1S/C25H32N6O9/c26-16(11-15-12-27-13-28-15)22(36)29-17(6-8-20(32)33)23(37)31-19(10-14-4-2-1-3-5-14)24(38)30-18(25(39)40)7-9-21(34)35/h1-5,12-13,16-19H,6-11,26H2,(H,27,28)(H,29,36)(H,30,38)(H,31,37)(H,32,33)(H,34,35)(H,39,40)	UBBXPTQYNWFNLR
InChI=1S/C24H37N5O8/c1-14(30)20(29-21(33)16(26)13-15-7-3-2-4-8-15)23(35)27-17(10-11-19(31)32)22(34)28-18(24(36)37)9-5-6-12-25/h2-4,7-8,14,16-18,20,30H,5-6,9-13,25-26H2,1H3,(H,27,35)(H,28,34)(H,29,33)(H,31,32)(H,36,37)	SDBZSZVVBAXSHR
InChI=1S/C19H31N5O10/c1-8(2)15(21)18(32)22-9(3-5-13(26)27)16(30)24-11(7-12(20)25)17(31)23-10(19(33)34)4-6-14(28)29/h8-11,15H,3-7,21H2,1-2H3,(H2,20,25)(H,22,32)(H,23,31)(H,24,30)(H,26,27)(H,28,29)(H,33,34)	BOCXZTUZCUADOC
InChI=1S/C33H42O12/c1-16-21(42-17(2)34)14-33(40)28(44-29(39)20-11-9-8-10-12-20)26-31(7,22(37)13-23-32(26,15-41-23)45-19(4)36)27(38)25(43-18(3)35)24(16)30(33,5)6/h8-12,21-23,25-28,37-38,40H,13-15H2,1-7H3	WPPPFZJNKLMYBW
InChI=1S/C3H7N3O2/c4-3(5)6-1-2(7)8/h1H2,(H,7,8)(H4,4,5,6)	BPMFZUMJYQTVII
InChI=1S/C22H39N7O6/c1-12(2)8-17(28-19(31)15(24)9-14-10-25-11-26-14)20(32)29-18(13(3)30)21(33)27-16(22(34)35)6-4-5-7-23/h10-13,15-18,30H,4-9,23-24H2,1-3H3,(H,25,26)(H,27,33)(H,28,31)(H,29,32)(H,34,35)	AIZJZSUSSIERLZ
InChI=1S/C27H30O14/c1-10-18(31)21(34)22(35)26(37-10)41-25-19(32)16(9-28)39-27(25)40-24-20(33)17-14(30)7-13(36-2)8-15(17)38-23(24)11-3-5-12(29)6-4-11/h3-8,10,16,18-19,21-22,25-32,34-35H,9H2,1-2H3	TXCAFRVNHJUDMI
InChI=1S/C27H29N5O5/c1-14(2)27(37)23-28-17-11-7-5-9-15(17)21(34)31(23)19(20(33)29-27)13-26(36)16-10-6-8-12-18(16)32-22(26)30-25(3,4)24(32)35/h5-12,14,19,22,30,36-37H,13H2,1-4H3,(H,29,33)	ZCTHXQVUJKDGDA
InChI=1S/C19H22O6/c1-21-12-8-16(23-3)13-10-14(20)19(25-17(13)9-12)11-5-6-15(22-2)18(7-11)24-4/h5-9,14,19-20H,10H2,1-4H3	GKPNPQODFXMCGO
InChI=1S/C42H46O21/c1-16-28(47)31(50)34(53)40(57-16)56-15-25-38(62-26(46)12-5-18-3-8-20(43)9-4-18)33(52)36(55)42(61-25)63-39-30(49)27-23(45)13-22(59-41-35(54)32(51)29(48)17(2)58-41)14-24(27)60-37(39)19-6-10-21(44)11-7-19/h3-14,16-17,25,28-29,31-36,38,40-45,47-48,50-55H,15H2,1-2H3	WVHDCAPOGJJVCD
InChI=1S/C26H42N6O6/c1-3-16(2)22(32-23(34)18(28)15-17-9-5-4-6-10-17)25(36)30-19(12-13-21(29)33)24(35)31-20(26(37)38)11-7-8-14-27/h4-6,9-10,16,18-20,22H,3,7-8,11-15,27-28H2,1-2H3,(H2,29,33)(H,30,36)(H,31,35)(H,32,34)(H,37,38)	QOLJPULLLAIRIL
InChI=1S/C10H13NO4/c1-10(11,9(14)15)5-6-2-3-7(12)8(13)4-6/h2-4,12-13H,5,11H2,1H3,(H,14,15)	CJCSPKMFHVPWAR
InChI=1S/C30H22O10/c31-16-5-1-14(2-6-16)25(15-3-7-17(32)8-4-15)26(30(39)27-21(35)9-18(33)10-22(27)36)20-13-40-24-12-19(34)11-23(37)28(24)29(20)38/h1-13,25-26,31-37H	KLKLIUIRQAMTAJ
InChI=1S/C30H18O10/c31-15-5-1-13(2-6-15)23-11-21(37)25-17(33)9-19(35)27(29(25)39-23)28-20(36)10-18(34)26-22(38)12-24(40-30(26)28)14-3-7-16(32)8-4-14/h1-12,31-36H	LADPNODMUXOPRG
InChI=1S/C9H14N2O2S/c1-8-4-6-9(7-5-8)10-14(12,13)11(2)3/h4-7,10H,1-3H3	UDCDOJQOXWCCSD
InChI=1S/C23H24O13/c1-32-12-3-8(4-13(33-2)16(12)27)21-22(18(29)15-10(26)5-9(25)6-11(15)34-21)36-23-20(31)19(30)17(28)14(7-24)35-23/h3-6,14,17,19-20,23-28,30-31H,7H2,1-2H3	JMFWYRWPJVEZPV
InChI=1S/C4H8O5/c5-1-2(6)3(7)4(8)9/h2-3,5-7H,1H2,(H,8,9)	JPIJQSOTBSSVTP
InChI=1S/C15H20O4/c1-8-10(16)4-5-14(3)6-7-15(18)9(2)13(17)19-12(15)11(8)14/h9,12,18H,4-7H2,1-3H3	KLPWVMFJDOIILT
InChI=1S/C15H12O4/c16-10-6-11(17)15-12(18)8-13(19-14(15)7-10)9-4-2-1-3-5-9/h1-7,13,16-17H,8H2	URFCJEUYXNAHFI
InChI=1S/C27H28O13/c1-37-19-10-15(11-20(38-2)24(19)33)5-8-23(32)40-25-18(30)12-27(36,26(34)35)13-21(25)39-22(31)7-4-14-3-6-16(28)17(29)9-14/h3-11,18,21,25,28-30,33,36H,12-13H2,1-2H3,(H,34,35)	BEDSGEULUAVXQH
InChI=1S/C25H40N7O18P3S/c1-13(33)8-16(35)54-7-6-27-15(34)4-5-28-23(38)20(37)25(2,3)10-47-53(44,45)50-52(42,43)46-9-14-19(49-51(39,40)41)18(36)24(48-14)32-12-31-17-21(26)29-11-30-22(17)32/h11-12,14,18-20,24,36-37H,4-10H2,1-3H3,(H,27,34)(H,28,38)(H,42,43)(H,44,45)(H2,26,29,30)(H2,39,40,41)	OJFDKHTZOUZBOS
InChI=1S/C11H19NO9/c1-4(14)12-7-5(15)2-11(20,10(18)19)21-9(7)8(17)6(16)3-13/h5-9,13,15-17,20H,2-3H2,1H3,(H,12,14)(H,18,19)	SQVRNKJHWKZAKO
InChI=1S/C10H4F17NO4S/c11-3(12,5(15,16)7(19,20)9(23,24)25)4(13,14)6(17,18)8(21,22)10(26,27)33(31,32)28-1-2(29)30/h28H,1H2,(H,29,30)	AYLOUUCBACYHAB
InChI=1S/C14H18N2O3/c15-11(9-10-5-2-1-3-6-10)13(17)16-8-4-7-12(16)14(18)19/h1-3,5-6,11-12H,4,7-9,15H2,(H,18,19)	WEQJQNWXCSUVMA
InChI=1S/C16H15F2N3O4S/c1-23-13-5-6-19-12(14(13)24-2)8-26(22)16-20-10-4-3-9(25-15(17)18)7-11(10)21-16/h3-7,15H,8H2,1-2H3,(H,20,21)	IQPSEEYGBUAQFF
InChI=1S/C15H18O4/c1-8-4-5-10-9(2)13(17)19-12(10)14(3)11(16)6-7-15(8,14)18/h6-8,10,12,18H,2,4-5H2,1,3H3	LLQCRTZROWMVOL
InChI=1S/C63H102O31/c1-24-34(70)37(73)40(76)51(86-24)91-45-32(89-55-48(80)63(82,22-66)23-85-55)20-84-50(43(45)79)90-44-25(2)87-52(42(78)39(44)75)92-46-35(71)30(69)19-83-54(46)94-56(81)62-13-11-57(3,4)15-27(62)26-9-10-33-58(5)16-29(68)49(93-53-41(77)38(74)36(72)31(18-64)88-53)59(6,21-65)47(58)28(67)17-61(33,8)60(26,7)12-14-62/h9,24-25,27-55,64-80,82H,10-23H2,1-8H3	WPISVUJMLVVSGN
InChI=1S/C21H34O6/c1-5-6-7-8-16(23)27-14-11-13-12-26-18(24)21(13,25)20(4)15(22)9-10-19(2,3)17(14)20/h11,14-15,17-18,22,24-25H,5-10,12H2,1-4H3	GFMGOVRWOOAPMN
InChI=1S/C21H22O9/c22-9-17-18(25)19(26)20(27)21(30-17)28-12-4-1-10(2-5-12)15-8-14(24)13-6-3-11(23)7-16(13)29-15/h1-7,15,17-23,25-27H,8-9H2	DEMKZLAVQYISIA
InChI=1S/C32H38O19/c1-11-19(37)22(40)24(42)29(46-11)47-14-6-15(36)18-16(7-14)48-25(12-2-4-13(35)5-3-12)26(21(18)39)50-30-27(23(41)20(38)17(8-33)49-30)51-31-28(43)32(44,9-34)10-45-31/h2-7,11,17,19-20,22-24,27-31,33-38,40-44H,8-10H2,1H3	ULOAWPSYNSJWGI
InChI=1S/C4H6N4O3/c5-3(10)6-1-2(9)8-4(11)7-1/h1H,(H3,5,6,10)(H2,7,8,9,11)	POJWUDADGALRAB
InChI=1S/C36H58O11/c1-31(2)11-13-36(30(45)47-29-26(42)25(41)24(40)20(16-37)46-29)14-12-34(5)18(23(36)28(31)44)7-8-22-32(3)15-19(39)27(43)33(4,17-38)21(32)9-10-35(22,34)6/h7,19-29,37-44H,8-17H2,1-6H3	CMZFNIMQBCBHEX
InChI=1S/C19H40O3/c1-2-3-4-5-6-7-8-9-10-11-12-13-14-15-16-22-18-19(21)17-20/h19-21H,2-18H2,1H3	OOWQBDFWEXAXPB
InChI=1S/C10H14N2O4/c11-4-8-7(3-10(15)16)6(5-12-8)1-2-9(13)14/h5,12H,1-4,11H2,(H,13,14)(H,15,16)	QSHWIQZFGQKFMA
InChI=1S/C8H11NO/c9-6-5-7-1-3-8(10)4-2-7/h1-4,10H,5-6,9H2	DZGWFCGJZKJUFP
InChI=1S/C18H30O6/c1-12(8-13(2)9-14(3)10-17(21)22)6-4-5-7-16(20)15(11-19)18(23)24/h9-10,12,15-16,19-20H,4-8,11H2,1-3H3,(H,21,22)(H,23,24)	QFZISQBFEIXWDM
InChI=1S/C8H8O4/c1-4(9)5-2-3-6(10)8(12)7(5)11/h2-3,10-12H,1H3	XIROXSOOOAZHLL
InChI=1S/C18H27NO3/c1-14(2)8-6-4-5-7-9-18(21)19-13-15-10-11-16(20)17(12-15)22-3/h6,8,10-12,14,20H,4-5,7,9,13H2,1-3H3,(H,19,21)	YKPUWZUDDOIDPM
InChI=1S/C6H4Br2O/c7-4-1-2-6(9)5(8)3-4/h1-3,9H	FAXWFCTVSHEODL
InChI=1S/C18H18O9/c19-5-10-13(20)15(22)16(23)18(27-10)26-9-3-1-2-7-4-8-6-25-17(24)12(8)14(21)11(7)9/h1-4,10,13,15-16,18-23H,5-6H2	SGQJDTLFQCDZGS
InChI=1S/C27H30O14/c1-10-20(31)22(33)24(35)26(37-10)38-12-4-2-11(3-5-12)16-8-15(30)19-14(29)6-13(7-17(19)40-16)39-27-25(36)23(34)21(32)18(9-28)41-27/h2-8,10,18,20-29,31-36H,9H2,1H3	JWESWEUFMKPWPH
InChI=1S/C13H11N3O4S2/c1-16-10(13(18)15-9-4-2-3-6-14-9)11(17)12-8(5-7-21-12)22(16,19)20/h2-7,18H,1H3,(H,14,15)	WZWYJBNHTWCXIM
InChI=1S/C18H23NO3S/c1-18(9-3-2-4-10-18)12-22-14-7-5-13(6-8-14)11-15-16(20)19-17(21)23-15/h5-8,15H,2-4,9-12H2,1H3,(H,19,20,21)	YZFWTZACSRHJQD
InChI=1S/C19H33N5O9/c1-8(2)6-10(20)16(29)24-15(9(3)25)18(31)22-11(4-5-13(21)26)17(30)23-12(19(32)33)7-14(27)28/h8-12,15,25H,4-7,20H2,1-3H3,(H2,21,26)(H,22,31)(H,23,30)(H,24,29)(H,27,28)(H,32,33)	BZKFPMPGLUOABP
InChI=1S/C13H18N4O3/c1-9(18)6-4-5-7-17-12(19)10-11(14-8-15(10)2)16(3)13(17)20/h8H,4-7H2,1-3H3	BYPFEZZEUUWMEJ
InChI=1S/C21H41N9O6/c1-11(2)16(24)19(34)30-14(10-15(23)31)18(33)28-12(7-5-9-27-21(25)26)17(32)29-13(20(35)36)6-3-4-8-22/h11-14,16H,3-10,22,24H2,1-2H3,(H2,23,31)(H,28,33)(H,29,32)(H,30,34)(H,35,36)(H4,25,26,27)	SFCBQRPZDZDRGW
InChI=1S/C27H24O18/c28-7-17-21(38)22(43-24(39)8-1-11(29)18(35)12(30)2-8)23(44-25(40)9-3-13(31)19(36)14(32)4-9)27(42-17)45-26(41)10-5-15(33)20(37)16(34)6-10/h1-6,17,21-23,27-38H,7H2	MACFXELYCBWKGT
InChI=1S/C28H40N7O17P3S/c1-28(2,22(38)25(39)31-9-8-18(36)30-10-11-56-27(40)16-6-4-3-5-7-16)13-49-55(46,47)52-54(44,45)48-12-17-21(51-53(41,42)43)20(37)26(50-17)35-15-34-19-23(29)32-14-33-24(19)35/h3-7,14-15,17,20-22,26,37-38H,8-13H2,1-2H3,(H,30,36)(H,31,39)(H,44,45)(H,46,47)(H2,29,32,33)(H2,41,42,43)	VEVJTUNLALKRNO
InChI=1S/C15H11ClF3NO4/c1-8(14(21)22)23-10-2-4-11(5-3-10)24-13-12(16)6-9(7-20-13)15(17,18)19/h2-8H,1H3,(H,21,22)	GOCUAJYOYBLQRH
InChI=1S/C26H28O14/c27-6-13-18(32)21(35)23(37)26(40-13)15-19(33)14-10(29)5-12(8-1-3-9(28)4-2-8)39-24(14)16(20(15)34)25-22(36)17(31)11(30)7-38-25/h1-5,11,13,17-18,21-23,25-28,30-37H,6-7H2	MMDUKUSNQNWVET
InChI=1S/C6H4N4O2/c11-5-3-4(8-2-1-7-3)9-6(12)10-5/h1-2H,(H2,8,9,10,11,12)	UYEUUXMDVNYCAM
InChI=1S/C26H42N6O6/c1-3-16(2)22(25(36)30-19(26(37)38)11-7-8-14-27)32-24(35)20(15-17-9-5-4-6-10-17)31-23(34)18(28)12-13-21(29)33/h4-6,9-10,16,18-20,22H,3,7-8,11-15,27-28H2,1-2H3,(H2,29,33)(H,30,36)(H,31,34)(H,32,35)(H,37,38)	BMCKAHUPXNKTMP
InChI=1S/C23H37N7O7/c1-12(2)18(30-19(33)15(24)10-13-5-7-14(32)8-6-13)21(35)29-17(11-31)20(34)28-16(22(36)37)4-3-9-27-23(25)26/h5-8,12,15-18,31-32H,3-4,9-11,24H2,1-2H3,(H,28,34)(H,29,35)(H,30,33)(H,36,37)(H4,25,26,27)	IBKQBQWCQNJNHO
InChI=1S/C19H35N5O8/c1-9(2)15(24-17(29)14(21)10(3)25)18(30)23-12(8-13(26)27)16(28)22-11(19(31)32)6-4-5-7-20/h9-12,14-15,25H,4-8,20-21H2,1-3H3,(H,22,28)(H,23,30)(H,24,29)(H,26,27)(H,31,32)	YJJRWADYNACCAG
InChI=1S/C22H26O11/c23-8-15-17(26)18(27)19(28)22(32-15)33-21-16-11(7-14(25)13(16)5-6-30-21)9-31-20(29)10-1-3-12(24)4-2-10/h1-7,13-19,21-28H,8-9H2	GLACGTLACKLUJX
InChI=1S/C5H5N5S/c6-5-9-3-2(4(11)10-5)7-1-8-3/h1H,(H4,6,7,8,9,10,11)	WYWHKKSPHMUBEB
InChI=1S/C43H82NO8P/c1-3-5-7-9-11-13-15-17-19-20-22-24-26-28-30-32-34-36-43(46)52-41(40-51-53(47,48)50-38-37-44)39-49-42(45)35-33-31-29-27-25-23-21-18-16-14-12-10-8-6-4-2/h29-32,41H,3-28,33-40,44H2,1-2H3,(H,47,48)	UVYKYAJJWJKGHK
InChI=1S/C22H35N5O6/c1-13(25-21(31)18(24)14(2)28)19(29)27-17(12-15-8-4-3-5-9-15)20(30)26-16(22(32)33)10-6-7-11-23/h3-5,8-9,13-14,16-18,28H,6-7,10-12,23-24H2,1-2H3,(H,25,31)(H,26,30)(H,27,29)(H,32,33)	PNEVYPYIXAXNHD
InChI=1S/C30H52O26/c31-1-7(37)13(39)23(8(38)2-32)53-28-20(46)16(42)25(10(4-34)50-28)55-30-22(48)18(44)26(12(6-36)52-30)56-29-21(47)17(43)24(11(5-35)51-29)54-27-19(45)15(41)14(40)9(3-33)49-27/h1,7-30,32-48H,2-6H2	FJCUPROCOFFUSR
InChI=1S/C6H4N2O5/c9-6-2-1-4(7(10)11)3-5(6)8(12)13/h1-3,9H	UFBJCMHMOXMLKC
InChI=1S/C22H36O12/c1-9-5-4-6-22(2,3)12(9)19(30)34-21-18(29)16(27)14(25)11(33-21)8-31-20-17(28)15(26)13(24)10(7-23)32-20/h10-11,13-18,20-21,23-29H,4-8H2,1-3H3	URTXXFGOVQACIC
InChI=1S/C5H6N2O2/c1-3-2-6-5(9)7-4(3)8/h2H,1H3,(H2,6,7,8,9)	RWQNBRDOKXIBIV
InChI=1S/C16H14O4/c1-19-11-7-12(17)16-13(18)9-14(20-15(16)8-11)10-5-3-2-4-6-10/h2-8,14,17H,9H2,1H3	ORJDDOBAOGKRJV
InChI=1S/C28H33NO7/c1-16-9-8-12-19-23-27(4,35-23)17(2)21-20(15-18-10-6-5-7-11-18)29-24(31)28(19,21)36-25(32)34-14-13-26(3,33)22(16)30/h5-8,10-14,16-17,19-21,23,33H,9,15H2,1-4H3,(H,29,31)	LAJXCUNOQSHRJO
InChI=1S/C23H30N2O5/c1-5-21-9-6-11-25-12-10-22(17(21)25)15-8-7-14(29-3)13-16(15)24(2)18(22)23(28,19(21)26)20(27)30-4/h6-9,13,17-19,26,28H,5,10-12H2,1-4H3	ZDKMPOJNYNVYLA
InChI=1S/C40H52O24/c1-11-20(42)26(48)30(52)37(57-11)56-10-18-23(45)29(51)36(64-39-32(54)28(50)22(44)13(3)59-39)40(62-18)63-35-25(47)19-16(60-33(35)14-5-7-15(41)8-6-14)9-17(34(55-4)24(19)46)61-38-31(53)27(49)21(43)12(2)58-38/h5-9,11-13,18,20-23,26-32,36-46,48-54H,10H2,1-4H3	TXZUPPVCNIMVHW
InChI=1S/C30H51N5O6/c1-2-3-4-5-6-7-8-9-10-11-12-13-15-18-27(37)25(23-36)32-28(38)19-16-14-17-22-31-24-20-21-26(35(39)40)30-29(24)33-41-34-30/h20-21,25,27,31,36-37H,2-19,22-23H2,1H3,(H,32,38)	GEZLBJRDZRUTOE
InChI=1S/C16H26O3S/c1-3-5-6-7-9-14(8-4-2)15-10-12-16(13-11-15)20(17,18)19/h10-14H,3-9H2,1-2H3,(H,17,18,19)	NANHIUZYPFDGJS
InChI=1S/C33H40O20/c1-9-19(38)23(42)26(45)31(47-9)49-12-6-15(37)18-16(7-12)50-28(11-3-4-13(35)14(36)5-11)29(22(18)41)52-33-30(25(44)21(40)17(8-34)51-33)53-32-27(46)24(43)20(39)10(2)48-32/h3-7,9-10,17,19-21,23-27,30-40,42-46H,8H2,1-2H3	WLPJMCCYDZFCBL
InChI=1S/C20H33NO3S/c1-15(2)8-6-9-16(3)10-7-11-17(4)12-13-25-14-19(20(23)24)21-18(5)22/h8,10,12,19H,6-7,9,11,13-14H2,1-5H3,(H,21,22)(H,23,24)	XTURYZYJYQRJDO
InChI=1S/C7H5NO3S/c9-7-5-3-1-2-4-6(5)12(10,11)8-7/h1-4H,(H,8,9)	CVHZOJJKTDOEJC
InChI=1S/C9H14N2O5/c1-4(13)9-10-2-5(11-9)7(15)8(16)6(14)3-12/h2,6-8,12,14-16H,3H2,1H3,(H,10,11)	CQSIXFHVGKMLGQ
InChI=1S/C17H16O5/c1-8-15(20)9(2)17-14(16(8)21)12(19)7-13(22-17)10-3-5-11(18)6-4-10/h3-6,13,18,20-21H,7H2,1-2H3	DYHOLQACRGJEHX
InChI=1S/C23H26O6/c1-3-5-7-8-14-10-15(24)13-20-22(14)28-19-12-16(25)11-17(18(26)9-6-4-2)21(19)23(27)29-20/h10-13,24-25H,3-9H2,1-2H3	ZSMRNRJMUKTCNH
InChI=1S/C20H35N5O8/c1-5-10(4)16(19(31)24-12(20(32)33)8-14(27)28)25-17(29)11(6-7-13(21)26)23-18(30)15(22)9(2)3/h9-12,15-16H,5-8,22H2,1-4H3,(H2,21,26)(H,23,30)(H,24,31)(H,25,29)(H,27,28)(H,32,33)	HZDABSMJXBMUQC
InChI=1S/C17H16O8/c1-8-4-11(18)14(16(20)21)13(5-8)25-15-10(17(22)24-3)6-9(23-2)7-12(15)19/h4-7,18-19H,1-3H3,(H,20,21)	SOXXAFVUSIMAGB
InChI=1S/C20H20O13/c21-9-1-7(2-10(22)15(9)25)19(29)32-5-13-17(27)18(28)14(6-31-13)33-20(30)8-3-11(23)16(26)12(24)4-8/h1-4,13-14,17-18,21-28H,5-6H2	IGKWMHUOBKCUQU
InChI=1S/C20H21N5/c1-20(2,3)25-19-17(18(21)22-12-23-19)16(24-25)11-14-9-6-8-13-7-4-5-10-15(13)14/h4-10,12H,11H2,1-3H3,(H2,21,22,23)	GDQXJQSQYMMKRA
InChI=1S/C23H48NO6P/c1-2-3-4-5-6-7-8-9-10-11-12-13-14-15-16-17-19-28-23(21-25)22-30-31(26,27)29-20-18-24/h17,19,23,25H,2-16,18,20-22,24H2,1H3,(H,26,27)	RGAPGIRIYHJSJY
InChI=1S/C20H20O4/c1-11(2)3-4-12-7-15-18(9-17(12)22)23-10-16-14-6-5-13(21)8-19(14)24-20(15)16/h3,5-9,16,20-22H,4,10H2,1-2H3	CYXCYFYWIZXENQ
InChI=1S/C6H14O12P2/c7-4-3(1-16-19(10,11)12)18-6(9,5(4)8)2-17-20(13,14)15/h3-5,7-9H,1-2H2,(H2,10,11,12)(H2,13,14,15)	RNBGYGVWRKECFJ
InChI=1S/C20H26O6/c1-11-3-6-20-10-25-18(24)14(20)8-13(21)9-15(20)19(11,2)5-4-12-7-16(22)26-17(12)23/h7-8,11,13,15,17,21,23H,3-6,9-10H2,1-2H3	FSXIRVCJYLNVMM
InChI=1S/C48H77O10P/c1-3-5-7-9-11-13-15-17-19-21-22-24-26-28-30-32-34-36-38-40-48(52)58-46(44-57-59(53,54)56-42-45(50)41-49)43-55-47(51)39-37-35-33-31-29-27-25-23-20-18-16-14-12-10-8-6-4-2/h5,7,11,13,17,19-20,22-24,27-30,33-36,45-46,49-50H,3-4,6,8-10,12,14-16,18,21,25-26,31-32,37-44H2,1-2H3,(H,53,54)	QVNMBAKBHHJIRP
InChI=1S/C26H34O6/c1-13-12-16-23(5,26(21(30)31-7)19(28)14(2)18(27)24(13,26)6)10-8-15-22(3,4)17-9-11-25(15,16)20(29)32-17/h12,15-17,28H,8-11H2,1-7H3	LISLGICORSJAKO
InChI=1S/C14H12O4/c1-7-11-9(14(16)18-7)6-8-4-3-5-10(17-2)12(8)13(11)15/h3-7,15H,1-2H3	KNLHGXVYZRQSJZ
InChI=1S/C21H28O2/c1-4-21(23)12-9-18-16-6-5-14-13-15(22)7-10-19(14,2)17(16)8-11-20(18,21)3/h1,13,16-18,23H,5-12H2,2-3H3	CHNXZKVNWQUJIB
InChI=1S/C26H32O5/c1-15(2)6-8-19-22(27)11-10-18(25(19)29)17-12-21-24(31-14-17)13-23(28)20(26(21)30-5)9-7-16(3)4/h6-7,10-11,13,17,27-29H,8-9,12,14H2,1-5H3	GBRZTUJCDFSIHM
InChI=1S/C26H45NO5S/c1-17(4-9-24(29)27-14-15-33(30,31)32)21-7-8-22-20-6-5-18-16-19(28)10-12-25(18,2)23(20)11-13-26(21,22)3/h17-23,28H,4-16H2,1-3H3,(H,27,29)(H,30,31,32)	QBYUNVOYXHFVKC
InChI=1S/C20H39NO4S/c1-2-3-4-5-6-7-8-9-10-11-12-13-14-15-16-17-20(22)21-18-19-26(23,24)25/h9-10H,2-8,11-19H2,1H3,(H,21,22)(H,23,24,25)	KOGRJTUIKPMZEJ
InChI=1S/C21H22O8/c1-23-13-8-7-11(9-15(13)24-2)14-10-12(22)16-17(25-3)19(26-4)21(28-6)20(27-5)18(16)29-14/h7-10H,1-6H3	MRIAQLRQZPPODS
InChI=1S/C19H28O3/c1-18-7-5-11(20)9-15(18)16(21)10-12-13-3-4-17(22)19(13,2)8-6-14(12)18/h9,12-14,16-17,21-22H,3-8,10H2,1-2H3	XSEGWEUVSZRCBC
InChI=1S/C7H6O2/c8-5-6-2-1-3-7(9)4-6/h1-5,9H	IAVREABSGIHHMO
InChI=1S/C24H16Cl2O7/c1-11(27)31-21-9-19-15(7-17(21)25)23(13-5-3-4-6-14(13)24(29)30)16-8-18(26)22(32-12(2)28)10-20(16)33-19/h3-10,23H,1-2H3,(H,29,30)	PXEZTIWVRVSYOK
InChI=1S/C25H41N9O6/c26-11-5-4-9-18(24(39)40)33-23(38)19(13-15-7-2-1-3-8-15)34-22(37)17(10-6-12-31-25(29)30)32-21(36)16(27)14-20(28)35/h1-3,7-8,16-19H,4-6,9-14,26-27H2,(H2,28,35)(H,32,36)(H,33,38)(H,34,37)(H,39,40)(H4,29,30,31)	CHZDSNMBZJXCPB
InChI=1S/C15H12O3/c16-11-6-7-14-12(8-11)13(17)9-15(18-14)10-4-2-1-3-5-10/h1-8,15-16H,9H2	XYHWPQUEOOBIOW
InChI=1S/C27H41N7O6/c1-16(2)11-22(33-24(36)20(29)13-18-14-30-15-31-18)25(37)34-23(12-17-6-8-19(35)9-7-17)26(38)32-21(27(39)40)5-3-4-10-28/h6-9,14-16,20-23,35H,3-5,10-13,28-29H2,1-2H3,(H,30,31)(H,32,38)(H,33,36)(H,34,37)(H,39,40)	RQHXJHCESJDVOL
InChI=1S/C3H8N2O3S2/c4-3(5)9-1-2-10(6,7)8/h1-2H2,(H3,4,5)(H,6,7,8)	LTHWZZOUNJCHES
InChI=1S/C16H22O4/c1-3-5-11-19-15(17)13-9-7-8-10-14(13)16(18)20-12-6-4-2/h7-10H,3-6,11-12H2,1-2H3	DOIRQSBPFJWKBE
InChI=1S/C14H11F2NO4/c1-21-13-10(16)9(15)4-7-11(13)17(6-2-3-6)5-8(12(7)18)14(19)20/h4-6H,2-3H2,1H3,(H,19,20)	WQJZXSSAMGZVTM
InChI=1S/C20H32O6/c1-2-3-6-9-15(24-23)12-13-17-16(18-14-19(17)26-25-18)10-7-4-5-8-11-20(21)22/h4,7,12-13,15-19,23H,2-3,5-6,8-11,14H2,1H3,(H,21,22)	SGUKUZOVHSFKPH
InChI=1S/C11H12O4/c1-14-9-6-8(4-3-5-12)7-10(15-2)11(9)13/h3-7,13H,1-2H3	CDICDSOGTRCHMG
InChI=1S/C7H8N4O2/c1-10-3-8-5-4(10)6(12)11(2)7(13)9-5/h3H,1-2H3,(H,9,13)	QUNWUDVFRNGTCO
InChI=1S/C46H78NO10P/c1-3-5-7-9-11-13-15-17-19-20-21-22-24-26-28-30-32-34-36-38-45(49)57-42(40-55-58(52,53)56-41-43(47)46(50)51)39-54-44(48)37-35-33-31-29-27-25-23-18-16-14-12-10-8-6-4-2/h5,7,11,13,17,19,21-22,26,28,32,34,42-43H,3-4,6,8-10,12,14-16,18,20,23-25,27,29-31,33,35-41,47H2,1-2H3,(H,50,51)(H,52,53)	LYYHRRPTEXPVOR
InChI=1S/C24H30O8/c1-9-8-23(9)19(29)14-15(28)16(31-10(2)25)18-21(4,5)13(27)7-12-22(18,6)17(14)24(12,30)20(23)32-11(3)26/h9,12,15-16,18,20,28,30H,7-8H2,1-6H3	KJZXTHWPZAGWHW
InChI=1S/C25H46NO7P/c1-2-3-4-5-6-7-8-9-10-11-12-13-14-15-16-17-18-19-25(28)33-24(22-27)23-32-34(29,30)31-21-20-26/h10-11,13-14,16-17,24,27H,2-9,12,15,18-23,26H2,1H3,(H,29,30)	BGJVXSMYONPLDN
InChI=1S/C29H37N3O6/c1-15-10-11-29(17(3)13-16(2)27(38-29)18(4)26(33)20-7-6-12-31-20)37-22(15)14-23-32-25-21(36-23)9-8-19(30-5)24(25)28(34)35/h6-9,12,15-18,22,27,30-31H,10-11,13-14H2,1-5H3,(H,34,35)	HIYAVKIYRIFSCZ
InChI=1S/C9H13N2O8P/c12-5-3-8(11-2-1-7(13)10-9(11)14)19-6(5)4-18-20(15,16)17/h1-2,5-6,8,12H,3-4H2,(H,10,13,14)(H2,15,16,17)	JSRLJPSBLDHEIO
InChI=1S/C6H10N2O2/c7-5(9)4-8-3-1-2-6(8)10/h1-4H2,(H2,7,9)	GMZVRMREEHBGGF
InChI=1S/C16H31NO9S3/c1-27-9-7-5-3-2-4-6-8-12(17-26-29(22,23)24)28-16-15(21)14(20)13(19)11(10-18)25-16/h11,13-16,18-21H,2-10H2,1H3,(H,22,23,24)	CWOJBEDMJKZKAB
InChI=1S/C20H32O6/c1-2-3-6-9-15(21)12-13-18-16(17(22)14-20(25)26-18)10-7-4-5-8-11-19(23)24/h4,7,12-13,15-18,21-22H,2-3,5-6,8-11,14H2,1H3,(H,23,24)	KJYIVXDPWBUJBQ
InChI=1S/C6H5N5O2/c7-6-10-4-3(5(13)11-6)9-2(12)1-8-4/h1H,(H,9,12)(H3,7,8,10,11,13)	VURKRJGMSKJIQX
InChI=1S/C37H60O10/c1-20(2)23-10-15-35(7)28(34(23,6)14-13-29(40)41)18-26(46-33-32(43)31(42)27(47-33)19-45-22(5)38)30-24(11-16-36(30,35)8)37(9,44)17-12-25(39)21(3)4/h23-28,30-33,39,42-44H,1,3,10-19H2,2,4-9H3,(H,40,41)	GVVZGEKYZVYQLY
InChI=1S/C31H40O11/c1-14(2)22(34)41-25-27(3,4)20(19(33)23(35)38-7)29(6)16-8-10-28(5)17(31(16)26(42-31)30(25,37)24(29)36)12-18(32)40-21(28)15-9-11-39-13-15/h9,11,13-14,16-17,19-21,25-26,33,37H,8,10,12H2,1-7H3	ADDLXGZBTXNVDS
InChI=1S/C64H104O30/c1-25-49(91-57-48(81)51(39(72)30(21-66)87-57)93-55-45(78)40(73)37(70)29(20-65)86-55)41(74)46(79)54(85-25)90-35-12-13-61(6)33(60(35,4)5)11-14-63(8)34(61)10-9-26-27-19-59(2,3)15-17-64(27,18-16-62(26,63)7)58(82)94-56-47(80)42(75)50(31(22-67)88-56)92-53-44(77)38(71)32(24-84-53)89-52-43(76)36(69)28(68)23-83-52/h9,25,27-57,65-81H,10-24H2,1-8H3	WBVHESCDDDNHNK
InChI=1S/C43H63NO11/c1-24-11-10-14-30-23-50-40-36(44-48)27(4)19-33(43(30,40)47)41(46)52-32-20-31(16-15-25(2)38(24)53-35-21-34(49-6)37(45)28(5)51-35)54-42(22-32)18-17-26(3)39(55-42)29-12-8-7-9-13-29/h10-11,14-15,19,24,26,28-29,31-35,37-40,45,47-48H,7-9,12-13,16-18,20-23H2,1-6H3	AFJYYKSVHJGXSN
InChI=1S/C24H35N5O9/c25-11-5-4-8-16(27-21(34)15(26)9-10-19(30)31)22(35)28-17(12-14-6-2-1-3-7-14)23(36)29-18(24(37)38)13-20(32)33/h1-3,6-7,15-18H,4-5,8-13,25-26H2,(H,27,34)(H,28,35)(H,29,36)(H,30,31)(H,32,33)(H,37,38)	KOPMGXFIMPTTSV
InChI=1S/C20H28O8/c1-7-5-10(21)15(24)18(3)9(7)6-11-19(4)14(18)13(23)12(22)8(2)20(19,27)16(25)17(26)28-11/h5,8-9,11-16,22-25,27H,6H2,1-4H3	NWNMAVFXIRDAPM
InChI=1S/C19H18N4O8/c1-26-12-8-13(27-2)21-18(20-12)30-10-6-5-7-11(16(10)17(24)25)31-19-22-14(28-3)9-15(23-19)29-4/h5-9H,1-4H3,(H,24,25)	RYVIXQCRCQLFCM
InChI=1S/C18H16Cl2O8/c1-7-12(19)14(22)11(18(24)27-4)16(13(7)20)28-15-9(17(23)26-3)5-8(21)6-10(15)25-2/h5-6,21-22H,1-4H3	UWTOESDPWKUNBD
InChI=1S/C23H34O5/c24-18(13-12-17-8-4-3-5-9-17)14-15-20-19(21(25)16-22(20)26)10-6-1-2-7-11-23(27)28/h1,3-6,8-9,18-22,24-26H,2,7,10-16H2,(H,27,28)	HNPFPERDNWXAGS
InChI=1S/C38H63NO11/c1-33(2)26-11-10-23-24(15-28(43)38(8)22(13-14-37(23,38)7)21(20-40)9-12-27(42)34(3,4)48)36(26,6)16-25(41)32(33)50-31(47)18-35(5,49)17-29(44)39-19-30(45)46/h21-22,25-28,32,40-43,48-49H,9-20H2,1-8H3,(H,39,44)(H,45,46)	IOMBMOCSWVAYQU
InChI=1S/C48H85O13P/c1-3-5-7-9-11-13-15-17-19-21-23-25-27-29-31-33-35-37-42(50)60-40(39-59-62(56,57)61-48-46(54)44(52)43(51)45(53)47(48)55)38-58-41(49)36-34-32-30-28-26-24-22-20-18-16-14-12-10-8-6-4-2/h13,15,19,21,25,27,31,33,40,43-48,51-55H,3-12,14,16-18,20,22-24,26,28-30,32,34-39H2,1-2H3,(H,56,57)	GQWBKIUFQRXJRP
InChI=1S/C56H90O25/c1-22-32(61)35(64)38(67)46(73-22)80-43-37(66)34(63)25(20-58)76-48(43)78-41-40(69)42(45(70)71)79-49(44(41)81-47-39(68)36(65)33(62)24(19-57)75-47)77-30-12-13-52(7)26(51(30,5)6)10-14-53(8)27(52)11-15-56-28-16-50(3,4)18-31(74-23(2)59)55(28,21-72-56)29(60)17-54(53,56)9/h22,24-44,46-49,57-58,60-69H,10-21H2,1-9H3,(H,70,71)	KRRMMMSUTGHBPX
InChI=1S/C15H12O5/c16-10-3-4-11(14(19)8-10)12(17)5-1-9-2-6-13(18)15(20)7-9/h1-8,16,18-20H	AYMYWHCQALZEGT
InChI=1S/C10H12N4O6/c15-1-3-5(16)6(17)9(20-3)14-2-11-4-7(14)12-10(19)13-8(4)18/h2-3,5-6,9,15-17H,1H2,(H2,12,13,18,19)	UBORTCNDUKBEOP
InChI=1S/C18H18O6/c1-22-12-9-15(21)18(17(10-12)24-3)14(20)7-5-11-4-6-13(19)16(8-11)23-2/h4-10,19,21H,1-3H3	BXXKRESPUSMTEI
InChI=1S/C22H28N2O2/c1-7-17-8-10-18(11-9-17)20(25)23-24(22(4,5)6)21(26)19-13-15(2)12-16(3)14-19/h8-14H,7H2,1-6H3,(H,23,25)	QYPNKSZPJQQLRK
InChI=1S/C18H38NO5P/c1-2-3-4-5-6-7-8-9-10-11-12-13-14-15-18(20)17(19)16-24-25(21,22)23/h14-15,17-18,20H,2-13,16,19H2,1H3,(H2,21,22,23)	DUYSYHSSBDVJSM
InChI=1S/C22H38O7/c1-5-15(23)11-17-7-10-20(27-17)14(4)22(26)29-16(6-2)12-18-8-9-19(28-18)13(3)21(24)25/h13-20,23H,5-12H2,1-4H3,(H,24,25)	WGVQPPKZKAJDGR
InChI=1S/C13H13OP/c1-15(14,12-8-4-2-5-9-12)13-10-6-3-7-11-13/h2-11H,1H3	PEGCITODQASXKH
InChI=1S/C11H13NO2/c1-14-9-2-3-11-10(6-9)8(4-5-13)7-12-11/h2-3,6-7,12-13H,4-5H2,1H3	QLWKTGDEPLRFAT
InChI=1S/C8H9NO3/c1-5-8(12)7(4-11)6(3-10)2-9-5/h2,4,10,12H,3H2,1H3	RADKZDMFGJYCBB
InChI=1S/C20H37N7O8/c1-10(2)8-14(27-16(31)11(21)9-28)18(33)25-12(4-3-7-24-20(22)23)17(32)26-13(19(34)35)5-6-15(29)30/h10-14,28H,3-9,21H2,1-2H3,(H,25,33)(H,26,32)(H,27,31)(H,29,30)(H,34,35)(H4,22,23,24)	JVUPVGXOQVAHTE
InChI=1S/C30H46O6/c1-17-9-14-30(24(34)35)16-15-26(3)18(22(30)29(17,6)36)7-8-19-25(2)12-11-21(31)28(5,23(32)33)20(25)10-13-27(19,26)4/h7,17,19-22,31,36H,8-16H2,1-6H3,(H,32,33)(H,34,35)	UIEGOKVPCRANSU
InChI=1S/C44H84NO10P/c1-3-5-7-9-11-13-15-17-19-20-22-24-26-28-30-32-34-36-43(47)55-40(38-53-56(50,51)54-39-41(45)44(48)49)37-52-42(46)35-33-31-29-27-25-23-21-18-16-14-12-10-8-6-4-2/h30,32,40-41H,3-29,31,33-39,45H2,1-2H3,(H,48,49)(H,50,51)	CWSHAMZVMDYRSO
InChI=1S/C23H29N7O8/c24-14(8-18(25)31)20(34)28-15(6-12-4-2-1-3-5-12)21(35)29-16(7-13-10-26-11-27-13)22(36)30-17(23(37)38)9-19(32)33/h1-5,10-11,14-17H,6-9,24H2,(H2,25,31)(H,26,27)(H,28,34)(H,29,35)(H,30,36)(H,32,33)(H,37,38)	PHZGIEUTVWYDBH
InChI=1S/C6H7NO/c1-5(8)6-3-2-4-7-6/h2-4,7H,1H3	IGJQUJNPMOYEJY
InChI=1S/C24H37N5O8/c1-14(30)20(29-21(33)16(26)9-5-6-12-25)23(35)28-18(13-15-7-3-2-4-8-15)22(34)27-17(24(36)37)10-11-19(31)32/h2-4,7-8,14,16-18,20,30H,5-6,9-13,25-26H2,1H3,(H,27,34)(H,28,35)(H,29,33)(H,31,32)(H,36,37)	DWTMMIOFUCJKPW
InChI=1S/C17H14N2O3/c1-19-15(20)12-9-5-6-10-13(12)18-16(21)17(19)14(22-17)11-7-3-2-4-8-11/h2-10,14H,1H3,(H,18,21)	APLKWZASYUZSBL
InChI=1S/C27H36O6/c1-7-18(5)24(29)33-22-15-17(4)14-21(32-25(30)19-8-10-20(28)11-9-19)23-26(22,6)12-13-27(23,31)16(2)3/h7-11,15-16,21-23,28,31H,12-14H2,1-6H3	NUXKLJINNAOFAH
InChI=1S/C14H17N3O4S/c1-11-5-3-6-12(2)14(11)17(10-16-8-4-7-15-16)13(18)9-22(19,20)21/h3-8H,9-10H2,1-2H3,(H,19,20,21)	IPVCSECPEVHQOV
InChI=1S/C12H16N2O5S/c1-2-3-8-13-12(17)14-20(18,19)10-6-4-9(5-7-10)11(15)16/h4-7H,2-3,8H2,1H3,(H,15,16)(H2,13,14,17)	GCMVATDSSHTCOS
InChI=1S/C43H74NO7P/c1-3-5-7-9-11-13-15-17-19-20-21-22-23-24-26-28-30-32-34-36-43(45)51-42(41-50-52(46,47)49-39-37-44)40-48-38-35-33-31-29-27-25-18-16-14-12-10-8-6-4-2/h5,7,11,13,17,19,21-22,24,26,30,32,35,38,42H,3-4,6,8-10,12,14-16,18,20,23,25,27-29,31,33-34,36-37,39-41,44H2,1-2H3,(H,46,47)	WVGALBKSWOUIEZ
InChI=1S/C22H22O8/c1-25-16-4-10(5-17(26-2)21(16)27-3)18-11-6-14-15(30-9-29-14)7-12(11)20(23)13-8-28-22(24)19(13)18/h4-7,13,18-20,23H,8-9H2,1-3H3	YJGVMLPVUAXIQN
InChI=1S/C20H40O2/c1-3-5-6-7-8-9-10-11-12-13-14-15-16-17-18-19-20(21)22-4-2/h3-19H2,1-2H3	MVLVMROFTAUDAG
InChI=1S/C17H29N5O10/c18-4-2-1-3-9(15(29)21-10(17(31)32)6-13(26)27)20-16(30)11(7-23)22-14(28)8(19)5-12(24)25/h8-11,23H,1-7,18-19H2,(H,20,30)(H,21,29)(H,22,28)(H,24,25)(H,26,27)(H,31,32)	RVMKDNMDYIUSDX
InChI=1S/C23H29IO5/c24-16-7-10-18(11-8-16)28-15-17(25)9-12-20-19(21-13-14-22(20)29-21)5-3-1-2-4-6-23(26)27/h1,3,7-12,17,19-22,25H,2,4-6,13-15H2,(H,26,27)	UYFMSCHBODMWON
InChI=1S/C21H26O13/c1-7-3-8-4-10-14(16(25)13(8)20(29)32-7)11(5-12(31-2)19(28)33-10)34-21(30)18(27)17(26)15(24)9(23)6-22/h3-4,9,11-12,15,17-18,21-27,30H,5-6H2,1-2H3	NSIUWPVISVFSGF
InChI=1S/C9H6O3/c10-7-5-9(11)12-8-4-2-1-3-6(7)8/h1-5,10H	VXIXUWQIVKSKSA
InChI=1S/C42H42O20/c43-13-25-33(49)35(51)37(53)41(61-25)59-23-11-19(47)9-21-29(23)27(15-1-5-17(45)6-2-15)31(39(55)57-21)32-28(16-3-7-18(46)8-4-16)30-22(58-40(32)56)10-20(48)12-24(30)60-42-38(54)36(52)34(50)26(14-44)62-42/h1-12,25-28,31-38,41-54H,13-14H2	AYJLVEAOIKOWIP
InChI=1S/C16H32O2/c1-3-5-7-9-10-12-14-15(16(17)18)13-11-8-6-4-2/h15H,3-14H2,1-2H3,(H,17,18)	JMOLZNNXZPAGBH
InChI=1S/C47H75NO17/c1-27-17-15-13-11-9-7-5-6-8-10-12-14-16-18-34(64-46-44(58)41(48)43(57)30(4)63-46)24-38-40(45(59)60)37(54)26-47(61,65-38)25-36(53)35(52)20-19-31(49)21-32(50)22-33(51)23-39(55)62-29(3)28(2)42(27)56/h5-6,8,10-18,27-38,40-44,46,49-54,56-58,61H,7,9,19-26,48H2,1-4H3,(H,59,60)	VQOXZBDYSJBXMA
InChI=1S/C4H4O4/c5-3(6)1-2-4(7)8/h1-2H,(H,5,6)(H,7,8)	VZCYOOQTPOCHFL
InChI=1S/C21H14Br2N2O2/c22-15-6-10-17(11-7-15)24-19(14-4-2-1-3-5-14)20(26)25(21(24)27)18-12-8-16(23)9-13-18/h1-13,19H	ROASQEPZAKGACK
InChI=1S/C16H24O6/c1-11-3-5-13(17)8-10-16(20)22-12(2)4-6-14(18)7-9-15(19)21-11/h7-14,17-18H,3-6H2,1-2H3	RBQNDQOKFICJGL
InChI=1S/C6H13O9P/c7-1-2(8)4(10)6(5(11)3(1)9)15-16(12,13)14/h1-11H,(H2,12,13,14)	INAPMGSXUVUWAF
InChI=1S/C12H6Br4O2/c13-5-1-7(11(17)9(15)3-5)8-2-6(14)4-10(16)12(8)18/h1-4,17-18H	TXODBIOSWNNKJM
InChI=1S/C44H80NO8P/c1-3-5-7-9-11-13-15-17-19-21-23-25-27-29-31-33-35-37-44(47)53-42(41-52-54(48,49)51-39-38-45)40-50-43(46)36-34-32-30-28-26-24-22-20-18-16-14-12-10-8-6-4-2/h13,15,19,21,25,27,31,33,42H,3-12,14,16-18,20,22-24,26,28-30,32,34-41,45H2,1-2H3,(H,48,49)	GGEYNVXDNWJXIN
InChI=1S/C18H18ClNO2/c19-14-5-1-12(2-6-14)16-11-17(16)18(22)13-3-7-15(8-4-13)20-9-10-21/h1-8,16-17,20-21H,9-11H2	LNMMFLYZRRSOEC
InChI=1S/C28H32N6O8/c29-20(12-18-14-30-15-31-18)25(38)32-21(10-16-4-2-1-3-5-16)26(39)33-22(11-17-6-8-19(35)9-7-17)27(40)34-23(28(41)42)13-24(36)37/h1-9,14-15,20-23,35H,10-13,29H2,(H,30,31)(H,32,38)(H,33,39)(H,34,40)(H,36,37)(H,41,42)	ANXGUPOVAGYHAP
InChI=1S/C18H24O4/c1-3-5-7-8-13-10-12-11-15(19)14(9-6-4-2)17(20)16(12)18(21)22-13/h3,5,11,13,19-20H,4,6-10H2,1-2H3	RNIKQZXKWIZFHL
InChI=1S/C12H22O11/c13-1-3-5(14)8(17)10(19)12(23-3)21-2-4-6(15)7(16)9(18)11(20)22-4/h3-20H,1-2H2	DLRVVLDZNNYCBX
InChI=1S/C42H66O16/c1-37(2)11-13-42(36(54)58-34-31(51)29(49)27(47)23(18-44)56-34)14-12-39(4)19(20(42)15-37)7-8-24-38(3)16-21(45)32(41(6,35(52)53)25(38)9-10-40(24,39)5)57-33-30(50)28(48)26(46)22(17-43)55-33/h7,20-34,43-51H,8-18H2,1-6H3,(H,52,53)	LFWLYNKBYSIXAH
InChI=1S/C10H5Cl2NO3/c11-6-2-1-4-8(7(6)12)13-3-5(9(4)14)10(15)16/h1-3H,(H,13,14)(H,15,16)	HVXHDYSWCHQWBD
InChI=1S/C28H24O17/c29-10-5-11(30)18-16(6-10)43-25(8-1-12(31)19(35)13(32)2-8)26(22(18)38)45-28-24(40)23(39)21(37)17(44-28)7-42-27(41)9-3-14(33)20(36)15(34)4-9/h1-6,17,21,23-24,28-37,39-40H,7H2	FOMYLMGOSTVYEE
InChI=1S/C14H13N3/c1-3-7-13-10-11(2)15-14(17-13)16-12-8-5-4-6-9-12/h4-6,8-10H,1-2H3,(H,15,16,17)	CIFWZNRJIBNXRE
InChI=1S/C28H37NO7/c1-17(2)7-5-8-18(3)9-6-10-19(4)11-12-20-24(30)15-21-22(26(20)33)16-29(27(21)34)23(28(35)36)13-14-25(31)32/h7,9,11,15,23,30,33H,5-6,8,10,12-14,16H2,1-4H3,(H,31,32)(H,35,36)	LTEYADKCUWEHSA
InChI=1S/C8H9NO2/c1-9-7-5-3-2-4-6(7)8(10)11/h2-5,9H,1H3,(H,10,11)	WVMBPWMAQDVZCM
InChI=1S/C45H84NO7P/c1-3-5-7-9-11-13-15-17-19-21-23-25-27-29-31-33-35-37-40-50-42-44(43-52-54(48,49)51-41-39-46)53-45(47)38-36-34-32-30-28-26-24-22-20-18-16-14-12-10-8-6-4-2/h14,16,20,22,26,28,32,34,44H,3-13,15,17-19,21,23-25,27,29-31,33,35-43,46H2,1-2H3,(H,48,49)	BLFJXWVGBRMOTJ
InChI=1S/C17H26O12/c1-26-15(25)6-4-27-16(9-5(2-18)10(20)12(22)8(6)9)29-17-14(24)13(23)11(21)7(3-19)28-17/h4-5,7-14,16-24H,2-3H2,1H3	JDBBFQGXBSMMHP
InChI=1S/C14H22N2O3/c1-10(2)15-8-13(18)9-19-14-6-4-12(5-7-14)16-11(3)17/h4-7,10,13,15,18H,8-9H2,1-3H3,(H,16,17)	DURULFYMVIFBIR
InChI=1S/C24H35N5O9/c1-12(2)9-15(25)21(34)27-16(7-8-19(26)31)22(35)28-17(10-13-3-5-14(30)6-4-13)23(36)29-18(24(37)38)11-20(32)33/h3-6,12,15-18,30H,7-11,25H2,1-2H3,(H2,26,31)(H,27,34)(H,28,35)(H,29,36)(H,32,33)(H,37,38)	BJCHGRBTOABTKO
InChI=1S/C24H27N3O7/c1-13(2)19(25-21(30)14-8-10-15(28)11-9-14)23(32)27-12-4-6-17(27)22(31)26-20-16(24(33)34)5-3-7-18(20)29/h3,5,7-11,13,17,19,28-29H,4,6,12H2,1-2H3,(H,25,30)(H,26,31)(H,33,34)	IVYXJYNRIKSGRV
InChI=1S/C12H4Cl2F6N4/c13-5-1-4(11(15,16)17)2-6(14)9(5)24-10(22)8(12(18,19)20)7(3-21)23-24/h1-2H,22H2	JWKXVHLIRTVXLD
InChI=1S/C10H15N5O9P2/c11-9-8-10(13-3-12-9)15(4-14-8)7-1-5(16)6(23-7)2-22-26(20,21)24-25(17,18)19/h3-7,16H,1-2H2,(H,20,21)(H2,11,12,13)(H2,17,18,19)	DAEAPNUQQAICNR
InChI=1S/C19H17N3O/c1-21-16-9-5-3-7-14(16)19(23)22-11-10-13-12-6-2-4-8-15(12)20-17(13)18(21)22/h2-9,18,20H,10-11H2,1H3	TXDUTHBFYKGSAH
InChI=1S/C26H34O11/c1-33-18-10-14(5-6-17(18)29)24-16(11-27)15-8-13(9-19(34-2)25(15)37-24)4-3-7-35-26-23(32)22(31)21(30)20(12-28)36-26/h5-6,8-10,16,20-24,26-32H,3-4,7,11-12H2,1-2H3	DVWKMCPPEMUHBE
InChI=1S/C16H24O9/c1-6-2-3-7-8(14(21)22)5-23-15(10(6)7)25-16-13(20)12(19)11(18)9(4-17)24-16/h5-7,9-13,15-20H,2-4H2,1H3,(H,21,22)	DSXFHNSGLYXPNG
InChI=1S/C15H12O5/c16-10-4-1-9(2-5-10)3-6-12(18)15-13(19)7-11(17)8-14(15)20/h1-8,16-17,19-20H	YQHMWTPYORBCMF
InChI=1S/C17H19N3O6/c1-25-11-4-2-10(3-5-11)16(23)18-14-6-7-20(17(24)19-14)15-8-12(22)13(9-21)26-15/h2-7,12-13,15,21-22H,8-9H2,1H3,(H,18,19,23,24)	ZASFNFUJGOZQBW
InChI=1S/C45H76NO8P/c1-3-5-7-9-11-13-15-17-19-21-23-25-27-29-31-33-35-37-44(47)51-41-43(42-53-55(49,50)52-40-39-46)54-45(48)38-36-34-32-30-28-26-24-22-20-18-16-14-12-10-8-6-4-2/h14,16,19-22,25-28,31-34,43H,3-13,15,17-18,23-24,29-30,35-42,46H2,1-2H3,(H,49,50)	KOORSVXMLRAPQP
InChI=1S/C12H14O4/c1-2-3-8-11(13)16-10-7-5-4-6-9(10)12(14)15/h4-7H,2-3,8H2,1H3,(H,14,15)	WJHZBTMHUNVIKC
InChI=1S/C43H79O13P/c1-3-5-7-9-11-13-15-17-18-20-22-24-26-28-30-32-37(45)55-35(34-54-57(51,52)56-43-41(49)39(47)38(46)40(48)42(43)50)33-53-36(44)31-29-27-25-23-21-19-16-14-12-10-8-6-4-2/h20,22,26,28,35,38-43,46-50H,3-19,21,23-25,27,29-34H2,1-2H3,(H,51,52)	UKUWCMCEVNAMQA
InChI=1S/C17H22O6/c1-10-4-3-5-13(22-2)9-15(20)17-11(7-16(21)23-10)6-12(18)8-14(17)19/h6,8,10,13,18-19H,3-5,7,9H2,1-2H3	LBVPDFGFLMFDPI
InChI=1S/C18H16O7/c1-22-12-5-4-9(6-14(12)23-2)13-7-10(19)16-15(25-13)8-11(20)18(24-3)17(16)21/h4-8,20-21H,1-3H3	DRRWBCNQOKKKOL
InChI=1S/C30H46O4/c1-25(2)21-8-11-30(7)23(28(21,5)10-9-22(25)32)20(31)16-18-19-17-27(4,24(33)34)13-12-26(19,3)14-15-29(18,30)6/h16,19,21-23,32H,8-15,17H2,1-7H3,(H,33,34)	MPDGHEJMBKOTSU
InChI=1S/C15H29NO10S3/c1-28(21)8-6-4-2-3-5-7-11(16-26-29(22,23)24)27-15-14(20)13(19)12(18)10(9-17)25-15/h10,12-15,17-20H,2-9H2,1H3,(H,22,23,24)	LQZALQLZOQQFGM
InChI=1S/C21H22O10/c22-8-16-18(26)19(27)20(28)21(31-16)30-15-6-11(24)5-14-17(15)12(25)7-13(29-14)9-1-3-10(23)4-2-9/h1-6,13,16,18-24,26-28H,7-8H2	MFQIWHVVFBCURA
InChI=1S/C42H53NO15/c1-8-42(51)17-28(33-22(35(42)41(50)52-7)14-23-34(38(33)49)37(48)32-21(36(23)47)10-9-11-26(32)45)56-30-15-24(43(5)6)39(19(3)54-30)58-31-16-27(46)40(20(4)55-31)57-29-13-12-25(44)18(2)53-29/h9-11,14,18-20,24,27-31,35,39-40,45-46,49,51H,8,12-13,15-17H2,1-7H3	USZYSDMBJDPRIF
InChI=1S/C12H22O11/c13-1-2-3(14)4(15)10(21)12(22-2)23-11-8(19)6(17)5(16)7(18)9(11)20/h2-21H,1H2	VCWMRQDBPZKXKG
InChI=1S/C20H28O4/c1-2-3-6-9-17(21)14-12-16-13-15-19(22)18(16)10-7-4-5-8-11-20(23)24/h3-4,6-7,12-18,21H,2,5,8-11H2,1H3,(H,23,24)	KSIRMUMXJFWKAC
InChI=1S/C27H24O18/c28-11-1-8(2-12(29)18(11)34)24(39)42-7-17-21(37)22(38)23(44-25(40)9-3-13(30)19(35)14(31)4-9)27(43-17)45-26(41)10-5-15(32)20(36)16(33)6-10/h1-6,17,21-23,27-38H,7H2	LLENXGNWVNSBQG
InChI=1S/C24H31N7O9/c25-15(8-13-10-27-11-28-13)21(36)30-17(7-12-1-3-14(32)4-2-12)23(38)29-16(5-6-19(26)33)22(37)31-18(24(39)40)9-20(34)35/h1-4,10-11,15-18,32H,5-9,25H2,(H2,26,33)(H,27,28)(H,29,38)(H,30,36)(H,31,37)(H,34,35)(H,39,40)	PKWNVTWXZXCKJD
InChI=1S/C5H6N2O/c8-3-5-1-2-6-4-7-5/h1-2,4,8H,3H2	OEYVFRVNVPKHQQ
InChI=1S/C10H13N3O/c1-7(11)6-13-10-4-9(14)3-2-8(10)5-12-13/h2-5,7,14H,6,11H2,1H3	WBYHTZYHAFNBKW
InChI=1S/C21H22O7/c1-20-6-11(22)16-14(10(20)4-5-12(20)23)17(24)18-15-9(7-27-18)19(25)28-13(8-26-3)21(15,16)2/h7,10-11,13,22H,4-6,8H2,1-3H3	SIROZWFVILRLGG
InChI=1S/C22H22O11/c1-30-11-4-2-9(3-5-11)20-21(17(27)15-12(25)6-10(24)7-13(15)31-20)33-22-19(29)18(28)16(26)14(8-23)32-22/h2-7,14,16,18-19,22-26,28-29H,8H2,1H3	MQVRGDZCYDEQML
InChI=1S/C19H37N5O6/c1-5-10(2)14(17(27)22-13(19(29)30)8-6-7-9-20)23-18(28)15(12(4)25)24-16(26)11(3)21/h10-15,25H,5-9,20-21H2,1-4H3,(H,22,27)(H,23,28)(H,24,26)(H,29,30)	MFQHEWIUHAUXPG
InChI=1S/C20H37N5O7/c1-4-11(2)16(19(30)24-14(20(31)32)7-5-6-10-21)25-18(29)13(8-9-15(26)27)23-17(28)12(3)22/h11-14,16H,4-10,21-22H2,1-3H3,(H,23,28)(H,24,30)(H,25,29)(H,26,27)(H,31,32)	USKISXQWLNVWSB
InChI=1S/C55H59N5O20/c1-21-12-16-29(57-21)48(67)77-42-38(63)52(79-54(6,7)44(42)71-10)73-31-18-14-26-36(61)34(50(69)75-40(26)24(31)4)59-46(65)28-20-56-33(23(28)3)47(66)60-35-37(62)27-15-19-32(25(5)41(27)76-51(35)70)74-53-39(64)43(45(72-11)55(8,9)80-53)78-49(68)30-17-13-22(2)58-30/h12-20,38-39,42-45,52-53,56-58,61-64H,1-11H3,(H,59,65)(H,60,66)	WTIJXIZOODAMJT
InChI=1S/C15H18ClN3O/c1-15(2,3)14(20)13(19-10-17-9-18-19)8-11-4-6-12(16)7-5-11/h4-10,14,20H,1-3H3	YNWVFADWVLCOPU
InChI=1S/C25H32N2OS/c1-2-3-4-5-6-7-8-15-20-27-23(28)25(26-24(27)29,21-16-11-9-12-17-21)22-18-13-10-14-19-22/h9-14,16-19H,2-8,15,20H2,1H3,(H,26,29)	ACGQTBAFQLDLFS
InChI=1S/C25H44NO7P/c1-2-3-4-5-6-7-8-9-10-11-12-13-14-15-16-17-18-19-25(28)33-24(22-27)23-32-34(29,30)31-21-20-26/h7-8,10-11,13-14,16-17,24,27H,2-6,9,12,15,18-23,26H2,1H3,(H,29,30)	SOFGMCJQWLTKCE
InChI=1S/C53H84O24/c1-48(2)13-15-53(47(69)77-45-40(66)41(76-44-39(65)36(62)33(59)26(19-55)73-44)34(60)27(74-45)21-71-42-38(64)35(61)32(58)25(18-54)72-42)16-14-50(4)22(23(53)17-48)7-8-28-49(3)11-10-30(75-43-37(63)31(57)24(56)20-70-43)52(6,46(67)68)29(49)9-12-51(28,50)5/h7,23-45,54-66H,8-21H2,1-6H3,(H,67,68)	AQOMLMMSAVDODV
InChI=1S/C15H10O6/c16-8-4-11(19)15-12(20)6-13(21-14(15)5-8)7-1-2-9(17)10(18)3-7/h1-6,16-19H	IQPNAANSBPBGFQ
InChI=1S/C15H22FN3O6/c1-3-4-5-6-24-15(23)18-12-9(16)7-19(14(22)17-12)13-11(21)10(20)8(2)25-13/h7-8,10-11,13,20-21H,3-6H2,1-2H3,(H,17,18,22,23)	GAGWJHPBXLXJQN
InChI=1S/C21H29N3O4/c25-20(26)11-7-2-1-6-10-16-17(19-13-12-18(16)28-19)14-22-24-21(27)23-15-8-4-3-5-9-15/h1,3-6,8-9,16-19,22H,2,7,10-14H2,(H,25,26)(H2,23,24,27)	RJNDVCNWVBWHLY
InChI=1S/C16H12O4/c1-19-11-7-12(17)16-13(18)9-14(20-15(16)8-11)10-5-3-2-4-6-10/h2-9,17H,1H3	IRZVHDLBAYNPCT
InChI=1S/C21H39NO7/c1-14(2)7-5-6-8-17(12-19(25)22-18(13-23)21(27)28)29-20(26)11-16(24)10-9-15(3)4/h14-18,23-24H,5-13H2,1-4H3,(H,22,25)(H,27,28)	ZIMOUPHGHTXJRD
InChI=1S/C42H71NO29/c1-11(2)4-19(49)68-39-31(60)26(55)35(16(8-46)65-39)70-38-29(58)23(52)20(12(3)63-38)43-14-5-13(6-44)34(25(54)21(14)50)69-41-32(61)27(56)37(17(9-47)66-41)72-42-33(62)28(57)36(18(10-48)67-42)71-40-30(59)24(53)22(51)15(7-45)64-40/h5,11-12,14-18,20-48,50-62H,4,6-10H2,1-3H3	CLQVYHFCGNGQEU
[truncated: 3,884 more rows]
